# Supplementary material for: CRISPRs in the human genome are differentially expressed between malignant and normal adjacent to tumor tissue
Source: Commun Biol. 2022 Apr 8;5:338. doi: 10.1038/s42003-022-03249-4 (PMC8993844; doi:10.1038/s42003-022-03249-4)
Supplement: Supplementary file 4 — Supplementary Data 1 [file 42003_2022_3249_MOESM4_ESM.xlsx]

## Sheet: Supplementary Table 1
Supplementary Data 1 Overview of the human related CRISPR array findings
	Genomic Region			CRISPRCASFinder																	Overlap with various sources (GENCODE / ENCODE / small R. databases)										POLYAR		Overlap HG U133 Plus 2.0		Bodymap Expression (TPM)
hCRISPR ID	GRCh38	GRCh37 (LiftOver)	Length	Consensus_Repeat	Spacers	Duplicated_Spacers	Potential_Orientation..AT..	Repeat_Length	Spacers_Nb	Mean_size_Spacers	Standard_Deviation_Spacers	Nb_Repeats_matching_Consensus	Ratio_Repeats_match.TotalRepeat	Conservation_Repeats....identity.	EBcons_Repeats	Conservation_Spacers....identity.	EBcons_Spacers	Repeat_Length_plus_mean_size_Spacers	Ratio_Repeat.mean_Spacers_Length	Evidence_Level	Gene Type	Genes	Repeat Family	CpG Island	D.Se Cluster	Transcription Factor(s)	EPCATS	Dashr 2.0	piRBase (v2.0)	RNACentral (v15)	Number of Cleavage/poly(A) sites	Information for the Poly (A) sites	u133.probes	u133.regions	Adipose	Adrenal	Blood	Brain	Breast	Colon	Heart	Kidney	Liver	Lung	Lymph	Ovary	Prostate	Skeletal muscle	Testes
chr1_450	chr1:100264469-100264541	chr1:100730025-100730097	72	AGTAGCTCTGCTTTTGCCCTTTG	CCTTGTGATCTTTGTTGGACTCTTATA	0	Forward	23	1	27	0	1	0.5	95.6522	95.6522	100	100	50	0.851852	1	lncR.	RTCA-AS1	MER11A	.	Yes	ZBTB33, TRIM24	.	RTCA-AS1:6 (lnc_R.), RTCA-AS1:7 (lnc_R.), RTCA-AS1:8 (lnc_R.), RTCA-AS1:4 (lnc_R.), RTCA-AS1:9 (lnc_R.), RTCA-AS1:3 (lnc_R.), RTCA-AS1:10 (lnc_R.)	piR-hsa-517380, piR-hsa-5618145, piR-hsa-6620898, piR-hsa-7725819	URS0000DB89FF_9606 (lncRNA), URS0000D57CFE_9606 (lncRNA), URS0000D58295_9606 (lncRNA), URS0000D5A7A7_9606 (lncRNA), URS0000EF2287_9606 (lncRNA), URS0000EF54DA_9606 (lncRNA), URS0000EF6F71_9606 (lncRNA), URS0000EF35B3_9606 (lncRNA), URS00008BA0F0_9606 (lncRNA), URS0000D59882_9606 (lncRNA), URS000058CC55_9606 (lncRNA), URS00009B4304_9606 (lncRNA), URS0000D5A597_9606 (lncRNA)	1	1 CS: 70 W: 31.45	.	.	0	44.7112	169.506	370.467	365.829	714.481	404.293	687.299	15.5513	102.368	0	320.646	523.418	174.405	127.171
chr1_451	chr1:100348348-100348500	chr1:100813904-100814056	152	TGTTTTTCATTTCTTTTGCTCACATCTGAATCTTCCATCCATTCTTTTTTCTTT	CAGAACTGCTTACACCAGTTTAAATGATAAAATTTAATTCTTTTA	0	Forward	54	1	45	0	1	0.5	98.1481	98.1481	100	100	99	1.2	1	protein_coding	CDC14A	.	.	.	NRF1, KDM1A, CHAMP1, PHF20, SMARCA4	.	.	.	.	2	1 CS: 89 PAS: 83 W: 40.77 2 CS: 199 PAS: 180 W: 40.7	.	.	0	0	0	10.3976	0	0	0	0	0	0	0	0	0	0	0
chr1_452	chr1:100620078-100620163	chr1:101085634-101085719	85	TCTCAAACTCCTGAGCTCAAGTGAT	CCACCTGCCTCAACCTTGCTATTTTGCCCAGGCTGG	0	Reverse	25	1	36	0	1	0.5	96	96	100	100	61	0.694444	1	.	.	AluJb, FLAM_A	.	.	.	.	.	piR-hsa-445992	URS0000EB8B5F_9606 (lncRNA), URS0000E96C1B_9606 (lncRNA), URS0000EB0748_9606 (lncRNA), URS0000EB903F_9606 (lncRNA), URS0000EA09A4_9606 (lncRNA), URS0000EAA819_9606 (lncRNA)	.	.	.	.	0	101.207	0	0	0	0	0	0	0	0	0	0	0	0	0
chr1_453	chr1:100823448-100823601	chr1:101289004-101289157	153	CAATAATTAATAGCCTCCCAATCAAAACAAGCCCAGGACCAGGC	GGATTCACAGCTGAATTCTACCAGAGGTACAAAGAGGAGCTGGTACCATTCCTTCTGAAACTATTT	0	Forward	44	1	66	0	1	0.5	97.7273	97.7273	100	50	110	0.666667	1	.	.	L1PA7	.	.	.	.	lnc-SLC30A7-8:1 (lnc_R.)	piR-hsa-574665	URS0000EA09A4_9606 (lncRNA), URS00008B256F_9606 (lncRNA)	.	.	.	.	0	0	0	0	0	0	0	0	0	0	0	0	0	0	0
chr1_454	chr1:101178396-101178488	chr1:101643952-101644044	92	CCTGAGTAGCTAGGACCACAGGTGCATCACC	TGTCTCAGCCTCCTGAGTAGCTCCTCAGCCT	0	Unknown	31	1	31	0	2	1	100	100	100	100	62	1	1	.	.	AluJb	.	.	ZBTB40, ZNF687, SMARCA5, EED, SRF	.	lnc-S1PR1-2:8 (lnc_R.), lnc-S1PR1-2:9 (lnc_R.), lnc-S1PR1-2:10 (lnc_R.)	.	URS0000EA09A4_9606 (lncRNA), URS0000D57261_9606 (lncRNA), URS0000D5BF31_9606 (lncRNA), URS0000D5D36A_9606 (lncRNA), URS0000E93EE5_9606 (lncRNA), URS0000EAE203_9606 (lncRNA), URS0000E92E0C_9606 (lncRNA), URS0000EBD119_9606 (lncRNA)	.	.	.	.	32.4609	0	0	0	89.7363	18.0913	0	0	0	0	61.4357	0	0	0	28.5207
chr1_455	chr1:101280764-101280836	chr1:101746320-101746392	72	TATTGAGCTCAATAACTCAATAA	CTGTTAAATAATATTAGCAATAATAAC	0	Forward	23	1	27	0	1	0.5	95.6522	95.6522	100	100	50	0.851852	1	.	.	.	.	.	.	.	lnc-DPH5-5:1 (lnc_R.)	.	URS0000EA09A4_9606 (lncRNA), URS00008B6BFD_9606 (lncRNA)	1	1 CS: 134 W: 32.36	.	.	0	74.5187	0	0	0	0	0	0	0	0	0	0	0	0	0
chr1_456	chr1:101568595-101568666	chr1:102034151-102034222	71	AGTGTGAGCTTTATATTTATATTT	TATATTTATATTTATAGAATAGAA	0	Forward	24	1	24	0	2	1	100	100	100	100	48	1	1	.	.	(TTTATA)n	.	.	.	.	.	.	URS0000EA09A4_9606 (lncRNA)	1	1 CS: 102 PAS: 66 W: 46.74	.	.	0	0	0	0	0	0	0	0	0	0	0	0	0	0	0
chr1_457	chr1:101805657-101805769	chr1:102271213-102271325	112	TTTGCCCTTGAGTTTTTCACTTATTTAGTCCTAT	TTTTTCATACTAAAGAACATATTTTAGAAAGAGTAGGCAGGGAAG	0	Reverse	34	1	45	0	1	0.5	97.0588	97.0588	100	100	79	0.755556	1	protein_coding	OLFM3	.	.	.	.	.	.	.	URS0000EA8157_9606 (lncRNA)	2	1 CS: 164 PAS: 143 W: 40.57 1 CS: 63 W: 31.36	.	1554524_a_at, 1554526_at	0	0	0	239.328	0	0	0	0	0	0	0	0	0	0	0
chr1_458	chr1:101949867-101949994	chr1:102415423-102415550	127	TTGCAGTGAGCCGAGATCGCGCCACTGCAC	ACTCCAGCCTGGGCAACAGAGCAAGACTCCGTCTGAAAAAAAAAAAAAAAAAGCCTCTGATGCGGAGT	0	Reverse	30	1	68	0	1	0.5	96.6667	96.6667	100	25	98	0.441176	1	protein_coding	OLFM3	AluY, Alu	.	.	.	.	.	.	URS0000EAE92B_9606 (lncRNA)	.	.	.	1554524_a_at, 1554526_at	0	8.49979	0	62.1417	65.1991	13.1444	57.6433	21.7764	4.43454	0	0	0	11.056	0	10.361
chr1_459	chr1:101952313-101952407	chr1:102417869-102417963	94	CCTAGTACTGAATACAATTATATTTTAAAGCTCA	GAGTTATTTAATCTTTAGTGTTAGTTA	0	Reverse	34	1	27	0	1	0.5	97.0588	97.0588	100	100	61	1.25926	1	protein_coding	OLFM3	.	.	.	.	.	.	.	URS0000EAE92B_9606 (lncRNA)	1	1 CS: 134 PAS: 111 W: 40.28	.	1554524_a_at, 1554526_at	0	0	0	33.4911	0	0	0	0	0	0	0	0	0	0	0
chr1_460	chr1:102325226-102325337	chr1:102790782-102790893	111	TTTTCTCCTTGAAATTGAAATAAAT	TATTGAAATAAATTATTTCCCTTGAAATTGAAATAAATCTCTATAAATAATTTTATAGAGAT	0	Forward	25	1	62	0	1	0.5	96	96	100	0	87	0.403226	1	lncR.	AC114485.1	.	.	.	.	.	lnc-OLFM3-1:1 (lnc_R.), lnc-OLFM3-1:4 (lnc_R.)	.	URS0000EA7117_9606 (lncRNA), URS0000EB5A97_9606 (lncRNA), URS0000E9E78D_9606 (lncRNA), URS0000EBCFA2_9606 (lncRNA), URS0000E973E6_9606 (lncRNA), URS0000EA97EB_9606 (lncRNA), URS0000EB7962_9606 (lncRNA), URS00005F886B_9606 (lncRNA), URS0000EF7010_9606 (lncRNA), URS0000EB63A7_9606 (lncRNA), URS0000E9F270_9606 (lncRNA), URS0000EB6878_9606 (lncRNA), URS00008B57F6_9606 (lncRNA)	2	1 CS: 137 PAS: 119 W: 50.45 2 CS: 242 PAS: 206 W: 46.63	.	.	0	0	0	0	0	0	0	0	0	0	0	0	0	0	0
chr1_461	chr1:102649756-102649837	chr1:103115312-103115393	81	AACATATACAATTATCAAACTTT	TGTGTATGTTCAAAATTATTAAATTTTAAATTATTA	0	Reverse	23	1	36	0	1	0.5	95.6522	95.6522	100	100	59	0.638889	1	.	.	A-rich	.	.	.	.	.	.	URS0000EA09A4_9606 (lncRNA)	2	1 CS: 197 PAS: 173 W: 48.88 1 CS: 62 PAS: 38 W: 40.21	.	.	0	0	0	0	0	0	0	0	0	0	0	0	0	0	0
chr1_462	chr1:102862422-102862499	chr1:103327978-103328055	77	ATTCCATTGTGTATATATACCACGTTTTC	CTATATTCCATTGTGTATAT	0	Reverse	29	1	20	0	1	0.5	86.2069	86.2069	100	100	49	1.45	1	.	.	L1MA4A	.	Yes	.	.	.	.	URS0000EA09A4_9606 (lncRNA)	1	1 CS: 132 W: 32.85	.	.	0	0	0	0	0	0	0	0	0	0	0	0	0	0	0
chr1_463	chr1:102987495-102987591	chr1:103453051-103453147	96	AAATTTAAAATGATAATGAAACAT	TTTATCTTTAATGTAGTAAGAACTCAATTTCTGACACCAGTTATTGAAA	0	Forward	24	1	49	0	1	0.5	87.5	87.5	100	100	73	0.489796	1	protein_coding	COL11A1	.	.	.	.	.	.	.	URS0000EA09A4_9606 (lncRNA), URS0000EABF46_9606 (lncRNA), URS0000EB5586_9606 (lncRNA), URS0000EAF201_9606 (lncRNA), URS0000EBE52B_9606 (lncRNA), URS0000EBEE6E_9606 (lncRNA), URS0000EAE9AC_9606 (lncRNA)	1	1 CS: 113 W: 31.61	.	204320_at, 37892_at	0	0	0	0	0	0	0	0	0	0	0	0	0	0	0
chr1_464	chr1:103413025-103413118	chr1:103955647-103955740	93	TTATAATTTACATAGATATTCTTA	CAAATTGCATGGATATCTTATATATAATATATATCATAAATTACAT	0	Forward	24	1	46	0	1	0.5	92	96	100	100	70	0.521739	1	.	.	(ATATATA)n	.	.	.	.	.	.	URS0000EA09A4_9606 (lncRNA), URS0000E939EA_9606 (lncRNA), URS0000E9D9DF_9606 (lncRNA), URS0000EBD0FC_9606 (lncRNA), URS0000E9E645_9606 (lncRNA)	1	1 CS: 110 PAS: 86 W: 40.75	.	.	0	0	0	0	0	0	0	0	0	0	0	0	0	0	0
chr1_465	chr1:103437275-103437393	chr1:103979897-103980015	118	TGTCCATGAAATCTTCACAATTTATGTT	TAGAGATTGCAGTAAAGACAGGTGTAAGAAATTATAAAAGTATTAATTTGGGGAACTAATAAA	0	Forward	28	1	63	0	2	1	100	100	100	33.3333	91	0.444444	1	lncR.	AC095032.1	MER11C	.	.	.	.	lnc-AMY1B-1:5 (lnc_R.), lnc-AMY1B-1:12 (lnc_R.), lnc-AMY1B-1:8 (lnc_R.), lnc-AMY1B-1:4 (lnc_R.), lnc-AMY1B-1:13 (lnc_R.), lnc-AMY1B-1:3 (lnc_R.), lnc-AMY1B-1:2 (lnc_R.)	piR-hsa-6464515	URS0000EA09A4_9606 (lncRNA), URS0000EBD0FC_9606 (lncRNA), URS0000E9E645_9606 (lncRNA), URS0000EECE56_9606 (lncRNA), URS0000EF4EBE_9606 (lncRNA), URS0000EF14AE_9606 (lncRNA), URS0000EF6236_9606 (lncRNA), URS0000E9E0FE_9606 (lncRNA), URS0000EB0910_9606 (lncRNA), URS00000CA36B_9606 (lncRNA), URS0000D5C66A_9606 (lncRNA), URS0000390D7C_9606 (lncRNA), URS00008BFF4F_9606 (lncRNA), URS0000D58574_9606 (ln…	1	1 CS: 202 PAS: 186 W: 49.09	.	.	0	0	0	0	0	0	0	0	0	0	0	19.6699	0	0	0
chr1_466	chr1:103505847-103505953	chr1:104048469-104048575	106	TTCTTTTATTAAAATGTTCTTGAT	TCTAATGACTGTGGTTCTAATTAGCTCTAGTTGAAGACTTTCAATAATTTGTTGTCTTA	0	Reverse	24	1	59	0	2	1	100	100	100	100	83	0.40678	1	lncR.	AC095032.1	.	.	.	.	.	lnc-AMY1B-1:5 (lnc_R.), lnc-AMY1B-1:12 (lnc_R.), lnc-AMY1B-1:8 (lnc_R.), lnc-AMY1B-1:4 (lnc_R.), lnc-AMY1B-1:13 (lnc_R.), lnc-AMY1B-1:3 (lnc_R.), lnc-AMY1B-1:2 (lnc_R.), lnc-AMY1B-1:10 (lnc_R.)	.	URS0000EA09A4_9606 (lncRNA), URS0000EBD0FC_9606 (lncRNA), URS0000E9E645_9606 (lncRNA), URS0000EECE56_9606 (lncRNA), URS0000EF4EBE_9606 (lncRNA), URS0000EF14AE_9606 (lncRNA), URS0000EF6236_9606 (lncRNA), URS0000E9E0FE_9606 (lncRNA), URS0000EB0910_9606 (lncRNA), URS00000CA36B_9606 (lncRNA), URS0000D5C66A_9606 (lncRNA), URS0000390D7C_9606 (lncRNA), URS00008BFF4F_9606 (lncRNA), URS0000D58574_9606 (ln…	2	1 CS: 208 PAS: 191 W: 46.21 1 CS: 85 W: 33.59	.	.	0	40.6719	0	0	0	0	68.9565	0	0	0	0	76.5655	0	0	74.367
chr1_467	chr1:103879578-103879705	chr1:104422200-104422327	127	TATTATTCAGCCTTACGAAAGAAGGAGACCTAAATTTCCA	GCAATGGATGACTATATAAAGAAAATGTGATATGTGCATTAAAAAGAA	0	Reverse	40	1	48	0	1	0.5	97.5	97.5	100	100	88	0.833333	1	.	.	L1MB1	.	.	.	.	.	.	URS0000EA09A4_9606 (lncRNA)	.	.	.	.	0	0	0	0	0	0	0	0	0	0	0	0	0	0	0
chr1_468	chr1:104045426-104045546	chr1:104588048-104588168	120	TGTCCATGAAATCTTCACAATTTATGTTC	AGAGATTGCAGTAAAGACAGGCGTTAAGAAATTATAAAAGTATTAATTTGAGGAACTAATAAA	0	Forward	29	1	63	0	2	1	100	100	100	66.6667	92	0.460317	1	.	.	MER11C	.	Yes	.	.	.	.	.	1	1 CS: 203 PAS: 187 W: 49.08	.	.	0	0	0	0	0	0	0	0	0	0	0	0	0	0	21.9209
chr1_469	chr1:104212381-104212456	chr1:104755003-104755078	75	TGCAAGGGTGTCGCATAGTAAACATA	TGCATAGTATGCATATGCAACATA	0	Reverse	26	1	24	0	1	0.5	96.1538	96.1538	100	100	50	1.08333	1	transcribed_processed_pseudogene	AC092506.1	LTR40a	.	.	.	.	.	.	.	.	.	.	.	0	0	0	0	0	0	0	0	0	0	0	0	0	0	0
chr1_470	chr1:104217083-104217268	chr1:104759705-104759890	185	AGCTAGATACAGAGTGTCGATTGGTG	CACTCACAAACCTTGAGCTAAACACAGGGTGCTGATTGGTGTGTTTACAAATCTTG,TATTTACAATCCCTGAGCTAGACATAAAGGTTCTCCAAGGCCCCACCAGAGC	0	Forward	26	2	54	2.82843	2	0.666667	96.1538	96.4681	48.2143	51.7857	80	0.481481	1	transcribed_processed_pseudogene	AC092506.1	LTR12C	.	.	.	.	.	piR-hsa-5221946, piR-hsa-5605768	.	.	.	.	.	0	5.84932	9.50378	0	0	0	0	0	0	0	6.14357	0	0	0	14.2603
chr1_85	chr1:10426118-10426225	chr1:10486175-10486282	107	AGCTAGATACAGAGTGTCGATTGGTG	CATTCACAAACCCTGGGCTAAACAAAGGGTGCTGATTGGTGTATTTACAAACCTTG	0	Unknown	26	1	56	0	1	0.5	96.1538	96.1538	100	100	82	0.464286	1	.	.	LTR12E	.	Yes	ZBTB33, POLR2A, MTA3, EGR1, PKNOX1, SREBF1, CREB1, E4F1, MAFK, ASH1L, CC2D1A, FOXA2, NFATC3	.	.	piR-hsa-2889024, piR-hsa-4911019, piR-hsa-5131151, piR-hsa-6610765, piR-hsa-7811479	URS000015321D_9606 (piRNA)	.	.	.	.	0	0	0	0	0	0	0	0	0	0	31.7418	0	0	0	85.9582
chr1_471	chr1:104295676-104295767	chr1:104838298-104838389	91	GGCACCAGGGAGAGGCAGTTTCC	TGATGGTCTGGCAGTTGTTACACTAAAATGATAATTGGCCACAGCT	0	Reverse	23	1	46	0	1	0.5	95.6522	95.6522	100	100	69	0.5	1	.	.	MER50	.	Yes	SMARCA4	.	.	.	URS0000E93581_9606 (lncRNA)	.	.	.	.	0	0	0	0	0	0	0	0	0	0	0	0	0	0	0
chr1_472	chr1:104408182-104408304	chr1:104950804-104950926	122	GTTTGCAATCCTTTAGCTAGACACAAAAGTTCTCCAAGTCCCCAC	TAGATTAGCTAGACACAGAGTGCTGATTGGTGT	0	Forward	45	1	33	0	1	0.5	97.7778	97.7778	100	100	78	1.36364	1	.	.	LTR12D	.	.	.	.	.	.	URS0000E93581_9606 (lncRNA), URS0000EAB38B_9606 (lncRNA), URS0000EB6C92_9606 (lncRNA)	.	.	.	.	12.2718	0	0	25.8671	0	0	0	0	0	0	0	0	0	0	0
chr1_473	chr1:104705095-104705194	chr1:105247717-105247816	99	TTATTTCTTATTAGTTTGAAGAA	CACATTAAAATATTATAGAATTTAACCAATTGGAAAGTGTCTTTTATCTTTTGC	0	Reverse	23	1	54	0	2	1	100	100	100	100	77	0.425926	1	.	.	(TTTAT)n	.	.	.	.	.	.	.	1	1 CS: 148 PAS: 127 W: 47.88	.	.	0	0	0	0	0	0	0	0	0	0	0	0	0	0	0
chr1_474	chr1:104707015-104707114	chr1:105249637-105249736	99	TGATTGGTTGAAGTTTCAATCCCTTAGCTTG	TAGCCGTGACGCATTTTAGCTCAGGGGAAAGTCCCCTT	0	Forward	31	1	38	0	1	0.5	96.7742	96.7742	100	100	69	0.815789	1	.	.	.	.	Yes	MNT, MLLT1, ZBTB40, PHF8, ZNF318, TRIP13, PKNOX1, RELB, CREM, ELF1	.	.	.	.	.	.	.	.	0	0	0	0	0	0	0	0	0	0	0	0	0	0	0
chr1_475	chr1:104769718-104769850	chr1:105312340-105312472	132	TTTACATAAGCTGTGTATGTGCATATATGTGT	GTATATCTATACATACTATATATATACACACATATATAGATATATTTATCTCTAGATATTTTAGAGAAA	0	Unknown	32	1	69	0	1	0.5	96.875	96.875	100	44.4444	101	0.463768	1	.	.	(AT)n	.	.	.	.	.	piR-hsa-6353154	URS0000E972F8_9606 (lncRNA), URS0000EA58CC_9606 (lncRNA)	2	1 CS: 109 W: 33.89 2 CS: 210 W: 32.82	.	.	0	0	0	0	0	0	0	0	0	0	0	0	0	0	0
chr1_8	chr1:1049066-1049144	chr1:984446-984524	78	GGGGACGGGGCCGGGGCAGCTCAGGT	CAGGTGGGCGGGGAGGGGACGGGCGGG	0	Unknown	26	1	27	0	0	0	67.7419	83.871	100	100	53	0.962963	1	protein_coding	AGRN	G-rich	.	.	HNRNPK	.	.	.	URS0000EA2A5E_9606 (lncRNA)	.	.	.	212283_at, 212285_s_at, 217410_at, 217419_x_at	993.55	757.449	11.188	604.112	950.751	468.541	280.19	1428.97	244.293	378.372	216.969	814.807	591.145	0	721.862
chr1_476	chr1:104979911-104980063	chr1:105522533-105522685	152	TTAATTTATGTTGTCTGTCCCAGGATGCATTATTGGTTTCT	GGATGGGCCAGACCTGTGAATCAAATGGAGATATGATGGAAACCATCATCTCTAAATCCTTCAAATCCATA	0	Reverse	41	1	71	0	2	1	100	100	100	18.1818	112	0.577465	1	.	.	ERV3-16A3_I-int, HERV16-int	.	Yes	CTCF	.	.	.	URS0000EA313B_9606 (lncRNA), URS0000EC0AA4_9606 (lncRNA)	.	.	.	.	0	0	0	0	0	0	0	0	0	0	0	0	0	0	0
chr1_477	chr1:105434129-105434202	chr1:105976751-105976824	73	CACTCCCATAATACGATCACCTC	TGCTCTCATTAGAGTTCCCATTAGAAAT	0	Unknown	23	1	28	0	1	0.5	95.6522	95.6522	100	100	51	0.821429	1	processed_pseudogene	CDK4P1	MSTA	.	.	.	.	lnc-PRMT6-11:1 (lnc_R.)	.	URS0000EB1B90_9606 (lncRNA), URS00008BB648_9606 (lncRNA)	.	.	.	.	0	0	0	0	0	0	0	0	0	0	0	0	0	0	0
chr1_478	chr1:105520989-105521123	chr1:106063611-106063745	134	TCCCAAGCAAGACTAAAATCTGGCAAAAAAAAAAAAA	TTGTGAAATGAGTAAGATAATAATGCTCAAGAATAATCCTCTTTGACTCCATTCTTTGCAC	0	Reverse	37	1	61	0	1	0.5	97.2973	97.2973	100	0	98	0.606557	1	.	.	MLT1A0-int	.	.	.	.	.	.	.	.	.	.	.	0	0	0	0	0	0	0	0	0	0	0	0	0	0	0
chr1_479	chr1:106073735-106073854	chr1:106616357-106616476	119	TACATAGAACTGTAGTTATTTTCTAGGAAAA	TTATTCTTTTACTTTAACAGAAAATCAACCATATTACCAATGCTACTTGTACTGTGAC	0	Forward	31	1	58	0	1	0.5	96.7742	96.7742	100	100	89	0.534483	1	lncR.	AL355306.2	.	.	.	ATF7	.	lnc-PRMT6-3:4 (lnc_R.), lnc-PRMT6-3:11 (lnc_R.), lnc-PRMT6-3:1 (lnc_R.)	.	URS0000EAA381_9606 (lncRNA), URS0000EBFC14_9606 (lncRNA), URS00009C6088_9606 (lncRNA), URS00009C613E_9606 (lncRNA), URS0000EBFC12_9606 (lncRNA), URS00000DB8BA_9606 (lncRNA), URS00009C245F_9606 (lncRNA)	1	1 CS: 77 W: 33.01	.	.	0	0	0	0	0	0	0	0	0	0	0	0	0	0	0
chr1_480	chr1:106412610-106412738	chr1:106955232-106955360	128	GTCCGGGAGGGAGGTGGGGGGGTCAGCCCCC	TGCCCGGCCAGCTGCCCCATCCGGGAGGGAGGTGGGGGTGTCAGCCCCCCACCCGGCCAGCCACCCC	0	Unknown	31	1	67	0	2	1	100	100	100	28.5714	98	0.462687	1	.	.	SVA_D	.	.	.	.	lnc-PRMT6-14:1 (lnc_R.)	.	URS0000EA9159_9606 (lncRNA), URS0000D59E37_9606 (lncRNA)	.	.	.	.	0	0	0	0	0	0	0	0	0	0	0	0	0	0	0
chr1_481	chr1:106989582-106989685	chr1:107532204-107532307	103	AATAAGAATATAATTCAGCAATAAAAATAAA	ATTCAGCAATAAAAATAAAAGAAAATTGTAAATTAAAACAAA	0	Forward	31	1	42	0	1	0.5	67.7419	67.7419	100	100	73	0.738095	1	.	.	L1MC3, A-rich	.	.	ZNF507	.	.	.	.	2	1 CS: 210 PAS: 193 W: 49.79 1 CS: 73 PAS: 67 W: 41.64	.	.	0	0	0	0	0	0	0	0	0	0	0	0	0	0	0
chr1_482	chr1:107047915-107047998	chr1:107590537-107590620	83	AAATGAAGAGGCTGAAGTGAAGTTACAA	AGTTATTTACTTGGTGTACACCCTTTGC	0	Unknown	28	1	28	0	2	1	100	100	100	100	56	1	1	.	.	MER51B	.	.	CTCF, PHF21A	.	lnc-VAV3-11:1 (lnc_R.)	.	URS0000EBE110_9606 (lncRNA), URS0000D57152_9606 (lncRNA)	.	.	.	.	0	0	0	0	0	0	0	0	0	0	0	0	0	0	0
chr1_483	chr1:107089056-107089149	chr1:107631678-107631771	93	GAGTTAGTTTTTGGGTAAAAATA	GCTAACTAACTATATATGTATAACTATATATATAGTTATATATATATT	0	Reverse	23	1	48	0	1	0.5	95.6522	95.6522	100	100	71	0.479167	1	.	.	.	.	.	ZFX	.	.	.	.	2	1 CS: 209 PAS: 191 W: 49.48 1 CS: 92 W: 34.12	.	.	0	0	0	0	0	0	0	0	0	0	0	0	0	0	0
chr1_484	chr1:107466080-107466162	chr1:108008702-108008784	82	AGTATTTGCAGTTAGCAGTGGGGAG	ATTCTGAACACACTGTTGGGAGGTCCTGACTAC	0	Unknown	25	1	33	0	2	1	100	100	100	100	58	0.757576	1	protein_coding	NTNG1	.	.	Yes	.	.	.	.	URS00009AD1D1_9606 (lncRNA), URS00009B0E91_9606 (lncRNA), URS00009BABA0_9606 (lncRNA), URS00009C0967_9606 (lncRNA), URS0000EB8B7E_9606 (lncRNA)	.	.	.	.	0	0	0	0	0	0	0	0	0	0	0	0	0	0	0
chr1_86	chr1:10748224-10748310	chr1:10808281-10808367	86	TCCTGGGCAGGGGTGGCAGGCCGAGCCCTGTGT	GTATACCATGTTCTTCACCTA	0	Unknown	33	1	21	0	1	0.5	96.9697	96.9697	100	100	54	1.57143	1	protein_coding	CASZ1	.	.	.	MGA, MITF, L3MBTL2, KDM1A, HDAC2, PHF20	.	.	.	.	.	.	.	.	0	0	0	0	0	0	56.539	0	0	0	0	0	0	0	0
chr1_485	chr1:107558095-107558180	chr1:108100717-108100802	85	AAACCCACTTCAAGCAGATTTTT	ACACTTGGGACAACCTCTTCCTTACTTGCCATTTTATCTG	0	Forward	23	1	40	0	2	1	100	100	100	100	63	0.575	1	.	.	L2a	.	Yes	.	.	.	.	.	.	.	.	.	0	0	0	0	0	0	0	0	0	0	0	0	0	0	0
chr1_486	chr1:108035039-108035142	chr1:108577661-108577764	103	CACACACACACACACACACACACA	CACACACACACACACA,CTGTCTCTCTCTCTCT	0	Reverse	24	2	16	0	1	0.333333	45.8333	50.259	43.75	43.75	40	1.5	1	.	.	(CA)n, (TC)n	.	Yes	CUX1, ZNF444, CLOCK	.	VAV3-AS1:7 (lnc_R.), VAV3-AS1:8 (lnc_R.), VAV3-AS1:9 (lnc_R.)	.	URS0000D575CE_9606 (lncRNA), URS0000D57D52_9606 (lncRNA), URS0000D58303_9606 (lncRNA)	1	1 CS: 64 PAS: 57 W: 40.81	.	.	0	0	0	30.5928	16.049	0	0	0	0	0	0	0	0	0	0
chr1_487	chr1:108057435-108057567	chr1:108600057-108600189	132	CTAGTTTACCCCTTTCCCTCTAGGATCTTATA	AACATGTAAGTATATGTTTATTAGCCATATTAGAAACATGTAAATATATGTTTATTAGCCATATTAGAA	0	Forward	32	1	69	0	2	1	100	100	100	44.4444	101	0.463768	1	lncR.	LINC02785	.	.	.	DACH1, POLR2A, TRIM28, TAF1	.	VAV3-AS1:10 (lnc_R.), VAV3-AS1:13 (lnc_R.), VAV3-AS1:14 (lnc_R.)	.	URS0000EB5ABB_9606 (lncRNA), URS0000E99562_9606 (lncRNA), URS0000E9C7F7_9606 (lncRNA), URS0000EA502E_9606 (lncRNA), URS00009C6006_9606 (lncRNA), URS0000EB5D75_9606 (lncRNA), URS0000EEFDCA_9606 (lncRNA), URS00009C60EF_9606 (lncRNA), URS00009C5FCF_9606 (lncRNA), URS0000EF1E20_9606 (lncRNA)	2	1 CS: 100 PAS: 77 W: 47.35 1 CS: 204 W: 32.13	.	.	0	0	0	0	0	0	0	0	0	0	0	0	0	0	0
chr1_488	chr1:108067221-108067328	chr1:108609843-108609950	107	TGCAGACAGCCATCTTCTCATTGAATCCTCACCCAG	CCTTTCCTCTCTACCCTGAGACCTCTGTCTTTGGCA	0	Unknown	36	1	36	0	1	0.5	97.2222	97.2222	100	100	72	1	1	lncR.	LINC02785	MLT1B	.	.	.	.	VAV3-AS1:10 (lnc_R.), VAV3-AS1:13 (lnc_R.), VAV3-AS1:14 (lnc_R.), VAV3-AS1:17 (lnc_R.)	.	URS0000EB5ABB_9606 (lncRNA), URS0000E99562_9606 (lncRNA), URS0000E9C7F7_9606 (lncRNA), URS0000EA502E_9606 (lncRNA), URS00009C6006_9606 (lncRNA), URS0000EB5D75_9606 (lncRNA), URS0000EEFDCA_9606 (lncRNA), URS00009C60EF_9606 (lncRNA), URS00009C5FCF_9606 (lncRNA), URS0000EF1E20_9606 (lncRNA), URS00009C5FA2_9606 (lncRNA)	.	.	.	.	0	0	139.125	0	0	0	0	0	0	0	0	0	0	0	0
chr1_489	chr1:108073369-108073458	chr1:108615991-108616080	89	TGTGGACCTTTCTAAGATCCCTATCT	GATTCTCTATCAGTCATGTTGTGGACAAGAGAAACTTA	0	Reverse	26	1	38	0	1	0.5	96.1538	96.1538	100	100	64	0.684211	1	lncR.	LINC02785	.	.	Yes	GATA3	.	VAV3-AS1:10 (lnc_R.), VAV3-AS1:13 (lnc_R.), VAV3-AS1:17 (lnc_R.), VAV3-AS1:18 (lnc_R.), VAV3-AS1:19 (lnc_R.)	.	URS0000EA502E_9606 (lncRNA), URS00009C6006_9606 (lncRNA), URS0000EEFDCA_9606 (lncRNA), URS00009C60EF_9606 (lncRNA), URS0000EF1E20_9606 (lncRNA), URS00009C5FA2_9606 (lncRNA), URS000047B0DA_9606 (lncRNA), URS00009B3194_9606 (lncRNA), URS00001F422F_9606 (lncRNA)	.	.	.	.	0	0	0	0	0	0	0	0	0	0	0	0	0	0	0
chr1_490	chr1:108540026-108540142	chr1:109082648-109082764	116	ATTGTGAAGATTTCATGGACATTTAT	TAGTTCCCCAAATTAATACTTTTATAATTTCTTATGCCTCTCTTTACTGCAATCTCTAAACACAA	0	Forward	26	1	65	0	1	0.5	96.1538	96.1538	100	20	91	0.4	1	.	.	MER11C	.	.	.	.	.	.	.	1	1 CS: 178 W: 31.83	.	.	0	0	0	0	14.2658	14.3802	0	0	0	0	0	0	12.0954	0	0
chr1_491	chr1:108667992-108668099	chr1:109210614-109210721	107	CACCAATCGGCACTCTGTATCTAGCT	CAAGGTTTGTAAACACACCAATCAGCACCCTGTGTCTAGCTCAGAGTTTGTGAATG	0	Unknown	26	1	56	0	1	0.5	96.1538	96.1538	100	100	82	0.464286	1	.	.	LTR12E	.	.	ZBTB33, E4F1	.	lnc-FAM102B-3:4 (lnc_R.)	piR-hsa-4077660	URS0000EAA5AA_9606 (lncRNA), URS0000D592B3_9606 (lncRNA), URS000020317A_9606 (piRNA), URS000057C977_9606 (piRNA), URS0000344EFA_9606 (piRNA), URS00002CE655_9606 (piRNA), URS0000140720_9606 (piRNA), URS000015321D_9606 (piRNA)	.	.	.	.	0	0	8.18381	0	0	0	0	0	0	0	0	0	0	0	0
chr1_9	chr1:1086812-1086906	chr1:1022192-1022286	94	AGAGCGTGCAGTGTGGCCGTGAGC	CATGAGTGTGAACCTGAGAGCGTGTGGCTGTGAGCTGTGTGACCCTG	0	Unknown	24	1	47	0	0	0	83.3333	83.3333	100	100	71	0.510638	1	protein_coding	C1orf159	.	.	.	POLR2G	.	lnc-C1orf159-1:1 (lnc_R.), lnc-C1orf159-1:5 (lnc_R.), lnc-C1orf159-1:6 (lnc_R.), lnc-C1orf159-1:2 (lnc_R.)	piR-hsa-4207482, piR-hsa-7316410	URS00009C4217_9606 (lncRNA), URS0000D6E3D1_9606 (lncRNA), URS0000D6D7DF_9606 (lncRNA), URS0000D6E493_9606 (lncRNA)	.	.	.	219337_at	0	0	74.4296	0	105.417	0	51.7779	0	0	49.1635	0	0	14.8965	0	13.9601
chr1_492	chr1:108939081-108939182	chr1:109481703-109481804	101	TAAATCTTGCTAAATATTGACAGTGC	TAATATTTAATACTAACCAGTATTACTAATATTAATACTAAGATTTAATA	0	Reverse	26	1	50	0	1	0.5	96.1538	96.1538	100	100	76	0.52	1	protein_coding	AK.D1, CLCC1	(AT)n	.	.	ZZZ3	.	lnc-WDR47-1:2 (lnc_R.), lnc-WDR47-1:1 (lnc_R.)	.	URS00008B354B_9606 (lncRNA), URS00008C161C_9606 (lncRNA)	2	1 CS: 234 PAS: 212 W: 42.63 1 CS: 131 W: 32.17	.	1555543_a_at, 207855_s_at, 213628_at	0	95.9976	103.982	140.367	0	0	0	0	0	27.4737	403.308	45.8964	180.364	0	143.023
chr1_493	chr1:109113361-109113459	chr1:109655983-109656081	98	AGAGAGAGAGAGAGAGAGAGAGA	CCCTGTCTCAGAGAG,GAGAGAGAGAGAGAG	0	Unknown	23	2	15	0	1	0.333333	65.2174	68.0593	46.6667	46.6667	38	1.53333	1	protein_coding	C1orf194	AluSz, (AG)n	.	Yes	CTCF, NBN, EZH2, ZBTB33, KDM4A, ZZZ3	.	lnc-TAF13-3:1 (lnc_R.)	piR-hsa-7877341	URS0000EA8B1E_9606 (lncRNA), URS00008C3F38_9606 (lncRNA)	.	.	.	.	0	21.9792	160.7	112.483	33.7191	0	0	14.0777	0	9.43542	0	35.4654	0	0	0
chr1_10	chr1:1094213-1094312	chr1:1029593-1029692	99	TCAGCCTCCCGAGTAGCTGAGACTA	CAGGTGCATGCTGCCATGTTGACCTCCGGGGCTTAAGTGATCCTCCTACC	0	Reverse	25	1	50	0	1	0.5	96	96	100	100	75	0.5	1	protein_coding	C1orf159	AluJb	.	.	.	.	lnc-C1orf159-1:1 (lnc_R.), lnc-C1orf159-1:2 (lnc_R.), lnc-C1orf159-1:3 (lnc_R.)	.	URS00009C4217_9606 (lncRNA), URS0000D6E493_9606 (lncRNA), URS00008B7B3F_9606 (lncRNA), URS0000EAB355_9606 (lncRNA)	.	.	.	219337_at	0	43.5189	0	270.441	216.982	235.548	0	181.18	0	0	0	58.5179	240.578	0	265.242
chr1_494	chr1:109424907-109425026	chr1:109967529-109967648	119	AACCCAGGAGGCGGAGGTTGCAGTGAGCC	GAGATCATGCCACTGCACTGCAGCCTGGCGACAGAGCGAGACTCCGTCTCAAAAACAAACAA	0	Unknown	29	1	62	0	1	0.5	96.5517	96.5517	100	50	91	0.467742	1	protein_coding	PSMA5	AluSc, AluSx	.	Yes	DPF2, FOXK2, HES1, POLR2A, C11orf30, ARID1B, NCOA1, ZNF24, SMARCA4, ZBTB33, HDAC2, TRIM24, SMARCE1, TRIM28, MIER1, KDM1A, MLLT1, ZNF444, TAL1, ZNF316, CTBP1, SMARCA5, BCOR, SREBF1, RFX1, FOXA2, CREB1, ATF2, CREM, BRD4	.	lnc-SYPL2-1:1 (lnc_R.)	piR-hsa-782128	URS00008B6354_9606 (lncRNA)	.	.	.	1560129_at, 201274_at	37.7358	18.1329	0	13.2569	0	0	0	139.369	0	15.5684	0	0	11.7931	0	0
chr1_495	chr1:110354428-110354507	chr1:110897050-110897129	79	GACAAATAATGTATTAAGATTCAT	ATGTATTGAATGGTTCAGTATGAATGCTCAGA	0	Reverse	24	1	32	0	2	1	100	100	100	100	56	0.75	1	lncR.	LAMTOR5-AS1	.	.	.	KDM1A	.	LAMTOR5-AS1:1 (lnc_R.), LAMTOR5-AS1:2 (lnc_R.)	piR-hsa-4357729	URS00009C5ACA_9606 (lncRNA), URS00009B278F_9606 (lncRNA), URS00008BBF78_9606 (lncRNA)	1	1 CS: 109 PAS: 86 W: 45.89	.	.	150.943	244.794	0	19.8853	0	357.528	92.2293	0	0	0	0	131.665	0	0	248.665
chr1_496	chr1:110809332-110809450	chr1:111351954-111352072	118	GATTGAACCATGAAGAAATAGAAAACTTCAACAA	ACCAATAAGAAGTTATGAAATCAAAGCTGTAATAAAACAGCTCCCATCAAA	0	Reverse	34	1	51	0	1	0.5	97.0588	97.0588	100	100	85	0.666667	1	.	.	L1MA9	.	.	.	.	.	.	.	1	1 CS: 265 PAS: 245 W: 47.4	.	.	0	0	0	0	0	0	0	0	0	0	0	0	0	0	0
chr1_87	chr1:11104651-11104769	chr1:11164708-11164826	118	AACATAAATTGTGAAGATTTCATGGACA	TTTATTAGTTCCCCAAATTAATACTTTTATAATTTCTTACGCCTGTCTTTACTGCAATCTCTG	0	Reverse	28	1	63	0	1	0.5	96.4286	96.4286	100	33.3333	91	0.444444	1	.	.	MER11C	.	.	.	.	.	piR-hsa-7325220	.	1	1 CS: 160 W: 31.77	.	.	12.6843	0	0	26.7366	14.026	0	0	0	0	0	0	0	0	0	0
chr1_88	chr1:11112683-11112797	chr1:11172740-11172854	114	CGGGATGCACCCACTGACTGAAGCCCACCCCACTCTA	GAAACACTCTGCACAAGGGGGAGAGCCTCTGTAACGTCCTG	0	Unknown	37	1	41	0	1	0.5	97.2973	97.2973	100	100	78	0.902439	1	protein_coding	MTOR	.	.	.	.	.	.	.	.	.	.	.	202288_at	0	37.8425	0	0	43.5416	0	106.933	12.119	0	0	158.985	30.5311	0	0	0
chr1_497	chr1:111676368-111676499	chr1:112218990-112219121	131	AAGGTGAGATTTGGGTGGGGACACAGAGCCAAACCATATCAGTATGTA	ACTGGTATTCTGAGAAATTTCCCAAATAAATAATTC	0	Reverse	48	1	36	0	2	1	100	100	100	100	84	1.33333	1	protein_coding	RAP1A	THE1B, MSTA	.	.	CC2D1A	.	.	.	.	1	1 CS: 107 PAS: 87 W: 47.58	.	202362_at	22.8702	74.18	0	96.4138	151.736	0	18.6322	0	0	0	190.451	53.1981	0	0	30.1412
chr1_498	chr1:112206420-112206540	chr1:112749042-112749162	120	AGAAAGAAAGAAAGAAAGAAAGAAAGAA	GAAGGGAAGGGAGAAAGAA,AGAAAGAAAGAAAGAAGA	0	Reverse	28	2	18.5	0.707107	1	0.333333	65.625	79.9123	52.6316	55.2632	46.5	1.51351	1	lncR.	AL445426.1	AluSp, L1MEd, (AGAA)n	.	.	.	.	lnc-ST7L-2:3 (lnc_R.), lnc-ST7L-2:1 (lnc_R.), lnc-ST7L-2:4 (lnc_R.)	.	URS0000D5CD33_9606 (lncRNA), URS0000381123_9606 (lncRNA), URS0000D586F8_9606 (lncRNA), URS00009AE16F_9606 (lncRNA), URS00009B8EED_9606 (lncRNA)	.	.	.	.	0	8.99151	0	0	0	0	0	0	0	0	18.8877	9.67238	0	0	43.8417
chr1_499	chr1:112599760-112599863	chr1:113142382-113142485	103	TTATAAACCAGGGGCCTAATACATACTTA	AATGTATACAATGTATACTTATACGTATCACAAATACTTATATGTA	0	Forward	29	1	46	0	1	0.5	96.5517	96.5517	100	100	75	0.630435	1	protein_coding	ST7L	.	.	.	CEBPB, MAFK, C11orf30, ZNF316, MAFF	.	lnc-ST7L-3:2 (lnc_R.), lnc-ST7L-3:12 (lnc_R.), lnc-ST7L-3:10 (lnc_R.), lnc-ST7L-3:6 (lnc_R.), lnc-ST7L-3:5 (lnc_R.)	.	URS00008C128C_9606 (lncRNA), URS0000CF2A99_9606 (lncRNA), URS0000D12C9A_9606 (lncRNA), URS00008BB61C_9606 (lncRNA), URS00008C20E9_9606 (lncRNA)	2	1 CS: 217 PAS: 193 W: 40.5 1 CS: 107 W: 32.3	.	1552738_a_at, 1552739_s_at, 233141_s_at	0	10.4613	0	0	0	0	0	0	0	0	0	56.2672	0	0	0
chr1_500	chr1:112622674-112622760	chr1:113165296-113165382	86	TCATGCTTTCAGTTTAGACAATG	CTTTCAGTAATAAGATAAAGTTTTCAGTATTAAGAAAAACT	0	Reverse	23	1	41	0	1	0.5	95.6522	95.6522	100	100	64	0.560976	1	protein_coding	CAPZA1	.	.	Yes	L3MBTL2, MEF2B, ZBTB40, RELB, ELF1, MXI1	.	lnc-ST7L-5:2 (lnc_R.), lnc-ST7L-5:1 (lnc_R.), lnc-ST7L-5:3 (lnc_R.)	.	URS00009310A4_9606 (SRP_RNA), URS00008B64AA_9606 (lncRNA), URS00008B26DB_9606 (lncRNA), URS00008BCA23_9606 (lncRNA)	2	1 CS: 83 W: 31.37 2 CS: 185 W: 31.31	.	208374_s_at	0	175.076	0	0	0	116.034	0	0	0	0	144.48	0	0	0	0
chr1_501	chr1:113001630-113001734	chr1:113544252-113544356	104	GCCTCCCAAAGTGCTGGGATTACAGG	TGTGAGCCACCGCGCCCGGCCTGGAACTCCTGACTTTATAATCCACCTGCCTT	0	Unknown	26	1	53	0	1	0.5	96.1538	96.1538	100	100	79	0.490566	1	lncR.	SLC16A1-AS1	AluY, AluSg	.	.	ZBTB33	.	SLC16A1-AS1:5 (lnc_R.), SLC16A1-AS1:12 (lnc_R.), lnc-SLC16A1-2:8 (lnc_R.), SLC16A1-AS1:16 (lnc_R.)	.	URS0000EA36C2_9606 (lncRNA), URS0000EBB501_9606 (lncRNA), URS0000EA066C_9606 (lncRNA), URS00009C4E58_9606 (lncRNA), URS00008BD012_9606 (lncRNA), URS0000EEB632_9606 (lncRNA), URS00009C602C_9606 (lncRNA), URS0000EF2BD2_9606 (lncRNA), URS0000E92A77_9606 (lncRNA), URS0000E9A05B_9606 (lncRNA), URS0000EB46A4_9606 (lncRNA), URS0000EB7B6B_9606 (lncRNA), URS0000EF4061_9606 (lncRNA), URS00008BDADF_9606 (ln…	.	.	.	.	0	62.1699	0	15.1507	15.8962	0	23.4233	0	64.871	0	0	33.4388	0	0	0
chr1_502	chr1:113091059-113091169	chr1:113633681-113633791	110	TCTTGAACTCCTGACCTCAGGTGATCTGCC	ACACCTGGCAAATATTTGTATTTTTAGTAGAGATGGTGTTTGCCAGGTGAG	0	Reverse	30	1	51	0	1	0.5	96.6667	96.6667	100	100	81	0.588235	1	protein_coding	LRIG2	AluSx	.	Yes	ZEB2	.	.	piR-hsa-858946, piR-hsa-2796723	.	.	.	.	205953_at	0	205.833	0	28.6636	120.295	0	0	113.002	0	33.6615	133.83	52.7188	0	0	23.8957
chr1_89	chr1:11310526-11310605	chr1:11370583-11370662	79	CCCTGCCCTTCCCACCTCCCTGCCCCT	CCCACCTCCCTGCCCCTTCCCACCTC	0	Unknown	27	1	26	0	1	0.5	88.8889	88.8889	100	100	53	1.03846	1	.	.	L2d2	.	.	.	.	.	.	.	.	.	.	.	0	0	0	0	0	0	0	0	0	0	0	0	0	0	0
chr1_90	chr1:11316149-11316241	chr1:11376206-11376298	92	GGCAGGGAAGGCTGTTCATTTCAGGACGA	CGTCCACAGCTTCTATTTCACGGAGCCATCTCAGA	0	Unknown	29	1	35	0	1	0.5	96.5517	96.5517	100	100	64	0.828571	1	lncR.	AL031291.1	.	.	.	ZNF263, RBM25	.	lnc-MTOR-1:2 (lnc_R.)	.	URS0000BCF2C7_9606 (lncRNA), URS0000E96FEB_9606 (lncRNA)	.	.	.	.	0	0	0	0	251.262	0	0	0	0	0	0	0	0	0	14.2603
chr1_91	chr1:11319134-11319264	chr1:11379191-11379321	130	TTAGACCAATCACTGTTACCAAAGGAACGA	GAGCCCGCCCTCCTGCAACTTACATCCTACGGAAGGATGGGATTGGCTTTGCTTCGGTCACATGTACACAC	0	Unknown	30	1	71	0	1	0.5	96.6667	96.6667	100	18.1818	101	0.422535	1	.	.	MLT1K	.	Yes	ZNF316, CBX3, EHMT2, REST, RFX1, CBFA2T2, PKNOX1, RAD51, USF2, L3MBTL2, MAX, USF1, E2F6	.	.	.	.	.	.	.	.	0	0	0	0	0	0	0	0	0	0	0	8.93403	0	0	0
chr1_503	chr1:113269907-113269973	chr1:113812529-113812595	66	TATATATAAATTTAAAATATATA	TAACATATATATACAAATTTA	0	Reverse	23	1	21	0	1	0.5	69.5652	69.5652	100	100	44	1.09524	1	.	.	(TA)n	.	.	ZNF579, CTCF	.	.	.	.	1	1 CS: 128 PAS: 105 W: 42.5	.	.	0	0	0	0	0	0	0	0	0	0	0	0	0	0	0
chr1_504	chr1:113429557-113429657	chr1:113972179-113972279	100	GTGACCAATCAGAGGCTGAAGTGAAGTTACA	TAGTTACACCCTATGCAAACGTGTGATTGGTTGCGGAAA	0	Forward	31	1	39	0	1	0.5	96.7742	96.7742	100	100	70	0.794872	1	protein_coding	MAGI3	MER51A	.	Yes	FOXA1, PKNOX1, CREB1, RFX5	.	.	.	.	.	.	.	224307_x_at	0	53.86	0	0	0	0	0	0	0	0	0	0	0	0	0
chr1_11	chr1:1134749-1134841	chr1:1070129-1070221	92	CTGCAGCCCCTCTCAGGAGGGGGCACCGTGAGGGG	TGTGGCTTCCTCGCCATCTGAGG	0	Unknown	35	1	23	0	1	0.5	94.4444	97.2222	100	100	58	1.52174	1	.	.	.	.	Yes	RBFOX2, POLR2G	.	.	.	URS0000E91F48_9606 (lncRNA)	.	.	.	.	0	0	0	0	0	36.1825	0	0	0	0	0	0	0	0	0
chr1_505	chr1:113771833-113771920	chr1:114314455-114314542	87	AGGGTAATCAGAAACTGCAGGAAAAACA	GAACACTTTTTTATGTTCCTACCTCAAAAAAC	0	Unknown	28	1	32	0	1	0.5	96.4286	96.4286	100	100	60	0.875	1	protein_coding	RSBN1	.	.	.	.	.	.	piR-hsa-3823869	.	.	.	.	222788_s_at, 222789_at, 222790_s_at, 222791_at	34.3053	37.09	0	36.1552	132.769	0	391.276	0	0	0	0	39.8986	0	0	0
chr1_506	chr1:114038688-114038834	chr1:114581310-114581456	146	AGGTTTCAACTGCATAAGAACTGTGGTCTCCACAGCTCCTTATCTTAAG	TCTGATATGAAACATTTACAACCTATTCTCTCTGAAGCCTGCTACCTGG	0	Forward	49	1	49	0	1	0.5	97.9592	97.9592	100	100	98	1	1	.	.	MER4D1	.	Yes	.NOG	.	lnc-OLFML3-3:1 (lnc_R.)	.	URS00008B94A3_9606 (lncRNA)	.	.	.	.	0	0	0	10.822	0	0	0	0	0	0	0	0	0	0	0
chr1_507	chr1:114473517-114473584	chr1:115016139-115016206	67	GGCAGAGCAGGAAATCGGAATGA	ATCAGGGTGGAGAATGAGTCAG	0	Reverse	23	1	22	0	1	0.5	95.6522	95.6522	100	100	45	1.04545	1	protein_coding	TRIM33	LTR10F	.	Yes	EP400, ZBTB33, ATF3, RNF2, GMEB1, PKNOX1, KDM1A, FOS, DPF2, MYBL2, TRIM24, HDAC2, HDAC1, MTA2, JUND, TCF12, CHAMP1, NFIC, ZEB2, CBFA2T2, SMARCE1, STAT3, CC2D1A, ARID1B, IKZF1, SMARCA4, MITF, AFF1, CBFA2T3, FOXM1	.	.	.	.	.	.	.	210266_s_at	0	0	0	0	0	0	0	0	0	0	0	0	0	0	0
chr1_508	chr1:114602242-114602367	chr1:115144863-115144988	125	GGCATTCTCCATGGAACAAACAATTGAAAACTAGAGTCCA	ACAGTAGTCATTTTGTGATCTAGTTAGGATCCAAACAACCACTTAC	0	Forward	40	1	46	0	1	0.5	97.5	97.5	100	100	86	0.869565	1	protein_coding	DENND2C	.	.	Yes	.	.	.	.	URS0000EB1824_9606 (lncRNA)	.	.	.	233294_at	0	25.9041	0	0	0	0	0	0	0	0	0	0	0	0	0
chr1_509	chr1:114790585-114790660	chr1:115333206-115333281	75	GGGGGGCTGACCCCCCCACCTCCCTCC	CGGACTGGGCGGCTGGCCTGGT	0	Unknown	27	1	22	0	1	0.5	92.8571	96.4286	100	100	49	1.22727	1	.	.	SVA_D	.	.	.	.	.	piR-hsa-4982355	.	.	.	.	.	0	0	0	0	0	0	0	0	0	0	0	0	74.4824	0	0
chr1_12	chr1:1149602-1149720	chr1:1084982-1085100	118	CGTGGTGGGAAGGGGCAGAGGAGGGCAGGTCCCGTGG	TGGGAAGGGGCGTGGTGGGAAGGGGCGCCCCATGGTGGGAAGGGG	0	Unknown	37	1	45	0	2	1	100	100	100	100	82	0.822222	1	.	.	.	.	.	.	.	.	.	.	.	.	.	.	0	0	0	0	0	0	0	0	0	0	0	9.83494	0	0	0
chr1_510	chr1:115383138-115383240	chr1:115925759-115925861	102	GTGTTATACCCTTCATGTATATTA	TTTAATAGTGTTATACCCTTCATGTATATTATTAAAAAAACACTATTATTTAATA	0	Reverse	24	1	55	0	0	0	75	75	100	100	79	0.436364	1	.	.	L1MEc	.	.	.	.	.	.	.	2	1 CS: 177 PAS: 155 W: 45.8 1 CS: 72 W: 32.96	.	.	0	0	0	0	0	0	0	0	0	0	0	0	0	0	0
chr1_511	chr1:115436205-115436350	chr1:115978826-115978971	145	AGAGTGGAATCCCACACTAGAAATTCATAACAATAAGATGAAT	GCTGTGCTGATATACCCCTTCTCCCTGGGGAGGTAGGGATCCTTAGCTTGGATTGAATTT	0	Reverse	43	1	60	0	1	0.5	97.6744	97.6744	100	100	103	0.716667	1	.	.	.	.	.	.	.	.	.	.	.	.	.	.	0	0	0	0	0	0	0	0	0	0	0	0	0	0	0
chr1_512	chr1:115519275-115519349	chr1:116061896-116061970	74	TATGGACATTTTAACAATATTGA	TTATTGAATCTGTAGACTGCTTTGGGTAA	0	Reverse	23	1	29	0	2	1	100	100	100	100	52	0.793103	1	.	.	L1MA3	.	.	.	.	lnc-VANGL1-18:1 (lnc_R.), lnc-VANGL1-18:2 (lnc_R.), lnc-VANGL1-18:3 (lnc_R.), lnc-VANGL1-18:4 (lnc_R.)	.	URS0000EBF165_9606 (lncRNA), URS0000E98F1B_9606 (lncRNA), URS0000EAD9B9_9606 (lncRNA), URS0000E95ABA_9606 (lncRNA), URS0000D5CCDE_9606 (lncRNA), URS0000D58F50_9606 (lncRNA), URS0000D5C1A7_9606 (lncRNA), URS0000D5D330_9606 (lncRNA), URS0000EB9D34_9606 (lncRNA)	1	1 CS: 207 PAS: 187 W: 40.48	.	.	0	0	0	0	0	0	0	0	0	0	0	0	0	0	0
chr1_513	chr1:115892767-115892863	chr1:116435388-116435484	96	ACATGTGCTTATGTGCCCCTTCTGCATC	ACTTAACTTTCTTAAATAATATAAAATATTGGCAGTAGCTT	0	Forward	28	1	41	0	2	1	100	100	100	100	69	0.682927	1	.	.	.	.	.	.	.	.	.	.	1	1 CS: 85 PAS: 79 W: 40.68	.	.	0	0	0	0	0	0	0	0	0	0	0	0	0	0	0
chr1_514	chr1:116234556-116234640	chr1:116777178-116777262	84	GGAGTTAAGACTGTATTCCCTAG	AGTATTTTTTCATAACTCACTTGCTCCAAAAATCACCTG	0	Unknown	23	1	39	0	1	0.5	95.6522	95.6522	100	100	62	0.589744	1	.	.	.	.	Yes	MEF2B, EBF1	.	lnc-CD58-7:5 (lnc_R.), lnc-CD58-7:2 (lnc_R.)	.	URS00008B722B_9606 (lncRNA), URS00008B32D7_9606 (lncRNA)	.	.	.	.	0	0	0	0	0	0	0	0	0	0	0	0	0	0	0
chr1_515	chr1:116423206-116423311	chr1:116965828-116965933	105	ATTGAATAAATTAAGATCCTCATTTG	GATACATGGCAAAGGTTTTTTGGATTGTGTAAAGTTTATATTCTGACATAAGAA	0	Reverse	26	1	54	0	2	1	100	100	100	100	80	0.481481	1	.	.	.	.	.	.	.	.	.	URS0000EC0146_9606 (lncRNA), URS0000EB1E80_9606 (lncRNA), URS0000EB25DA_9606 (lncRNA)	1	1 CS: 202 PAS: 185 W: 48.82	.	.	0	0	0	0	0	0	0	0	0	0	0	0	0	0	0
chr1_516	chr1:116702408-116702484	chr1:117245030-117245106	76	CTCTTAATAGATGATTTTGGTCC	TACTATACTTTTCTACCAAGTATAATAATAC	0	Unknown	23	1	31	0	1	0.5	95.6522	95.6522	100	100	54	0.741935	1	lncR.	C1orf137	L1MEc	.	.	ZBTB33	.	lnc-CD2-2:1 (lnc_R.)	.	URS0000E9C170_9606 (lncRNA), URS00007C6FEA_9606 (lncRNA)	1	1 CS: 151 W: 32.96	.	.	0	0	0	0	0	0	0	0	0	0	0	0	0	0	0
chr1_13	chr1:1169122-1169215	chr1:1104502-1104595	93	GCAGCTCATCAGTGCAAAGCCGCC	CGGTCTGGGGCTCTCATGCCCCCCTCACTATGGCCTGTGCCCATCC	0	Unknown	24	1	46	0	1	0.5	95.8333	95.8333	100	100	70	0.521739	1	.	.	.	.	Yes	HNRNPL, UBTF, RBFOX2	.	lnc-TTLL10-3:4 (lnc_R.), lnc-TTLL10-3:5 (lnc_R.), lnc-TTLL10-3:1 (lnc_R.), lnc-TTLL10-3:9 (lnc_R.)	.	URS0000D589AD_9606 (lncRNA), URS0000D5C304_9606 (lncRNA), URS00008BD285_9606 (lncRNA), URS0000D5DAD8_9606 (lncRNA)	.	.	.	.	0	0	0	0	0	53.6964	0	459.621	0	69.5611	0	62.2531	45.1649	0	28.2173
chr1_517	chr1:117441563-117441639	chr1:117984185-117984261	76	CTAAGAAAATAGTAGAAATTTTTCTAT	ATACATCTTGATAATACTACATG	0	Reverse	27	1	23	0	1	0.5	96.2963	96.2963	100	100	50	1.17391	1	protein_coding	MAN1A2	.	.	.	.	.	.	.	URS00019B2647_9606 (lncRNA)	1	1 CS: 168 PAS: 153 W: 39.88	.	1552481_s_at, 1559601_at, 217282_at, 217920_at, 217921_at, 217922_at	0	28.259	0	20.6601	0	0	63.8818	90.4994	44.2303	0	0	30.3989	0	0	0
chr1_518	chr1:117559610-117559731	chr1:118102232-118102353	121	CATATCGCTATCAGCATTTTGGGCAAAGCCATTCA	CAACAAGTTCCTCATCTCCATCTGAGACCACCTCAGCTTGGACTTTATTGTC	0	Unknown	35	1	52	0	1	0.5	97.1429	97.1429	100	100	87	0.673077	1	.	.	THE1B-int	.	.	ZBTB33	.	.	.	.	.	.	.	.	0	0	0	0	0	0	0	0	41.8737	0	0	9.5931	0	0	0
chr1_519	chr1:117584474-117584607	chr1:118127096-118127229	133	AGTTTACATGGATATGTGCCTGT	ACATGTGAGCATGGTATTTGCATGTCTGTATG,ACGCATATGTGTATATGTTTGTGTATGCATGCG	0	Reverse	23	2	32.5	0.707107	1	0.333333	60.8696	58.2696	50	54.4118	55.5	0.707692	1	.	.	(TGTGTG)n	.	.	PHF20, KDM1A, ARID2	.	.	.	.	2	1 CS: 223 W: 32.69 2 CS: 60 W: 32.55	.	.	0	0	0	0	0	0	0	0	0	0	0	0	0	0	0
chr1_520	chr1:117897898-117898005	chr1:118440520-118440627	107	GATTTAACATTCTGCTTGAAAATATTTAAGAA	CACTACGGCCTATATCTATAACATAAAAGTATTTTCTGAGATAC	0	Reverse	32	1	44	0	1	0.5	96.875	96.875	100	100	76	0.727273	1	protein_coding	GDAP2	.	.	.	.	.	.	.	URS0000EA09A4_9606 (lncRNA)	1	1 CS: 102 W: 31.92	.	1554154_at, 219473_at	0	0	0	0	0	0	0	0	0	0	0	0	0	0	0
chr1_521	chr1:117923333-117923457	chr1:118465956-118466080	124	ATAAATGTCCATGAAATCTTCACAATTTATGTTC	AGAGACTGCAGTAAAGACAGGCATAAGAAATTATAAAAGTATTAATTTGGGAAACTA	0	Forward	34	1	57	0	1	0.5	97.0588	97.0588	100	100	91	0.596491	1	protein_coding	GDAP2	MER11C	.	.	.	.	.	.	URS0000EA09A4_9606 (lncRNA)	1	1 CS: 207 PAS: 191 W: 48.77	.	1554154_at, 219473_at	0	0	0	0	160.233	0	0	0	0	7.47285	0	0	0	0	0
chr1_522	chr1:118227042-118227151	chr1:118769665-118769774	109	GTCCTCTTTGTGGTCTAAGAGGAAA	GGCAAAGGTGCAGGTTTTTGAGAAAGCATTGGTAAGGGCCACTAAATCTGACCTTCCTCA	0	Forward	25	1	60	0	1	0.5	96	96	100	100	85	0.416667	1	.	.	HERV9-int	.	.	.	.	.	piR-hsa-8251139	URS0000EA09A4_9606 (lncRNA), URS0000EB40E8_9606 (lncRNA), URS0000E94BB4_9606 (lncRNA)	.	.	.	.	0	0	0	0	0	0	0	0	0	0	0	0	0	0	0
chr1_523	chr1:118232967-118233063	chr1:118775590-118775686	96	CTCTGTAGCTAGCAAGGGGATTGTAAAATG	AGCCAATCAGTGCTCTGTAAAAATGCACCAATCAGTG	0	Reverse	30	1	37	0	1	0.5	96.6667	96.6667	100	100	67	0.810811	1	.	.	LTR12F	.	.	NFATC3	.	.	.	URS0000EA09A4_9606 (lncRNA), URS0000EB40E8_9606 (lncRNA), URS0000E94BB4_9606 (lncRNA)	.	.	.	.	0	0	0	0	0	0	0	0	0	0	0	0	0	0	0
chr1_524	chr1:118475837-118476003	chr1:119018460-119018626	166	ATCAGTGCTCTGTGTCTAGCTAATCAGGTGGAGACTTAGAGAACTTTT	CTGTCTAGCTAAAGGATTGTAAAAGCACCAATCAGAACTCTGTGTGTAGCTAAAGGTTTGTAAACGTACCA	0	Reverse	48	1	71	0	1	0.5	97.9167	97.9167	100	27.2727	119	0.676056	1	.	.	LTR12D	.	.	MAFK	.	.	piR-hsa-6263790, piR-hsa-7910908	URS0000EA09A4_9606 (lncRNA), URS0000EAAE7F_9606 (lncRNA), URS0000E93D3F_9606 (lncRNA), URS0000EA859F_9606 (lncRNA), URS0000EA6C73_9606 (lncRNA), URS0000EAEEAE_9606 (lncRNA), URS0000E972B0_9606 (lncRNA)	.	.	.	.	0	0	0	0	0	0	0	0	3.39893	0	0	0	0	0	0
chr1_525	chr1:119172022-119172129	chr1:119714645-119714752	107	CACCAATCGGCACTCTGTATCTAGCT	CAAGGTTTGTAAACACACCAATCAGCACCCTGTGTCTAGCTCAGGGTTTGTGAATG	0	Unknown	26	1	56	0	1	0.5	96.1538	96.1538	100	100	82	0.464286	1	lncR.	WARS2-AS1	LTR12C	.	.	.	.	lnc-HAO2-2:13 (lnc_R.), lnc-HAO2-2:4 (lnc_R.), lnc-HAO2-2:5 (lnc_R.), lnc-HAO2-2:31 (lnc_R.)	piR-hsa-3579457, piR-hsa-5092775, piR-hsa-6963827	URS0000EEE89C_9606 (lncRNA), URS00007E486B_9606 (lncRNA), URS0000D5A1BF_9606 (lncRNA), URS00007E376B_9606 (lncRNA), URS00007E3E89_9606 (lncRNA), URS000044ECF0_9606 (lncRNA), URS0000EF661C_9606 (lncRNA), URS00008BC043_9606 (lncRNA), URS0000160A1B_9606 (lncRNA), URS0000001D78_9606 (lncRNA), URS0000D589DB_9606 (lncRNA), URS0000EA6137_9606 (lncRNA), URS0000EA1C59_9606 (lncRNA), URS000020317A_9606 (pi…	.	.	.	1561553_at	237.596	80.5906	0	14.7299	108.182	15.5786	182.181	103.236	0	25.9474	63.4836	0	0	0	0
chr1_526	chr1:119173877-119173999	chr1:119716500-119716622	122	GATCAGCAGGGTCCAGGGACCGTTGCGGGTTCTTGGGCAGGGG	TTGTTTCTGCTGCTGCATCAGTGAGTGCAGCTATTCC	0	Unknown	43	1	37	0	1	0.5	97.6744	97.6744	100	100	80	1.16216	1	lncR.	WARS2-AS1	HERV9NC-int	.	Yes	.	.	lnc-HAO2-2:13 (lnc_R.), lnc-HAO2-2:4 (lnc_R.), lnc-HAO2-2:5 (lnc_R.), lnc-HAO2-2:31 (lnc_R.)	piR-hsa-4036431	URS0000EEE89C_9606 (lncRNA), URS00007E486B_9606 (lncRNA), URS0000D5A1BF_9606 (lncRNA), URS00007E376B_9606 (lncRNA), URS00007E3E89_9606 (lncRNA), URS000044ECF0_9606 (lncRNA), URS0000EF661C_9606 (lncRNA), URS00008BC043_9606 (lncRNA), URS0000160A1B_9606 (lncRNA), URS0000001D78_9606 (lncRNA), URS0000D589DB_9606 (lncRNA), URS0000EA6137_9606 (lncRNA), URS0000EA1C59_9606 (lncRNA)	.	.	.	1561553_at	0	0	0	12.9336	0	0	0	56.6541	0	0	74.3223	95.1511	0	138.012	0
chr1_527	chr1:119734415-119734531	chr1:120277038-120277154	116	GAGAATTAATTAAGCTGATCATGGTA	CTTAGTATATGGTAAATAGTACTTAGTATGTGGAACATGGTACTTAGTGTATGGTAAATTAACTG	0	Reverse	26	1	65	0	1	0.5	96.1538	96.1538	100	20	91	0.4	1	protein_coding	PHGDH	MIR	.	.	.	.	lnc-HMGCS2-1:2 (lnc_R.)	.	URS0000D59F6B_9606 (lncRNA)	.	.	.	201397_at	0	0	0	0	42.7973	0	0	0	0	0	0	290.089	157.241	0	79.346
chr1_528	chr1:119908160-119908269	chr1:120450783-120450892	109	TATATTGAAGCCCGTCCACTGGGTTTGAATTTTTTTAA	AAACACAAGTACCACATGCCTCTAGTTAGCTATA	0	Forward	38	1	34	0	1	0.5	97.3684	97.3684	100	100	72	1.11765	1	.	.	L1M2	.	.	.	.	lnc-ADAM30-1:1 (lnc_R.)	.	URS00008BBE0B_9606 (lncRNA), URS0000EABAA8_9606 (lncRNA)	1	1 CS: 181 W: 32.88	.	.	0	0	0	0	0	0	0	0	0	0	0	0	0	0	0
chr1_92	chr1:12010815-12010898	chr1:12070872-12070955	83	CATGATAACATCAGCACACGGGGACCCTGCA	GAAGTCCTCGGCCTGCCTAGCC	0	Forward	31	1	22	0	1	0.5	96.7742	96.7742	100	100	53	1.40909	1	protein_coding	MFN2	.	.	.	PML, RBFOX2, CREB1, POLR2G	.	.	.	.	.	.	.	201155_s_at, 216205_s_at	0	38.8562	0	37.8768	79.4808	0	117.117	0	0	66.7219	122.433	27.8657	0	0	0
chr1_529	chr1:120501306-120501384	chr1:144863514-144863592	78	CCAGATGTCAACTCAGAGGGTCAT	AAAGGGTTACAGTTAGGGTTACATCTGAGCC	0	Reverse	24	1	31	0	1	0.5	95.8333	95.8333	100	100	55	0.774194	1	transcribed_unprocessed_pseudogene	AC241952.2	MIRb	.	.	.	.	.	.	URS0000E938AB_9606 (lncRNA), URS0000EAD01C_9606 (lncRNA), URS0000EA6D48_9606 (lncRNA), URS0000EA7FDB_9606 (lncRNA), URS0000EC0987_9606 (lncRNA), URS0000E9CF9A_9606 (lncRNA), URS0000EA385E_9606 (lncRNA), URS0000EA400C_9606 (lncRNA), URS00008BA01D_9606 (lncRNA), URS0000EAEC96_9606 (lncRNA)	.	.	.	205872_x_at, 211751_at, 212390_at, 212392_s_at, 212854_x_at, 232509_at	0	0	0	0	211.278	0	373.587	0	0	0	0	0	0	0	0
chr1_530	chr1:120587253-120587328	chr1:144961495-144961570	75	TGTACTCCAGCCGGGGTGACAGAG	CGAAACTCCATCTCGAAAAAATAAAAAA	0	Unknown	24	1	28	0	1	0.5	95.8333	95.8333	100	100	52	0.857143	1	transcribed_unprocessed_pseudogene	AC241952.2	AluSx1, AluYg6	.	.	.	.	.	piR-hsa-3377723	URS0000E938AB_9606 (lncRNA), URS0000EAD01C_9606 (lncRNA), URS0000EA6D48_9606 (lncRNA), URS0000EA7FDB_9606 (lncRNA), URS0000EC0987_9606 (lncRNA), URS0000E9CF9A_9606 (lncRNA), URS0000EA385E_9606 (lncRNA), URS0000EA400C_9606 (lncRNA)	1	1 CS: 161 PAS: 144 W: 45.55	.	205872_x_at, 210305_at, 211751_at, 212854_x_at	158.887	257.678	0	376.775	0	0	1035.56	183.38	0	0	0	30.7989	0	335.042	69.8006
chr1_93	chr1:12096067-12096227	chr1:12156124-12156284	160	AGTACTCTGATTGGCCTGCTTGGGTCATGTG	CCCATACTAAACTAATCACAGTGGTGAGGAACATGG,GCAATCCTGAGCCAATTATATTGATGGGAAGA	0	Unknown	31	2	34	2.82843	1	0.333333	67.7419	70.3776	52.7778	58.3333	65	0.911765	1	protein_coding	TNFRSF8	MLT1K	.	Yes	YY1, CHAMP1, C11orf30, SP1, MNT, RAD51, MBD2, CC2D1A, ATF3, CBX3, MAX, CBFA2T2, USF1, USF2, IRF1, PHF20, REST, ASH1L, TRIP13, NFYB, MITF, RBM25	.	.	.	.	.	.	.	206729_at	0	0	0	0	0	0	0	0	0	0	0	0	0	0	0
chr1_94	chr1:12230696-12230828	chr1:12290753-12290885	132	CCCCCCAGGGTCACGCCCTGGCCCAGCCACTCCTCCTAGGTGTGGGAT	GCCAGACATCAGGCCTAAAACCTCTCTTTACCTTTTA	0	Unknown	48	1	37	0	1	0.5	97.9167	97.9167	100	100	85	1.2973	1	protein_coding	VPS13D	.	.	Yes	HDAC1, MNT, RBFOX2, MAX, PHF8, ZFP91, SAFB, NCOR1, GMEB1, SMARCA4, NR2F1, ZBTB2, MTA1, SMARCE1, FIP1L1, BACH1, MTA2, HNF4A, RXRA, HNRNPLL, ZBTB7A, POLR2A, UBTF, KDM5B, NRF1, YY1, SP1, CTCF	.	.	.	.	.	.	.	.	68.0946	8.18025	0	0	0	0	0	0	0	0	0	0	0	0	0
chr1_95	chr1:12299507-12299626	chr1:12359564-12359683	119	AGAATTTTTTTTGGCATTTTATTGATATTTCA	GTTAACCTTATGAATTGAGGTAGTGTAAATTATAACTCTTAGTAAATGTAGGTAGT	0	Reverse	32	1	56	0	1	0.5	96.875	96.875	100	100	88	0.571429	1	protein_coding	VPS13D	.	.	.	.	.	.	.	.	2	1 CS: 178 PAS: 173 W: 40.13 1 CS: 77 W: 32.34	.	.	0	18.1329	0	92.7983	0	0	40.9908	0	0	0	0	0	0	0	232.087
chr1_531	chr1:125051184-125051274	.	90	TCACATAAAAATTAGACAGAAGCATTCTCA	AGAACTTCTTTGTCATGTGTGCATTCAACTA	0	Reverse	30	1	31	0	1	0.5	96.6667	96.6667	100	100	61	0.967742	1	.	.	ALR/Alpha	.	.	.	.	.	.	.	.	.	.	.	.	.	.	.	.	.	.	.	.	.	.	.	.	.	.
chr1_96	chr1:12552433-12552530	chr1:12612463-12612560	97	GCCCTGGGCCAGCACCCCACCCTC	AGCCTCCCTGTAGCAGGGGGATGACCTACTGCTCCCCGCGTCCTACCCTA	0	Unknown	24	1	50	0	1	0.5	95.8333	95.8333	100	100	74	0.48	1	.	.	.	.	.	SMARCA4, CBX3, RNF2, L3MBTL2, MGA, MYC, ZNF592, MAX, ZBTB33, MLLT1, NFIC, REST	.	.	.	URS0000EA813C_9606 (lncRNA), URS0000EA4CC3_9606 (lncRNA), URS0000EA7118_9606 (lncRNA)	.	.	.	.	0	0	0	0	51.0948	0	0	0	0	0	0	0	0	0	67.6639
chr1_97	chr1:12561096-12561222	chr1:12621125-12621251	126	CCTCAGCCTCCCAAAGTGCTGGGATTACAGGC	GTGAGCCACTGCGCCTGGCCAGCCAGGCTGGTCTTGAACTCCTGGCGTCAAGTGATCCACCTG	0	Forward	32	1	63	0	1	0.5	96.875	96.875	100	66.6667	95	0.507937	1	.	.	AluSc8, AluSz6	.	.	.	.	.	piR-hsa-6531017	.	.	.	.	.	0	0	0	12.5262	0	0	0	0	0	0	0	0	0	0	0
chr1_98	chr1:12704227-12704295	chr1:12764229-12764297	68	GAATGAGTCAGGGTGGAGCAGGT	AATCAGAATGAATGAGGTAATTG	0	Reverse	23	1	23	0	1	0.5	86.9565	86.9565	100	100	46	1	1	.	.	LTR10F	.	Yes	E2F1, ATF2	.	.	.	URS0000E9C19F_9606 (lncRNA), URS0000E961D0_9606 (lncRNA)	.	.	.	.	0	0	0	0	0	0	0	0	0	0	0	0	0	0	19.2205
chr1_99	chr1:12766329-12766438	chr1:12826480-12826589	109	CTGGTTTCATAATTTCAGGTCTTAG	CCTTACACAAAATATGTTTGCCCCAGTCAATGTTTTGGAGTATTTTTTCAAGTTTTTCTT	0	Reverse	25	1	60	0	1	0.5	96	96	100	100	85	0.416667	1	.	.	L1MA4, L1M2	.	.	.	.	.	.	.	1	1 CS: 176 W: 33.51	.	.	0	0	0	0	0	0	0	0	0	0	0	0	0	0	0
chr1_14	chr1:1307990-1308069	chr1:1243370-1243449	79	GCCGCCCGCGCGCACCGCCCGCTGTCAC	TGCCGGGGAGCGTCGCCAAGGTCC	0	Unknown	28	1	24	0	1	0.5	96.4286	96.4286	100	100	52	1.16667	1	protein_coding	ACAP3	.	Yes	Yes	POLR2A, RBFOX2, POLR2G, SIN3A, PHF8, ZFX, AGO2, KDM4A, ARID3A, CTBP1, GATAD2B, TAF1, MAX, E2F6, CTCF, YY1, IKZF1, ARNT, RBBP5, XRCC5, JUNB, HCFC1, ASH2L, JUN, MTA3, EP300, MXI1, PRPF4, MEF2A, NRF1, ZNF143, ZNF592, NR3C1, GABPA, HNF4G, BHLHE40, MNT, ETS1, ZNF282, CREM, RB1, ETV4, EHMT2, CBX3, PKNOX1, U2AF1, JUND, ZNF24, CHD1, ELF1, MEIS2, EGR1, E2F4, CBX1, NEUROD1, FUS, IRF3, PBX3, UBTF, PAX5, .NO…	.	.	.	.	.	.	.	.	0	0	0	0	20.8637	42.0622	30.7431	0	0	0	0	0	35.3792	26.5241	0
chr1_100	chr1:13567708-13567828	chr1:13894203-13894323	120	AGTAGCTCCACTCCCACAGGTCCCTACC	CTAGGGGAAGAGAGACACAGAGAGGAGAGAGGGAAAGAGAGGCAGAGAGAGACAGGGGAAAAGAG	0	Unknown	28	1	65	0	1	0.5	96.4286	96.4286	100	20	93	0.430769	1	.	.	HERVIP10FH-int	.	.	.	.	.	.	.	.	.	.	.	0	0	0	0	0	0	0	0	0	0	0	0	0	0	0
chr1_101	chr1:13636085-13636174	chr1:13962580-13962669	89	GGATCTGAGCTGGGCCCCAGGATCTGAGCTGG	ACCCCGGGATCATGAGCTGGGCCCCG	0	Forward	32	1	26	0	1	0.5	96.875	96.875	100	100	58	1.23077	1	.	.	.	.	.	.	.	.	.	.	.	.	.	.	0	0	0	0	0	0	0	0	0	0	0	0	0	0	0
chr1_102	chr1:14050022-14050231	chr1:14376517-14376726	209	TGTGGGCATGCATGTGCACGTGTGT	CTGTGTGGGTGTGTGGGGGCATGC,GCATGTATGTGCACATGTG,GGATTTGGGTATGCTTGTGCGCG,GTACACATATGTGCACATG	0	Reverse	25	4	21.25	2.62996	1	0.2	52	60.1553	16	26.0391	46.25	1.17647	2	protein_coding	KAZN	.	.	.	MNT	1F434	.	.	URS0000E9C508_9606 (lncRNA)	.	.	.	.	0	0	0	0	0	0	0	0	0	0	0	0	0	0	0
chr1_103	chr1:14125786-14125893	chr1:14452281-14452388	107	AGGCAACAAAGATCAGGGCAGGTT	CCAGGAACCATTACCCTC,TGCAGAACCGTTAGATTC	0	Forward	24	2	18	0	1	0.333333	79.1667	80.8688	55.5556	55.5556	42	1.33333	1	protein_coding	KAZN	L2	.	Yes	.	1F434	.	.	.	.	.	.	.	0	0	0	0	0	0	0	0	0	0	0	0	0	0	0
chr1_104	chr1:14250821-14250900	chr1:14577316-14577395	79	AGAAATATTTATTAATAGCAAAAAAGAA	GAAACTAAGGGATGATTAAATATT	0	Forward	28	1	24	0	1	0.5	96.4286	96.4286	100	100	52	1.16667	1	protein_coding, lncR.	KAZN, AL357873.1	.	.	.	CTCF	.	.	.	URS0000EA0FBD_9606 (lncRNA), URS0000EA8DF1_9606 (lncRNA), URS0000EBB918_9606 (lncRNA), URS0000EAE0D2_9606 (lncRNA), URS0000EA9380_9606 (lncRNA), URS0000EBEAE7_9606 (lncRNA), URS0000EA62B2_9606 (lncRNA), URS0000E9E56A_9606 (lncRNA), URS0000E93A30_9606 (lncRNA), URS0000E936F7_9606 (lncRNA), URS0000EC006D_9606 (lncRNA), URS0000EB24B0_9606 (lncRNA), URS0000EB0621_9606 (lncRNA), URS0000EB7275_9606 (ln…	1	1 CS: 101 PAS: 63 W: 46.01	.	.	0	0	0	19.8853	0	0	0	365.844	0	0	0	0	0	0	0
chr1_532	chr1:143656611-143656714	chr1:149151275-149151378	103	AAAAGCAGAACCACTGATAAGGGTCTAACAAAGATCAC	ATGCTTCTGAGGGAACAGGGCAAAGGGC	0	Reverse	38	1	28	0	1	0.5	97.3684	97.3684	100	100	66	1.35714	1	.	.	MER11A	.	.	MITF, NR2F1, SOX6	.	lnc-HIST2H3PS2-11:1 (lnc_R.), lnc-HIST2H3PS2-11:2 (lnc_R.), piR-36575 (piR.)	piR-hsa-5029908, piR-hsa-7096780, piR-hsa-7156863	URS0000E95D0D_9606 (lncRNA), URS0000EAE9A5_9606 (lncRNA), URS0000EC10C9_9606 (lncRNA), URS0000E990B4_9606 (lncRNA), URS0000EB5CED_9606 (lncRNA), URS0000EAC6A8_9606 (lncRNA), URS0000EBE548_9606 (lncRNA), URS0000EAB51C_9606 (lncRNA), URS0000EA36E5_9606 (lncRNA), URS0000EB66D1_9606 (lncRNA), URS00008C2E76_9606 (lncRNA), URS00008C09BA_9606 (lncRNA), URS00003594A7_9606 (piRNA)	.	.	.	.	0	10.4613	0	15.2964	0	0	0	0	0	0	0	0	0	0	0
chr1_105	chr1:14489305-14489409	chr1:14815801-14815905	104	TGTATCTATATAAATTGAGATCAA	CTATATCTATATAAATCGGGATAAAATTATATATATATAAACTGTATCTACATAAAA	0	Forward	24	1	57	0	1	0.5	95.8333	95.8333	100	100	81	0.421053	1	protein_coding	KAZN	L1ME4a, (TA)n	.	.	.	.	.	.	URS0000EA8DF1_9606 (lncRNA), URS0000EBEAE7_9606 (lncRNA)	2	1 CS: 181 PAS: 160 W: 41.18 1 CS: 79 W: 31.88	.	.	0	0	0	15.1507	0	0	23.4233	0	0	0	0	0	0	0	0
chr1_15	chr1:1449299-1449418	chr1:1384679-1384798	119	CTCTGTTCCCTCTGTCAGTCTTTCTCT	CTCTTTGACTCTGTCTCTCTGACTCTGTCTCTCTCTCTCTCTGACTCTCTCTCTCTCTCTGACTTT	0	Reverse	27	1	66	0	1	0.5	96.2963	96.2963	100	66.6667	93	0.409091	1	.	.	HERVIP10FH-int, (CT)n, HERVIP10F-int	.	Yes	SMARCE1, NCOA1, CC2D1A, ZNF24, ZSCAN29, GMEB1, BCOR, ZNF184, TCF12, NR2C1, HDAC2, HDAC1, PKNOX1, ARID2, EHMT2, SOX6, MTA2, RNF2, ZNF407	.	.	.	URS0000EB2FCE_9606 (lncRNA)	2	1 CS: 210 W: 31.72 2 CS: 96 W: 31.44	.	.	0	172.262	0	212.11	0	0	0	69.6845	0	0	190.451	0	106.137	0	0
chr1_533	chr1:145450069-145450207	chr9:140781228-140781240	138	TCATCCGTCCACCCGCCGACTGCTCTCTGGGGCACGCCCATGCCGC	AACTCATCACCATCCACTCATCCGTCCACCCGCCGACTGCTCTCTGG	0	Unknown	46	1	47	0	1	0.5	97.8261	97.8261	100	100	93	0.978723	1	.	.	.	.	.	.	.	.	piR-hsa-4908751	URS0000E98B10_9606 (lncRNA), URS0000E93C0B_9606 (lncRNA), URS0000EAFD7B_9606 (lncRNA), URS0000EAD01C_9606 (lncRNA)	.	.	.	207162_s_at, 234214_at	0	0	0	122.371	0	0	0	0	0	0	0	0	0	0	306.049
chr1_534	chr1:145509777-145509854	chr1:146013424-146013501	77	TGACCCCCTGAGTTGACATCTGG	GGCTCAGAGGTAACCCTAACCGTAACCCTTTA	0	Forward	23	1	32	0	1	0.5	95.6522	95.6522	100	100	55	0.71875	1	unprocessed_pseudogene	AC239860.1	MIRc	.	.	.	.	.	.	URS0000E98B10_9606 (lncRNA), URS0000E93C0B_9606 (lncRNA), URS0000EAFD7B_9606 (lncRNA), URS0000EAD01C_9606 (lncRNA), URS0000EAEC96_9606 (lncRNA)	1	1 CS: 103 PAS: 81 W: 46.13	.	232509_at	0	0	0	0	0	0	0	0	0	0	0	0	0	0	0
chr1_535	chr1:145888172-145888268	chr1:145546807-145546903	96	CAACTCTGGAGCCCAGGCTGTTGCTT	CTCAGTCTGGTGGTGAATCCTCTATAGTCTTATGAGTGCGGTGTT	0	Reverse	26	1	45	0	1	0.5	96.1538	96.1538	100	100	71	0.577778	1	.	.	LTR66	.	.	CTCF	.	.	.	URS0000E98B10_9606 (lncRNA), URS0000EB5CED_9606 (lncRNA), URS0000EBABED_9606 (lncRNA), URS0000EB756C_9606 (lncRNA), URS0000E990B8_9606 (lncRNA), URS0000EAA521_9606 (lncRNA), URS0000EB616C_9606 (lncRNA)	.	.	.	.	0	100.946	0	16.4003	0	0	0	0	0	337.049	0	168.918	0	153.129	82.0337
chr1_536	chr1:146821099-146821205	.	106	GGGAAATATGAGATCGCGTTCAGGTAAC	TGGAATCCCATCAGATGTAAGGCCATCAAGTCCGCCGTGTGGAGGAATGTG	0	Unknown	28	1	51	0	1	0.5	96.4286	96.4286	100	100	79	0.54902	1	transcribed_unprocessed_pseudogene	HYDIN2	.	.	.	.	.	.	.	.	.	.	.	.	.	.	.	.	.	.	.	.	.	.	.	.	.	.	.
chr1_537	chr1:147263788-147263928	chr1:146735447-146735587	140	CCAGAAACATCCAGAAATCTTGACATCTTGCATCT	TGGTGTTCTTCTTTGTTGTTGAAAATTTAAGGAAATTTTTTTTCCATTTAAGATTCTCTGTGGTGCTGTGT	0	Forward	35	1	71	0	2	1	100	100	100	63.6364	106	0.492958	1	lncR., protein_coding	AC242426.2, CHD1L, LINC00624	.	.	.	.	.	LINC00624:2 (lnc_R.)	.	URS0000E8A8C1_9606 (lncRNA), URS0000E7F8E5_9606 (lncRNA), URS0000767117_9606 (lncRNA), URS0000EBEF1B_9606 (lncRNA)	2	1 CS: 265 PAS: 250 W: 46.26 1 CS: 117 W: 31.43	.	1557597_at, 207645_s_at, 212539_at	21.4104	277.78	0	191.802	106.538	0	191.872	29.653	64.411	178.871	307.963	132.807	190.696	0	178.709
chr1_16	chr1:1473333-1473442	chr1:1408713-1408822	109	TTAGCCAGGATGGTCTCGATCTCCTGACCTCGTG	ATTAATTTTTTGTATTTTTAGTAGAGACGGGGTTTCACTGTA	0	Unknown	34	1	42	0	1	0.5	97.0588	97.0588	100	100	76	0.809524	1	protein_coding	ATAD3B	AluY, Alu	.	.	RBFOX2, REST, L3MBTL2, CTCF, ARNT, MLLT1, ZBTB33, RAD21	.	lnc-TMEM240-2:1 (lnc_R.)	piR-hsa-7921575	URS0000D5CEEB_9606 (lncRNA)	.	.	.	1552641_s_at, 219068_x_at, 223617_x_at	54.8884	79.1253	0	14.4621	15.1736	0	44.7172	114.029	20.6408	161.346	31.1647	95.7566	90.056	38.5806	0
chr1_538	chr1:147688196-147688266	chr1:147160321-147160391	70	AAAATATAAAATATAAAAGCAAC	AAATACAAAGCAAAAAAAATACAAA	0	Reverse	23	1	25	0	1	0.5	95.6522	95.6522	100	100	48	0.92	1	.	.	L1MA8	.	.	.	.	.	.	URS0000EBF35B_9606 (lncRNA)	.	.	.	.	0	0	0	0	0	0	103.92	0	0	0	0	0	0	0	0
chr1_539	chr1:147937913-147938042	chr1:147410027-147410156	129	AAAAGTATTAATTTGGGGAACTAATAAATGTCCATGAAA	TCTTCACAATTTATGTTCAGAGATTGCAGTAAAGACAGGCGTAAGAAATTAT	0	Forward	39	1	52	0	1	0.5	97.4359	97.4359	100	100	91	0.75	1	protein_coding	GPR89B	MER11C	.	.	.	.	.	.	.	1	1 CS: 230 PAS: 214 W: 48.71	.	220642_x_at, 222140_s_at, 225463_x_at	92.8881	16.738	20.3966	0	51.3568	12.9422	0	0	0	0	35.1601	9.00276	0	16.3225	142.823
chr1_540	chr1:148082931-148083008	chr1:147555201-147555278	77	TGACCCCCTGAGTTGACATCTGG	GGCTCAGAGGTAACCCTAACCGTAACCCTTTA	0	Forward	23	1	32	0	1	0.5	95.6522	95.6522	100	100	55	0.71875	1	unprocessed_pseudogene	PDE4DIPP1	MIRc	.	.	.	.	lnc-GPR89B-9:1 (lnc_R.)	.	URS00009BE70C_9606 (lncRNA), URS0000EA9C77_9606 (lncRNA), URS0000EAEC96_9606 (lncRNA)	1	1 CS: 103 PAS: 81 W: 46.13	.	232509_at	0	0	0	0	0	0	0	0	0	0	0	0	0	0	0
chr1_541	chr1:148286108-148286212	chr1:147758214-147758318	104	TGTGATCTTTGTTGGACCCTTATCAGTGGTTCTGCTTTT	GCCCTTTTCCCTGTTCCCTCAGAAGCA	0	Reverse	39	1	27	0	1	0.5	97.4359	97.4359	100	100	66	1.44444	1	.	.	MER11A	.	Yes	ZNF217, GATA3, IKZF1, SKIL, ATF7, NBN, MTA3, HCFC1, NFIB, ZNF24, MGA, LEF1, SOX6, AFF1, ZEB2, CC2D1A, ZBTB7B, FOXK2, NCOA1, NR2F1, FOXM1, DPF2, CBFA2T2, SMARCE1, TAL1, NCOA3, FOXA1, RAD51, GATAD2B, MLLT1, L3MBTL2, MITF, REST, NCOR1, HES1, TRIM24, ZNF687, ZKSCAN1, E2F1, HDAC1, CTBP1, CBFA2T3, MTA1, RNF2, ARID1B, TRIM28, ESRRA, CREB1	.	lnc-GPR89B-11:1 (lnc_R.), lnc-GPR89B-11:2 (lnc_R.), piR-36575 (piR.)	.	URS0000EC10C9_9606 (lncRNA), URS0000E990B4_9606 (lncRNA), URS0000EB5CED_9606 (lncRNA), URS0000EAC6A8_9606 (lncRNA), URS0000EBE548_9606 (lncRNA), URS0000EB66D1_9606 (lncRNA), URS0000EBABED_9606 (lncRNA), URS0000E9E44E_9606 (lncRNA), URS0000EBF306_9606 (lncRNA), URS0000E975AE_9606 (lncRNA), URS00008BE2EB_9606 (lncRNA), URS00009BC5EE_9606 (lncRNA), URS00003594A7_9606 (piRNA)	.	.	.	201103_x_at, 212854_x_at	0	0	0	0	0	0	0	0	0	0	0	0	0	0	12.6306
chr1_542	chr1:148297966-148298065	chr1:147770073-147770172	99	CAGAACCACTGATAAGGGTCTAACAAAGATCACA	TGCTTCTGAGGGAACAGGGCAAAGGGCAAAAC	0	Forward	34	1	32	0	1	0.5	97.0588	97.0588	100	100	66	1.0625	1	lncR.	LINC01138, AC245100.1	MER11A	.	Yes	CREB1, MGA, RNF2, ARID1B, HDAC1, NR2C1, SMARCE1, DPF2, ESRRA, MITF, CTBP1, L3MBTL2, GATA3, GATAD2B, NR2F1, SOX6, TRIM24	.	LINC01138:28 (lnc_R.), LINC01138:22 (lnc_R.), piR-36575 (piR.)	piR-hsa-5029908, piR-hsa-7096780	URS0000EC10C9_9606 (lncRNA), URS0000E990B4_9606 (lncRNA), URS0000EB5CED_9606 (lncRNA), URS0000EAC6A8_9606 (lncRNA), URS0000EBE548_9606 (lncRNA), URS0000EB66D1_9606 (lncRNA), URS0000EBABED_9606 (lncRNA), URS0000E9E44E_9606 (lncRNA), URS0000EBF306_9606 (lncRNA), URS0000E8A1E5_9606 (lncRNA), URS0000AA9958_9606 (lncRNA), URS0000A7D0CE_9606 (lncRNA), URS0000E9B94A_9606 (lncRNA), URS0000DBB446_9606 (ln…	.	.	.	201103_x_at, 212854_x_at	0	0	0	0	0	0	0	0	0	0	0	0	0	0	53.0485
chr1_543	chr1:148353813-148353904	chr1:147825941-147826032	91	GTCCCTCCTGCTCCGGCCTCGCAATGCGTCCCCT	GCAATGTCCCTCCTCCTCTCCCGT	0	Unknown	34	1	24	0	2	1	100	100	100	100	58	1.41667	1	lncR.	LINC01138	.	.	Yes	YY1, SIN3A, DEAF1, ZNF592, SKIL, ATF3, NFIC, TRIM28, POLR2A, REST, ZNF24, MTA1, NR2F1, ESRRA, RBBP5, ZSCAN29, FOSL2, ZNF263, IKZF1, ZBTB11, EZH2, KDM4A, CHD1, SUZ12, ZNF143, PHF8	.	LINC01138:28 (lnc_R.), LINC01138:22 (lnc_R.)	.	URS0000EC10C9_9606 (lncRNA), URS0000E990B4_9606 (lncRNA), URS0000EB5CED_9606 (lncRNA), URS0000EAC6A8_9606 (lncRNA), URS0000EBE548_9606 (lncRNA), URS0000EB66D1_9606 (lncRNA), URS0000EBABED_9606 (lncRNA), URS0000E9E44E_9606 (lncRNA), URS0000AA9958_9606 (lncRNA), URS0000A7D0CE_9606 (lncRNA), URS0000E9B94A_9606 (lncRNA)	.	.	.	201103_x_at, 212854_x_at	0	11.8258	0	86.458	72.5694	0	0	0	0	0	173.89	101.77	0	0	0
chr1_544	chr1:148471238-148471336	chr1:147943339-147943347	98	ACATATATATATATATATATATA	TATATATACACACAC,TGTATGTGTGTGTAT	0	Reverse	23	2	15	0	0	0	56.5217	60.0741	40	40	38	1.53333	1	lncR.	LINC01138	(TA)n	.	.	.	.	LINC01138:20 (lnc_R.), LINC01138:19 (lnc_R.)	.	URS0000EC10C9_9606 (lncRNA), URS0000E990B4_9606 (lncRNA), URS0000EB5CED_9606 (lncRNA), URS0000EAC6A8_9606 (lncRNA), URS0000EBE548_9606 (lncRNA), URS0000EB66D1_9606 (lncRNA), URS0000EBABED_9606 (lncRNA), URS0000A83305_9606 (lncRNA), URS0000EA3447_9606 (lncRNA), URS0000EF10DC_9606 (lncRNA), URS0000AA6427_9606 (lncRNA), URS0000EA5905_9606 (lncRNA), URS0000EF31C3_9606 (lncRNA), URS0000EEADE4_9606 (ln…	1	1 CS: 145 W: 33.91	.	201103_x_at, 212854_x_at	0	0	0	0	0	0	0	0	0	0	0	0	0	0	0
chr1_17	chr1:1487547-1487623	chr1:1422927-1423003	76	TGTGTGGGTGAAACCTGCAGGGC	GGAGGCTGTTGCCCCATGTGTGGTTGGCTGG	0	Unknown	23	1	31	0	2	1	100	100	100	100	54	0.741935	1	protein_coding	ATAD3B	.	.	Yes	POLR2G, POLR2A	.	lnc-TMEM240-2:1 (lnc_R.)	.	URS0000D5CEEB_9606 (lncRNA)	.	.	.	1552641_s_at, 219068_x_at, 223617_x_at, 233091_at	19.603	211.943	0	41.3202	0	109.252	63.8818	289.598	7.37171	181.969	474.89	106.396	294.06	0	17.2235
chr1_545	chr1:149020879-149020957	chr1:144863514-144863592	78	ATGACCCCCTGAGTTGACATCTGG	GGCTCAGATGTAACCCTAACTGTAACCCTTT	0	Forward	24	1	31	0	1	0.5	95.8333	95.8333	100	100	55	0.774194	1	protein_coding, lncR.	PDE4DIP, AC239802.2	.	.	.	.	.	lnc-NBPF9-6:1 (lnc_R.), lnc-NBPF9-6:2 (lnc_R.)	.	URS00008BA01D_9606 (lncRNA), URS0000EA9C8C_9606 (lncRNA), URS00005466D6_9606 (lncRNA), URS00008BBA12_9606 (lncRNA), URS0000EAEC96_9606 (lncRNA)	1	1 CS: 106 PAS: 82 W: 46.42	.	205872_x_at, 211751_at, 212390_at, 212392_s_at, 212854_x_at, 232509_at	.	.	.	.	.	.	.	.	.	.	.	.	.	.	.
chr1_546	chr1:149207291-149207366	chr1:144961495-144961570	75	TGTACTCCAGCCGGGGTGACAGAG	CGAAACTCCATCTCGAAAAAATAAAAAA	0	Unknown	24	1	28	0	1	0.5	95.8333	95.8333	100	100	52	0.857143	1	lncR., transcribed_unprocessed_pseudogene	AC245297.4, AC245297.1	AluSx1, AluYg6	.	.	.	.	lnc-PDE4DIP-6:7 (lnc_R.)	piR-hsa-3377723	URS0000E9E44E_9606 (lncRNA), URS0000EF4CAC_9606 (lncRNA), URS0000EF3CC7_9606 (lncRNA), URS0000EF004F_9606 (lncRNA), URS0000EB587D_9606 (lncRNA), URS0000783A40_9606 (lncRNA), URS0000EF10CD_9606 (lncRNA)	1	1 CS: 161 PAS: 144 W: 45.55	.	205872_x_at, 210305_at, 211751_at, 212854_x_at	.	.	.	.	.	.	.	.	.	.	.	.	.	.	.
chr1_547	chr1:149859456-149859539	chr1:149831020-149831103	83	CTTGCATCCACTGCTTTGCTGGCAACCCGA	CTGGTAAGCTTCTGGAAGGCAAGG	0	Forward	30	1	24	0	1	0.5	96.6667	96.6667	100	100	54	1.25	1	protein_coding	H4C15	.	.	.	.	.	.	piR-hsa-1475276, piR-hsa-3173376, piR-hsa-3188918, piR-hsa-4702316, piR-hsa-5036289, piR-hsa-5118924, piR-hsa-5203731, piR-hsa-5822595, piR-hsa-5908225, piR-hsa-6790458	.	.	.	.	208490_x_at	287.511	401.514	1452.04	189.384	516.625	1722.55	1961.7	812.986	391.929	700.58	1591.62	724.508	2729.25	126.305	773.624
chr1_548	chr1:150317509-150317647	chr1:150289953-150290091	138	TCTCCTTCTGTCATCCAGGCTGGAGTGCAGTTGC	ATGGGATTATTGATGTGAGCCACTGTGCCCAGCCCTACTTTTATGTATGTATCTACTTATTTGAGACAGGG	0	Unknown	34	1	71	0	1	0.5	97.0588	97.0588	100	36.3636	105	0.478873	1	.	.	AluYj4, AluSz	.	.	.	.	.	.	.	.	.	.	.	0	0	0	0	0	0	0	0	0	0	0	0	0	0	0
chr1_106	chr1:15036238-15036380	chr1:15362734-15362876	142	CTGCCCTGCCTGCTCGCCCCAGCCCTCCCCTGCCCTGCCT	ACCCAGCTCCCTCTGCCCTGCCCGCCCAGCTCCCTCTGCCTAGCCTGCCCCGCCCGGCTCCCC	0	Unknown	40	1	63	0	1	0.5	97.5	97.5	100	66.6667	103	0.634921	1	protein_coding	KAZN	(CCCTG)n	.	.	.	.	.	.	.	.	.	.	213478_at, 215138_s_at	0	7.6082	0	0	0	0	0	0	0	0	0	0	0	0	0
chr1_549	chr1:150549100-150549209	chr1:150521576-150521685	109	GACCCCGGCTGGGCCAGCCCGGGCT	GCTTAAGTCCCTAGTCTCGGCCGGGCACGAGGACAGCGCCCGGGAGCGACTGCAGCCTCC	0	Unknown	25	1	60	0	2	1	100	100	100	100	85	0.416667	1	lncR.	ADAMTSL4-AS2	.	Yes	Yes	ZNF24, POLR2A, HDAC2, EZH2, KDM5B, HDAC1, RAD21, L3MBTL2, MNT, TAF1, CTCF, RBFOX2, AGO1, GATA3, POLR2G, XRCC5, SIN3A, SP1, MYC, SKIL, RBBP5, RNF2, MTA3, PHF8, RBM39, CHD1, ZNF592, ZFX, ZNF282, MXI1, MAX, SOX6, REST, TCF7L2, RLF, YY1, CLOCK, KLF5, SAFB, KDM4A, CREB3L1, U2AF1, ELF1, SAP30, SKI, ASH2L, ELK1, UBTF, TAF15, CTBP1, ATF7, HNRNPL, FUS, HNRNPLL, GABPA, ZNF687, E2F6, MTA1, DPF2, ZNF512B, NR…	.	lnc-MCL1-7:4 (lnc_R.), lnc-MCL1-7:3 (lnc_R.), lnc-MCL1-7:2 (lnc_R.), lnc-MCL1-7:1 (lnc_R.)	.	URS0000904F64_9606 (SRP_RNA), URS0000EB6F41_9606 (lncRNA), URS0000769594_9606 (lncRNA), URS00004019BC_9606 (lncRNA), URS00009B519A_9606 (lncRNA), URS00008BA05F_9606 (lncRNA), URS00009BB913_9606 (lncRNA)	.	.	.	1563071_at	54.8884	98.9066	0	0	136.562	0	0	25.3398	5.1602	76.4269	62.3294	0	38.5954	0	0
chr1_18	chr1:1508170-1508247	chr1:1443550-1443627	77	TCCTGGGCCCCTGAGCCACAGTGG	CGGTACGGCTCCAGTCAGTGTCTCCTGCGC	0	Unknown	24	1	30	0	1	0.5	95.8333	95.8333	100	100	54	0.8	1	transcribed_unprocessed_pseudogene	AL645728.2	.	.	.	.	.	lnc-TMEM240-2:1 (lnc_R.)	.	URS0000D5CEEB_9606 (lncRNA)	.	.	.	1552641_s_at	19.3517	13.9484	0	61.1857	0	0	0	35.7356	14.5544	0	0	0	0	0	0
chr1_550	chr1:151072881-151073011	chr1:151045357-151045487	130	TCCCCTATTGATATATATTTAGGTTCTTTTC	AATCTTTTTATTTCTTTTTATTTTTAGTTTTACTTTTAGAGACAGGGTCTTGCTCAGTACTTTATCCCA	0	Forward	31	1	69	0	1	0.5	96.7742	96.7742	100	22.2222	100	0.449275	1	protein_coding	GABPB2	L1ME4b	.	.	CTCF, FOXA1	.	.	.	.	1	1 CS: 157 W: 33.72	.	.	0	174.408	0	85.0061	63.706	0	168.97	0	0	0	104.675	62.5382	0	0	80.99
chr1_107	chr1:15138716-15138809	chr1:15465212-15465305	93	CCACCACGCCCAGCTAATTTTTGTATTTTT	AGTAGAGACAAATAGCTGGGATTACAGGCACCCG	0	Unknown	30	1	34	0	1	0.5	96.6667	96.6667	100	100	64	0.882353	1	lncR.	TMEM51-AS1	AluSx1	.	.	SMARCA5	.	TMEM51-AS1:2 (lnc_R.), TMEM51-AS1:3 (lnc_R.), TMEM51-AS1:4 (lnc_R.), TMEM51-AS1:1 (lnc_R.), TMEM51-AS1:6 (lnc_R.)	.	URS000075CC67_9606 (lncRNA), URS00007BFB33_9606 (lncRNA), URS0000EF58BA_9606 (lncRNA), URS00007DD1B9_9606 (lncRNA), URS00008BE111_9606 (lncRNA), URS00009C50BA_9606 (lncRNA), URS0000DBB29C_9606 (lncRNA), URS0000EF38A9_9606 (lncRNA), URS0000EEDBE7_9606 (lncRNA), URS0000EF69F7_9606 (lncRNA), URS0000D5E305_9606 (lncRNA)	.	.	.	.	48.1733	0	0	0	17.7563	17.8988	0	118.612	0	0	24.3129	37.3519	45.1649	0	56.4346
chr1_551	chr1:151792916-151792999	chr1:151765392-151765475	83	TCCCTTTTCCCAGTTTGTTCTATGTATATTG	TTTATACATATAACAAGTATTT	0	Unknown	31	1	22	0	1	0.5	96.7742	96.7742	100	100	53	1.40909	1	lncR.	TDRKH-AS1	.	.	.	ZNF384	.	TDRKH-AS1:16 (lnc_R.), TDRKH-AS1:17 (lnc_R.), TDRKH-AS1:18 (lnc_R.), TDRKH-AS1:19 (lnc_R.), TDRKH-AS1:22 (lnc_R.), TDRKH-AS1:24 (lnc_R.), TDRKH-AS1:23 (lnc_R.)	.	URS0000EB5941_9606 (lncRNA), URS0000BC4629_9606 (lncRNA), URS0000EEDDCE_9606 (lncRNA), URS0000D578B7_9606 (lncRNA), URS0000D59581_9606 (lncRNA), URS0000D5968D_9606 (lncRNA), URS0000D578DC_9606 (lncRNA), URS0000EB27E2_9606 (lncRNA), URS000044CC4E_9606 (lncRNA), URS0000EB24D7_9606 (lncRNA), URS00008B3343_9606 (lncRNA), URS00008BD044_9606 (lncRNA)	1	1 CS: 95 PAS: 79 W: 40.11	.	1568853_at	0	0	0	75.7537	0	20.0296	0	49.7746	0	0	0	0	151.625	0	78.9412
chr1_552	chr1:151906654-151906811	chr1:151879130-151879287	157	CACCAATCGGCACTCTGTATCTAGCT	CAAGGTTTATAAACACACCAATCAGCACCCTATGTCTAGCTCAGGGGTTGTGAATG,ACTCTGGTGGGGACTGGGAGAACC	0	Unknown	26	2	40	22.6274	1	0.333333	69.2308	71.7447	18.9655	50	66	0.65	1	protein_coding	THEM4	LTR12E	.	Yes	ASH1L, NFATC3, E4F1, POLR2A	.	.	piR-hsa-2998770, piR-hsa-4127137, piR-hsa-5040304, piR-hsa-5955581, piR-hsa-6203993, piR-hsa-7071695, piR-hsa-7113580, piR-hsa-7405923, piR-hsa-7749287, piR-hsa-7855171	URS000015321D_9606 (piRNA)	.	.	.	1553118_at	0	0	0	0	0	0	0	0	0	0	28.9292	0	0	0	0
chr1_553	chr1:151941242-151941383	chr1:151913718-151913859	141	TCAAGGTCATTTGACTCCCTTTCTAGCTGCCCTGCCTGTCTCTC	TCTCTCTCTCTCTCTCTCACACACACACACGCACACATACACACACAGTCTTTT	0	Forward	44	1	54	0	1	0.5	97.7273	97.7273	100	100	98	0.814815	1	.	.	(CT)n, (CA)n	.	Yes	CREM, SP1, NR2F2, NR2F6, RFX5, NCOR1, POLR2A, HNF4A, RXRA, RNF2, CTCF, DPF2, TRIM28, PHF20, PRDM10, ARID1B, SIN3A, NR2F1, ESRRA, CREB1, FOXK2, SMARCA5, TRIM24, ATF7, FOXA2, LCORL, AFF1, CTBP1, FOXP1, HDAC2, TCF12, MTA2, ZEB2, TBX3, HDAC1, RCOR1, MYC, ZNF639, PKNOX1, FOXA1, MLLT1, TAL1, ZNF24, CBFA2T3, MAFK, KDM1A, NFATC3, SKI, MEIS2, FOSL2, BHLHE40, JUND, JUN, RFX1	.	lnc-THEM4-1:1 (lnc_R.)	.	URS0000E934B6_9606 (lncRNA), URS0000D5BA8D_9606 (lncRNA)	1	1 CS: 65 PAS: 41 W: 40.26	.	.	0	0	6.2243	0	0	0	34.6401	0	0	0	0	0	0	0	0
chr1_108	chr1:15206307-15206428	chr1:15532803-15532924	121	CCCTCACACTTTTGTCCTGAAACACCTCTGGGAA	GAAGGAAGGAGGGAAGGAAGGAGGGAGGGTAGGGAGGGAAACATTTACCTGTCA	0	Forward	34	1	54	0	2	1	100	100	100	100	88	0.62963	1	protein_coding	TMEM51	(GAGG)n	.	.	NR2F6, ZNF384, MEF2B, RBM39, EBF1, CTCF, TCF12, JUND	.	.	.	URS0000EA8ECB_9606 (lncRNA)	.	.	.	218815_s_at	12.3724	0	0	0	0	0	0	102.813	0	0	0	19.1862	0	0	0
chr1_554	chr1:152420668-152420776	chr1:152393144-152393252	108	AACACTAAAACATTATTGCTGTTGTTATTTAAAGTAGTA	TTAACTTTATTTAAAGTAGTGTTACTTTAGT	0	Forward	39	1	31	0	2	1	100	100	100	100	70	1.25806	1	lncR.	FLG-AS1	.	.	.	.	.	FLG-AS1:12 (lnc_R.)	.	URS0000EA09A4_9606 (lncRNA), URS0000311393_9606 (lncRNA), URS00009C02FD_9606 (lncRNA)	1	1 CS: 127 PAS: 104 W: 39.77	.	.	0	0	0	0	0	0	0	0	0	0	0	0	0	0	0
chr1_109	chr1:15271908-15272007	chr1:15598404-15598503	99	AAAAGAAAATGGCCAATTCCTTG	ACGATTTTCGGTTTTGGTAAAATAAAAAATAAAAATAAAAACAAAAACAAAAAG	0	Forward	23	1	54	0	1	0.5	95.6522	95.6522	100	100	77	0.425926	1	protein_coding	FHAD1	A-rich	.	.	CHD4, KDM1A, PTBP1, SMARCA5, NFXL1, BCOR, RBM25, ZMYM3	.	.	.	.	1	1 CS: 164 PAS: 144 W: 48.16	.	1563961_at	0	0	0	0	0	0	0	0	0	0	0	0	0	0	0
chr1_555	chr1:153236349-153236440	chr1:153208825-153208916	91	AATAGTATAAGATATTAACAATA	CGGAAAACTGTTAAGATATTAACAATAGGGAAAACAACAGGGAAAA	0	Reverse	23	1	46	0	1	0.5	95.6522	95.6522	100	100	69	0.5	1	.	.	L1MC3	.	.	.	.	.	.	URS0000EB7CFF_9606 (lncRNA)	.	.	.	.	0	0	0	0	0	0	0	0	0	0	0	0	0	0	0
chr1_556	chr1:153563058-153563190	chr1:153535534-153535666	132	GAGGTCAGGAGTTCGAGACCAGCCTGACCAATATG	ATGAAACCCCGTCTCTACTAAAAATACAAAAATCACTTTGGGAAGCCGAGGCAGGTAGATCAC	0	Unknown	35	1	63	0	1	0.5	97.1429	97.1429	100	0	98	0.555556	1	protein_coding	S100A2	AluSx, AluSx4	.	.	.	.	.	piR-hsa-2645319	.	.	.	.	204268_at	22.6982	0	0	11.9611	0	12.6503	0	20.9577	12.8035	0	0	8.79969	372.412	0	19.943
chr1_110	chr1:15362025-15362104	chr1:15688521-15688600	79	GAGATTGAGCTGGGACCTGAAGGGTGAC	GTCCAGGTCAGAGGGAGGGTGTTT	0	Reverse	28	1	24	0	2	1	100	100	100	100	52	1.16667	1	protein_coding	FHAD1	.	.	.	MITF, ZBTB33	.	.	.	URS0000E9A293_9606 (lncRNA)	.	.	.	1557771_at, 1560097_at, 1563639_a_at, 1563830_a_at, 1563961_at	0	54.3986	0	0	0	0	0	0	0	0	0	0	0	0	0
chr1_557	chr1:153770036-153770124	chr1:153742512-153742600	88	GTGCTGGTAGTCAGTGGATTGGGG	TGTGTGTGTGTGTGTGTGTGTGTGTGTGTGTGTGTGTGTGT	0	Unknown	24	1	41	0	1	0.5	95.8333	95.8333	100	100	65	0.585366	1	protein_coding	INTS3	(GT)n, (GTGG)n	.	.	.	.	.	.	.	1	1 CS: 113 W: 31.59	.	202809_s_at	254.398	110.02	0	35.7489	37.5078	264.661	0	62.6378	6.37777	115.451	102.715	65.7505	79.5037	0	149.013
chr1_111	chr1:15377357-15377442	chr1:15703853-15703938	85	CTGACCCGCTCCCAAGACAGGCCTTCCCCT	TGGCAGTGCTCCAGTCCCACCACAGA	0	Unknown	30	1	26	0	1	0.5	96.6667	96.6667	100	100	56	1.15385	1	protein_coding	FHAD1	.	.	Yes	MAX, NFIC	.	.	piR-hsa-7162276	URS0000E9A293_9606 (lncRNA)	.	.	.	1560097_at, 1563639_a_at, 1563830_a_at, 1563961_at	0	0	0	0	0	0	0	0	0	0	0	0	0	0	0
chr1_558	chr1:154003897-154003996	chr1:153976373-153976472	99	ATTAGTCTGGTCTAGACCCTTATCAATGCATGCTTG	GATTATTGCAATTGGATAATTATGGATA	0	Forward	36	1	28	0	1	0.5	69.4444	69.4444	100	100	64	1.28571	1	protein_coding	NUP210L	L2c	.	.	.	.	.	.	.	.	.	.	232598_at	0	0	0	0	0	0	0	0	0	0	0	0	0	0	26.5242
chr1_1	chr1:154096-154216	chr1:154096-154216	120	ATAAATTGTGAAGATTTCATGGACATTTAT	TAGTTCCCCAAATTAATACTTCTATAATTTCTTAGGCCTGTCATTACTGCAATCTCTGAAC	0	Reverse	30	1	61	0	1	0.5	96.6667	96.6667	100	0	91	0.491803	1	lncR.	AL627309.5	MER11C	.	.	.	.	LINC00115:34 (lnc_R.), LINC00115:24 (lnc_R.), lnc-OR4F29-3:7 (lnc_R.)	.	URS00008B7797_9606 (lncRNA), URS0000D5BF25_9606 (lncRNA), URS0000EB26A6_9606 (lncRNA), URS0000E958AD_9606 (lncRNA), URS0000EB2E90_9606 (lncRNA), URS0000EA844D_9606 (lncRNA), URS00008B5FEA_9606 (lncRNA)	1	1 CS: 157 W: 31.41	.	231949_at	0	53.9491	131.482	0	13.7942	13.9049	20.326	0	0	0	28.3315	38.6895	0	0	21.9209
chr1_559	chr1:154098505-154098595	chr1:154070981-154071071	90	AGAGGAGGCCCTGGAGTGGGTAG	TACCTCTCTGCTGCTGGTCATCCCAGTGTCTGCAGCTCTCAGCAG	0	Forward	23	1	45	0	1	0.5	95.6522	95.6522	100	100	68	0.511111	1	protein_coding	NUP210L	MER52A	.	.	TRIM28, ZNF143	.	.	.	.	.	.	.	.	0	0	0	17.4816	0	0	0	0	0	0	0	0	0	0	0
chr1_560	chr1:154218613-154218696	chr1:154191089-154191172	83	ACTAACCTGTTTTTCATTCAGCAA	CAAATTACAGAGTACCTGCTATGTGTAGGCCCTGGC	0	Forward	24	1	36	0	1	0.5	95.8333	95.8333	100	100	60	0.666667	1	protein_coding	C1orf43	L2c	.	Yes	ZKSCAN1, NFIC, ZBTB33, PRPF4	.	.	.	.	.	.	.	1555225_at, 1555226_s_at, 223034_s_at, 233248_at	143.755	349.706	0	265.138	417.274	0	234.233	215.69	47.3018	33.3609	0	222.925	488.569	0	268.4
chr1_561	chr1:154222264-154222413	chr1:154194740-154194889	149	AGAGAATTAAAACATTTTGGCTGTGTATCAGTTGATAAAACTGCTTTGAGATCTG	TCTCCATTGTACTTAAAGATTAGACTATCCCAATGATTAC	0	Reverse	55	1	40	0	2	1	100	100	100	100	95	1.375	1	protein_coding	UBAP2L	.	.	Yes	POLR2A, WRNIP1, NR2C1, SOX6, TRIM28, ZNF316	.	.	piR-hsa-2154594	URS00009C2259_9606 (lncRNA)	.	.	.	201377_at, 201378_s_at	0	7.25315	0	84.8441	22.2546	179.465	196.756	37.1651	37.8414	0	502.79	0	9.43444	0	44.2071
chr1_112	chr1:15435339-15435451	chr1:15761835-15761947	112	GTGTGTGCATTGTGTGCATGTGTGTG	TGTGCGTGTGTGCATGTGTGCATATGTGTGTGTATGTTTGTGTGTGCATGTGTGCGCGTGG	0	Forward	26	1	61	0	1	0.5	72.4138	82.7586	100	0	87	0.42623	1	.	.	.	.	Yes	POLR2A, NFATC1, MNT, STAT5A, BCL3, EGR1, MYNN, ZNF184, ZBTB33, PBX3, KDM1A	.	.	.	.	2	1 CS: 66 W: 32.04 2 CS: 205 W: 31.97	.	.	0	125.165	23.4651	84.4687	0	0	0	0	0	0	0	10.3572	0	0	0
chr1_562	chr1:154389112-154389230	chr1:154361588-154361706	118	ATATCTTCTGTATATATAGAATATACATCTT	CTGTATATATAGAATATACATCTTATATATAAATACATATCTATATGTTATAGATAC	0	Reverse	31	1	57	0	0	0	81.25	84.375	100	100	88	0.54386	1	.	.	(AT)n	.	.	.	.	.	.	URS0000EBC538_9606 (lncRNA), URS0000EBD1C3_9606 (lncRNA), URS0000E9154C_9606 (lncRNA)	2	1 CS: 183 PAS: 159 W: 41.54 1 CS: 81 W: 32.18	.	.	0	0	0	0	0	0	0	0	0	0	0	0	0	0	0
chr1_563	chr1:154607685-154607810	chr1:154580161-154580286	125	CACAAATTCCTAAACCAGCAATGCTGCTTGGCAAGACTACACACAC	ACGCACACACACACACACACACTCTCACAAGACG	0	Unknown	46	1	34	0	1	0.5	97.8261	97.8261	100	100	80	1.35294	1	protein_coding	ADAR	(AC)n	.	Yes	YY1, IRF1, RXRA, CHD1, HNF4A, MXI1, SAP30, HDAC2, CTCF, ZBTB7A, NBN, SMARCE1, MYC, SKIL, WRNIP1, SMARCC2, TAF1, RELB, DPF2, ZNF24, IKZF1, IKZF2, ZNF282, ZEB2, ZNF639, ZNF318, BRD9, NCOA1, MTA1, BCOR, ZNF217, SMARCA4, TCF12, TAL1, GABPB1, ZNF184, ARID2, DNMT1, ZBTB5, ZNF444, EGR1, NR3C1, CREB1, MNT, MTA2, ZNF316, SRF, MLLT1, EHMT2, SMARCA5, MTA3, NCOR1, PHB2, SIN3A, ZFX, SMAD5, MCM7, MCM2, ZNF687,…	.	lnc-ADAR-3:4 (lnc_R.), lnc-ADAR-3:3 (lnc_R.), lnc-ADAR-3:5 (lnc_R.)	piR-hsa-1464710	URS00008C22AE_9606 (lncRNA), URS00008C31C3_9606 (lncRNA), URS00009B5F01_9606 (lncRNA), URS00008C09B2_9606 (lncRNA), URS00019F5745_9606 (lncRNA)	.	.	.	201786_s_at	131.776	207.233	0	328.266	26.4936	13.3531	136.636	0	22.5247	0	9.06909	55.7314	0	0	31.5765
chr1_564	chr1:154671694-154671832	chr1:154644170-154644308	138	TAACACTCACCGCGAAGGTCTGCAGCTACACTCCTGA	AGCTAGCGAGACCATGAGCCCACTGGGAGGAAAAAACAACTCCAGACGCGCTGCCTTAAGAGCTG	0	Forward	37	1	65	0	1	0.5	97.2973	97.2973	100	80	102	0.569231	1	lncR.	AL606500.1	LTR12E	.	Yes	POLR2A, SMAD5, ELF4, ZBTB33, MGA, E2F6	.	lnc-CHRNB2-3:1 (lnc_R.)	piR-hsa-2979301, piR-hsa-2985535, piR-hsa-2994279, piR-hsa-3189277, piR-hsa-3221848, piR-hsa-3260647, piR-hsa-3270979, piR-hsa-3390436, piR-hsa-3605205, piR-hsa-3627154, piR-hsa-3655745, piR-hsa-3930316, piR-hsa-4103403, piR-hsa-4167252, piR-hsa-4416384, piR-hsa-4468002, piR-hsa-4584367, piR-hsa-4834222, piR-hsa-4869457, piR-hsa-4935929, piR-hsa-4944606, piR-hsa-5097843, piR-hsa-5167886, piR-hsa-…	URS00008C23BF_9606 (lncRNA), URS0000E911DC_9606 (lncRNA), URS0000EF334C_9606 (lncRNA), URS0000EA983C_9606 (lncRNA), URS00009B7689_9606 (lncRNA), URS0000058F30_9606 (piRNA)	.	.	.	.	0	7.82714	0	171.672	0	0	0	10.0265	32.6689	0	0	0	0	0	66.7877
chr1_565	chr1:155293727-155293804	chr1:155263518-155263595	77	GTCAAAGTATATTTAACTTTGTCGTTTG	GTCACAACCCCTGAAAATAGGG	0	Unknown	28	1	22	0	2	1	100	100	100	100	50	1.27273	1	protein_coding	PKLR	.	.	.	.	.	.	.	.	.	.	.	207858_s_at, 210451_at	0	0	0	0	0	0	0	0	0	0	0	0	0	0	0
chr1_566	chr1:155353672-155353803	chr1:155323463-155323594	131	AATCTGAATGTGAGAAAAAAAGGTCTTCAAACTGATAATGACC	CGTCCCCCACTGAATCTGAATGTGAGAAATGACCCGTCCCCAGCTG	0	Forward	43	1	46	0	1	0.5	97.6744	97.6744	100	100	89	0.934783	1	protein_coding	ASH1L	.	.	Yes	.	.	.	.	.	.	.	.	218554_s_at, 222667_s_at	0	65.9377	0	0	75.868	0	130.425	0	0	127.378	0	17.7327	0	0	80.3765
chr1_567	chr1:155619366-155619467	chr1:155589157-155589258	101	GGTGGCTCATGCCTGTAATCCCA	CCATTTGGGAGGCCAAAGCAGGAGGATCGTTTAAAGCCAGGAGTTTAGCCGGGTGC	0	Forward	23	1	56	0	2	1	100	100	100	100	79	0.410714	1	unprocessed_pseudogene	AL353807.3	AluJb, AluSg4	.	.	.	.	ASH1L-AS1:11 (lnc_R.)	piR-hsa-5752385, piR-hsa-6096538, piR-hsa-6511738, piR-hsa-7242557	URS0000D5A569_9606 (lncRNA)	.	.	.	.	0	85.3312	0	296.331	180.001	0	24.1122	0	5.56492	0	0	149.163	0	0	26.0042
chr1_568	chr1:155656931-155657075	chr1:155626722-155626866	144	ATATTTCCTTTCCCCAGCCTACCATAAAAGATGGCTGGATTTTCCTCCTTGC	ATTAATATTTTGCCTTCTGGAGAGGAAGTGTCCAGATTGGC	0	Reverse	52	1	41	0	1	0.5	98.0769	98.0769	100	100	93	1.26829	1	unprocessed_pseudogene	AL353807.3	HERV4_I-int	.	.	POLR2G	.	.	.	.	.	.	.	223555_at	0	0	0	0	0	0	0	0	0	0	0	0	0	0	45.7314
chr1_569	chr1:155667803-155667905	chr1:155637594-155637696	102	CAAGAGCGAGACTCCATCTCAAT	CAATCAATCAATAAGTAAAAAGAGTTGAGAAAAAGTATATAGGCTGGGCCTGGGCGA	0	Reverse	23	1	57	0	1	0.5	95.6522	95.6522	100	100	80	0.403509	1	protein_coding	YY1AP1	AluSq2	.	.	.	.	.	.	.	.	.	.	217836_s_at, 223555_at	205.165	454.202	0	200.784	178.253	0	167.147	0	33.0653	163.242	88.7538	215.891	0	0	128.758
chr1_570	chr1:155698277-155698399	chr1:155668068-155668190	122	AAATGTCCATGAAATCTTCACAATTTATGTTC	AGAGATTACAGTAAAGACAGGTGTAAGAAATTATAAAAGTATTAATTTAGGGAACTAAC	0	Forward	32	1	59	0	2	1	100	100	100	100	91	0.542373	1	protein_coding	DAP3	MER11C	.	.	KDM1A, ZNF592, ATF3, ARID3A, SP1	.	.	.	URS00008C0FC9_9606 (lncRNA)	1	1 CS: 162 PAS: 142 W: 39.79	.	208822_s_at	110.446	229.978	0	64.6678	0	95.7513	0	0	4.61481	0	0	85.636	0	0	53.9111
chr1_571	chr1:155849185-155849302	chr1:155818976-155819093	117	GTGGCTCACGCCTGTAATCCCAGCACTT	TGGGAGGCTGAGGCGGGTGGTCATTTGAGGTCAGAAATTCAAAACCAGCAGGGCTGGGCACG	0	Forward	28	1	62	0	1	0.5	96.4286	96.4286	100	50	90	0.451613	1	protein_coding	GON4L	AluSx1, AluY	.	.	.	.	lnc-GON4L-1:1 (lnc_R.), lnc-RIT1-3:1 (lnc_R.)	.	URS00009AFBB1_9606 (lncRNA), URS00008B5070_9606 (lncRNA)	.	.	.	1555913_at	0	9.22011	22.4708	0	42.4346	28.5167	0	35.4328	52.9139	102.91	19.3679	19.8366	83.9505	17.9825	11.2391
chr1_572	chr1:156854562-156854633	chr1:156824354-156824425	71	TAGCGACTTCATTCTTGCAGTCA	GGCTCCCAACGACTGCAAGCGACTCC	0	Reverse	23	1	26	0	1	0.5	95.6522	95.6522	100	100	49	0.884615	1	protein_coding	NTRK1, INSRR	L2a	.	.	MLLT1, CTCF	.	.	.	.	.	.	.	.	0	0	0	0	0	0	0	0	0	0	0	0	0	0	55.2588
chr1_573	chr1:157095516-157095602	chr1:157065308-157065394	86	TGGGAGGGAACACTTTTTTCTTTC	TTTCTTTCTTTCTTTTTTTTTTTCTACCACTATCCACCT	0	Unknown	24	1	39	0	1	0.5	91.6667	91.6667	100	100	63	0.615385	1	protein_coding	ETV3L	(T)n	.	.	.	.	.	.	URS0000EA9204_9606 (lncRNA), URS0000EAB9C1_9606 (lncRNA)	.	.	.	.	0	0	0	0	0	19.3389	0	16.0194	0	0	0	0	0	0	0
chr1_574	chr1:157292613-157292687	chr1:157262403-157262477	74	CTGACCTCCATAAACTGTGAGAC	AATGAACCACAGGAACCAGGTCCTGGGTT	0	Reverse	23	1	29	0	1	0.5	95.6522	95.6522	100	100	52	0.793103	1	unprocessed_pseudogene	AL138900.2	MLT1F2	.	.	.	.	.	.	URS0000EB2403_9606 (lncRNA)	.	.	.	.	0	0	0	0	0	0	0	0	0	0	0	0	0	0	0
chr1_575	chr1:157320190-157320310	chr1:157289980-157290100	120	ATGTCCATGAAATCTTCACAATTTATGTTC	AGAGATTGCAGTAAAGACAGGTGTAAGAAATTATAAAAGTATTAATTTGGGGAACTAATAA	0	Forward	30	1	61	0	2	1	100	100	100	100	91	0.491803	1	.	.	MER11C	.	.	.	.	.	piR-hsa-5876262	.	1	1 CS: 203 PAS: 187 W: 49.28	.	.	0	0	0	13.1473	0	0	0	0	0	0	0	0	11.6956	0	0
chr1_576	chr1:157445959-157446036	chr1:157415749-157415826	77	TAGACACAAAGGTTCTCCAAGTCCCCAC	TAGATTAGCTAGATACAGAGTG	0	Reverse	28	1	22	0	2	1	100	100	100	100	50	1.27273	1	.	.	LTR12E	.	.	NRF1, NFATC3, PKNOX1, MEIS2	.	.	piR-hsa-3278612, piR-hsa-3521509, piR-hsa-3842837, piR-hsa-3875986, piR-hsa-4499216, piR-hsa-4713315, piR-hsa-4716414, piR-hsa-4719902, piR-hsa-4744527, piR-hsa-5150808, piR-hsa-5431160, piR-hsa-5475660, piR-hsa-5630157, piR-hsa-5855482, piR-hsa-6063464, piR-hsa-6077025, piR-hsa-6319520, piR-hsa-6650953, piR-hsa-6672998, piR-hsa-6774719, piR-hsa-7027020, piR-hsa-7143212, piR-hsa-7167697, piR-hsa-…	.	.	.	.	.	0	13.9484	0	0	0	0	0	17.8678	7.2772	0	0	0	0	0	0
chr1_577	chr1:157536817-157536936	chr1:157506607-157506726	119	GAACATAAATTTTGAAGATTTCATGGACA	TTTATTAGTTCCCCAAATTAATACTTTTATAATTTCTTATGCCTGTCTTTACTGCAATCTCT	0	Reverse	29	1	62	0	1	0.5	96.5517	96.5517	100	50	91	0.467742	1	protein_coding	FCRL5	MER11C	.	.	.	.	.	.	URS00008B72C1_9606 (lncRNA)	1	1 CS: 161 W: 31.9	.	224404_s_at, 224405_at, 224406_s_at	0	99.7308	0	0	13.9091	0	0	0	0	0	0	0	0	0	0
chr1_578	chr1:157679099-157679212	chr1:157648889-157649002	113	TGGATTCTTCCAAACCCACATAGAAAAAGTACT	CCAAGCCAATCTTCTTGATTTGCTTGATCTCTTGACTGTTTCCTCTGT	0	Forward	33	1	48	0	1	0.5	96.9697	96.9697	100	100	81	0.6875	1	protein_coding	FCRL3	.	.	.	.	.	lnc-FCRL3-2:1 (lnc_R.)	.	URS00008B72C1_9606 (lncRNA), URS00008B3ECD_9606 (lncRNA)	1	1 CS: 254 PAS: 233 W: 47.54	.	1553196_a_at	0	687.141	69.7777	0	0	0	0	0	0	49.1635	320.759	0	0	0	0
chr1_579	chr1:158327176-158327280	chr1:158296966-158297070	104	TGATTGGTGCATTTTACAAACCTCTTGCTAGCTACAGA	GCACTGATTGGTGTGTTTTTACAGAGCAT	0	Forward	38	1	29	0	1	0.5	97.3684	97.3684	100	100	67	1.31034	1	.	.	LTR12F	.	Yes	.	.	.	.	.	.	.	.	.	0	0	0	0	0	0	117.117	0	0	0	0	0	0	0	0
chr1_580	chr1:158348685-158348763	chr1:158318475-158318553	78	CCCCACCAGATTAGCTAGATACAGAGTGT	GGACACAAAGGTTCTCCAAGG	0	Reverse	29	1	21	0	1	0.5	96.5517	96.5517	100	100	50	1.38095	1	.	.	LTR12E	.	.	.	.	.	.	.	.	.	.	.	0	0	0	0	0	21.2973	0	123.492	0	0	14.4646	0	0	0	0
chr1_581	chr1:158373691-158373765	chr1:158343481-158343555	74	TCCCCACCAGATTAGCTAGATACAG	AGTGTGGACACAAAGGTTCTCCAAG	0	Reverse	25	1	25	0	1	0.5	96	96	100	100	50	1	1	.	.	LTR12C	.	.	.	.	.	piR-hsa-3807674, piR-hsa-3931820, piR-hsa-6951490, piR-hsa-7957039	.	.	.	.	.	0	0	0	0	0	0	0	0	0	0	0	0	0	0	0
chr1_582	chr1:158458427-158458543	chr1:158428217-158428333	116	GGAGGGGGAGAGTTCTGGCATTGTAG	GAATGCTCTGTAATTTGATTGGAGTGTTTCTGGGACCAAATCTGGGTAGAATTGACCACAGGGCT	0	Reverse	26	1	65	0	1	0.5	96.1538	96.1538	100	20	91	0.4	1	.	.	L1ME1, L1ME2	.	Yes	.	.	.	.	.	.	.	.	.	0	0	0	0	0	0	0	0	0	0	0	0	0	0	0
chr1_113	chr1:15852377-15852482	chr1:16178872-16178977	105	AAAAATTACACAGAATAATTATA	GTTATCTTAAAACATT,AAGCAATACAGAATAATACAG	0	Reverse	23	2	18.5	3.53553	1	0.333333	69.5652	69.1533	28.5714	40.4762	41.5	1.24324	1	protein_coding	SPEN	.	.	.	IKZF2, MEF2B, RELB, MTA3, NFIC, ATF2, SKIL, TRIM22, NR3C1, CBFB, RAD51, CREM, EP300, MEF2A, BCL11A, EBF1, POU2F2, RUNX3, IKZF1	.	.	.	.	2	1 CS: 229 PAS: 213 W: 49.28 2 CS: 127 PAS: 104 W: 47.6	.	.	0	20.5278	0	0	15.7462	0	0	0	0	0	0	0	0	0	0
chr1_583	chr1:158666173-158666289	chr1:158635963-158636079	116	AGTGTGCTCAGAGCATATACACCCATTGCTTAT	TATTACTTATTAAGTAATTAATAAGTAATAATTACTTATTACTTAATAACG	0	Forward	33	1	51	0	2	1	100	100	100	100	84	0.647059	1	protein_coding	SPTA1	.	.	.	DACH1	.	.	.	.	1	1 CS: 62 W: 32.83	.	206937_at	0	0	0	0	0	0	0	0	0	0	0	0	0	0	0
chr1_584	chr1:158881864-158881954	chr1:158851654-158851744	90	ATATGAAAACTCCAATGTGTTTCTTATTCCAGAAA	GGGGAGTAATTCTTATTCATG	0	Forward	35	1	21	0	1	0.5	97.1429	97.1429	100	100	56	1.66667	1	unprocessed_pseudogene	PYHIN5P	.	.	.	SPI1	.	lnc-MNDA-1:1 (lnc_R.)	.	URS00008BE448_9606 (lncRNA)	2	1 CS: 237 PAS: 213 W: 46.74 1 CS: 99 W: 31.97	.	.	0	0	0	0	0	0	0	0	0	0	0	0	0	0	0
chr1_585	chr1:159339445-159339518	chr1:159309235-159309308	73	ATACATAATATAAATTCTTTTTG	TGGTCTTCTCTAAGACCACATTTATATT	0	Unknown	23	1	28	0	1	0.5	91.3043	91.3043	100	100	51	0.821429	1	.	.	ERVL-E-int	.	.	.	.	.	.	URS0000EA09A4_9606 (lncRNA)	1	1 CS: 159 W: 31.65	.	.	0	0	0	0	0	0	0	0	0	0	0	0	0	0	0
chr1_586	chr1:159631917-159632001	chr1:159601707-159601791	84	CCTATACATTGGGGGTCTCTTTCT	GGTCTCTACTCTGTTTTATTCATCTTAAGTCTAAGTG	0	Forward	24	1	37	0	1	0.5	91.6667	91.6667	100	100	61	0.648649	1	.	.	L1M5	.	.	.	.	.	.	URS0000EA09A4_9606 (lncRNA)	1	1 CS: 92 W: 32.17	.	.	0	0	0	0	0	0	0	0	0	0	0	0	0	0	0
chr1_587	chr1:159723761-159723885	chr1:159693551-159693675	124	ATAAGTGTCCATGAAATCTTCACAATTTATGTTC	AGAGATTGCAGTAAAGAAAGGCATAAGAAATTATAAAAGTATTAATTTGGGGAACTA	0	Forward	34	1	57	0	1	0.5	97.0588	97.0588	100	100	91	0.596491	1	.	.	MER11C	.	.	.	.	.	.	URS0000EA09A4_9606 (lncRNA)	1	1 CS: 207 PAS: 191 W: 49.18	.	.	0	8.70378	0	0	0	0	0	0	0	0	0	9.36287	0	0	0
chr1_588	chr1:159739538-159739639	chr1:159709328-159709429	101	CAGCAGAAACCTTGTTTTTCTTCTCCTTAGTCTT	TTTTCAAGGTTGCAAGATGCAACCTTGAAGCTTT	0	Forward	34	1	34	0	2	1	100	100	100	100	68	1	1	.	.	LTR38B	.	.	.	.	.	.	URS0000EBDBA8_9606 (lncRNA)	1	1 CS: 60 W: 31.8	.	.	73.9917	0	0	0	49.0911	0	0	109.309	255.986	0	0	45.8964	0	0	26.0042
chr1_589	chr1:159770110-159770237	chr1:159739900-159740027	127	ATCAGTTTTCCATTCCTATGAAGTAAATGACC	ATATATATATATATATATACACACACACATATATAGAGAGAGATAGATATAGATATAGATATAG	0	Forward	32	1	64	0	2	1	100	100	100	75	96	0.5	1	.	.	(AT)n, MLT1H2	.	.	.	.	.	.	.	1	1 CS: 62 PAS: 41 W: 41.37	.	.	11.7924	0	0	0	0	0	0	0	0	0	0	0	0	0	0
chr1_590	chr1:160600021-160600145	chr1:160569811-160569935	124	GAACATAAATTGTGAAGATTTCATGGACATTTAT	TAGTTCCCCAAATTAATACTTTTATAACTTCTTACACCTGTCTTTACTGCAATCTCT	0	Reverse	34	1	57	0	1	0.5	97.0588	97.0588	100	100	91	0.596491	1	.	.	MER11C	.	.	.	.	.	.	.	1	1 CS: 186 W: 31.62	.	.	12.0754	26.1113	0	12.7266	0	0	0	0	0	0	0	0	0	0	0
chr1_591	chr1:161251556-161251665	chr1:161221346-161221455	109	GTCCTCTTTGTGGTCTAAGAGGAAA	GACAAGGGTGCAGGTTTTCAAGAATGCACCGGTAAGGGCCACTAAATCCGATCTTCCTCA	0	Forward	25	1	60	0	1	0.5	96	96	100	100	85	0.416667	1	.	.	HERV9-int	.	.	.	.	.	.	.	.	.	.	.	0	0	0	0	0	0	0	0	0	0	0	0	0	0	0
chr1_592	chr1:161338170-161338259	chr1:161307960-161308049	89	TTGTTAAATCTGAGTTGATCAGAGTGGTAT	GTGGCTCTTCTTCCACCTTTTATATTTCTC	0	Reverse	30	1	30	0	2	1	100	100	100	100	60	1	1	protein_coding	SDHC	L3	.	.	.	.	.	.	URS00008C1432_9606 (lncRNA), URS00008B8CC7_9606 (lncRNA)	1	1 CS: 113 W: 32.0	.	202004_x_at, 210131_x_at, 215088_s_at, 216591_s_at	0	24.1772	0	35.3517	18.5455	0	27.3272	0	0	0	0	39.0119	0	0	29.4714
chr1_593	chr1:161343959-161344059	chr1:161313749-161313849	100	CCCAGCACTTTGGGAGGCCGAGG	CAGGAGGATTGCTTGAGCCCAGGAATTCGAGACCATCCTGGGCAACATATCAAGA	0	Forward	23	1	55	0	1	0.5	95.6522	95.6522	100	100	78	0.418182	1	protein_coding	SDHC	AluJb, AluY	.	.	ZBTB33	.	.	.	URS00008C1432_9606 (lncRNA), URS00008B8CC7_9606 (lncRNA)	.	.	.	202004_x_at, 210131_x_at, 215088_s_at, 216591_s_at	89.6692	75.4041	8.751	47.2523	16.5257	0	0	0	0	36.9943	90.5113	46.3508	28.0231	0	0
chr1_594	chr1:161545615-161545731	chr1:161515405-161515521	116	TATCGCCAGAGCTTATTCTCACGATCATGTCACCAAGTAAT	TTACTGAGCATGGCCTTCAAGAGAGGAAATTCTTA	0	Reverse	41	1	35	0	2	1	100	100	100	100	76	1.17143	1	lncR., protein_coding	AL590385.2, FCGR3A	.	.	Yes	FOXK2, ZBTB40, RUNX3, ZNF592, MLLT1, ATF2	.	lnc-FCGR3A-2:1 (lnc_R.)	.	URS00008BD94B_9606 (lncRNA)	.	.	.	204006_s_at, 204007_at, 213418_at	116.11	65.0924	30.2171	40.7905	42.7973	0	42.0419	0	24.2573	0	39.0668	130.04	72.5726	0	0
chr1_595	chr1:161778550-161778653	chr1:161748340-161748443	103	GGTGACTTTGGAAAAGTCACTAATCTGCCTAC	CTGGTTTTTACAGATACTTTGCTACATAAGGGAATTGGCA	0	Reverse	32	1	40	0	1	0.5	96.875	96.875	100	100	72	0.8	1	protein_coding	ATF6	MIR3	.	Yes	PAX5	.	.	.	.	.	.	.	203952_at	0	0	0	0	144.441	0	0	0	0	0	0	0	0	0	0
chr1_596	chr1:162226406-162226487	chr1:162196196-162196277	81	TAACATCTAAATACTTAATATTTAC	TTACGTAGTATTTACTTAGTAATTCTTAGTAT	0	Reverse	25	1	32	0	1	0.5	96	96	100	100	57	0.78125	1	protein_coding	NOS1AP	(CTTAATA)n	.	Yes	FOXA2, FOXA1	.	.	.	.	1	1 CS: 118 W: 31.94	.	215153_at	0	0	0	0	0	0	119.973	186.958	0	0	0	0	0	0	0
chr1_597	chr1:162433719-162433826	chr1:162403509-162403616	107	CACCAATCGGCACTCTGTATCTAGCT	TAAGATTTGTGAATACACCAATCAGCACCCAGTGTCTAGCTCAGGGTTTGTGAATG	0	Forward	26	1	56	0	1	0.5	96.1538	96.1538	100	100	82	0.464286	1	.	.	LTR12E	.	.	.	.	.	piR-hsa-3021087, piR-hsa-3554636, piR-hsa-5622087, piR-hsa-6740781, piR-hsa-6807953	URS0000E99191_9606 (lncRNA), URS0000EAAEA7_9606 (lncRNA), URS0000217972_9606 (piRNA), URS000015321D_9606 (piRNA)	.	.	.	.	0	10.0738	0	0	30.9092	0	0	77.4272	0	8.64913	0	0	0	0	0
chr1_598	chr1:162764066-162764164	chr1:162733856-162733954	98	GGGTAACAGTGGGATAATTCTTTTCTGTATATAGTTAT	ATCACCAGTGTGGTATACAGTTA	0	Reverse	38	1	23	0	1	0.5	97.3684	97.3684	100	100	61	1.65217	1	protein_coding	DDR2	L1MC5a	.	.	.	.	.	.	URS0001957C5D_9606 (lncRNA)	1	1 CS: 157 W: 31.8	.	205168_at	45.7403	54.9481	0	0	0	0	198.743	0	0	0	0	165.505	0	0	0
chr1_599	chr1:163682066-163682135	chr1:163651791-163651860	69	CTGTGGGAGCAAAAGAGCTGTAA	TGCTCCTGCTTGCTGAACTGTGGG	0	Reverse	23	1	24	0	1	0.5	95.6522	95.6522	100	100	47	0.958333	1	.	.	LTR27D	.	Yes	.	.	.	.	URS0000E998B6_9606 (lncRNA), URS0000EB4FF8_9606 (lncRNA), URS0000EA4819_9606 (lncRNA), URS0000EB322A_9606 (lncRNA), URS0000EA3B53_9606 (lncRNA), URS0000EA0DFF_9606 (lncRNA), URS0000EA842A_9606 (lncRNA), URS0000E95CE8_9606 (lncRNA), URS0000EA6BA1_9606 (lncRNA), URS0000EB433F_9606 (lncRNA)	.	.	.	.	0	0	0	0	0	0	0	0	0	0	0	0	0	0	0
chr1_600	chr1:163910364-163910486	chr1:163879601-163879723	122	TCTCTACTAAAACTACAAAAAATTAGCCAGG	GTTGGGAGGCCGAGGCGGGCGGATCACGAGGTCAGGAGATTGAGACCACGGTGAAACCCCG	0	Unknown	31	1	61	0	1	0.5	96.7742	96.7742	100	100	92	0.508197	1	.	.	AluSz, AluYc	.	.	.	.	.	.	URS0000E9C1C8_9606 (lncRNA)	.	.	.	.	12.2718	0	0	0	0	0	39.991	0	9.22962	0	0	0	0	0	32.3466
chr1_601	chr1:165082021-165082151	chr1:165051258-165051388	130	GGATTACAATTGAAGGCAAGATTTGGGTAGGGACACAGA	CCCAAACCATCCTGATCCAATCACCTCCTACCAGGCCACACCTCCAACACAGG	0	Reverse	39	1	53	0	1	0.5	97.4359	97.4359	100	100	92	0.735849	1	.	.	MSTA	.	.	.	.	.	.	URS0000EAD68D_9606 (lncRNA)	.	.	.	.	0	0	0	0	0	0	0	0	0	0	0	0	0	0	0
chr1_602	chr1:165321826-165321934	chr1:165291063-165291171	108	CAGAATAGGAGAAAATATTTGCAAATCATATA	ACATATACAGGTCTAGTATCTAGGATATATAAAGAGTGCAACCTG	0	Forward	32	1	45	0	1	0.5	96.875	96.875	100	100	77	0.711111	1	protein_coding	LMX1A	L1M4, L1MB5	.	.	.	.	.	.	.	.	.	.	1553541_at	0	0	0	0	0	0	0	0	0	0	0	0	0	0	0
chr1_603	chr1:165605283-165605361	chr1:165574520-165574598	78	AGGAACCCAAACCCGGTTGGAAAATAC	GTGGGCCTGTGGCACAAGGAGAGAG	0	Forward	27	1	25	0	2	1	100	100	100	100	52	1.08	1	lncR.	AL356441.1	.	.	.	ZFX	.	lnc-MGST3-1:2 (lnc_R.), lnc-MGST3-1:4 (lnc_R.), lnc-MGST3-1:5 (lnc_R.), lnc-MGST3-1:1 (lnc_R.)	.	URS00008B4C34_9606 (lncRNA), URS0000EF0257_9606 (lncRNA), URS0000EB4816_9606 (lncRNA), URS0000D5845C_9606 (lncRNA), URS0000D5A1B9_9606 (lncRNA), URS0000EEBC27_9606 (lncRNA), URS00004318D1_9606 (lncRNA), URS00009B3A0D_9606 (lncRNA), URS00009C38EA_9606 (lncRNA), URS00009B906D_9606 (lncRNA), URS0000EB44DF_9606 (lncRNA)	.	.	.	.	0	0	0	0	0	0	0	0	0	0	0	0	0	0	0
chr1_604	chr1:165608334-165608423	chr1:165577571-165577660	89	AGTAGCTGGGATTACAGGCACCTGCCACCA	TCCCAGACTAATTTTTTATATTTTTAGTAG	0	Unknown	30	1	30	0	1	0.5	96.6667	96.6667	100	100	60	1	1	lncR.	AL356441.1	AluSq2	.	.	.	.	lnc-MGST3-1:2 (lnc_R.), lnc-MGST3-1:5 (lnc_R.), lnc-MGST3-1:1 (lnc_R.)	.	URS00008B4C34_9606 (lncRNA), URS0000EF0257_9606 (lncRNA), URS0000D5A1B9_9606 (lncRNA), URS0000EEBC27_9606 (lncRNA), URS00004318D1_9606 (lncRNA), URS00009B3A0D_9606 (lncRNA), URS00009C38EA_9606 (lncRNA)	.	.	.	.	16.7715	12.0886	0	0	0	0	0	0	0	0	0	13.004	31.4481	0	0
chr1_605	chr1:166654440-166654532	chr1:166623677-166623769	92	TACATTTTGTTAATTACATTTAA	TTAATTACATTTAAAAATTAACAAATTAACAATTAAAAATTAACAAA	0	Reverse	23	1	47	0	0	0	82.6087	82.6087	100	100	70	0.489362	1	.	.	L1P1, (TTAACAAA)n	.	.	.	.	.	.	URS0000E9996A_9606 (lncRNA)	1	1 CS: 186 PAS: 169 W: 49.63	.	.	0	0	0	0	0	0	0	0	0	0	0	0	0	0	0
chr1_606	chr1:166838433-166838507	chr1:166807670-166807744	74	CCACCCTTGATATCTGATCACCCT	GGATATCTGATCAAATTTCTCATTCCC	0	Unknown	24	1	27	0	1	0.5	95.8333	95.8333	100	100	51	0.888889	1	.	.	MER31B	.	.	ZNF316, GATA3, ARNT	.	.	.	.	.	.	.	.	0	0	0	21.211	0	0	0	278.738	0	0	0	0	0	0	0
chr1_607	chr1:166842643-166842711	chr1:166811880-166811948	68	CCCCACCCCTGGACATTTGGCAA	CATCTAGAAACACTACCCCCTTT	0	Unknown	23	1	23	0	1	0.5	95.6522	95.6522	100	100	46	1	1	protein_coding	POGK	MER20	.	Yes	POLR2A	.	.	.	.	.	.	.	222564_at	0	110.374	0	46.1109	96.7592	0	35.6442	0	0	0	380.902	203.541	0	0	0
chr1_608	chr1:166900143-166900267	chr1:166869380-166869504	124	ACCCCCATGGCAGCCTCCTTCTCTCTATTGC	TATCCTTTCATGCCCTCCACAGCAGGCTCCTTCTCTCTATTGCTACCCTTTCATGCTCCCCCC	0	Unknown	31	1	63	0	2	1	100	100	100	0	94	0.492063	1	protein_coding	ILDR2	.	.	.	.	.	lnc-ILDR2-1:1 (lnc_R.), lnc-TADA1-2:3 (lnc_R.)	.	URS0000200871_9606 (lncRNA), URS00009C5F0E_9606 (lncRNA), URS00008B80F9_9606 (lncRNA)	.	.	.	.	0	0	0	699.964	0	26.9198	59.0268	133.794	0	0	0	0	0	0	328.901
chr1_609	chr1:167296889-167296985	chr1:167266126-167266222	96	AAAATTATAGGCTGGAAATGGTGCA	AATATGCTATATATGTTTATATGCTGTATGGGAAGACTGATTTTTTT	0	Reverse	25	1	47	0	1	0.5	96	96	100	100	72	0.531915	1	protein_coding	POU2F1	.	.	Yes	HDAC1	.	.	.	.	1	1 CS: 104 W: 32.55	.	206789_s_at	0	33.6486	0	0	86.0359	0	202.841	0	0	0	0	0	0	0	54.6892
chr1_610	chr1:167437044-167437127	chr1:167406281-167406364	83	CTATTAACAATAACCACGGCTGGG	CGCGGGGGCTTACACCTGTGATTCCAGATTGTAGTC	0	Forward	24	1	36	0	1	0.5	95.8333	95.8333	100	100	60	0.666667	1	protein_coding	CD247	L1MA7, AluSp	.	.	.	.	lnc-CD247-1:1 (lnc_R.)	.	URS0000D6D866_9606 (lncRNA), URS0000EB2110_9606 (lncRNA), URS0000EC0401_9606 (lncRNA)	.	.	.	210031_at	17.9694	479.226	94.6983	0	39.7404	0	0	0	0	522.655	1591.62	0	0	0	0
chr1_611	chr1:167814412-167814483	chr1:167783650-167783721	71	ATATATAACAATTATAAACATTT	GTTTTATAATTATATTTTTAAAATAA	0	Forward	23	1	26	0	1	0.5	95.6522	95.6522	100	100	49	0.884615	1	protein_coding	ADCY10	L1M4c	.	.	.	.	.	.	.	1	1 CS: 163 PAS: 145 W: 49.31	.	214547_at, 217305_s_at	0	0	0	0	0	0	0	0	0	0	0	0	0	0	0
chr1_114	chr1:16790162-16790259	chr1:17116657-17116754	97	CCTAAAGGCCTGCCTCTGGGAAG	CAGGGTCTAGAGGCATGAGCTTGTCTGGACAACAGAAGCTCAATCTCAGCAT	0	Unknown	23	1	52	0	1	0.5	95.6522	95.6522	100	100	75	0.442308	1	protein_coding	CROCC	.	.	.	.	.	.	.	URS0001A0B376_9606 (lncRNA)	.	.	.	216419_at, 216801_at	0	0	0	0	0	0	0	0	0	0	0	0	0	0	0
chr1_612	chr1:168269736-168269850	chr1:168238974-168239088	114	ATCAGCTATTCAATTAGAGTGTGGTTGCCTTGCCCCTATGCTAA	TTGTTCCATACCGTTCATATGGCTACC	0	Forward	44	1	27	0	1	0.5	97.7273	97.7273	100	100	71	1.62963	1	.	.	HERVL18-int	.	.	.	.	.	.	.	.	.	.	.	0	37.8425	0	13.8333	0	0	0	0	0	0	0	0	0	0	0
chr1_613	chr1:168641839-168641917	chr1:168611077-168611155	78	TTGAGAATTTGGGGTAAAAGGAAGGCA	GAAGTGAAGAAAGTTAGTGATGGAC	0	Reverse	27	1	25	0	2	1	100	100	100	100	52	1.08	1	.	.	.	.	.	.	.	.	.	URS0000EA09A4_9606 (lncRNA), URS0000E9E783_9606 (lncRNA), URS0000EA6AE4_9606 (lncRNA), URS0000EC0BF0_9606 (lncRNA), URS0000E9D357_9606 (lncRNA), URS0000EA48A9_9606 (lncRNA), URS0000EB1ACD_9606 (lncRNA), URS0000E93697_9606 (lncRNA), URS0000EC0713_9606 (lncRNA)	.	.	.	.	0	0	0	0	0	0	0	0	0	0	0	0	0	0	0
chr1_614	chr1:168775199-168775276	chr1:168744437-168744514	77	TTTAAGCTGATATATATATGTGTATATATA	TATGGCGCTCTCTCTATA	0	Forward	30	1	18	0	1	0.5	73.3333	73.3333	100	100	48	1.66667	1	lncR.	AL135926.1	(AT)n	.	.	.	.	lnc-DPT-2:1 (lnc_R.)	.	URS0000EA09A4_9606 (lncRNA), URS0000EF2A8B_9606 (lncRNA), URS0000EAE253_9606 (lncRNA), URS0000E91609_9606 (lncRNA), URS00008B99F9_9606 (lncRNA), URS0000EBD951_9606 (lncRNA), URS0000EB8229_9606 (lncRNA), URS0000EAF640_9606 (lncRNA), URS0000EA8402_9606 (lncRNA), URS0000E97E88_9606 (lncRNA), URS0000EBE09A_9606 (lncRNA), URS0000EBCD02_9606 (lncRNA), URS0000EA6BBB_9606 (lncRNA), URS0000EA5D00_9606 (ln…	1	1 CS: 99 PAS: 79 W: 41.33	.	.	0	0	0	0	0	0	0	0	0	0	0	0	0	0	0
chr1_615	chr1:168944501-168944570	chr1:168913739-168913808	69	TAAAAAGTTAAAAAATGTTTGGCT	ATCAGCTTCAGGTTATTCAAAG	0	Forward	24	1	22	0	2	1	100	100	100	100	46	1.09091	1	lncR.	AL135926.1, LINC00970	.	.	.	.	.	LINC00970:1 (lnc_R.)	.	URS0000EF2A8B_9606 (lncRNA), URS0000EBD951_9606 (lncRNA), URS0000EBCD02_9606 (lncRNA), URS0000EA6BBB_9606 (lncRNA), URS0000EA5D00_9606 (lncRNA), URS0000EB7ED4_9606 (lncRNA), URS0000EADE1E_9606 (lncRNA), URS0000EAC8FA_9606 (lncRNA), URS00004C6AFE_9606 (lncRNA)	1	1 CS: 115 PAS: 99 W: 48.91	.	1561555_at	0	0	0	0	0	0	0	0	0	0	0	0	0	0	0
chr1_616	chr1:168995592-168995707	chr1:168964830-168964945	115	GAAGTTGTTTGCTCTTACTTCTCTAGGTCTTGTAATTGTAA	CGTTAGGTGTCAATTTTAGATATTTCCCGCTTTC	0	Forward	41	1	34	0	1	0.5	97.561	97.561	100	100	75	1.20588	1	lncR.	AL135926.1, LINC00970	L1PA7	.	.	.	.	LINC00970:1 (lnc_R.)	.	URS0000EF2A8B_9606 (lncRNA), URS0000EBD951_9606 (lncRNA), URS0000EBCD02_9606 (lncRNA), URS0000EA6BBB_9606 (lncRNA), URS0000EA5D00_9606 (lncRNA), URS0000EB7ED4_9606 (lncRNA), URS0000EADE1E_9606 (lncRNA), URS0000EAC8FA_9606 (lncRNA), URS00004C6AFE_9606 (lncRNA), URS0000EAEBA0_9606 (lncRNA)	1	1 CS: 163 W: 32.34	.	1561555_at	0	0	0	0	0	0	0	0	0	0	0	0	0	0	0
chr1_617	chr1:169144500-169144579	chr1:169113738-169113817	79	AAGGATCAACCTCCTAGCATTTACTT	CCTGATAGGGGCTTTCATGAAACCCAGG	0	Forward	26	1	28	0	1	0.5	96.1538	96.1538	100	100	54	0.928571	1	protein_coding	NME7	.	.	.	.	.	lnc-NME7-2:4 (lnc_R.), lnc-NME7-2:3 (lnc_R.)	.	URS00008BECB6_9606 (lncRNA), URS0000D6D77C_9606 (lncRNA)	.	.	.	219553_at	0	0	0	99.4267	0	0	0	0	0	0	0	43.8884	0	0	0
chr1_618	chr1:169542333-169542407	chr1:169511571-169511645	74	GGAAGGAGAACCAGTGTCTTGGCT	AGGAAGGTCCTCCCAGGGCCTCATTCC	0	Forward	24	1	27	0	2	1	100	100	100	100	51	0.888889	1	protein_coding	F5	.	.	.	.	.	.	.	URS0000E93BA5_9606 (lncRNA)	.	.	204713_s_at:3, 204713_s_at:6, 204713_s_at:8	204713_s_at, 204714_s_at	281.76	43.5189	3052.23	487.854	0	0	5181.24	743.301	5880.56	0	91.4164	280.886	0	0	35.3657
chr1_619	chr1:169661690-169661847	chr1:169630928-169631085	157	CACCAATCGGCACTCTGTATCTAGCT	CAAGGTTTGTAAACACACCAATCAGCACCTTGTGTCTAGCTCAGGGTTTGTGAATG,ACTCTGGTGGTGACTTGAAGAACC	0	Reverse	26	2	40	22.6274	1	0.333333	69.2308	71.7447	21.4286	50	66	0.65	1	.	.	LTR12E	.	Yes	L3MBTL2, MTA3, CC2D1A, SP1, MEIS2, E4F1, NFATC3, POLR2A, ELF4	.	.	piR-hsa-3827685, piR-hsa-5035829, piR-hsa-5095796, piR-hsa-5746895, piR-hsa-5998495, piR-hsa-6059652, piR-hsa-7238929, piR-hsa-7972024, piR-hsa-8019504, piR-hsa-8066440, piR-hsa-8328623	URS0000217972_9606 (piRNA), URS000015321D_9606 (piRNA)	.	.	.	.	0	0	0	0	0	0	0	0	0	0	0	0	0	0	41.9687
chr1_620	chr1:169935001-169935101	chr1:169904142-169904242	100	AATGCTTTTTAAAAATACTTTTT	AAAATATTTGAATGCTTTTTAAAAATACTTTTTTGAGATTTTTTACAACTCTTAA	0	Forward	23	1	55	0	0	0	73.913	73.913	100	100	78	0.418182	1	protein_coding	KIFAP3	.	.	.	.	.	.	.	.	2	1 CS: 228 PAS: 221 W: 41.39 2 CS: 105 PAS: 81 W: 40.57	.	203333_at	0	0	0	15.7508	82.6285	83.2914	0	0	0	0	0	11.5877	0	0	0
chr1_621	chr1:170316939-170317076	chr1:170286080-170286217	137	TAAGTAATGATAATGACAATATATTGCATACTTGAAAACTGCTAAG	TTCAACCAATTTCTCAAACTTCCCTGAGCCTCAAATTTTTCAACTT	0	Reverse	46	1	46	0	1	0.5	97.8261	97.8261	100	100	92	1	1	.	.	MIR3, L1MA8	.	.	.	.	.	.	URS00009B15E2_9606 (lncRNA)	1	1 CS: 164 W: 31.64	.	.	0	0	0	0	0	0	0	0	0	0	0	0	0	0	0
chr1_622	chr1:170639308-170639397	chr1:170608449-170608538	89	TCTGTAGCTAGCAAGAGGTTGTAAAATG	CACCAATCACTGCTCTGTAAAAACGCACCAGTGT	0	Forward	28	1	34	0	1	0.5	93.1034	96.5517	100	100	62	0.823529	1	lncR.	AL023495.1	LTR12F	.	.	NFATC3	.	lnc-PRRX1-1:1 (lnc_R.)	piR-hsa-3913474	URS0000528E30_9606 (lncRNA), URS00009BAA77_9606 (lncRNA)	.	.	.	.	0	0	0	0	0	0	0	0	0	0	0	0	0	0	0
chr1_623	chr1:171288171-171288240	chr1:171257310-171257379	69	CAGAAGAGCTTCTGAGGCATTTC	CTGTTTCTTGCACACTATTTAAAT	0	Forward	23	1	24	0	2	1	100	100	100	100	47	0.958333	1	.	.	.	.	Yes	SPI1	.	.	.	URS0000E93F01_9606 (lncRNA), URS0000E9188B_9606 (lncRNA), URS0000EBCE83_9606 (lncRNA)	1	1 CS: 102 W: 31.46	.	.	0	0	0	0	166.91	0	0	0	0	0	0	150.475	0	0	0
chr1_624	chr1:171306321-171306430	chr1:171275460-171275569	109	TGCATCAGTAAGGGCCACTAAATCCAA	TTTTTCTCAGTCCTCTGTAGTCTAAGAGGAAAGGCAAGGGTGCAGGTTTTCAAGAG	0	Forward	27	1	56	0	2	1	100	100	100	100	83	0.482143	1	.	.	HERV9-int	.	.	.	.	.	.	URS0000EBCE83_9606 (lncRNA)	.	.	.	.	0	0	0	0	0	0	0	0	0	0	0	0	0	0	0
chr1_625	chr1:171338969-171339041	chr1:171308108-171308180	72	AAGTTTACTGACAGAAATAAGTA	AACTTCATGAAAAGTAGAACATCGTGG	0	Reverse	23	1	27	0	1	0.5	95.6522	95.6522	100	100	50	0.851852	1	protein_coding	FMO4	.	.	.	.	.	.	.	URS0000EBCE83_9606 (lncRNA), URS0000EABB8D_9606 (lncRNA)	.	.	.	206263_at	20.6771	0	108.968	0	91.4573	0	33.6911	0	7.77564	0	0	80.1615	0	0	0
chr1_626	chr1:171440388-171440494	chr1:171409527-171409633	106	AGACTTATTCACTACCATGAGAACAGTATGG	AATGAGGAAGATGCAAAAACCATGATAAAACCATTAGATTTCATA	0	Unknown	31	1	45	0	2	1	100	100	100	100	76	0.688889	1	.	.	THE1A	.	Yes	.	.	.	.	URS0000EA2E95_9606 (lncRNA), URS0000EA1305_9606 (lncRNA), URS0000EA6959_9606 (lncRNA)	.	.	.	.	0	0	0	0	0	0	0	0	0	0	0	0	0	0	0
chr1_627	chr1:171521797-171521895	chr1:171490936-171491034	98	ACAGTTACTTTAATGTAATTTTA	ATCTTGTTGACACAGTTACTTTAATGTAATTTTACATTACATATCTCATTGAT	0	Reverse	23	1	53	0	0	0	75	79.1667	100	100	76	0.433962	1	protein_coding	PRRC2C	.	.	Yes	GATA3, FOXA1	.	.	.	.	1	1 CS: 152 W: 33.37	.	211944_at, 211946_s_at, 211947_s_at, 211948_x_at	0	120.886	0	48.2069	0	203.938	0	0	0	0	0	0	171.535	0	0
chr1_115	chr1:17156293-17156415	chr1:17482788-17482910	122	TTTGTAACTTCACTTCAACCTCTGATTGGTTG	TTGTCTGCAACCAATCAGACTGATTGCTGGCCAAGTCTTCGTGTGCATAGAAGTGCAAC	0	Forward	32	1	59	0	1	0.5	96.875	96.875	100	100	91	0.542373	1	.	.	MER51A	.	Yes	NFYB	.	.	.	.	1	1 CS: 74 W: 31.33	.	.	0	0	0	0	0	0	0	0	0	0	0	0	0	0	0
chr1_628	chr1:171723807-171723928	chr1:171692947-171693068	121	ATAAATGTCCATGAAATCTTCACAATTTATG	TTCAGAGATTGCAATAAAGACAGGTGTAAGAAATTATAAAAGTATTAAATTGGGGAACCA	0	Forward	31	1	60	0	2	1	100	100	100	100	91	0.516667	1	protein_coding	VAMP4	MER11C	.	.	BCOR	.	lnc-VAMP4-4:2 (lnc_R.), lnc-VAMP4-4:1 (lnc_R.)	.	URS00008B2D8B_9606 (lncRNA), URS00008B5C6B_9606 (lncRNA)	1	1 CS: 207 PAS: 191 W: 48.3	.	207350_s_at, 211760_s_at	0	0	0	39.1187	68.4056	0	0	0	0	0	0	9.5931	0	0	0
chr1_629	chr1:171915630-171915779	chr1:171884770-171884919	149	TGTAGAGATGTTTGGTTCCAGACACCTAGTGGAGATGTTTAAGAG	GTTAATATGATTGTAATGAGTTGTAGGGATGTTTAAGAGGTTAATGTGATTGTAATGAGT	0	Reverse	45	1	60	0	1	0.5	95.6522	97.8261	100	100	105	0.75	1	protein_coding	DNM3	L2c	.	Yes	CTCF	.	.	piR-hsa-2232231, piR-hsa-2775581	.	1	1 CS: 203 W: 31.56	.	209839_at	0	0	0	106.055	0	0	0	0	0	0	0	0	0	0	8.84141
chr1_630	chr1:172098637-172098753	chr1:172067777-172067893	116	CCATGAAATCTTCACAATTTATGTTC	AAAGACTGCAGTAAAGACAGGTGTAAGAAATTATAAAAGTATTAATTTGGGGAACTAATAAATGA	0	Forward	26	1	65	0	2	1	100	100	100	80	91	0.4	1	protein_coding	DNM3	MER11C	.	.	.	.	.	.	URS0000EB5B02_9606 (lncRNA), URS0000EAA0BE_9606 (lncRNA), URS0000EBC97E_9606 (lncRNA)	1	1 CS: 199 PAS: 183 W: 48.76	.	209839_at	0	46.4946	0	407.905	0	0	0	202.502	0	0	0	20.0061	0	0	0
chr1_631	chr1:172263281-172263409	chr1:172232421-172232549	128	ATTTATTCTGTTATCCATTCCAAAGTATCAA	AGTAACAAAGTATCTGTTATCCATTCCAAAGTATCCGTTCCAAAGTATCAATTGGAATGAAATTCCA	0	Reverse	31	1	67	0	1	0.5	96.7742	96.7742	100	57.1429	98	0.462687	1	protein_coding	DNM3	.	.	.	.	.	.	.	.	1	1 CS: 82 W: 31.5	.	209839_at	0	0	0	197.312	0	0	171.589	0	0	0	0	0	0	0	0
chr1_632	chr1:172799913-172800028	chr1:172769053-172769168	115	TTGTGGGTTCTTGGGCAAGAGGTGTTTCTGCTGCTG	TGTCGGTGAGCTCAACTATTCCAATCAGCAGAGTCCAGGGACCA	0	Unknown	36	1	44	0	1	0.5	97.2222	97.2222	100	100	80	0.818182	1	lncR.	AL031599.1	HERV9N-int	.	Yes	.	.	lnc-FASLG-2:1 (lnc_R.), lnc-FASLG-2:2 (lnc_R.)	.	URS0000E93FDF_9606 (lncRNA), URS0000E9A50F_9606 (lncRNA), URS0000E96F79_9606 (lncRNA), URS0000E9EFA5_9606 (lncRNA), URS0000EB7160_9606 (lncRNA), URS0000EBB160_9606 (lncRNA), URS00001424D6_9606 (lncRNA), URS00008BF897_9606 (lncRNA), URS00009B6955_9606 (lncRNA), URS0000EB0EB4_9606 (lncRNA), URS0000EAE05A_9606 (lncRNA)	.	.	.	.	0	0	0	0	0	0	0	0	0	0	0	0	0	0	0
chr1_633	chr1:172980911-172981013	chr1:172950051-172950153	102	CTCTTTTGTAAACTACCCAATCAT	ATCCTTAGCACACTTTTTTATTGGGGATTTCTGTCTTCTTGTTGTTGTTGATTTG	0	Forward	24	1	55	0	1	0.5	95.8333	95.8333	100	100	79	0.436364	1	lncR.	AL031599.1	L1ME5, L1M5	.	.	TCF12, SP1, ATF2, ATF7	.	lnc-FASLG-2:1 (lnc_R.), lnc-FASLG-2:2 (lnc_R.)	.	URS00001424D6_9606 (lncRNA), URS00008BF897_9606 (lncRNA), URS00009B6955_9606 (lncRNA), URS0000EA09A4_9606 (lncRNA)	2	1 CS: 77 W: 33.23 2 CS: 191 W: 33.18	.	.	0	0	0	0	0	0	0	0	0	0	0	0	0	0	0
chr1_634	chr1:173316760-173316852	chr1:173285899-173285991	92	TTGTACTAGACAAAAGAAATTTTTACAAGGTCAT	ATTTCTTAAAATTAACATGTAATTG	0	Forward	34	1	25	0	1	0.5	97.0588	97.0588	100	100	59	1.36	1	.	.	L1M5	.	.	.	.	lnc-TNFSF4-3:2 (lnc_R.), lnc-TNFSF4-3:1 (lnc_R.)	.	URS0000EA09A4_9606 (lncRNA), URS0000EA9614_9606 (lncRNA), URS0000D5855D_9606 (lncRNA), URS000075CB0B_9606 (lncRNA), URS00009B3372_9606 (lncRNA)	1	1 CS: 133 PAS: 114 W: 40.04	.	.	0	0	0	0	0	0	0	0	0	0	0	0	0	0	0
chr1_635	chr1:173369353-173369462	chr1:173338492-173338601	109	GTCCTCTTTGTGGTCTAAGAGGAAA	GGCAAGGGTGCAGATTTTTGAGAATGCTTCGGTAAGGGCCACTGAATCTGACCTTCCTCA	0	Forward	25	1	60	0	1	0.5	96	96	100	100	85	0.416667	1	.	.	HERV9-int	.	Yes	.	.	lnc-TNFSF4-3:2 (lnc_R.), lnc-TNFSF4-3:1 (lnc_R.)	.	URS0000EA09A4_9606 (lncRNA), URS0000EA9614_9606 (lncRNA), URS0000D5855D_9606 (lncRNA), URS000075CB0B_9606 (lncRNA), URS00009B3372_9606 (lncRNA), URS0000EB69B8_9606 (lncRNA)	.	.	.	.	0	0	0	0	0	0	0	0	0	101.903	0	0	0	0	0
chr1_636	chr1:173378218-173378324	chr1:173347357-173347463	106	GGTTCTTCGGCAAGAGGTGTTTCTGCT	ACTGCATCAGTGAGCACAACTATTCTGATCAGCAGGGTCCAGGGACCATTGCA	0	Unknown	27	1	53	0	1	0.5	96.2963	96.2963	100	100	80	0.509434	1	.	.	HERV9NC-int	.	.	.	.	lnc-TNFSF4-3:2 (lnc_R.), lnc-TNFSF4-3:1 (lnc_R.)	.	URS0000EA09A4_9606 (lncRNA), URS0000EA9614_9606 (lncRNA), URS0000D5855D_9606 (lncRNA), URS000075CB0B_9606 (lncRNA), URS00009B3372_9606 (lncRNA), URS0000EB69B8_9606 (lncRNA), URS0000E981D2_9606 (lncRNA)	.	.	.	.	0	0	0	0	0	0	0	0	0	0	0	0	0	0	0
chr1_637	chr1:173488319-173488403	chr1:173457458-173457542	84	GAACTTCTAGAATAACCCAGATGCGCTTT	AATTTTTTTTAATATGTTTTGATCACA	0	Reverse	29	1	27	0	1	0.5	96.5517	96.5517	100	100	56	1.07407	1	lncR., protein_coding	AL645568.1, PRDX6	.	.	Yes	PKNOX1	.	.	piR-hsa-685593, piR-hsa-815495, piR-hsa-2165057, piR-hsa-2322184, piR-hsa-2838026, piR-hsa-3176233, piR-hsa-3378034, piR-hsa-3834831	URS0000EA09A4_9606 (lncRNA), URS0000EB69B8_9606 (lncRNA), URS0000EF2DF9_9606 (lncRNA)	1	1 CS: 112 PAS: 89 W: 40.3	200845_s_at:2, 200845_s_at:5, 200845_s_at:6	200844_s_at, 200845_s_at	54730.2	12454.1	17999.4	29084.1	69139.8	51286.2	78644.5	59895.9	32013.9	32462.9	32372.2	22209.3	54242.5	139698	41549.4
chr1_638	chr1:173644274-173644435	chr1:173613413-173613574	161	GTTATTTATGTTTCTGACATTCCACAGCTACATTACTATGAAACTCCA	TTCTGAATAAGACTGAATTAAACAAATAGTAAGGCTGAATTAAATAAATGTTAAATTTTATGTTGA	0	Reverse	48	1	66	0	2	1	100	100	100	66.6667	114	0.727273	1	protein_coding	AL139142.2, ANKRD45	.	.	.	.	.	.	.	URS0000EA09A4_9606 (lncRNA), URS0000EB69B8_9606 (lncRNA), URS00009AD149_9606 (lncRNA)	2	1 CS: 208 PAS: 191 W: 49.75 2 CS: 101 PAS: 78 W: 45.96	.	.	0	0	0	0	0	0	30.3636	0	0	0	0	0	0	0	49.119
chr1_639	chr1:174203182-174203323	chr1:174172320-174172461	141	TATGATGTAAGGAAATGGTCCACCTTCAGTGTTCTG	TGTGTGGCTAGCCAGTTTATCCCATCACTATTTATTGAATAGGGAGTCTTTTCCCCATTGCTCATTTGTA	0	Forward	36	1	70	0	1	0.5	97.2222	97.2222	100	30	106	0.514286	1	protein_coding	RABGAP1L	L1PREC2	.	.	.	.	.	piR-hsa-5258349	.	1	1 CS: 92 W: 32.39	.	1554725_at	0	0	0	0	47.0168	0	34.6401	0	0	0	0	0	0	0	0
chr1_640	chr1:174320576-174320696	chr1:174289714-174289834	120	GAACATAAATTGTGAAGATTTCATGGACAT	ACATTAGTTCCCCAAATTAATACTTTTATAATTTCTTATGCCTGTCTTTACTGCAGTCTCT	0	Reverse	30	1	61	0	2	1	100	100	100	0	91	0.491803	1	protein_coding	RABGAP1L	MER11C	.	.	.	.	.	piR-hsa-4898208, piR-hsa-7233664	.	1	1 CS: 161 W: 31.98	.	1554725_at, 232702_at	49.8985	44.9576	270.269	26.2947	137.942	139.049	40.652	161.253	14.0733	223.877	0	0	198.825	771.611	32.8813
chr1_116	chr1:17475131-17475285	chr1:17801627-17801781	154	ATATAACCATCTCCAATATAACCATTCTTTGCTATTATAACCATTG	CAAGCTATATATTTTCTTCTACTTACTTTGGGTTTAATTTTCTATTGTTCTCTTAGATTCTTA	0	Forward	46	1	63	0	1	0.5	97.8261	97.8261	100	33.3333	109	0.730159	1	.	.	L1ME2	.	Yes	.	.	lnc-ARHGEF10L-1:1 (lnc_R.)	.	URS00008B3D09_9606 (lncRNA)	1	1 CS: 137 PAS: 115 W: 40.21	.	.	0	0	0	0	0	0	0	0	0	0	0	0	0	0	0
chr1_641	chr1:175106044-175106161	chr1:175075180-175075297	117	GATTTAGTGGTCCTTACTGACGCATTCTC	GAAAACCTGCACCCTTGCCTGTCCTCCTAGACCACAAGGAGGACCGACTGAGAAAAATCA	0	Reverse	29	1	60	0	1	0.5	96.5517	96.5517	100	100	89	0.483333	1	protein_coding	TNN	HERV9NC-int	.	.	.	.	.	piR-hsa-1984452, piR-hsa-5380312, piR-hsa-5395335, piR-hsa-6046337, piR-hsa-6339019, piR-hsa-6407687, piR-hsa-7520544, piR-hsa-8176453	URS0000E9B5FF_9606 (lncRNA)	.	.	.	215271_at	0	0	0	26.9632	0	0	0	0	0	0	0	0	0	0	0
chr1_642	chr1:175889565-175889652	chr1:175858701-175858788	87	AAGGCATGACTTAGAGGCTCCAGGATGGG	CCAATGGGCCACTGAGGGTAGCGAGACTTA	0	Unknown	29	1	30	0	1	0.5	96.5517	96.5517	100	100	59	0.966667	1	.	.	.	.	.	ZNF24	.	lnc-COP1-4:1 (lnc_R.)	.	URS00008B9EEE_9606 (lncRNA)	.	.	.	.	0	0	0	0	0	0	0	0	0	0	0	0	0	0	0
chr1_2	chr1:176188-176268	chr1:176188-176268	80	AAAGACTCCATCTCAAAAACAAAAC	AAAACAAAACAAAACAAAAAACCACTAAAAA	0	Reverse	25	1	31	0	1	0.5	96	96	100	100	56	0.806452	1	.	.	AluSx1, (AAAAC)n, A-rich	.	.	.	.	LINC00115:34 (lnc_R.), LINC00115:24 (lnc_R.)	.	URS00008B7797_9606 (lncRNA), URS0000D5BF25_9606 (lncRNA), URS0000EB26A6_9606 (lncRNA), URS0000E958AD_9606 (lncRNA), URS0000EB2E90_9606 (lncRNA), URS0000EA844D_9606 (lncRNA)	.	.	.	231949_at	74.5398	26.8635	0	58.9195	185.455	0	30.3636	34.4121	7.00767	0	0	28.8977	34.9424	0	49.119
chr1_117	chr1:17624296-17624378	chr1:17950791-17950873	82	TTGAGGCGGCCTCCCTGGCCCACACCTGCCT	CGTTTCCTTCTGCTCCCTGCA	0	Unknown	31	1	21	0	1	0.5	96.7742	96.7742	100	100	52	1.47619	1	protein_coding	ARHGEF10L	.	.	.	.	.	.	.	.	.	.	.	.	236.417	65.5405	553.738	440.832	522.849	202.709	414.847	570.909	136.776	0	41.3026	296.115	323.954	1687.32	207.72
chr1_643	chr1:176677693-176677834	chr1:176646829-176646970	141	TCATTGGATACCATACTCATTGTCATCGATTCATTCAAAGAAAAACTTG	GATACCATACTCATTGTCTTGGTACCATACTCATTGTCATTGAT	0	Forward	49	1	44	0	1	0.5	97.9592	97.9592	100	100	93	1.11364	1	protein_coding	PAPPA2	L2c	.	.	.	.	.	.	.	.	.	.	211918_x_at, 214689_at	0	0	0	0	0	0	17.3201	0	0	0	0	0	0	0	0
chr1_118	chr1:17687361-17687431	chr1:18013856-18013926	70	CCAGTTGTTAAACTTTGGCCAAC	ACAGCACAGCTGGGCTTCTAAGATT	0	Unknown	23	1	25	0	2	1	100	100	100	100	48	0.92	1	protein_coding	ARHGEF10L	MER63A	.	Yes	HNF4A, RXRA	.	.	.	.	.	.	.	221656_s_at	21.2596	45.9707	0	0	23.5084	0	103.92	0	63.9574	0	0	0	59.7958	0	37.3581
chr1_644	chr1:177051961-177052047	chr1:177021097-177021183	86	AATTATCACCCTAAATCATAAGA	TACCTGGTAGGTATCAGATGTCAATTATGAGATCAGACCTC	0	Forward	23	1	41	0	1	0.5	95.6522	95.6522	100	100	64	0.560976	1	protein_coding	ASTN1	.	.	.	.	.	.	.	.	1	1 CS: 75 PAS: 58 W: 42.06	.	213197_at	0	0	0	0	0	0	0	0	0	0	0	0	0	0	0
chr1_645	chr1:177250014-177250118	chr1:177219150-177219254	104	TTTTTGAGACAGGAGTCTTGCTATGTTGCC	CAGGCTGGACTCGAACTCCTGTGGCTGAGGCCTTATGCCTCATAA	0	Forward	30	1	45	0	1	0.5	96.6667	96.6667	100	100	75	0.666667	1	protein_coding	BRINP2	FLAM_C, FLAM_A	.	.	.	.	.	.	.	.	.	.	214822_at	0	0	0	0	0	0	0	0	0	0	0	0	0	0	0
chr1_119	chr1:17732172-17732267	chr1:18058667-18058762	95	CGCGCCTGTAGTCCCAGCTACTC	CGTCTCTACTAAAAATACAAAAATACAAAAGTTAGCCGTGCGTGATGGTG	0	Unknown	23	1	50	0	1	0.5	95.6522	95.6522	100	100	73	0.46	1	lncR.	LINC02810	AluSc8	.	.	.	.	lnc-ACTL8-1:3 (lnc_R.), lnc-ACTL8-1:1 (lnc_R.)	.	URS00008B499D_9606 (lncRNA), URS00005529BB_9606 (lncRNA), URS00009B0824_9606 (lncRNA)	.	.	.	.	0	11.333	0	16.5711	0	17.5259	0	0	0	0	0	0	0	0	0
chr1_120	chr1:17748936-17749062	chr1:18075431-18075557	126	CATCATCACTGGCTTCCTTGTGGTTGGCA	ACATCATCATCGCCATTTCATCTTCATCTCCATCACCGGCATCATCTTCTTTATCATCATCACCACCAT	0	Forward	29	1	69	0	1	0.5	96.5517	96.5517	100	0	98	0.42029	1	lncR.	LINC02810	(ATC)n	.	.	CREB1	.	lnc-ACTL8-1:3 (lnc_R.), lnc-ACTL8-1:1 (lnc_R.)	.	URS00008B499D_9606 (lncRNA), URS00005529BB_9606 (lncRNA), URS00009B0824_9606 (lncRNA)	.	.	.	.	0	0	0	0	0	0	0	0	0	0	0	0	0	0	0
chr1_646	chr1:177827984-177828066	chr1:177797119-177797201	82	ACCTCGAATCTTCAAATCTTAGTGTAGC	AATTTCTACTCTGTTTTCTCACTCTAA	0	Reverse	28	1	27	0	1	0.5	96.4286	96.4286	100	100	55	1.03704	1	lncR.	AL136114.1	.	.	.	.	.	.	.	URS0000EF0A0D_9606 (lncRNA)	1	1 CS: 171 W: 32.12	.	.	0	0	0	0	0	0	0	0	0	0	0	0	0	0	0
chr1_647	chr1:178381768-178381851	chr1:178350903-178350986	83	ATATATTACTAAATCAGTTACAGAAAA	AGTTATATATGAAGCATATTAATAATGAGT	0	Forward	27	1	30	0	1	0.5	96.2963	96.2963	100	100	57	0.9	1	protein_coding	RASAL2	.	.	.	.	.	.	.	.	2	1 CS: 210 PAS: 191 W: 48.03 1 CS: 63 PAS: 48 W: 40.39	.	219026_s_at, 222810_s_at	0	0	0	0	0	0	29.2791	16.5915	0	0	0	0	0	0	0
chr1_648	chr1:178766106-178766224	chr1:178735241-178735359	118	TGTCCATGAAATCTTCACAGTTTATGTTC	AGAGTTTGCAGTAAAGACAGGTGTAAGAATGATAAAAGTATTAATTTGGGGAACTAATAAA	0	Forward	29	1	61	0	1	0.5	96.5517	96.5517	100	100	90	0.47541	1	protein_coding	RALGPS2	MER11C	.	Yes	.	.	.	piR-hsa-5397593	.	1	1 CS: 201 PAS: 185 W: 49.01	.	220338_at	0	63.9984	0	26.7366	0	0	0	0	0	0	0	0	0	0	0
chr1_649	chr1:179431439-179431565	chr1:179400574-179400700	126	GCCTGGACTAGATGATTTCTAAGGTTTTT	GTTTGTTTGTTTGTTTGTTGTTGTTGTGTTGTTGTTGTTTTTTAACTTTAAGATGCTTTGTCTGTTGAG	0	Reverse	29	1	69	0	2	1	100	100	100	33.3333	98	0.42029	1	protein_coding	AXDND1	L3, (TTG)n	.	.	.	.	.	.	.	1	1 CS: 174 W: 34.21	.	1553376_a_at	0	8.56671	0	0	0	0	0	0	0	0	0	0	0	0	0
chr1_650	chr1:179462678-179462802	chr1:179431813-179431937	124	GTTGGTAAGCTATTAATTATTGCCTCAATTTCAGAACC	TGTTATTTATTGGTCTATTCAGGGATTCAACTTCTTCCTGTTTTTTTCA	0	Reverse	38	1	49	0	1	0.5	97.3684	97.3684	100	100	87	0.77551	1	protein_coding	AXDND1	L1PA5	.	.	.	.	.	.	.	1	1 CS: 128 W: 31.85	.	1553376_a_at	0	0	0	0	0	0	0	0	0	0	0	0	0	0	0
chr1_651	chr1:179775208-179775303	chr1:179744343-179744438	95	AAAGCAACCAATCAGAGGCTGAAG	TGAAATTACAGAGGTCATACTCCTGTGCAAACATCCAATTGGTTGCAA	0	Reverse	24	1	48	0	1	0.5	91.6667	91.6667	100	100	72	0.5	1	protein_coding	FAM163A	MER51A	.	Yes	L3MBTL2, MGA, ESRRA, NRF1, ASH1L, ZNF184, NR2C1, PKNOX1	.	.	.	URS000059C562_9606 (piRNA)	.	.	.	.	0	0	0	0	0	0	0	0	0	0	0	0	0	0	0
chr1_652	chr1:179972416-179972496	chr1:179941551-179941631	80	GTGTATAGAAGTCAAGGGAAAAGAGT	ATGTATGGAAAATGTGTGTATGGAGTGTA	0	Forward	26	1	29	0	2	1	100	100	100	100	55	0.896552	1	protein_coding	CEP350	L2c	.	.	L3MBTL2, MNT, E4F1, EP400, SMARCA4, DPF2, RNF2, GMEB1, NBN, CHAMP1, HDAC1, ARNT, HMBOX1, MLLT1, MCM7, BRD9, ZNF24, ZBTB40, IKZF1, SMARCA5, ZNF184, ZNF407, PYGO2, ATF4, ARHGAP35, ZBTB5, NR3C1	.	.	.	URS0000EBF8E4_9606 (lncRNA)	1	1 CS: 138 W: 31.71	.	.	0	120.886	0	19.6398	123.637	41.5429	0	0	0	0	0	43.3466	0	0	0
chr1_653	chr1:180638789-180638889	chr1:180607925-180608025	100	TATAAATTTGTATTACTTTTGTA	TAAATTTGTATTACTTTTGTAATACAAATAAATCTTGTACTACTTTATACTTCTG	0	Forward	23	1	55	0	1	0.5	95.6522	95.6522	100	100	78	0.418182	1	protein_coding	XPR1	.	.	.	ZNF24, RB1	.	.	.	.	1	1 CS: 165 PAS: 150 W: 48.88	.	222581_at	0	0	0	94.5046	49.5771	0	146.106	0	0	0	0	11.5877	0	0	0
chr1_654	chr1:180671777-180671879	chr1:180640913-180641015	102	TGCTGGGATTACAGGTGTGAGTCACCGC	ACACAGCCAACTTTTTGTTTGTTTGTTTGTTTAAAGAGACAGAGTTT	0	Reverse	28	1	47	0	1	0.5	96.4286	96.4286	100	100	75	0.595745	1	protein_coding	XPR1	AluSg, Alu	.	Yes	NR2F1	.	.	.	.	1	1 CS: 236 PAS: 212 W: 40.07	.	222581_at	0	52.8142	0	0	0	0	0	0	11.0218	0	88.7538	0	0	0	0
chr1_655	chr1:180726091-180726185	chr1:180695227-180695321	94	CCAATCAGCGCTCTGTGTCTAGCTAAAGG	ATTGTAAATGCACGAATCAGCCCTCTGTAAAAAAACA	0	Reverse	29	1	37	0	1	0.5	96.5517	96.5517	100	100	66	0.783784	1	protein_coding	XPR1	LTR12_	.	.	ZBTB33, CC2D1A, NFATC3, ZNF316, C11orf30, MAFK, MAFF	.	.	piR-hsa-3686105, piR-hsa-4421221, piR-hsa-6993115, piR-hsa-7728947	.	.	.	.	222581_at	0	0	0	0	0	0	103.556	0	0	0	0	0	0	0	0
chr1_121	chr1:18093668-18093817	chr1:18420162-18420311	149	AAGAGTCCATCCGCTGAGGAGTGGATAAGCAAAATGTAG	AGTAGCCATACAATGGAATATTATTCAGCCTTCAAAAAGAAGGAAAGTCTGACGCATGTGACAACATGGATG	0	Forward	39	1	72	0	1	0.5	97.4359	97.4359	100	25	111	0.541667	1	.	.	L1MB2	.	.	KDM1A	.	.	.	.	.	.	.	.	0	0	0	0	0	0	0	0	0	0	0	0	0	0	0
chr1_656	chr1:181046776-181046914	chr1:181015912-181016050	138	GCGAAGGTCTGCAGCTTCACTCCTGAAGCCAGCGAGA	CCACGAGCCCACCAGGAGGAACGAACAACTCCAGACGCACCGCCTTTAGAGCTGTAACACTCACT	0	Unknown	37	1	65	0	1	0.5	94.7368	97.3684	100	60	102	0.569231	1	protein_coding	MR1	LTR12E	.	.	SREBF1	.	.	piR-hsa-2912294, piR-hsa-3017396, piR-hsa-3359359, piR-hsa-3418580, piR-hsa-4374725, piR-hsa-4503597, piR-hsa-4534399, piR-hsa-4735645, piR-hsa-4872960, piR-hsa-5625601, piR-hsa-6339636, piR-hsa-6616773, piR-hsa-6973740, piR-hsa-7142407, piR-hsa-7189038, piR-hsa-7198245, piR-hsa-7323657, piR-hsa-7336642, piR-hsa-7606831, piR-hsa-7631229, piR-hsa-8362324	URS0000058F30_9606 (piRNA)	.	.	.	207565_s_at, 207566_at, 210223_s_at, 210224_at, 210528_at	0	23.4814	0	0	0	0	0	0	0	0	0	0	0	0	47.7055
chr1_657	chr1:181368214-181368296	chr1:181337350-181337432	82	AGAGACTCTGTCTAAAAAAAATAAAA	AATAAAAAGAAAATGTGTCATTTAGACAGAG	0	Reverse	26	1	31	0	0	0	92.3077	92.3077	100	100	57	0.83871	1	protein_coding	CAC.1E	AluSz6	.	.	.	.	.	.	.	1	1 CS: 139 PAS: 122 W: 49.76	.	.	0	0	0	19.1666	0	0	0	0	0	0	0	0	0	0	0
chr1_658	chr1:181507498-181507580	chr1:181476634-181476716	82	GGGGCAGTGGAGGAACTGCCATGGTCCAAG	GGGATATTGTGAGTGGAGAGTCA	0	Forward	30	1	23	0	1	0.5	96.6667	96.6667	100	100	53	1.30435	1	protein_coding	CAC.1E	.	.	Yes	.	.	.	.	.	.	.	.	208432_s_at	0	0	0	0	0	0	0	67.1658	0	0	0	0	0	0	0
chr1_659	chr1:181833051-181833158	chr1:181802186-181802293	107	CACCAATCAGCACTCTGTATCTAGCT	CAAGGTTTGTAAACACACCAGTCAGCACTCTGTGTCTAGCTCAAGGTTTGTAAACA	0	Forward	26	1	56	0	1	0.5	88.4615	88.4615	100	100	82	0.464286	1	.	.	LTR12C	.	.	.	.	.	piR-hsa-3084845, piR-hsa-4379446, piR-hsa-7686992	URS0000EB9110_9606 (lncRNA), URS0000EB8575_9606 (lncRNA), URS0000EB7FD1_9606 (lncRNA), URS0000EACDCF_9606 (lncRNA), URS0000EA15C0_9606 (lncRNA), URS0000E9CDF6_9606 (lncRNA), URS0000EB3DB1_9606 (lncRNA), URS00005586B4_9606 (piRNA), URS0000178255_9606 (piRNA)	.	.	.	.	69.8811	0	0	0	0	0	0	0	0	0	0	0	0	0	0
chr1_660	chr1:181966069-181966150	chr1:181935204-181935285	81	CAAGTCTCTAGGAAGTTTCAAACTTCCC	TACATCTTCCTGTCTTCTGAGCCCTC	0	Reverse	28	1	26	0	1	0.5	92.8571	92.8571	100	100	54	1.07692	1	lncR.	AL391477.1	THE1C-int	.	.	.	.	.	piR-hsa-5867867	URS0000EB7FD1_9606 (lncRNA), URS0000EA15C0_9606 (lncRNA), URS0000EEB170_9606 (lncRNA)	.	.	.	.	0	0	0	0	0	0	0	0	0	0	0	0	0	0	0
chr1_661	chr1:182103930-182104076	chr1:182073065-182073211	146	ACACACATATATGTATGTTTATATACAGATGAAGTTTGAT	ATATACAGATGAATACTGATTACACATGTATATGCATATACATGTGTGTATATGTACACATACATAT	0	Unknown	40	1	67	0	1	0.5	97.5	97.5	100	0	107	0.597015	1	lncR.	LINC01344	(TA)n	.	.	.	.	.	.	URS0000EA5F95_9606 (lncRNA), URS0000E96966_9606 (lncRNA), URS0000E9A350_9606 (lncRNA), URS0000EAF883_9606 (lncRNA), URS0000EF288E_9606 (lncRNA)	2	1 CS: 234 W: 33.64 2 CS: 105 W: 32.33	.	.	0	0	0	0	0	0	0	0	0	0	0	0	0	0	0
chr1_662	chr1:182345653-182345751	chr1:182314788-182314886	98	AAAAATTTTACTAATATATGTTT	TTGGCTTTTTTTTGTTCATGATCCTAAATTTTCTAGAACTGTTAGATCATGTC	0	Forward	23	1	53	0	1	0.5	95.6522	95.6522	100	100	76	0.433962	1	.	.	HAL1M8	.	.	C11orf30, MAFK	.	.	.	URS0000EBF37B_9606 (lncRNA)	1	1 CS: 118 PAS: 113 W: 40.3	.	.	0	0	0	0	0	0	0	0	0	0	0	0	0	0	0
chr1_663	chr1:182790499-182790594	chr1:182759634-182759729	95	AAAACTTGAATCTTAAAAATAATGAT	AATTATCTGTTATGCTTCAAAGCATAACATTCCCAAGTTTATTA	0	Forward	26	1	44	0	1	0.5	96.1538	96.1538	100	100	70	0.590909	1	protein_coding	NPL	.	.	Yes	CLOCK, FOXK2, FOXP1, TRIM24, SOX6, ASH1L, ARNT, CC2D1A, ZNF639, MTA1, KDM1A, MLLT1, HDAC2, NCOA1, ELF1, EHMT2, HDAC1, PYGO2, SMARCA5	.	.	piR-hsa-2250285	URS0000E9D4EF_9606 (lncRNA), URS00019B3514_9606 (lncRNA)	1	1 CS: 191 PAS: 167 W: 46.04	.	223405_at	15.7232	22.6661	128.895	82.8556	173.864	0	25.6193	333.905	0	0	35.7095	109.721	44.2239	0	0
chr1_664	chr1:182918064-182918254	chr1:182887199-182887389	190	ATATATATACACATATATATACACATATATATACACACATATATA	CACACACATATATACGTGTGTGTGTAT,TATATATACACATATATATACATATATAT	0	Reverse	45	2	28	1.41421	0	0	60.7843	68.2559	55.1724	58.6207	73	1.60714	1	protein_coding	SHCBP1L	(TA)n	.	.	.	.	.	.	.	2	1 CS: 151 W: 33.45 2 CS: 251 W: 31.63	.	220996_s_at	0	0	0	0	0	0	0	0	0	0	0	0	0	0	0
chr1_665	chr1:183356864-183356966	chr1:183325999-183326101	102	AGGTCTACCGTTAGAATTCACAGCCAATATTTAA	CTTTTGTTGTGGCTGCATAGTATTCCATGGTGCAT	0	Forward	34	1	35	0	1	0.5	97.0588	97.0588	100	100	69	0.971429	1	protein_coding	NM.T2	L1P4	.	.	NFIC, LCORL, NFIB	.	.	.	.	.	.	.	209755_at	0	0	0	169.894	0	0	0	0	0	0	0	0	0	0	77.2551
chr1_666	chr1:183519019-183519124	chr1:183488154-183488259	105	GGAGGATCACTTGAGCCCAGGAATT	CAAGCAGGTTGTGGTGCTACCTGCCTGTAATCCCAGCTACTCTGGAGGCTGAGGCA	0	Forward	25	1	56	0	1	0.5	96	96	100	100	81	0.446429	1	protein_coding	SMG7	AluJo	.	.	.	.	.	.	URS0000EB776D_9606 (lncRNA)	.	.	.	242575_at	0	30.7917	0	0	0	0	0	0	0	0	0	66.2467	0	0	0
chr1_667	chr1:183572726-183572808	chr1:183541861-183541943	82	AACTCCTGGGCTCAAGTGATCCTC	TCACCTCAGCCTCTCCACTAGCTAGGCTGGTCTCA	0	Forward	24	1	35	0	1	0.5	95.8333	95.8333	100	100	59	0.685714	1	protein_coding	SMG7, NCF2	AluJr	.	.	.	.	.	.	URS00008C4004_9606 (lncRNA)	.	.	.	209949_at	54.5577	91.7567	0	0	0	0	0	0	0	0	0	0	0	0	0
chr1_668	chr1:183715322-183715384	chr1:183684457-183684519	62	TTGTTGGTGAACTGATTGTTACA	CAACCAACCTCACCTCA	0	Forward	23	1	17	0	1	0.5	86.9565	86.9565	100	100	40	1.35294	1	protein_coding	RGL1	.	.	.	.	.	.	.	.	.	.	.	.	0	0	0	0	0	0	78.0777	0	0	0	0	0	0	0	0
chr1_669	chr1:183925459-183925545	chr1:183894593-183894679	86	GCACATGTATCCCAGAACTTAAAGTAAAAT	ACTATAAAATAAAGATATGCACGTTCA	0	Reverse	30	1	27	0	1	0.5	96.6667	96.6667	100	100	57	1.11111	1	protein_coding	RGL1	L1PA8	.	.	.	.	.	.	.	1	1 CS: 160 PAS: 138 W: 46.74	.	209568_s_at	0	87.538	0	127.998	0	0	0	0	0	0	118.211	0	0	0	0
chr1_670	chr1:184384184-184384293	chr1:184353318-184353427	109	AAGGGGTTTTTGTACTTTTGTCTTT	CTTACATTGAAGGTAGCTCCCCAAATTGTTTCACGACCTTCATTTACATTAGCCTCTCCT	0	Forward	25	1	60	0	1	0.5	96	96	100	100	85	0.416667	1	.	.	Arthur1A	.	Yes	ASH2L, CHD7, .NOG, SP1	.	.	.	.	1	1 CS: 176 W: 31.67	.	.	0	0	0	0	0	0	0	0	0	0	0	0	0	0	0
chr1_671	chr1:184783384-184783515	chr1:184752518-184752649	131	AACATAAATTGTGAAGATTTTATGGACATTTATCAGTTCCC	CAAATTAATACTTTTATAATTTCTTACACCTATCTTTACTGCAATCTCTG	0	Reverse	41	1	50	0	1	0.5	97.561	97.561	100	100	91	0.82	1	.	.	MER11A	.	.	.	.	.	.	URS0000E9B3DA_9606 (lncRNA)	1	1 CS: 185 W: 32.59	.	.	102.916	148.36	0	0	303.472	0	204.954	0	0	0	129.853	17.7327	139.372	289.354	50.2353
chr1_672	chr1:184858184-184858317	chr1:184827318-184827451	133	AAAAAGAGTTAATATCTAAATGTTCAGAGTTCTTA	TAAGAAAATTACCAACAAGAGAACAAGAAAAAGAAGGAAGGAATGAATGACAATGAAAAGATAT	0	Forward	35	1	64	0	1	0.5	97.1429	97.1429	100	25	99	0.546875	1	protein_coding	NIBAN1	.	.	.	GATA3	.	lnc-EDEM3-4:1 (lnc_R.)	.	URS00008C1281_9606 (lncRNA)	1	1 CS: 120 PAS: 97 W: 39.87	.	217966_s_at, 217967_s_at	0	0	0	0	0	0	73.4164	0	0	0	0	0	0	0	0
chr1_673	chr1:185088834-185089003	chr1:185057966-185058135	169	ATGGGCATTGTATTAAGTGTTAAAGTAATTTAGAGATGATTTAAAGCAGCA	TGCCCAGGGACCAGTTTCATCCATGTGCTAATAAGTACTATGTTGAATCCATGCAAATGAGGTGCTGA	0	Forward	51	1	68	0	1	0.5	98.0392	98.0392	100	37.5	119	0.75	1	protein_coding	RNF2	MER2B	.	.	.	.	.	piR-hsa-2365728	.	.	.	.	205215_at	0	12.7997	0	0	0	0	0	0	0	0	0	0	0	0	0
chr1_674	chr1:185648567-185648679	chr1:185617699-185617811	112	AGCTAGATACAGAGTGCTGATTGGTG	CGTTTTACAGAGAGCTGATTGGTCTGTTTTGACAGGGTGCTGATTGGTACATTTACAATCT	0	Reverse	26	1	61	0	0	0	65.3846	65.3846	100	0	87	0.42623	1	lncR.	AL133383.3	LTR12E	.	.	NFATC3, MAFK	.	.	.	URS0000EA44CE_9606 (lncRNA), URS0000E9AC0A_9606 (lncRNA), URS0000E98F7E_9606 (lncRNA), URS0000EA8DC4_9606 (lncRNA), URS0000EF6080_9606 (lncRNA), URS0000E9B367_9606 (lncRNA), URS0000EEDCE2_9606 (lncRNA), URS00000E78BA_9606 (piRNA)	.	.	.	.	13.3578	0	0	0	0	0	0	148.002	0	0	0	0	0	0	0
chr1_675	chr1:186014251-186014323	chr1:185983383-185983455	72	ACTTAAAAGTTTGTAAGATTATAT	TGATACTTATATAGATTATATTGAT	0	Reverse	24	1	25	0	1	0.5	95.8333	95.8333	100	100	49	0.96	1	protein_coding	HMCN1	(TA)n	.	.	.	.	.	.	.	1	1 CS: 157 W: 34.0	.	.	0	0	0	0	0	0	0	0	0	0	0	0	0	0	0
chr1_19	chr1:1860647-1860746	chr1:1792086-1792185	99	AAAAAAAAAGAGGGAGGAAGAGTCCCCACAAACC	AGCCTGTGGGCAACAGAGCAAGACTCTGTCTC	0	Unknown	34	1	32	0	2	1	100	100	100	100	66	1.0625	1	protein_coding	GNB1	AluY, Alu	.	Yes	ZBTB33, BCOR	.	lnc-TMEM52-1:1 (lnc_R.)	piR-hsa-199034, piR-hsa-4250886	URS00019C4277_9606 (lncRNA), URS0000D6E72D_9606 (lncRNA)	.	.	.	200744_s_at, 200745_s_at, 200746_s_at	0	108.797	0	0	0	0	98.3779	83.6214	0	0	0	0	0	0	0
chr1_122	chr1:18622887-18623013	chr1:18949381-18949507	126	GCCAGGCTGGTCTAGAACTTCTGACCTCAGGTGATC	CACCCACCTCAGCCTCCAAAAGTGCTGGGATTACGGGAGTGAGCCACTGTGCCCC	0	Unknown	36	1	55	0	1	0.5	97.2222	97.2222	100	100	91	0.654545	1	.	.	AluSx, AluSz6	.	.	.	.	.	.	URS0000EA0C6F_9606 (lncRNA), URS0000EB601C_9606 (lncRNA), URS0000EBEE2C_9606 (lncRNA), URS0000E98B41_9606 (lncRNA)	.	.	.	.	71.3117	0	0	0	0	0	0	0	0	0	0	0	0	0	0
chr1_676	chr1:186631512-186631676	chr1:186600644-186600808	164	AAGAAGAGGAAGAAGAAGAAGAAGAAGAAGAAGAAGAAG	AGGAAGAGGCGGAAGAGAAAGAAG,GAGAAGGAGAAGGAGAAGGAGAAG	0	Reverse	39	2	24	0	0	0	61.5385	64.6809	58.3333	58.3333	63	1.625	1	.	.	(A)n, A-rich, GA-rich	.	.	.	.	.	.	URS0000E99D50_9606 (lncRNA), URS0000EACC94_9606 (lncRNA)	.	.	.	.	0	6.59377	10.7133	9.64138	10.1157	50.9845	0	0	0	0	0	14.1862	0	0	0
chr1_677	chr1:186667233-186667310	chr1:186636365-186636442	77	TTCATAAGATTTTAGTTCATAAGTT	TTTAGTTCATAAGTTTTTAAGTTTTTAG	0	Reverse	25	1	28	0	0	0	68	68	100	100	53	0.892857	1	.	.	MLT1D	.	.	.	.	.	.	.	2	1 CS: 87 PAS: 58 W: 40.4 2 CS: 191 PAS: 171 W: 39.74	.	.	0	0	0	0	0	0	0	0	0	0	0	0	0	0	0
chr1_678	chr1:186814222-186814337	chr1:186783354-186783469	115	TTTTGCCTTCAAGGAGCTCACTGTCTTGGTTGAGGAGAA	GAGAAGGAGTTATGCTAATACATAATTATTGAGGTGGC	0	Unknown	39	1	38	0	1	0.5	97.4359	97.4359	100	100	77	1.02632	1	.	.	L2d2	.	.	.	.	.	.	.	1	1 CS: 238 PAS: 215 W: 48.32	.	.	0	0	0	0	0	0	0	0	0	0	0	0	0	0	0
chr1_679	chr1:186822998-186823096	chr1:186792130-186792228	98	ATCATAACCAATAGAATATATAT	ATTCATAACCAATAGAATATATATATACACACACATACACATACACACATTCT	0	Unknown	23	1	53	0	2	1	100	100	100	100	76	0.433962	1	.	.	MLT2B1, (AC)n	.	.	.	.	.	.	.	1	1 CS: 63 W: 32.88	.	.	0	0	0	0	0	0	0	0	0	0	0	0	0	0	53.5843
chr1_680	chr1:186832144-186832213	chr1:186801276-186801345	69	TAGTTTTCCACTATTATAAATAAT	TGTTGGATATTTAGATTTATAA	0	Reverse	24	1	22	0	2	1	100	100	100	100	46	1.09091	1	protein_coding	PLA2G4A	L1ME4a	.	.	.	.	.	.	.	2	1 CS: 176 PAS: 161 W: 41.14 1 CS: 75 W: 31.62	.	210145_at	0	0	0	0	0	0	0	0	0	0	0	0	0	0	0
chr1_681	chr1:187151449-187151521	chr1:187120581-187120653	72	CTTTATATATCTGGGTGCTTCAGT	GTTTCTTTAGCTTTAATAACACCGT	0	Reverse	24	1	25	0	1	0.5	92	96	100	100	49	0.96	1	lncR.	ERVMER61-1	L1MA1	.	.	.	.	LINC01036:8 (lnc_R.), LINC01036:10 (lnc_R.), LINC01036:11 (lnc_R.), LINC01036:4 (lnc_R.), LINC01036:3 (lnc_R.), lnc-PTGS2-4:1 (lnc_R.)	.	URS0000D5F345_9606 (lncRNA), URS0000D5FEEA_9606 (lncRNA), URS0000EEDBCE_9606 (lncRNA), URS0000EEB0D6_9606 (lncRNA), URS0000D63F7D_9606 (lncRNA), URS0000EBCE23_9606 (lncRNA), URS0000E9B8E6_9606 (lncRNA), URS0000EADF3E_9606 (lncRNA), URS0000E972F7_9606 (lncRNA), URS0000EA879F_9606 (lncRNA), URS0000EADA54_9606 (lncRNA), URS0000EB0B92_9606 (lncRNA), URS0000E9507D_9606 (lncRNA), URS0000EB3C6F_9606 (ln…	1	1 CS: 105 W: 33.53	.	.	0	0	0	0	0	0	0	0	0	0	0	0	0	0	0
chr1_682	chr1:187197480-187197579	chr1:187166612-187166711	99	GGAAAGGATTCCCTATTTAATAA	CCACACATCTGCAATCATCTGATCTTTGACAAACCTGACAAAAACAAGCAATGG	0	Reverse	23	1	54	0	2	1	100	100	100	100	77	0.425926	1	lncR.	ERVMER61-1	L1P3	.	.	.	.	LINC01036:8 (lnc_R.), LINC01036:10 (lnc_R.), LINC01036:11 (lnc_R.), LINC01036:4 (lnc_R.), LINC01036:3 (lnc_R.), LINC01036:5 (lnc_R.)	piR-hsa-7168818	URS0000D5F345_9606 (lncRNA), URS0000D5FEEA_9606 (lncRNA), URS0000EEDBCE_9606 (lncRNA), URS0000EEB0D6_9606 (lncRNA), URS0000D63F7D_9606 (lncRNA), URS0000EBCE23_9606 (lncRNA), URS0000E9B8E6_9606 (lncRNA), URS0000EADF3E_9606 (lncRNA), URS0000E972F7_9606 (lncRNA), URS0000EA879F_9606 (lncRNA), URS0000EADA54_9606 (lncRNA), URS0000EB0B92_9606 (lncRNA), URS0000E9507D_9606 (lncRNA), URS0000EB3C6F_9606 (ln…	1	1 CS: 213 PAS: 196 W: 46.75	.	.	0	0	0	0	0	0	0	0	0	0	0	0	0	0	0
chr1_683	chr1:187770174-187770277	chr1:187739305-187739408	103	AAAGTGGGACTTGCCACTAAGGGTGAAGGAGAAGGGGTTG	AGGGGTACTTGCCCCTGCCCCAGA	0	Unknown	40	1	24	0	1	0.5	97.5	97.5	100	100	64	1.66667	1	.	.	HERVH-int	.	.	.	.	.	.	.	.	.	.	.	0	31.3838	0	0	80.245	0	0	0	0	0	0	0	0	0	0
chr1_684	chr1:187850952-187851026	chr1:187820083-187820157	74	GTGGGGACTTGGAGAACCTTTGTGT	TGACACTCTGTATCTATCTAATATA	0	Forward	25	1	25	0	1	0.5	96	96	100	100	50	1	1	.	.	LTR12C	.	.	.	.	.	.	.	.	.	.	.	0	0	0	0	0	0	0	0	0	0	0	31.2096	0	0	0
chr1_685	chr1:188234320-188234481	chr1:188203451-188203612	161	GTTTTTTTTTTAAACTTAAATTCTATGTAGTCTTATGTTAGTTTAGCCATTCCA	GGATAATGACATGTCATTATCATTATAACATGTCCTTGTTTATGCCTAGAAACA	0	Reverse	54	1	54	0	1	0.5	96.2963	96.2963	100	100	108	1	1	.	.	L1M4b	.	.	.	.	lnc-PLA2G4A-19:2 (lnc_R.), lnc-PLA2G4A-19:3 (lnc_R.), lnc-PLA2G4A-19:4 (lnc_R.)	.	URS0000EB495A_9606 (lncRNA), URS0000D5842C_9606 (lncRNA), URS0000D56CD0_9606 (lncRNA), URS0000D5A105_9606 (lncRNA)	2	1 CS: 222 W: 33.99 2 CS: 114 W: 32.93	.	.	0	0	0	0	0	0	0	0	0	0	0	0	0	0	0
chr1_686	chr1:188686716-188686797	chr1:188655847-188655928	81	TAAAGCCTGCCACCAGATGCAGCT	GTACAATTGAAGTACATCAACTCACTGGCCACTA	0	Unknown	24	1	34	0	2	1	100	100	100	100	58	0.705882	1	.	.	Charlie3	.	.	.	.	.	.	.	1	1 CS: 69 PAS: 47 W: 40.13	.	.	0	0	0	0	0	0	0	0	0	0	0	0	0	0	0
chr1_687	chr1:189024486-189024692	chr1:188993617-188993823	206	TATCTATCTATCTATCTATCTATCTATCTATCTATCTATCTA	GTGGGTGCAAAAGTATTTGTGGTTTTTACCATGCTTTTCATGGCGAAAACCG,TCTATCTATCTATCTATCTATCATCCATC	0	Reverse	42	2	40.5	16.2635	0	0	59.5745	65.5543	28.8462	50.9615	82.5	1.03704	1	lncR.	LINC01035	(TCTA)n, MADE1	.	.	DACH1	.	lnc-PLA2G4A-17:1 (lnc_R.), LINC01035:1 (lnc_R.)	.	URS00008B3624_9606 (lncRNA), URS00004C827F_9606 (lncRNA), URS0000EEC4F8_9606 (lncRNA)	1	1 CS: 306 W: 31.47	.	.	0	0	0	0	0	0	0	0	0	0	0	0	0	0	0
chr1_688	chr1:189186358-189186436	chr1:189155489-189155567	78	TAAAGGCTTATATTAAAGCCTCTT	ATACTCGAATATTATATTATCCTTTATAATA	0	Reverse	24	1	31	0	1	0.5	87.5	87.5	100	100	55	0.774194	1	.	.	.	.	.	.	.	lnc-PLA2G4A-7:3 (lnc_R.), lnc-PLA2G4A-7:5 (lnc_R.), lnc-PLA2G4A-7:6 (lnc_R.), lnc-PLA2G4A-7:7 (lnc_R.), lnc-PLA2G4A-7:8 (lnc_R.), lnc-PLA2G4A-7:2 (lnc_R.)	.	URS0000E99365_9606 (lncRNA), URS0000EB2255_9606 (lncRNA), URS0000EA0C85_9606 (lncRNA), URS0000EA682E_9606 (lncRNA), URS0000E9284D_9606 (lncRNA), URS0000E97061_9606 (lncRNA), URS0000E92F80_9606 (lncRNA), URS0000EADD17_9606 (lncRNA), URS0000EB73D2_9606 (lncRNA), URS0000D57748_9606 (lncRNA), URS00009BDE78_9606 (lncRNA), URS0000D5DC73_9606 (lncRNA), URS0000D5AAD0_9606 (lncRNA), URS0000D5C549_9606 (ln…	1	1 CS: 117 PAS: 99 W: 45.55	.	.	0	0	0	0	0	0	0	0	0	0	0	0	0	0	0
chr1_689	chr1:189190279-189190372	chr1:189159410-189159503	93	ACAGGCTATTAGTAGCCGTTTTCAGTCAGAACTCAC	AGACCTCAGAATAACTCAGCTT	0	Reverse	36	1	22	0	1	0.5	97.2222	97.2222	100	100	58	1.63636	1	.	.	.	.	.	.	.	lnc-PLA2G4A-7:3 (lnc_R.), lnc-PLA2G4A-7:5 (lnc_R.), lnc-PLA2G4A-7:6 (lnc_R.), lnc-PLA2G4A-7:7 (lnc_R.), lnc-PLA2G4A-7:8 (lnc_R.), lnc-PLA2G4A-7:2 (lnc_R.)	.	URS0000E99365_9606 (lncRNA), URS0000EB2255_9606 (lncRNA), URS0000EA0C85_9606 (lncRNA), URS0000EA682E_9606 (lncRNA), URS0000E9284D_9606 (lncRNA), URS0000E97061_9606 (lncRNA), URS0000E92F80_9606 (lncRNA), URS0000EADD17_9606 (lncRNA), URS0000EB73D2_9606 (lncRNA), URS0000D57748_9606 (lncRNA), URS00009BDE78_9606 (lncRNA), URS0000D5DC73_9606 (lncRNA), URS0000D5AAD0_9606 (lncRNA), URS0000D5C549_9606 (ln…	.	.	.	.	0	0	0	0	0	0	0	0	0	0	0	0	0	0	0
chr1_690	chr1:189617064-189617167	chr1:189586194-189586297	103	ATAGTTGTGCTTTGGTGATGCTCTTCTTCTGGATTGCAG	CCAGCATAGTTGTGCTGCCAGCCAGC	0	Reverse	39	1	26	0	1	0.5	97.4359	97.4359	100	100	65	1.5	1	.	.	MLT1A0	.	Yes	CUX1, FOSL2, SP1, JUND, MYC, FOS	.	.	.	.	.	.	.	.	0	0	0	0	0	0	0	0	0	0	0	0	0	0	0
chr1_691	chr1:189906024-189906101	chr1:189875154-189875231	77	CAAGTCTCTAGGAAGTTCCAAAC	ATTCCCACATCTTACCTGTCTTCTGAGCCCTC	0	Reverse	23	1	32	0	1	0.5	95.6522	95.6522	100	100	55	0.71875	1	.	.	THE1D-int	.	.	.	.	.	.	URS0000E98F20_9606 (lncRNA)	.	.	.	.	0	0	0	0	0	0	0	0	0	0	0	0	0	0	0
chr1_692	chr1:190047195-190047257	chr1:190016325-190016387	62	TCTATCTATCTATCTATCTATCT	ATCTATCTATCTGCTTA	0	Forward	23	1	17	0	1	0.5	69.5652	69.5652	100	100	40	1.35294	1	.	.	MER47A, (ATCT)n	.	.	.	.	.	.	.	1	1 CS: 63 W: 32.25	.	.	0	0	0	0	0	0	0	0	0	0	0	0	0	0	0
chr1_693	chr1:190107237-190107318	chr1:190076367-190076448	81	TGTCATTACTCAATAAGATATTTTC	TTCGAAGCCTTTACATTCTGACAACATCTAGC	0	Forward	25	1	32	0	1	0.5	96	96	100	100	57	0.78125	1	protein_coding	BRINP3	.	.	.	.	.	.	.	URS0000EA3EEC_9606 (lncRNA)	1	1 CS: 67 PAS: 51 W: 40.63	.	.	0	0	0	38.8007	0	0	0	0	0	0	0	0	0	0	0
chr1_694	chr1:190195229-190195337	chr1:190164359-190164467	108	TAAGACCAATTTTTATAATTAAAAAGA	TTACATCTATAAAATAAGACCAATTTTTATAATTTAAAAGATTACATCTATAAAA	0	Forward	27	1	55	0	1	0.5	96.2963	96.2963	100	100	82	0.490909	1	protein_coding	BRINP3	.	.	.	.	.	lnc-RGS18-14:1 (lnc_R.)	.	URS00008B8A26_9606 (lncRNA)	1	1 CS: 141 PAS: 118 W: 48.12	.	.	0	0	0	0	0	0	0	0	0	0	0	0	0	0	0
chr1_695	chr1:190308164-190308277	chr1:190277294-190277407	113	ACATAATTTTGCTTTTGAGAAGACATAAGAACACTTGTATAT	AGTTTTCAATTATATTTAACGGCAACCTAA	0	Reverse	42	1	30	0	2	1	100	100	100	100	72	1.4	1	protein_coding, lncR.	BRINP3, AL354771.1	.	.	.	CEBPB	.	.	.	URS00009B245C_9606 (lncRNA), URS0000E9963E_9606 (lncRNA), URS0000EA14DE_9606 (lncRNA), URS000038C8D2_9606 (lncRNA)	2	1 CS: 254 PAS: 232 W: 39.9 1 CS: 154 W: 31.99	.	.	0	0	0	27.9093	0	0	0	0	0	0	0	0	0	0	0
chr1_696	chr1:190636556-190636702	chr1:190605686-190605832	146	ATCTAATGGTTTACCTTTGCCTTACTCATGAAAATAATGAAACAAACTATTTT	TATTATACATATGAAAGTATTAATTTGATATTTAAAATAAA	0	Reverse	53	1	41	0	1	0.5	98.1132	98.1132	100	100	94	1.29268	1	lncR.	LINC01720	.	.	.	.	.	LINC01720:3 (lnc_R.)	.	URS0000042BC0_9606 (lncRNA), URS000075ED83_9606 (lncRNA)	2	1 CS: 207 PAS: 189 W: 48.89 1 CS: 99 W: 32.32	.	.	0	0	0	0	0	0	0	0	0	0	0	0	0	0	0
chr1_697	chr1:190641652-190641737	chr1:190610782-190610867	85	TATTCATGTAATTGTGTGTGTGTATATA	TATACACACACATATACATATACATCTTCT	0	Forward	28	1	30	0	1	0.5	96.4286	96.4286	100	100	58	0.933333	1	lncR.	LINC01720	(TATACA)n	.	.	.	.	LINC01720:3 (lnc_R.)	.	URS0000042BC0_9606 (lncRNA), URS000075ED83_9606 (lncRNA)	1	1 CS: 111 W: 33.14	.	.	0	0	0	18.498	0	0	0	0	0	0	0	0	0	0	0
chr1_698	chr1:191120238-191120331	chr1:191089368-191089461	93	TAGTATAGATACAAATAAAACATAAATAAGA	GACACTTAGCCGACCCCACCTGGTGCTTTGTT	0	Unknown	31	1	32	0	1	0.5	96.7742	96.7742	100	100	63	0.96875	1	lncR.	AL138927.1	.	.	.	.	.	.	.	URS0000E9E32F_9606 (lncRNA), URS0000EB97C1_9606 (lncRNA), URS0000DB84F5_9606 (lncRNA), URS0000EB7C93_9606 (lncRNA), URS0000EA6417_9606 (lncRNA), URS0000EAA1F8_9606 (lncRNA), URS0000EA9012_9606 (lncRNA)	1	1 CS: 194 PAS: 177 W: 49.89	.	.	0	0	0	0	0	0	0	0	0	0	0	0	0	0	0
chr1_699	chr1:191150535-191150633	chr1:191119665-191119763	98	CTTCCAACAAGGAAGGCAAGTTT	TCCTGCTTCCATAATGATGGAAGGCAGTGACTCCTTTCCGGAGTTTGAACTCG	0	Reverse	23	1	53	0	1	0.5	95.6522	95.6522	100	100	76	0.433962	1	lncR.	AL138927.1	MER4-int	.	.	.	.	.	.	URS0000EB97C1_9606 (lncRNA), URS0000DB84F5_9606 (lncRNA), URS0000EA6417_9606 (lncRNA), URS0000EA9012_9606 (lncRNA), URS0000EA1E3B_9606 (lncRNA)	.	.	.	.	0	0	0	0	0	0	0	0	0	0	0	0	0	0	0
chr1_700	chr1:191195058-191195202	chr1:191164188-191164332	144	TCATCACTGTGGTACCAAATGTACAAGAAAAGAAATATTTTTCTAT	CAATAAAATGTTTAGTTAGCAATATCACTAATGCATATTTCTGGATCTTGCTC	0	Reverse	46	1	53	0	1	0.5	97.8261	97.8261	100	100	99	0.867925	1	.	.	.	.	.	.	.	.	.	URS0000EBC196_9606 (lncRNA), URS0000EA22FA_9606 (lncRNA), URS0000EB74E0_9606 (lncRNA)	2	1 CS: 168 PAS: 148 W: 48.36 2 CS: 269 PAS: 247 W: 47.42	.	.	0	0	0	0	0	0	0	0	0	0	0	0	0	0	0
chr1_701	chr1:191219986-191220147	chr1:191189116-191189277	161	GAAAGAGCATTTGCAAGACCAAGAAAAGAGCAAGAGCTTGTGTAAATGTG	TTCACTCAAAGGATTACTTTATTAAAGTCAGCATTAAACAACCAATATAATAATAAAGGAAA	0	Forward	50	1	62	0	2	1	100	100	100	0	112	0.806452	1	.	.	(AAGAGC)n, (AGCAAG)n	.	.	.	.	.	.	URS0000EBC196_9606 (lncRNA), URS0000EA22FA_9606 (lncRNA), URS0000EB74E0_9606 (lncRNA)	2	1 CS: 109 PAS: 86 W: 48.7 2 CS: 221 PAS: 202 W: 47.75	.	.	0	0	0	0	0	0	0	0	0	0	0	0	0	0	0
chr1_702	chr1:191343713-191343807	chr1:191312843-191312937	94	TTTAGCTAGACACAGAGCACTGATTGGTG	CGTTTTTACAGAGTGCTATTTGGTGCATTTACAAATA	0	Unknown	29	1	37	0	1	0.5	96.5517	96.5517	100	100	66	0.783784	1	.	.	LTR12_	.	.	.	.	.	piR-hsa-3925921	.	.	.	.	.	0	0	0	0	0	0	0	0	0	0	0	0	0	0	0
chr1_703	chr1:191732665-191732800	chr1:191701795-191701930	135	CTTCACTCCTGACGCCAGCGAGACCACGAACCCACC	GGGAGGAGCAACAACTCCAGATGCGCCGCGTTAAGAGCTGTAACACTCCCCGCGAAGGTCCCCA	0	Forward	36	1	64	0	1	0.5	94.5946	97.2973	100	25	100	0.5625	1	.	.	LTR12C	.	.	ZBTB33	.	.	piR-hsa-3969389, piR-hsa-5115771, piR-hsa-5817821, piR-hsa-6049100, piR-hsa-6106409, piR-hsa-6152952, piR-hsa-8192589, piR-hsa-8323700	URS0000E9F309_9606 (lncRNA)	.	.	.	.	0	31.9992	0	0	0	0	0	0	4.17369	0	0	0	0	0	0
chr1_704	chr1:191814222-191814346	chr1:191783352-191783476	124	ATAAATGTCCAGGAAATCTTCACAATTTATGTTC	AGAGATTGCAGTAAAGACAGGCATAAGAAATTATAAAAGTATTAATTTGGGTAACTA	0	Forward	34	1	57	0	1	0.5	97.0588	97.0588	100	100	91	0.596491	1	.	.	MER11C	.	.	.	.	.	.	URS0000E9F309_9606 (lncRNA), URS0000E9D399_9606 (lncRNA)	1	1 CS: 207 PAS: 191 W: 48.5	.	.	0	0	0	0	0	0	0	0	0	0	0	0	0	0	0
chr1_705	chr1:192202246-192202322	chr1:192171376-192171452	76	TTCTTGTCTTCTGAGCCCTCCAA	GTCTCTAGATTGTTCCAAACATTCCCACATT	0	Reverse	23	1	31	0	1	0.5	95.6522	95.6522	100	100	54	0.741935	1	lncR.	AL390957.1	THE1C-int	.	.	.	.	lnc-UCHL5-108:19 (lnc_R.)	.	URS0000D61E9E_9606 (lncRNA)	.	.	.	.	0	155.425	0	0	0	0	0	0	0	0	0	0	0	0	0
chr1_706	chr1:192895744-192895872	chr1:192864874-192865002	128	GAGTGCTGATTGGTGTGTTTACAAACCTTTA	ACTAGACACAGAGTGCCGATTGGTGCATTTTTACTAGACACAGAGCGCCAATTGCTGCATTTTTACT	0	Forward	31	1	67	0	1	0.5	96.7742	96.7742	100	14.2857	98	0.462687	1	lncR.	AL390957.1	LTR12	.	.	GABPB1, ZNF316, MAFK, C11orf30, ASH1L, NFATC3	.	lnc-UCHL5-108:3 (lnc_R.), lnc-UCHL5-108:1 (lnc_R.), lnc-UCHL5-108:2 (lnc_R.), LINC01032:10 (lnc_R.)	piR-hsa-4520936, piR-hsa-8122908	URS0000D6322F_9606 (lncRNA), URS0000D6225A_9606 (lncRNA), URS0000D655A4_9606 (lncRNA), URS0000D62583_9606 (lncRNA), URS0000EC0B69_9606 (lncRNA), URS00003651E3_9606 (piRNA)	.	.	.	.	0	67.4712	0	12.332	0	0	76.262	43.2152	0	0	0	18.1451	0	0	0
chr1_707	chr1:192944484-192944595	chr1:192913614-192913725	111	TTGTATATCTCTTCAGTGAAATTACTATACAAGTCTCTTTGT	ATAGTAATATATATCTCTTTGTATAGTA	0	Forward	42	1	28	0	1	0.5	95.3488	97.6744	100	100	70	1.5	1	lncR.	AL390957.1	L1MB3	.	.	ATF7	.	LINC01032:10 (lnc_R.), LINC01032:7 (lnc_R.), LINC01032:9 (lnc_R.), LINC01032:6 (lnc_R.), LINC01032:8 (lnc_R.), LINC01032:5 (lnc_R.), lnc-TROVE2-3:1 (lnc_R.)	.	URS0000D62583_9606 (lncRNA), URS0000EC0B69_9606 (lncRNA), URS0000EBFEC7_9606 (lncRNA), URS0000EA1F15_9606 (lncRNA), URS00008BA80B_9606 (lncRNA), URS0000D61FA7_9606 (lncRNA), URS0000EEC8E8_9606 (lncRNA), URS0000EF47BC_9606 (lncRNA), URS00007E4373_9606 (lncRNA), URS00009B18E8_9606 (lncRNA), URS00009C2626_9606 (lncRNA), URS0000D5FABC_9606 (lncRNA), URS0000392D47_9606 (lncRNA), URS00008B3B3E_9606 (ln…	1	1 CS: 149 W: 33.16	.	.	121.294	252.565	0	213.057	59.6106	0	197.634	149.324	0	0	0	0	0	0	0
chr1_708	chr1:193066953-193067076	chr1:193036083-193036206	123	TATTATTTTATACTTCCTTGCTCACTCA	CTTTTCCACTACAGCACTTAATCACAATTTGCCTTCTCTGCACAAATCTTTCTGGATTATTGAGACAA	0	Reverse	28	1	68	0	1	0.5	96.4286	96.4286	100	25	96	0.411765	1	protein_coding	RO60	.	.	.	ZFP91, MEIS2, MTA3, ATF2, NUFIP1	1R930	.	piR-hsa-1519072	URS0000EB7AE8_9606 (lncRNA)	1	1 CS: 155 W: 31.44	.	210438_x_at, 212839_s_at, 212852_s_at	0	26.3219	0	38.4878	0	0	119.006	0	0	0	0	18.8767	0	0	42.781
chr1_709	chr1:193386673-193386778	chr1:193355803-193355908	105	AGAAACTTTAGAATCAGTTTGTTGATATCCACAGAATTA	TCTACTCTGGGGTCTTTTGTCTTTCCAC	0	Reverse	39	1	28	0	1	0.5	97.4359	97.4359	100	100	67	1.39286	1	.	.	L1MC	.	.	.	EPCAT1F273	.	.	URS00009BFA88_9606 (lncRNA), URS0000EB68F0_9606 (lncRNA)	1	1 CS: 136 W: 31.9	.	.	0	0	0	0	0	0	0	0	0	0	0	0	0	0	0
chr1_710	chr1:193425167-193425254	chr1:193394297-193394384	87	CACCAGTATCAGAATATTCTGAATTGCTTG	AAAAAATCAGAAGCTTTTTTCCCTATAC	0	Forward	30	1	28	0	1	0.5	96.6667	96.6667	100	100	58	1.07143	1	.	.	MER5A	.	.	.	EPCAT1F273	.	.	URS00009BFA88_9606 (lncRNA), URS0000EB68F0_9606 (lncRNA), URS00009B8F54_9606 (lncRNA), URS00009B399F_9606 (lncRNA)	.	.	.	.	0	0	0	0	0	0	0	0	0	0	0	0	0	0	0
chr1_123	chr1:19362216-19362291	chr1:19688710-19688785	75	CTCTGTCGCCCAGGCTGGAGTGC	TTTATTTTATTTTTTTGAGACAGAGTCTCG	0	Forward	23	1	30	0	2	1	100	100	100	100	53	0.766667	1	protein_coding	CAPZB	AluYe5, AluSg	.	.	.	.	lnc-AKR7A2-3:2 (lnc_R.)	piR-hsa-230824	URS00008C3F3C_9606 (lncRNA)	.	.	.	201949_x_at, 201950_x_at, 215097_at, 37012_at	0	57.2617	0	0	21.9618	0	0	36.6761	0	184.363	0	15.3995	0	0	0
chr1_711	chr1:193827348-193827426	chr1:193796478-193796556	78	AGCAAAAGAAACTGTCATCAGAG	TGAATACACAACTTAACTAAATAGCTTGTGTAT	0	Forward	23	1	33	0	1	0.5	95.6522	95.6522	100	100	56	0.69697	1	lncR.	AL136456.1	L1PA10	.	.	.	EPCAT1F273	.	.	URS00009BFA88_9606 (lncRNA), URS0000EB4E0D_9606 (lncRNA), URS0000EF070E_9606 (lncRNA)	.	.	.	.	0	0	0	0	0	0	0	0	0	0	0	0	0	0	0
chr1_712	chr1:194002412-194002486	chr1:193971542-193971616	74	TGTATCTAGCTACTCTGGTGGGGAC	TTGGAGAACCTTTGTGTCCACACTG	0	Unknown	25	1	25	0	1	0.5	96	96	100	100	50	1	1	lncR.	AL136456.1	LTR12E	.	.	.	.	.	piR-hsa-3741724, piR-hsa-4116849, piR-hsa-4359215, piR-hsa-5219246, piR-hsa-7222580, piR-hsa-7280128, piR-hsa-7426064, piR-hsa-8124666	URS0000EB4E0D_9606 (lncRNA), URS0000EF070E_9606 (lncRNA), URS0000E9BD2E_9606 (lncRNA), URS0000EB1F97_9606 (lncRNA)	.	.	.	.	0	0	0	0	0	0	0	0	0	0	15.2361	0	0	0	0
chr1_713	chr1:194171994-194172098	chr1:194141124-194141228	104	TGTGTGTCTATTGTAAATGTGATT	ATTGATTTAGTTTTCAGTCTGAACTTTATTGGCATATAGTAATGCTACTGTTATTTT	0	Reverse	24	1	57	0	1	0.5	91.6667	91.6667	100	100	81	0.421053	1	lncR.	AL136456.1	L1PB4	.	.	CUX1	.	lnc-CDC73-3:1 (lnc_R.)	.	URS0000EB4E0D_9606 (lncRNA), URS0000EF070E_9606 (lncRNA), URS0000E9BD2E_9606 (lncRNA), URS0000EB4AAF_9606 (lncRNA), URS0000EAF8D7_9606 (lncRNA), URS0000E95076_9606 (lncRNA), URS0000EEDF34_9606 (lncRNA), URS0000136F08_9606 (lncRNA), URS0000EAA3A2_9606 (lncRNA), URS0000EB7A88_9606 (lncRNA), URS0000EB5D50_9606 (lncRNA), URS0000E9712C_9606 (lncRNA), URS0000EB93C4_9606 (lncRNA), URS0000EA2DFB_9606 (ln…	1	1 CS: 117 W: 33.09	.	.	0	41.4466	0	0	0	0	0	0	0	0	0	0	0	0	0
chr1_714	chr1:194420000-194420163	chr1:194389130-194389293	163	TGGGTAGCTCCTTTCTGCAGACAGGT	CATCCCAATGAGTATTCACTTCTCAATGGAGAGGATGCCAGTT,AGTCCTGACAAGTGCAGCCCTCAATGGAGAAAAGATCTGGAGG	0	Forward	26	2	43	0	2	0.666667	76.9231	78.8086	51.1111	55.5556	69	0.604651	1	.	.	MER52A	.	Yes	TRIM28, CBX5	.	.	.	.	.	.	.	.	0	0	0	0	0	0	0	0	0	0	0	0	0	0	0
chr1_715	chr1:194430553-194430680	chr1:194399683-194399810	127	CTGACTTCAGGAGTGAAGCTGCAGACCTT	TGCAGTGAGTGTTACAGTTCTTAAAGGTGGTCTGCAGTTTTTCATTCCTCCCGGTGGGTTCGTGGTCTCC	0	Forward	29	1	70	0	1	0.5	96.5517	96.5517	100	30	99	0.414286	1	.	.	LTR12D	.	.	.	.	.	piR-hsa-4791664, piR-hsa-6088599, piR-hsa-6148776, piR-hsa-6940313, piR-hsa-7715812, piR-hsa-7863842	.	.	.	.	.	0	0	0	0	0	0	0	0	0	0	0	0	0	0	0
chr1_716	chr1:194449809-194449875	chr1:194418939-194419005	66	TTAATATCTATTACATGGCAAGA	TAATAACATCCATTTATTTTT	0	Forward	23	1	21	0	2	1	100	100	100	100	44	1.09524	1	.	.	.	.	.	.	.	.	.	URS0000EA34BC_9606 (lncRNA)	1	1 CS: 148 W: 32.83	.	.	0	0	0	0	0	0	0	0	0	0	0	0	0	0	0
chr1_717	chr1:194530465-194530552	chr1:194499595-194499682	87	TTTTTTTGTAAGAAAGATAACCAATGCTAAA	TGTGATCTGTTGATTTGGCTACTTGT	0	Reverse	31	1	26	0	1	0.5	96.7742	96.7742	100	100	57	1.19231	1	.	.	.	.	.	.	.	.	.	URS0000EA34BC_9606 (lncRNA), URS0000E9365C_9606 (lncRNA), URS0000E9309F_9606 (lncRNA), URS0000EB38C8_9606 (lncRNA)	2	1 CS: 188 PAS: 167 W: 40.58 1 CS: 71 W: 32.91	.	.	0	0	0	0	0	0	0	0	0	0	0	0	0	0	0
chr1_718	chr1:195343903-195344026	chr1:195313033-195313156	123	AATGTTTATCCTGAAACTATGTTCAGTGATAATGAG	AAACCAACACTTGGATCACAGTGATTAAGGACACAGTACGTATGCCCGGTAC	0	Reverse	36	1	52	0	1	0.5	97.2222	97.2222	100	100	88	0.692308	1	.	.	Tigger4	.	.	MITF	.	.	.	.	.	.	.	.	0	0	0	0	0	0	0	0	0	0	0	0	0	0	0
chr1_719	chr1:195413491-195413572	chr1:195382621-195382702	81	GTTAGGACAAATTTCTTATCAGAGAA	ATACTTTGATTCCAGAGCCCTTGCTGAAAT	0	Forward	26	1	30	0	1	0.5	96.1538	96.1538	100	100	56	0.866667	1	.	.	.	.	.	.	.	.	.	URS0000E9D38D_9606 (lncRNA)	1	1 CS: 75 W: 31.94	.	.	0	0	0	0	0	0	0	0	0	0	0	0	0	0	0
chr1_124	chr1:19550967-19551099	chr1:19877461-19877593	132	GGGAAGTGATAAATGTCCATGAAATCTTCACAATTTATGTTC	AGAGATTGCAGTAAAGACAGGAGTAAGAAATTATAAAACTATTAATTTT	0	Forward	42	1	49	0	1	0.5	97.619	97.619	100	100	91	0.857143	1	protein_coding	MICOS10	MER11C	.	.	.	.	.	.	URS0000E92BA0_9606 (lncRNA)	1	1 CS: 175 PAS: 152 W: 39.77	.	.	0	0	0	35.8833	0	0	0	0	0	0	0	0	0	0	0
chr1_720	chr1:195522246-195522390	chr1:195491376-195491520	144	CAGCCAACATCATATTGAATGGACAAAGGTTGGCAAAATTCAC	CCTAAGAACTGGCACAAGACAGGGATGTCCACTCATCACTCCTATTCAACATGGTACTG	0	Forward	43	1	59	0	1	0.5	97.6744	97.6744	100	100	102	0.728814	1	.	.	L1PA17	.	.	.	.	.	.	URS0000EAB8DF_9606 (lncRNA), URS0000EB3533_9606 (lncRNA)	.	.	.	.	0	0	0	0	0	0	0	0	0	0	0	0	0	0	0
chr1_721	chr1:195703094-195703218	chr1:195672224-195672348	124	ATAAGTGTCCATGAAATCTTCACAATTTATGTTC	AGAGATTACAGTAAAGACAGGCATAAGAAATTATAAAAGTATTAATTTGGGGAACTA	0	Forward	34	1	57	0	1	0.5	97.0588	97.0588	100	100	91	0.596491	1	.	.	MER11C	.	.	.	.	.	.	URS0000EB3533_9606 (lncRNA), URS0000EC22A5_9606 (lncRNA), URS0000EADBDB_9606 (lncRNA)	1	1 CS: 207 PAS: 191 W: 49.11	.	.	0	0	0	12.7266	0	0	0	0	4.54097	0	0	0	0	0	0
chr1_722	chr1:195816425-195816542	chr1:195785555-195785672	117	GCTCCCACATATAAGTGAGAACATGCAGTATTT	GGTTTTCTGTTCCTGTGTTAATTTGCTTATGTACATGTGGGCTCAGCTTTTT	0	Reverse	33	1	52	0	1	0.5	96.9697	96.9697	100	100	85	0.634615	1	.	.	L1PA16	.	.	.	.	.	.	URS0000EB1E35_9606 (lncRNA)	1	1 CS: 73 W: 32.79	.	.	0	0	0	0	0	0	0	0	0	0	0	0	0	0	0
chr1_723	chr1:195942446-195942594	chr1:195911576-195911724	148	CCTATATCTTTGAATCTCTTGTCATATGTTTCAGCATGGC	ACTTTCTTCCAAAGGAGAAAACATATTACATTAATCCTAGCATTTTCCCTCCAATATTTTGGAACAAAA	0	Reverse	40	1	69	0	1	0.5	97.5	97.5	100	0	109	0.57971	1	.	.	.	.	.	.	.	.	.	URS0000EB182B_9606 (lncRNA)	1	1 CS: 84 W: 31.69	.	.	0	0	0	0	0	0	0	0	0	0	0	0	0	0	0
chr1_724	chr1:196295721-196295811	chr1:196264851-196264941	90	CATCATTCAAGATATTAGTTTTAAGTTAGGAAG	TCTTATTTTTATTGAGCATAAAAAT	0	Forward	33	1	25	0	1	0.5	96.9697	96.9697	100	100	58	1.32	1	protein_coding	KCNT2	.	.	.	FOS, PKNOX1	.	.	.	URS0000E926A9_9606 (lncRNA), URS0000EBB99D_9606 (lncRNA)	2	1 CS: 218 PAS: 194 W: 42.17 2 CS: 78 PAS: 61 W: 41.43	.	.	0	0	0	0	0	0	0	0	0	0	0	0	0	0	0
chr1_725	chr1:196692490-196692920	chr1:196661620-196662050	430	TTTCTTTCTTTCTTTCTTTCTTTCT	TTCCTTCCTTCCTTTTTC,TTCTTCTTTCTTTCTT,CTTCTTTCTTTTTCTTT,TTCTTTGTCTACGTTTCTCCTT,TTCTCTTTCCCTTCCTT,CTTTCCCTTCCTTTCTT,TTCTTTCTTTCTTTC,TTCTTTCTTTCTCTTTC,TCCCTTCCCTCCCTCCCTCTGTCACCTCCCTCCCTCCCTCCC	0	Forward	25	9	20.1111	8.43274	2	0.2	16	38.933	0	40.1251	45.1111	1.24309	2	protein_coding	CFH	(TCCT)n, (TCCC)n	.	.	ZNF184, CC2D1A, U2AF2	.	.	piR-hsa-706790	URS00009AD102_9606 (lncRNA), URS00009B752A_9606 (lncRNA), URS00009AE9A4_9606 (lncRNA), URS00009AD5A0_9606 (lncRNA)	3	1 CS: 232 W: 34.58 2 CS: 341 W: 33.99 3 CS: 96 W: 33.96	.	.	0	63.1075	0	25.8371	100.688	66.3626	11.4128	61.4388	79.0193	203.726	413.601	108.618	39.4014	0	98.4659
chr1_726	chr1:196731255-196731329	chr1:196700385-196700459	74	TATCCTTAGGCTTGCATAGCATA	CCTTATAAAAGGCTATTTGAAGTTGTAGT	0	Reverse	23	1	29	0	1	0.5	95.6522	95.6522	100	100	52	0.793103	1	protein_coding	CFH	L1M3de	.	.	.	.	.	.	.	1	1 CS: 144 PAS: 127 W: 40.13	.	.	0	0	0	0	0	0	0	0	60.5463	0	0	0	0	0	0
chr1_727	chr1:197069156-197069295	chr1:197038286-197038425	139	GGTCTTGCTGACTTCAGGAGTGAAGCCGCAGACCTTC	ACAGTGAGTGTTACAGCTCTAAAAGATGGTGCGTCCGGAGTTGTTTCTTCCTCCTGGTGGGTTCGA	0	Reverse	37	1	66	0	1	0.5	97.2973	97.2973	100	0	103	0.560606	1	.	.	LTR12_	.	.	.	.	.	piR-hsa-3426347, piR-hsa-3662951, piR-hsa-5827946, piR-hsa-6223980, piR-hsa-7551626, piR-hsa-7827807, piR-hsa-7992611, piR-hsa-8002044	.	.	.	.	.	0	0	0	0	0	0	0	0	0	0	0	0	0	0	9.47294
chr1_728	chr1:197145952-197146056	chr1:197115082-197115186	104	TCTCTAAGGGTCTTTTCTGATTTCTTTTCCAA	GAGCCACCCACAGTTATTGAGTGAAAGGGAACTGACTTTAT	0	Forward	32	1	41	0	1	0.5	96.875	96.875	100	100	73	0.780488	1	protein_coding	ASPM	.	.	Yes	MTA3, MAX, RNF2, RBFOX2, KDM5B, POLR2A, HDAC2, POLR2G, CREM, BHLHE40, RBM39, AGO2	.	lnc-ZBTB41-1:4 (lnc_R.), lnc-ZBTB41-8:1 (lnc_R.)	.	URS00008B8217_9606 (lncRNA), URS00009B273D_9606 (lncRNA)	.	.	.	239002_at	0	0	0	0	0	0	0	0	0	0	0	0	0	0	0
chr1_729	chr1:197312758-197312891	chr1:197281888-197282021	133	TCTGTAATATATCAACTGCATTAATCCCTTTC	CACAATATTTTATCCAGTTAAATTTTTTTACACATAGCAACATTTAATATTATTCTTGTATTTTTCATTC	0	Forward	32	1	70	0	1	0.5	96.875	96.875	100	30	102	0.457143	1	protein_coding	CRB1	.	.	.	.	.	lnc-CFHR5-5:1 (lnc_R.)	.	URS00009C02CA_9606 (lncRNA), URS00008B35B1_9606 (lncRNA)	2	1 CS: 66 PAS: 27 W: 40.95 1 CS: 179 W: 33.85	.	220522_at	0	0	0	11.8718	0	0	0	0	0	0	0	0	0	0	0
chr1_730	chr1:197408246-197408332	chr1:197377376-197377462	86	GCAGAACTGTGAAAGAAAGTTGGGATTTT	TAAAAAACTGAAGAGAAAGTAGCAGTTGA	0	Reverse	29	1	29	0	1	0.5	96.5517	96.5517	100	100	58	1	1	protein_coding	CRB1	.	.	.	.	.	.	.	URS00009C02CA_9606 (lncRNA), URS0000EBAABD_9606 (lncRNA)	1	1 CS: 212 PAS: 189 W: 39.77	.	220522_at	0	0	0	0	0	0	0	0	0	0	0	0	0	0	0
chr1_731	chr1:198000276-198000365	chr1:197969406-197969495	89	ACTCTATTCAAAACACCCTCACAGACACA	TCTGGGAATACATTTAATCTAATGCTCCCTAA	0	Reverse	29	1	32	0	2	1	100	100	100	100	61	0.90625	1	.	.	MLT2B1	.	Yes	.	.	.	.	URS0000EA284C_9606 (lncRNA), URS0000EA3598_9606 (lncRNA), URS0000EA8B04_9606 (lncRNA), URS0000E97F95_9606 (lncRNA)	.	.	.	.	0	0	0	0	0	0	0	0	0	0	0	0	0	0	0
chr1_732	chr1:198144368-198144503	chr1:198113498-198113633	135	TTATTGAACACTCACTATAAAGTACATTTGTTGAACAATATGGCT	ATCTCTCTCTATATATACATATATGCCTCTCTCTATATACAAATAC	0	Reverse	45	1	46	0	1	0.5	97.7778	97.7778	100	100	91	0.978261	1	.	.	L2c	.	.	.	.	.	.	URS0000EB557D_9606 (lncRNA), URS0000EA0AAA_9606 (lncRNA), URS0000E9BEFB_9606 (lncRNA)	2	1 CS: 108 PAS: 92 W: 47.42 1 CS: 229 W: 32.12	.	.	0	0	0	0	0	0	0	0	0	0	0	0	0	0	48.7578
chr1_733	chr1:198335588-198335684	chr1:198304718-198304814	96	GTACTAAGCCTAGTACCCATTAGCTATT	GTGTCATGGGGGTTTGTTGTGCAGATTATTTTATCACCCAT	0	Forward	28	1	41	0	2	1	100	100	100	100	69	0.682927	1	.	.	L1PA12	.	.	ZMYM3	.	.	.	.	.	.	.	.	0	0	0	0	0	0	0	0	0	0	0	0	0	0	0
chr1_734	chr1:198544123-198544196	chr1:198513253-198513326	73	AAATATACATTAAATATTGAACATTT	TAAATTTTCTTATACATAAAAT	0	Reverse	26	1	22	0	1	0.5	96.1538	96.1538	100	100	48	1.18182	1	.	.	A-rich	.	.	RELB, NFIC, EP300, IKZF1, IKZF2, NFATC3, BMI1, ZNF217	.	.	.	URS0000EC1E98_9606 (lncRNA)	1	1 CS: 162 PAS: 146 W: 50.67	.	.	0	0	0	0	0	0	0	0	0	0	0	0	0	0	0
chr1_20	chr1:1989760-1989834	chr1:1921199-1921273	74	CCGTGTTAGGATAAATCTTGACA	CGCACTAACTTGGTGGTACCACACCCGGC	0	Unknown	23	1	29	0	1	0.5	95.6522	95.6522	100	100	52	0.793103	1	protein_coding	CFAP74	.	.	.	NRF1, CTBP1, EZH2, ATF7, E2F1, ATF2, CREB1	.	.	.	URS0000EA4CE3_9606 (lncRNA)	.	.	.	.	0	0	0	0	0	0	0	0	0	0	0	0	0	0	0
chr1_735	chr1:199281404-199281490	chr1:199250532-199250618	86	TTTTATCTCTCTGTATCTGTCTGC	CCATGTAAAAAATAATTCATAAAACCATATATAGCCCTC	0	Forward	24	1	39	0	1	0.5	95.8333	95.8333	100	100	63	0.615385	1	lncR.	LINC02789	.	.	.	.	.	lnc-PTPRC-3:1 (lnc_R.)	.	URS00004AE46A_9606 (lncRNA), URS0000E99FEB_9606 (lncRNA), URS0000E9C56F_9606 (lncRNA), URS0000E9CC11_9606 (lncRNA), URS0000EAB97C_9606 (lncRNA)	1	1 CS: 85 PAS: 65 W: 42.99	.	.	0	0	0	0	0	0	0	0	0	0	0	0	0	0	0
chr1_736	chr1:199557924-199558069	chr1:199527052-199527197	145	TTAAGTGAAATAAGCCAGGCACGGAAAGACAAACTTTGAATGTTCTCACTTA	TTTGTGGGAGCTTATTTGTGGATGGAAATGGAGGTCATTATA	0	Forward	52	1	42	0	1	0.5	98.0769	98.0769	100	100	94	1.2381	1	.	.	L1MA3, L1MA2	.	.	.	.	.	.	.	.	.	.	.	0	0	0	0	0	0	0	0	0	0	0	0	0	0	0
chr1_737	chr1:199672120-199672193	chr1:199641248-199641321	73	TCAACCAAATAAAAGAAACATAC	TGGTCACCACCAGTATTTGGTCTGATTC	0	Forward	23	1	28	0	2	1	100	100	100	100	51	0.821429	1	.	.	.	.	.	.	.	.	.	URS0000EAAF26_9606 (lncRNA), URS0000EAB77E_9606 (lncRNA), URS0000E941B8_9606 (lncRNA)	1	1 CS: 123 PAS: 108 W: 47.57	.	.	0	0	0	0	0	0	0	0	0	0	0	0	0	0	0
chr1_738	chr1:199782538-199782657	chr1:199751666-199751785	119	TTTAGTTTTACTTTAAGTCAATGATATGAATTAGATA	GAATTCTAAGTAAATGCTATACCCATTTTTTCCAGAATGGTTTTTG	0	Forward	37	1	46	0	1	0.5	97.2973	97.2973	100	100	83	0.804348	1	.	.	.	.	.	EZH2	.	.	.	URS0000E96A39_9606 (lncRNA), URS0000EC0600_9606 (lncRNA)	1	1 CS: 80 PAS: 64 W: 41.01	.	.	0	0	0	0	0	0	0	0	0	0	0	0	0	0	0
chr1_739	chr1:200206491-200206567	chr1:200175619-200175695	76	GAGTCAGTTACCCAGTTACTCTATGA	TTTTTCCCTTCCCCATCATACATAT	0	Reverse	26	1	25	0	2	1	100	100	100	100	51	1.04	1	.	.	.	.	Yes	CREB1, FOSL2, FOS, JUND, BHLHE40, STAT3	.	.	.	URS0000EB6281_9606 (lncRNA)	.	.	.	.	0	0	0	0	0	0	0	0	0	0	0	0	0	0	0
chr1_125	chr1:20083198-20083300	chr1:20409691-20409793	102	TCAGGAATGTTCTTGGGATTCAGAGTTGCT	GCTGGACAAGGGTTGTCCCAGAGGCCAGCTGTGGACAGAACCT	0	Unknown	30	1	43	0	1	0.5	96.6667	96.6667	100	100	73	0.697674	1	protein_coding	PLA2G5	.	.	Yes	.	.	lnc-PLA2G2D-2:1 (lnc_R.)	.	URS00008B7443_9606 (lncRNA)	.	.	.	206178_at, 215870_s_at, 215871_at	0	242.945	0	0	0	0	668.588	0	16.5327	0	110.942	181.803	0	0	244.641
chr1_740	chr1:200924857-200924967	chr1:200893985-200894095	110	ATAATTAAAAATGTTATCTAAGGCTGAGTAC	TCCAGCCTGGGGAACAAAGTGAGACCCTATCTCAAAACTAAATAAATAA	0	Forward	31	1	49	0	1	0.5	93.75	96.875	100	100	80	0.632653	1	transcribed_unitary_pseudogene	MROH3P	FRAM, AluJb	.	.	.	.	.	.	.	1	1 CS: 189 PAS: 172 W: 47.62	.	.	0	0	0	0	0	0	0	0	0	0	0	0	0	0	107.531
chr1_741	chr1:201303249-201303396	chr1:201272377-201272524	147	TTCAAGCAATCCTCCCGCCTCAGACTTCCAAGTAGCTG	CAACTACAGGCACGTGCCAGTTTTAGAGATGGGGTCTCACTATGTTGCCCAGGCTGGTCTTGAACTCCTGGG	0	Forward	38	1	72	0	1	0.5	97.3684	97.3684	100	25	110	0.527778	1	protein_coding	PKP1	AluJo	.	Yes	.	.	.	.	.	.	.	.	205724_at	101.989	0	0	0	0	11.3682	0	9.41683	0	0	0	7.90783	9.56193	0	0
chr1_742	chr1:201442489-201442612	chr1:201411617-201411740	123	ATAAACAAAATGTGATATATACATACAATGGAATA	CCTGTACACCTGGGCAACAGAAAGAGACCCCATCTAAAACCAATAAGCTTGTGA	0	Reverse	35	1	54	0	2	1	100	100	100	100	89	0.648148	1	.	.	L1M4, L1MB3	.	.	.	.	.	.	.	1	1 CS: 210 PAS: 189 W: 48.5	.	.	0	0	0	64.1463	0	0	0	0	0	0	0	0	0	0	0
chr1_743	chr1:201479994-201480112	chr1:201449122-201449240	118	AAGGTCTTCAAACAGTCTATAGCATATATTAAGCACAC	GAGATGGATGAGTAATGTGACAATTAAGTGAGTTAATACATTA	0	Forward	38	1	43	0	1	0.5	97.3684	97.3684	100	100	81	0.883721	1	.	.	MIR	.	Yes	KDM5B, POLR2A, ZBTB40, ETV6, CTCF, IKZF1, NR2F1, DPF2, E4F1, IKZF2, RNF2, HCFC1	.	.	.	.	1	1 CS: 102 PAS: 80 W: 45.42	.	.	0	9.14263	0	0	0	0	0	0	0	0	0	0	0	0	0
chr1_126	chr1:20149280-20149423	chr1:20475773-20475916	143	GCAGCCAGAACACTGGAGGGGGACCCACACCCTCTCTCCCTGGGCTGTGG	ATGGGTGTTGCAAGTCCCATCCCTCCTGGCCTGCACCTGGAACA	0	Unknown	50	1	44	0	1	0.5	98	98	100	100	94	1.13636	1	protein_coding	PLA2G2F	.	.	Yes	PKNOX1	.	.	.	.	.	.	.	.	0	0	0	0	0	0	0	67.7488	0	0	0	0	1031.89	0	0
chr1_744	chr1:201597543-201597643	chr1:201566671-201566771	100	CCCTTCCCACAGGCTGCAGAGCCCGTGCTCCACC	GGGCTGAGGGCCAAGCTGGGAGTCCATAAGGAC	0	Unknown	34	1	33	0	1	0.5	97.0588	97.0588	100	100	67	1.0303	1	.	.	.	.	Yes	CHD1, SMARCA5, POLR2A, MAX, NR2F2, REST, RFX1, EP300	.	.	.	URS00009BFC97_9606 (lncRNA)	.	.	.	.	0	0	0	31.5015	0	0	0	0	0	0	0	0	0	0	0
chr1_127	chr1:20174748-20174832	chr1:20501241-20501325	84	TCACACGCTCAAGAAGCTGGCCC	TGACCCTTATGAGTGTTGGGCCCTGTGAAACTTCACAGG	0	Forward	23	1	39	0	1	0.5	95.6522	95.6522	100	100	62	0.589744	1	protein_coding	PLA2G2C	MER45A	.	Yes	.	.	lnc-PLA2G2C-5:2 (lnc_R.), lnc-PLA2G2C-5:1 (lnc_R.)	.	URS0000D6E869_9606 (lncRNA), URS0000D6E5E4_9606 (lncRNA)	.	.	.	.	0	0	0	0	0	0	0	0	0	0	0	0	0	0	0
chr1_745	chr1:202354996-202355100	chr1:202324124-202324228	104	TTTTTGTATTTTTAGTAGAGACGGGGTTT	TGGGCGGGTGGATCACGAGGTCAGGAGATCGAGACCATCCTAGCTAA	0	Unknown	29	1	47	0	2	1	100	100	100	100	76	0.617021	1	protein_coding	PPP1R12B	AluSx1	.	.	.	.	.	.	.	.	.	.	1555444_a_at, 201957_at, 201958_s_at	86.2532	134.701	0	90.9044	47.6885	0	23.4233	278.738	5.40592	35.585	0	78.0239	0	0	25.2612
chr1_746	chr1:202366919-202367003	chr1:202336047-202336131	84	CATGTGCATAGTTTTATGTACCAAAA	CTATGGTACTTAAGTGGTTCCATATAGTGAAGT	0	Reverse	26	1	33	0	1	0.5	96.1538	96.1538	100	100	59	0.787879	1	protein_coding	PPP1R12B	Charlie17	.	.	.	.	.	.	.	1	1 CS: 185 W: 31.42	.	1555444_a_at, 201957_at, 201958_s_at	35.516	0	0	18.7156	0	0	0	0	0	0	0	0	0	0	0
chr1_747	chr1:202444790-202444868	chr1:202413918-202413996	78	TTCCTTCACTCTTTTGGATGATTG	ACCAAAAAGACCATCCTTCAAAGAGTGATGA	0	Forward	24	1	31	0	1	0.5	95.8333	95.8333	100	100	55	0.774194	1	protein_coding	PPP1R12B	.	.	Yes	STAT3, FOS	.	.	.	.	.	.	.	201957_at, 201958_s_at	0	0	0	20.1371	0	0	31.1323	0	0	0	0	0	0	0	0
chr1_748	chr1:202786883-202786972	chr1:202756011-202756100	89	TAAATATACAAAAAGCTAAGATCTTAG	ACCAGCCTGACCAACATGGAGAAACCCCGTCTCTAC	0	Reverse	27	1	36	0	2	1	100	100	100	100	63	0.75	1	protein_coding	KDM5B	AluSp	.	Yes	.	.	lnc-SYT2-3:1 (lnc_R.)	piR-hsa-1394007	URS0000E9A86E_9606 (lncRNA), URS0000EC0FE2_9606 (lncRNA), URS0000EB9414_9606 (lncRNA), URS0000D6D4B8_9606 (lncRNA)	1	1 CS: 182 PAS: 162 W: 39.78	.	201547_at, 201548_s_at, 201549_x_at, 211202_s_at	0	0	0	35.3517	0	0	0	0	0	0	0	0	0	0	88.4141
chr1_749	chr1:203002227-203002312	chr1:202971355-202971440	85	ATGTTACAAAGTACATTCACAAGG	CGGAGGGGGAGACTGTATTGTCACAAGGGCGGGCAGGA	0	Reverse	24	1	38	0	0	0	83.3333	83.3333	100	100	62	0.631579	1	.	.	LTR7B	.	Yes	NCOR1, TRIM28, TRIM24, ESRRA, SP1, FOXA2, SOX13, EP300, FOXA1, HNF4A, HNF4G	.	.	.	.	.	.	.	.	0	0	0	0	19.4081	0	0	0	0	0	0	0	0	0	0
chr1_750	chr1:203167119-203167213	chr1:203136247-203136341	94	GGGGGAGCCTGGAGCCCCTGTGT	TGGGGGGCAAGGTGGGGGAGCCTGGAGCCCCTGTGTGGGAGGGCGAGGC	0	Unknown	23	1	49	0	1	0.5	82.6087	82.6087	100	100	72	0.469388	1	protein_coding	ADORA1	.	.	.	CTCF	.	.	.	.	.	.	.	205481_at	349.552	194.69	0	6497.27	2934.09	159.394	517.779	528.135	0	58.9962	264.626	197.113	193.654	0	4788.32
chr1_751	chr1:203234593-203234717	chr1:203203721-203203845	124	GAACATAAATTGTGAAAATTTCATGGACATTTAT	TAGTTCCTCAAATTAATACTTTTATAATTTCTTACGCCTGTCTTTACTGCAATCTCT	0	Reverse	34	1	57	0	1	0.5	97.0588	97.0588	100	100	91	0.596491	1	protein_coding	CHIT1	MER11C	.	.	.	.	.	.	.	1	1 CS: 161 W: 32.12	.	.	0	113.149	7.07081	0	0	0	118.054	0	0	0	0	0	0	0	0
chr1_752	chr1:203682114-203682222	chr1:203651242-203651350	108	GGGCTTTGGAGGATTTTGACATCTTCTATCAAGTTGTC	ATTTCCATACACCTGGAGGCTGAGTACTCTAAG	0	Unknown	38	1	33	0	1	0.5	97.3684	97.3684	100	100	71	1.15152	1	protein_coding	ATP2B4	.	.	.	NRF1, RNF2, GATA1, PML, NCOA1, NR2F2, TRIM24, HNRNPLL, SOX6, CC2D1A, NCOR1, ZNF282, BCOR, NBN, BRD9, HDAC1, LEF1, ZEB2, CREM, NR2F6, GATAD2A	.	.	.	.	.	.	.	.	0	0	0	87.5685	168.441	0	0	0	0	0	0	0	0	0	0
chr1_753	chr1:204069425-204069527	chr1:204038553-204038655	102	ATTTGCATCCCCATTTTTCCTATAGATAGGAT	TTCTGATGTTAGAATCATAAGGCTTTTGTTGAAGAATCG	0	Forward	32	1	39	0	1	0.5	96.875	96.875	100	100	71	0.820513	1	lncR.	AL592146.2	LTR26E	.	.	.	.	.	.	URS0000EF583D_9606 (lncRNA), URS0000EC045D_9606 (lncRNA)	.	.	.	.	0	0	0	0	0	0	0	0	0	0	0	11.3627	0	0	115.883
chr1_754	chr1:204755923-204755998	chr1:204725051-204725126	75	CTTCCACAGCCATGGGGAATAGC	TGAGATTAATGCTATTAGCTGAGATTAATG	0	Unknown	23	1	30	0	2	1	100	100	100	100	53	0.766667	1	.	.	.	.	Yes	.	.	.	.	URS0000EAF8D0_9606 (lncRNA)	.	.	.	.	0	0	0	0	0	0	0	0	0	0	0	0	0	0	0
chr1_755	chr1:205310607-205310702	chr1:205279735-205279830	95	ACACACACACACCAATCACCACACTCAGCCT	AGCTGGAGATATGGGTGTAAGGCAGAATTCATAT	0	Unknown	31	1	34	0	1	0.5	67.7419	67.7419	100	100	65	0.911765	1	protein_coding	NUAK2	(CA)n, (AC)n	.	.	POLR2A	.	.	.	URS0000EBEF98_9606 (lncRNA)	.	.	.	220987_s_at	0	169.996	0	0	0	0	0	116.141	0	0	0	36.5737	0	0	0
chr1_756	chr1:205603556-205603673	chr1:205572684-205572801	117	ATGCCACAGGGTGAGGGGTAATGTAGCACCATAGAGAAACATACA	TACAGGGAATATGGAATAGGATATGGGA	0	Forward	45	1	28	0	1	0.5	97.7778	97.7778	100	100	73	1.60714	1	protein_coding	ELK4	L2a	.	.	.	.	.	.	.	.	.	.	.	51.1672	636.187	89.8832	67.408	198.028	199.617	0	236.219	52.9139	197.904	48.4197	109.101	59.9647	0	0
chr1_757	chr1:205846516-205846584	chr1:205815644-205815712	68	AGGCCGCATTAACCAAATTATATT	AAATTATTATATTAAATTAGT	0	Reverse	24	1	21	0	1	0.5	95.8333	95.8333	100	100	45	1.14286	1	lncR., protein_coding	AC119673.3, PM20D1	(ATTAT)n	.	.	.	.	lnc-RHEX-7:3 (lnc_R.)	.	URS0000EEEEAC_9606 (lncRNA), URS0000EA2C51_9606 (lncRNA), URS0000EED56E_9606 (lncRNA), URS0000EAE830_9606 (lncRNA), URS0000EEBC4D_9606 (lncRNA), URS0000EEE198_9606 (lncRNA), URS0000EECBFF_9606 (lncRNA), URS0000EEE5DC_9606 (lncRNA), URS0000EA2CE9_9606 (lncRNA), URS0000EA79DB_9606 (lncRNA), URS0000EABB59_9606 (lncRNA), URS0000EAC5D4_9606 (lncRNA), URS0000EAFF9E_9606 (lncRNA), URS0000EBCBAB_9606 (ln…	1	1 CS: 198 PAS: 180 W: 46.9	.	.	0	0	0	0	0	0	0	0	0	0	0	0	0	0	0
chr1_758	chr1:206019780-206019873	chr1:206321495-206321588	93	GTTAATCTATTATATAATAGATTAACATA	TTATGTAATATATTATGTTAATCTATTATATAATAG	0	Reverse	29	1	36	0	2	1	100	100	100	100	65	0.805556	1	protein_coding	CTSE	(TA)n	.	.	ZNF274	.	.	.	.	1	1 CS: 137 PAS: 116 W: 41.17	.	205927_s_at	0	0	0	0	0	0	0	0	0	0	0	0	0	0	0
chr1_21	chr1:2060440-2060545	chr1:1991879-1991984	105	GGCTTCCAGTGAGAAGTGGGGCTGAATAGAGGTTTGGCAG	TGCTTAGCATAGGGGGCGAGAGTCTC	0	Unknown	40	1	26	0	1	0.5	97.5	97.5	100	100	66	1.53846	1	protein_coding	PRKCZ	L2	.	.	RBFOX2	.	.	.	.	.	.	.	202178_at	0	41.0556	0	0	0	0	0	26.296	0	0	0	33.1234	0	0	0
chr1_759	chr1:206127858-206127942	chr1:206213389-206213473	84	TCTAGTGCCTAGGCATCCTGGCA	GCCGGAAACACAGAGGAACTCTATAAAGGGCTTTCCCTC	0	Unknown	23	1	39	0	1	0.5	95.6522	95.6522	100	100	62	0.589744	1	.	.	.	.	.	.	.	.	.	URS0000E9C74B_9606 (lncRNA), URS0000E9D8BC_9606 (lncRNA), URS0000EC1DB9_9606 (lncRNA), URS0000E9A14F_9606 (lncRNA), URS0000E99D68_9606 (lncRNA), URS0000EC01F0_9606 (lncRNA), URS0000E9D7CC_9606 (lncRNA), URS0000EB8632_9606 (lncRNA)	.	.	.	.	0	0	0	0	0	0	0	0	0	0	0	0	0	0	0
chr1_128	chr1:20623397-20623466	chr1:20949890-20949959	69	GAGGACATGCGTTTTCGGAGCAG	TCCCATTGTGCAGAATGCAGTGCT	0	Reverse	23	1	24	0	1	0.5	95.6522	95.6522	100	100	47	0.958333	1	.	.	.	.	.	RBM25	.	.	.	.	.	.	.	.	0	0	0	0	23.8442	0	35.135	0	0	0	0	0	0	0	0
chr1_760	chr1:207076665-207076747	chr1:207250010-207250092	82	ACTGACAGACTCTAGTAGTGTCT	ATATGTTGACCAACTGGTAGACCAGGAGGATCTGTGT	0	Reverse	23	1	37	0	1	0.5	78.2609	78.2609	100	100	60	0.621622	1	protein_coding	PFKFB2	(CTGA)n	.	Yes	GATA1, CBX3, PKNOX1, EHMT2	.	.	piR-hsa-1695037, piR-hsa-1817600, piR-hsa-3191205	URS0000EBBC9C_9606 (lncRNA)	.	.	.	209992_at, 226733_at	1273.01	2700.27	521.792	9698.3	442.411	2614.95	5748.59	17328.8	321.424	607.732	440.561	1734.39	596.757	3885.95	1182.41
chr1_761	chr1:207256283-207256359	chr1:207429628-207429704	76	GGAAGTTCCAAGCTTTCCCACAT	CTTCCTGTCTTCTGACCTCTCCAAGCCTCTT	0	Reverse	23	1	31	0	1	0.5	95.6522	95.6522	100	100	54	0.741935	1	lncR.	AL596218.1	THE1C-int	.	Yes	.	.	lnc-CD55-2:2 (lnc_R.), lnc-CD55-2:1 (lnc_R.)	.	URS0000E978CD_9606 (lncRNA), URS00009C6122_9606 (lncRNA), URS0000E936C0_9606 (lncRNA), URS0000E9A5BD_9606 (lncRNA), URS0000EA6B27_9606 (lncRNA), URS00005A101D_9606 (lncRNA), URS00009BC70F_9606 (lncRNA)	.	.	.	.	0	0	0	0	0	0	0	0	0	0	0	0	0	0	0
chr1_762	chr1:207501063-207501208	chr1:207674408-207674553	145	GGTTATATGAAATTTTAGAAAGTCAAATCAATCTGTAGTAAGAGAAAAC	CACCTGAGTTATTTCCTTTATATGATAGGATATAAACGAAGTGATTCG	0	Forward	49	1	48	0	1	0.5	97.9592	97.9592	100	100	97	1.02083	1	protein_coding	CR1	L1ME1	.	.	ZNF592, JUN, ELF4, EGR1	.	.	.	URS00008BD699_9606 (lncRNA)	1	1 CS: 105 PAS: 83 W: 40.57	.	206244_at, 208488_s_at, 217484_at	0	44.7112	0	21.7922	0	0	0	0	0	0	0	56.1131	0	0	0
chr1_763	chr1:208053710-208053787	chr1:208227055-208227132	77	CAAGTTACTGATTCAGTATGAATA	TAGCCCTGGGTGGCTCCAGGGCCCCAGAAG	0	Reverse	24	1	30	0	1	0.5	95.8333	95.8333	100	100	54	0.8	1	protein_coding	PLX.2	.	.	.	.	.	.	.	.	.	.	.	213030_s_at	0	139.484	0	0	0	0	0	0	0	0	0	0	0	0	0
chr1_764	chr1:209139824-209139929	chr1:209313169-209313274	105	TTAATAAAGTAGTTGTGCTTGTGGAGAT	TGGGATGGAGGTAGAAATGGCAAATTTCATTGCCTACTCATTTACTGATC	0	Forward	28	1	50	0	2	1	100	100	100	100	78	0.56	1	.	.	(GTGGAG)n	.	.	MCM3, IKZF1, MCM5, MCM2	.	.	.	.	1	1 CS: 118 PAS: 103 W: 46.79	.	.	0	0	0	0	0	0	0	0	0	0	0	0	0	0	0
chr1_22	chr1:2097580-2097678	chr1:2029019-2029117	98	CAGCCCATGCACCCCGGAAGGCACGCCTCGCACC	CAGCTGTAGAGCCCCATGTTGTGTGCACCCC	0	Unknown	34	1	31	0	2	1	100	100	100	100	65	1.09677	1	protein_coding	PRKCZ	.	.	.	SETDB1, CBX5, TRIM28, ZNF280A	.	.	.	.	.	.	.	202178_at	0	0	0	16.069	0	0	0	0	0	0	0	0	0	0	0
chr1_129	chr1:20998668-20998757	chr1:21325161-21325250	89	GGGGTATGTAGAGCCATATTCTGGATACTAATAC	ATTAACTATTGTAATATTAACC	0	Reverse	34	1	22	0	1	0.5	97.0588	97.0588	100	100	56	1.54545	1	protein_coding	EIF4G3	.	.	.	RBM22	.	.	.	.	1	1 CS: 187 W: 31.8	.	1554309_at, 1554310_a_at, 201935_s_at, 201936_s_at	0	0	0	0	0	93.4715	0	0	31.5345	0	0	26.008	0	0	0
chr1_765	chr1:210116742-210116849	chr1:210290087-210290194	107	AGGTGTTCAATGAACACTTATTAAATTTATTCATCAACAT	ATGGTATTTTTCATAGTATCTAAAACAC	0	Forward	40	1	28	0	2	1	100	100	100	100	68	1.42857	1	protein_coding	SYT14	L2d2	.	.	.	.	.	.	.	1	1 CS: 137 PAS: 120 W: 47.11	.	1553654_at	0	0	0	88.3793	0	0	0	0	0	0	0	0	0	0	0
chr1_766	chr1:210337213-210337290	chr1:210510557-210510634	77	AAAGTTTATGACCACTGGATTAAAAAAC	TTTTCTTCCAATTTAAGTTTTA	0	Forward	28	1	22	0	1	0.5	96.4286	96.4286	100	100	50	1.27273	1	protein_coding	HHAT	.	.	.	.	.	.	.	.	1	1 CS: 139 PAS: 119 W: 47.16	.	219687_at	0	0	0	0	0	0	0	0	0	0	0	0	0	0	0
chr1_130	chr1:21036143-21036236	chr1:21362636-21362729	93	AGGGCCTCCTCTCTGCTGAGAGC	TGCAGAGACAATGGGACAACCTGGCTGACGAGAGGAGCCACCCACTCT	0	Unknown	23	1	48	0	0	0	82.6087	82.6087	100	100	71	0.479167	1	protein_coding	EIF4G3	MER52D	.	.	TRIM28, SETDB1, ZNF316	.	.	.	URS0000EB023E_9606 (lncRNA)	.	.	.	1554309_at, 1554310_a_at, 201935_s_at, 201936_s_at	0	0	0	16.9237	0	0	0	0	0	0	0	0	0	0	0
chr1_23	chr1:2110464-2110569	chr1:2041903-2042008	105	GGGAAACAGAGACTCCTCTGGTAC	CAGGGTCCCCTGAATCTCCGGAGTCCCCCAAGTCCATTGAGTCCACTGGGCCCGAAGA	0	Unknown	24	1	58	0	2	1	100	100	100	100	82	0.413793	1	protein_coding	PRKCZ	.	.	.	.	.	.	piR-hsa-6452221	.	.	.	.	202178_at	0	20.5278	91.7204	15.0078	0	0	0	0	0	0	0	0	0	0	0
chr1_767	chr1:211387033-211387225	chr1:211560375-211560567	192	AGAAATCTAACAAAGTATGTGTGGGATTTGGAAACTGACCCAATCTC	CTCCCTCACAAATGAAATACTTAGGTAGAAATCTAACAAAGTATGTGTGGGATTTGGAAACTGACCCACTCTCTTCCCTCAGAAGTGAAATACTCTGGT	0	Unknown	47	1	99	0	1	0.5	93.617	93.617	100	35.8974	146	0.474747	1	lncR.	LINC00467	L1MD, L1ME1, L1MC	.	Yes	.	.	LINC00467:1 (lnc_R.), LINC00467:2 (lnc_R.), LINC00467:21 (lnc_R.), LINC00467:3 (lnc_R.), LINC00467:22 (lnc_R.), LINC00467:23 (lnc_R.), LINC00467:4 (lnc_R.), LINC00467:24 (lnc_R.), LINC00467:5 (lnc_R.), LINC00467:18 (lnc_R.), LINC00467:19 (lnc_R.), LINC00467:20 (lnc_R.), LINC00467:6 (lnc_R.), LINC00467:8 (lnc_R.), LINC00467:7 (lnc_R.), LINC00467:9 (lnc_R.)	.	URS0000EF5553_9606 (lncRNA), URS0000EA0E5C_9606 (lncRNA), URS000075ACB7_9606 (lncRNA), URS00008B8AE4_9606 (lncRNA), URS0000EF568A_9606 (lncRNA), URS0000EF3B5A_9606 (lncRNA), URS0000EF15AC_9606 (lncRNA), URS0000EF2269_9606 (lncRNA), URS0000EEF80F_9606 (lncRNA), URS0000D59612_9606 (lncRNA), URS0000EF370E_9606 (lncRNA), URS0000EF043A_9606 (lncRNA), URS0000EF40D4_9606 (lncRNA), URS0000EF4680_9606 (ln…	.	.	.	224443_at, 224444_s_at	0	0	0	0	0	0	0	0	0	0	0	0	0	0	48.101
chr1_768	chr1:211678575-211678658	chr1:211851917-211852000	83	TACTAAAAATACAAAAATTAGCTGGGTGTGG	CCAGTATGGTGAAACCCTGCCT	0	Unknown	31	1	22	0	1	0.5	93.75	96.875	100	100	53	1.40909	1	lncR.	AC096637.3	AluSx	.	Yes	.	.	lnc-TRAF5-6:1 (lnc_R.), lnc-TRAF5-6:6 (lnc_R.), lnc-TRAF5-6:8 (lnc_R.), lnc-TRAF5-6:9 (lnc_R.), lnc-TRAF5-6:10 (lnc_R.), lnc-TRAF5-6:11 (lnc_R.), lnc-TRAF5-6:12 (lnc_R.), lnc-TRAF5-6:2 (lnc_R.), lnc-TRAF5-6:13 (lnc_R.), lnc-TRAF5-6:14 (lnc_R.)	.	URS0000EB7380_9606 (lncRNA), URS00008B5A36_9606 (lncRNA), URS0000E97128_9606 (lncRNA), URS0000EA6092_9606 (lncRNA), URS00008B719B_9606 (lncRNA), URS0000D5833E_9606 (lncRNA), URS0000D5A4C1_9606 (lncRNA), URS0000D5AE16_9606 (lncRNA), URS0000D5BAD7_9606 (lncRNA), URS0000D5BCCE_9606 (lncRNA), URS0000EB53F6_9606 (lncRNA), URS0000EF6E50_9606 (lncRNA), URS0000EC0C79_9606 (lncRNA), URS00003B03FF_9606 (ln…	.	.	.	.	0	0	0	0	0	0	0	0	0	0	0	69.6642	0	25.2611	142.094
chr1_769	chr1:211707486-211707615	chr1:211880828-211880957	129	GGGTTAGAGGCCCAACTTAGGGGGGTTAGAGTC	TCTCCTAAGACAGAGTGGGTTAGAGGCCCCTCTTAATAAAAGGCAAGGACACTTTACCAACCTC	0	Reverse	33	1	64	0	1	0.5	96.9697	96.9697	100	75	97	0.515625	1	.	.	MER41-int	.	Yes	.	.	.	.	URS0000EB7380_9606 (lncRNA), URS0000E97128_9606 (lncRNA), URS0000EA6092_9606 (lncRNA), URS0000EB53F6_9606 (lncRNA), URS0000E940D8_9606 (lncRNA)	1	1 CS: 192 PAS: 168 W: 45.56	.	.	0	0	0	0	0	0	0	0	0	0	0	0	0	0	0
chr1_770	chr1:211874025-211874132	chr1:212047367-212047474	107	AGCTAGACACAGAGCGCTGATTGGTG	CATTTACAAACCCTGAGCTAGACACAGGGTGCTGATTGGTGTGTTTACAGACCTTG	0	Forward	26	1	56	0	1	0.5	96.1538	96.1538	100	100	82	0.464286	1	.	.	LTR12C	.	.	MAFK, ASH1L, NFATC3	.	.	piR-hsa-2964771, piR-hsa-3706759, piR-hsa-3804678, piR-hsa-3845886, piR-hsa-4080146, piR-hsa-4240960, piR-hsa-4341205, piR-hsa-4678228, piR-hsa-4970752, piR-hsa-4975846, piR-hsa-4990874, piR-hsa-5201162, piR-hsa-5452790, piR-hsa-5453647, piR-hsa-5807142, piR-hsa-6236288, piR-hsa-6523964, piR-hsa-6532036, piR-hsa-6604385, piR-hsa-6924490, piR-hsa-7027605, piR-hsa-7341999, piR-hsa-7569874, piR-hsa-…	URS0000E96FCF_9606 (lncRNA)	.	.	.	.	0	0	0	0	0	0	0	0	0	0	0	65.0199	0	0	0
chr1_771	chr1:212172469-212172571	chr1:212345811-212345913	102	TTTATAAACAATAGACATTTATTTCTT	ACAGACTGGGTAATTTACCACAGACTGGGTAATTTATAAAACTGGGTAA	0	Forward	27	1	49	0	2	1	100	100	100	100	76	0.55102	1	lncR.	AL606468.1	MLT1A0, MLT1A1	.	Yes	.	.	lnc-DTL-1:1 (lnc_R.)	.	URS0000EA0D45_9606 (lncRNA), URS000041E839_9606 (lncRNA)	1	1 CS: 111 PAS: 87 W: 42.49	.	.	0	0	0	0	0	0	0	0	0	0	0	0	0	0	0
chr1_772	chr1:212197899-212198011	chr1:212371241-212371353	112	TGGCTCATGCCTGTAATCCCAGCACT	TTGGGAGGCCAAGGCAGCTGGATCATAAAGTCAGAAGATGGAGACCATCGGCCGGGCGCAG	0	Unknown	26	1	61	0	1	0.5	96.1538	96.1538	100	0	87	0.42623	1	.	.	AluSx, AluY	.	.	.	.	.	.	.	.	.	.	.	0	0	0	0	0	0	0	0	0	0	0	0	12.5236	0	0
chr1_773	chr1:212321282-212321408	chr1:212494624-212494750	126	CCTCCCTCCCGGACGGGGCGGCTGGCCGGGC	GAGGGGCTGACCCCCCCACCTCCCTTCCGGACGGGGCGGCTGGCCGGGCGGGGGGCTGACCCCCA	0	Unknown	31	1	65	0	0	0	70.9677	70.9677	100	0	96	0.476923	1	protein_coding, lncR.	PPP2R5A, AL360091.3	SVA_D	.	.	.	.	lnc-TMEM206-3:1 (lnc_R.)	.	URS00009AD312_9606 (lncRNA), URS00001FD306_9606 (lncRNA)	.	.	.	202186_x_at, 202187_s_at	11.8853	34.2669	0	12.5262	0	52.9917	0	0	0	0	17.9954	0	0	0	0
chr1_774	chr1:212399487-212399593	chr1:212572829-212572935	106	GGTCTCACTCTGTCACTCAGGCTGGAG	TGCGCTGGTGTGATCATAGCTCACTGCAGCCTTGAACTCCTGGACTCAAGTGG	0	Forward	27	1	53	0	2	1	100	100	100	100	80	0.509434	1	protein_coding	PACC1	FRAM, AluJb	.	.	.	.	.	.	.	1	1 CS: 60 PAS: 21 W: 39.7	.	218814_s_at, 222752_s_at	0	20.3359	0	0	0	0	0	0	0	0	0	0	0	0	0
chr1_775	chr1:212749421-212749525	chr1:212922763-212922867	104	TGCAGCCTCAAACTCCTGGGCTCAAGCA	TCTCACTCTGTCACCCAGGCCGGAGTGCAGTGGCACGATCATAGCTCAC	0	Forward	28	1	49	0	1	0.5	96.4286	96.4286	100	100	77	0.571429	1	protein_coding	NSL1	AluJr	.	.	CTCF	.	.	piR-hsa-2226868	.	.	.	.	209483_s_at, 209484_s_at	0	176.148	0	45.4522	0	0	0	0	0	0	0	0	0	0	0
chr1_131	chr1:21330093-21330217	chr1:21656586-21656710	124	CTGGGCCTTTAAAGGCTCCTGCCCACATACTC	ACTAAATACTTTTTTTTTTTTTTTTTTTTTTTTGAGACAGAGTCTCCCAGGTCCTATTCCT	0	Reverse	32	1	61	0	2	1	100	100	100	0	93	0.52459	1	protein_coding	ECE1	(T)n, L2c	.	Yes	CHD4, CTCF, REST, ZNF384	.	.	piR-hsa-7877575	URS0000EB0C2B_9606 (lncRNA)	1	1 CS: 167 W: 32.11	.	.	96.6036	130.557	0	152.719	721.049	1144.09	59.0268	144.944	54.4917	440.898	292.532	187.257	679.28	0	244.023
chr1_776	chr1:214908407-214908540	chr1:215081750-215081883	133	TGAGTATTGTGGAAAGCTTCAATTAAATCCTTGG	GTATGAATGGAAACCTTTGGTTAGAAAAAATATTTTTAACTAGTTAGGATGTCATTTTTTTTTCTG	0	Forward	34	1	66	0	1	0.5	97.0588	97.0588	100	16.6667	100	0.515152	1	.	.	.	.	.	.	.	.	.	URS0000E9E095_9606 (lncRNA)	2	1 CS: 246 PAS: 222 W: 45.35 1 CS: 127 W: 32.2	.	.	0	0	0	0	0	0	0	0	0	0	0	0	0	0	0
chr1_777	chr1:215013010-215013161	chr1:215186353-215186504	151	TGTTTTACATTTAGGTCTATGATTCACTTCAAGTTAATTTTGTATAA	TTCAAATTTATGAAAAATTTCTTTTGTGTTTTCTTTTTTCAAAATATTTGTAATTTTG	0	Forward	47	1	58	0	1	0.5	97.8723	97.8723	100	100	105	0.810345	1	protein_coding	KCNK2	L1MD	.	.	.	.	.	.	.	2	1 CS: 86 W: 35.34 2 CS: 191 W: 34.72	.	.	0	0	0	0	0	0	0	0	0	0	0	0	0	0	0
chr1_778	chr1:215056860-215056953	chr1:215230203-215230296	93	AACTGCTTTATAGATAGAATAGGAATA	TATGAGTAATTATCTAAAATGTTTACTATCATAGAAACTA	0	Reverse	27	1	40	0	1	0.5	96.2963	96.2963	100	100	67	0.675	1	protein_coding	KCNK2	.	.	Yes	.	.	.	.	.	1	1 CS: 146 PAS: 124 W: 40.14	.	.	0	0	0	0	0	0	0	0	0	0	0	0	0	0	0
chr1_779	chr1:215158613-215158691	chr1:215331956-215332034	78	GAGGTAGGTTACTTCTTATGAATATGACT	CTAAAGACATTTGCCATCTTA	0	Forward	29	1	21	0	1	0.5	96.5517	96.5517	100	100	50	1.38095	1	protein_coding	KCNK2	.	.	.	.	.	.	.	.	1	1 CS: 74 PAS: 50 W: 42.81	.	210261_at	0	0	0	0	0	0	0	0	0	0	0	0	0	0	0
chr1_780	chr1:215386985-215387100	chr1:215560328-215560443	115	TGGGATCTAAAAATCAAAACAATTAAACTCATAGACACA	GAGGATAGAAGGATGGTTACCAGAGACTGGGAAGGGTG	0	Forward	39	1	38	0	2	1	100	100	100	100	77	1.02632	1	.	.	L1MA2	.	Yes	JUND, GATA3, HNRNPK	.	.	.	URS0000EB17FA_9606 (lncRNA), URS0000EB6A2E_9606 (lncRNA), URS0000E972D2_9606 (lncRNA), URS0000EC06AB_9606 (lncRNA)	.	.	.	.	0	0	0	0	0	0	0	0	0	0	0	0	0	0	0
chr1_781	chr1:215471599-215471688	chr1:215644942-215645031	89	ATGTATCCTAGGCCTCATCACTTCCAGTCCT	ATGTGGCATTTGTTAAATTATTTAAAAC	0	Reverse	31	1	28	0	2	1	100	100	100	100	59	1.10714	1	.	.	L1ME3G	.	Yes	MNT	.	.	.	URS0000EB1458_9606 (lncRNA), URS0000EA4357_9606 (lncRNA)	1	1 CS: 99 W: 31.47	.	.	0	0	0	0	0	0	0	0	0	0	0	0	0	0	0
chr1_782	chr1:215518513-215518603	chr1:215691856-215691946	90	TCATCATTTTTAAGGCACATTTTTTCAAATTTGAG	AATTCTTAAAATTGGCATATT	0	Forward	35	1	21	0	1	0.5	97.1429	97.1429	100	100	56	1.66667	1	.	.	Kanga1a	.	.	MAFK, GATAD2B, GATA3	.	.	.	.	1	1 CS: 129 W: 33.55	.	.	0	0	0	0	0	0	0	0	0	0	0	0	0	0	0
chr1_783	chr1:216008213-216008287	chr1:216181555-216181629	74	GTTCCTGCCTTAACTGCTGACATT	CCACCATGAAAGAAGTGAAAATGGCCT	0	Unknown	24	1	27	0	1	0.5	95.8333	95.8333	100	100	51	0.888889	1	protein_coding	USH2A	LTR7	.	.	.	.	.	.	.	.	.	.	.	0	0	0	42.4221	0	0	0	0	0	0	0	0	0	0	0
chr1_784	chr1:216013529-216013603	chr1:216186871-216186945	74	GTTCCTGCCTTAACTGCTGACATT	CCACCACGAAAGAAGTGAAAATGGCCT	0	Forward	24	1	27	0	1	0.5	95.8333	95.8333	100	100	51	0.888889	1	protein_coding	USH2A	LTR7	.	Yes	.	.	.	.	.	.	.	.	.	0	0	0	42.4221	0	0	0	0	0	12.4548	0	0	0	0	0
chr1_785	chr1:216146489-216146585	chr1:216319831-216319927	96	TCCTTCACCCTTAGCGCCAAGTCCCGCTTTCCT	GGGGCAGGGGCAAGTACCCCTCAACCCCTTC	0	Unknown	33	1	31	0	1	0.5	96.9697	96.9697	100	100	64	1.06452	1	protein_coding	USH2A	HERVH-int	.	.	.	.	.	.	.	.	.	.	.	0	0	0	0	34.4143	0	0	0	0	0	0	0	0	0	0
chr1_786	chr1:217373398-217373496	chr1:217546740-217546838	98	GTCTCCTCTCTGCTGAGAGCTGAGCAGAT	GTTGGTTCAAACAGCTGTGGAGAGGAACCACCCACTCCAGG	0	Unknown	29	1	41	0	1	0.5	96.5517	96.5517	100	100	70	0.707317	1	.	.	MER52A	.	.	.	.	lnc-SPATA17-6:1 (lnc_R.)	.	URS00008BDFFD_9606 (lncRNA)	.	.	.	.	0	0	0	0	0	0	0	0	0	0	0	0	0	0	0
chr1_787	chr1:217542179-217542249	chr1:217715521-217715591	70	TGACAGTGTCTATTCCTTCTACTAA	TAATAACATACTGATTGTAAG	0	Forward	25	1	21	0	1	0.5	96	96	100	100	46	1.19048	1	protein_coding	GPATCH2	MLT1K	.	.	.	.	lnc-ESRRG-4:1 (lnc_R.), lnc-ESRRG-4:2 (lnc_R.)	.	URS00008C0E0F_9606 (lncRNA), URS0000D6DD3B_9606 (lncRNA)	.	.	.	219078_at	127.558	0	0	67.2181	0	0	0	0	0	0	0	0	0	0	0
chr1_24	chr1:2176332-2176416	chr1:2107771-2107855	84	GCGCCGCTTGGTCGTGGGTTCTGTGTGG	AAGTGCAGTCTCCACCCAGGATGTTTCCA	0	Unknown	28	1	29	0	1	0.5	96.4286	96.4286	100	100	57	0.965517	1	protein_coding	PRKCZ	MER47B, Tigger5b	.	.	ZNF24, L3MBTL2, MGA, RBFOX2, POLR2G, MAX, ZEB2, PHF8, MYC, ARNT, POLR2A, NFRKB, KDM5B, SMARCA4, GMEB1, DPF2, LEF1, GABPB1, HDAC2, MTA3, CTBP1, CTCF, SMARCC2, SKIL, ZNF639, PML, E2F1, NCOA1, NBN, BRD9, ELF4, SOX6, MNT, ARID1B, SMARCE1, DACH1, SP1, PKNOX1, SIN3B, ATF2, IRF2, NR2F2, EP400, RAD51, ZBTB7A, STAT5A, JUN, RB1, MITF, EGR1, REST, FOXK2, BHLHE40, ESRRA, ATF3, HDAC1, MTA1, MTA2, ZNF143, USF2…	.	.	piR-hsa-1866375, piR-hsa-6841679	URS0000EBB27C_9606 (lncRNA)	.	.	.	202178_at	0	422.389	0	355.597	157.091	0	57.8694	262.342	0	43.9579	174.767	137.689	0	0	171.627
chr1_788	chr1:218203483-218203594	chr1:218376825-218376936	111	GCAAGTGTATAATTTCAGATCTCTGCTG	TAACTGTTACATGGTTTGACAATGTTAGAGGAAAATTAAGAAATCACACAATTCTA	0	Forward	28	1	56	0	1	0.5	96.4286	96.4286	100	100	84	0.5	1	.	.	.	.	.	.	.	.	.	.	.	.	.	.	0	0	0	0	0	0	0	0	0	0	0	0	0	0	0
chr1_789	chr1:219144645-219144712	chr1:219317987-219318054	67	CTTTACAGATATTAACTCATTTA	CATATATTAATATAAGTGGGTC	0	Forward	23	1	22	0	1	0.5	95.6522	95.6522	100	100	45	1.04545	1	lncR.	LYPLAL1-DT	MIR	.	.	.	.	LYPLAL1-DT:4 (lnc_R.), LYPLAL1-DT:6 (lnc_R.), LYPLAL1-DT:5 (lnc_R.)	.	URS0000EB7A4B_9606 (lncRNA), URS0000EED4DB_9606 (lncRNA), URS0000EF248C_9606 (lncRNA), URS0000EEFDFF_9606 (lncRNA), URS00009C5A23_9606 (lncRNA), URS0000EF059A_9606 (lncRNA), URS0000EF526B_9606 (lncRNA), URS0000EF3303_9606 (lncRNA), URS0000EEAFA7_9606 (lncRNA), URS0000EF1142_9606 (lncRNA), URS00009BDB7C_9606 (lncRNA), URS0000D57E24_9606 (lncRNA), URS000075B5F8_9606 (lncRNA), URS00008B697D_9606 (ln…	2	1 CS: 212 PAS: 195 W: 45.7 1 CS: 60 PAS: 36 W: 40.25	.	.	0	0	0	0	0	0	0	0	0	0	0	0	0	0	0
chr1_790	chr1:219368710-219368867	chr1:219542052-219542209	157	TTCTGAACTATCTACACCATTAAAGTAAAAGCAGAGTTTGGGTAGCAGTAA	GTATAGTGATCTGATAAATCACTTGATTTTACTATGTACAATTCAAACTGTAACAG	0	Reverse	51	1	56	0	1	0.5	98.0392	98.0392	100	100	107	0.910714	1	.	.	.	.	Yes	.	.	.	.	URS0000EA7705_9606 (lncRNA), URS0000EA1B3D_9606 (lncRNA)	1	1 CS: 73 PAS: 51 W: 41.52	.	.	0	0	0	0	84.5112	0	0	0	0	0	0	0	0	0	0
chr1_791	chr1:220007774-220007854	chr1:220181116-220181196	80	CCACTGCTTCGCCGGGCATGGTGGCT	CACACCTGTAATCCCAGCACTTTGGGTGG	0	Forward	26	1	29	0	1	0.5	96.1538	96.1538	100	100	55	0.896552	1	protein_coding	EPRS1	AluJb, AluSc8	.	.	.	.	lnc-EPRS-1:1 (lnc_R.)	piR-hsa-1493333	URS00008BB5FD_9606 (lncRNA)	.	.	.	200841_s_at, 200842_s_at, 200843_s_at	111.81	40.2953	0	0	0	0	121.454	0	7.00767	0	0	86.6932	0	0	0
chr1_792	chr1:220012724-220012882	chr1:220186066-220186224	158	GGAAGGACCAGAGGGCCTCCAGATCCCCTTCATATACTTCAACCAGAACAGCTA	AGTTTTTGTTTTATTTATTGGGGTTTAATTCTGGTAGCACTAAGTGAAGGG	0	Reverse	54	1	51	0	1	0.5	98.1481	98.1481	100	100	105	1.05882	1	protein_coding	EPRS1	Charlie15a	.	.	CTCF	.	lnc-EPRS-1:1 (lnc_R.)	.	URS00008BB5FD_9606 (lncRNA)	.	.	.	200841_s_at, 200842_s_at, 200843_s_at	0	54.7408	0	30.0156	62.9848	0	0	0	0	0	0	14.7215	0	0	0
chr1_793	chr1:220464733-220464889	chr1:220638075-220638231	156	TTTTTTAAATAGGCTATTTGGCATTTCCTTATTAATTTGCAAGAATTCAATG	CATGCTAGATTATTAACTTTTTTCTGTAAATTTTCCTTTCCATCTTTTGTCCG	0	Reverse	52	1	53	0	1	0.5	98.0769	98.0769	100	100	105	0.981132	1	.	.	L1ME3G, L1M5	.	.	.	.	lnc-RAB3GAP2-5:1 (lnc_R.)	.	URS0000EA713D_9606 (lncRNA), URS0000E935DF_9606 (lncRNA), URS00008BC1FA_9606 (lncRNA), URS00009B03D6_9606 (lncRNA), URS0000EA484F_9606 (lncRNA), URS0000E98D51_9606 (lncRNA)	2	1 CS: 182 W: 33.94 2 CS: 77 W: 33.59	.	.	0	0	0	0	0	0	0	0	0	0	0	0	0	0	16.8944
chr1_794	chr1:220475426-220475533	chr1:220648768-220648875	107	AGCTAGATACAGAGTGTCGATTGGTG	CATTCAGAAACCCTGAGCTAGACACAGGGTGCTGATTGGTGTGTTTACAAACCTTG	0	Unknown	26	1	56	0	1	0.5	96.1538	96.1538	100	100	82	0.464286	1	.	.	LTR12E	.	.	PHF8, L3MBTL2, MGA, POLR2A, SP1, CC2D1A, E4F1, ASH1L, MTA3, NFATC3	.	.	piR-hsa-3098160, piR-hsa-3214089, piR-hsa-3279544, piR-hsa-4363807	URS0000E935DF_9606 (lncRNA), URS0000E98D51_9606 (lncRNA), URS0000EB6D87_9606 (lncRNA)	.	.	.	.	0	0	0	0	0	0	0	0	0	0	0	0	13.1034	0	0
chr1_795	chr1:220704804-220704887	chr1:220878146-220878229	83	CTTAGCTTAGTGTTGACACAGGGAAGG	TCCCACATAAGAAAAACACATAAGGCACAG	0	Forward	27	1	30	0	1	0.5	96.2963	96.2963	100	100	57	0.9	1	.	.	MER41D	.	.	FOXA2, FOXA1	.	.	.	.	1	1 CS: 63 PAS: 49 W: 40.13	.	.	0	0	0	37.8768	0	0	0	0	0	0	0	0	0	0	0
chr1_796	chr1:221173983-221174053	chr1:221347325-221347395	70	AATAAGAATAATACCTACCTCTT	ATTTAAAGTATAATAATAATAAAAA	0	Reverse	23	1	25	0	1	0.5	95.6522	95.6522	100	100	48	0.92	1	.	.	MIR, MIRb	.	.	.	.	.	.	URS0000E9938F_9606 (lncRNA), URS0000E94692_9606 (lncRNA), URS0000EA55E0_9606 (lncRNA)	1	1 CS: 156 PAS: 141 W: 47.6	.	.	0	0	0	0	0	0	0	0	0	0	0	0	0	0	0
chr1_132	chr1:22125930-22126002	chr1:22452423-22452495	72	TTACCTATTATGTGCAGGTCCTG	CTCATTTAATATTTTAATATTTGTTGA	0	Forward	23	1	27	0	2	1	100	100	100	100	50	0.851852	1	protein_coding	WNT4	L2a	.	.	.	.	.	.	.	1	1 CS: 90 W: 31.64	.	208606_s_at	0	0	0	0	0	0	0	0	0	0	0	96.1938	0	0	0
chr1_797	chr1:221285356-221285429	chr1:221458698-221458771	73	CCCCACCAGATTAGCTAGATACAG	AGGGTCCACACAAAGGTTCTCCAAGG	0	Reverse	24	1	26	0	1	0.5	95.8333	95.8333	100	100	50	0.923077	1	.	.	LTR12E	.	.	EGR1	.	.	piR-hsa-4948225, piR-hsa-5371077	.	.	.	.	.	0	0	0	0	0	0	0	0	0	0	0	0	0	0	0
chr1_798	chr1:221290964-221291074	chr1:221464306-221464416	110	TGCTTATTTCAAGCATAACTTTCAAATGAGACTTGTG	CGTACTTTTTAGCCCAAGTAATTACCTGTTTTTTTCA	0	Reverse	37	1	37	0	2	1	100	100	100	100	74	1	1	.	.	.	.	Yes	YY1, SP1, ATF3, HNF4A, EGR1, JUND, FOXA2, FOXA1	.	.	.	URS0000EB8A8B_9606 (lncRNA), URS0000E9E654_9606 (lncRNA), URS0000EB28DB_9606 (lncRNA), URS0000E97432_9606 (lncRNA)	1	1 CS: 186 W: 31.8	.	.	0	0	0	0	0	0	0	0	0	0	0	0	0	0	0
chr1_799	chr1:221612287-221612394	chr1:221785629-221785736	107	GACAAGATAAGAGAGGGACTGGATGA	GTGGGTCTGATGTGCGACAAGATAAGAGAGGGACTGGATGAATGGGTCTGATATGC	0	Reverse	26	1	56	0	1	0.5	96.1538	96.1538	100	100	82	0.464286	1	.	.	.	.	Yes	JUND, DPF2, RNF2, CTBP1, ZEB2, GATA2, TCF12, GATA3, SMARCA4, CBFA2T3, HDAC2, NR3C1, ZNF217, CBFA2T2, MLLT1, GATAD2B, JUN, GATA1, ZKSCAN1, TRIM28, ARID1B, HDAC1, MEIS2, CREB1, TAF1, ZNF263	.	.	.	.	.	.	.	.	0	0	0	44.1897	30.9092	0	0	0	0	0	0	10.8367	0	0	0
chr1_800	chr1:221679842-221679919	chr1:221853184-221853261	77	TGGTTTTTATTATTTCTGTTAAAAAAT	TAGCTGTCAGTGTTACTGGTCTTT	0	Forward	27	1	24	0	1	0.5	96.2963	96.2963	100	100	51	1.125	1	.	.	L1MEg	.	.	.	.	.	.	URS0000EC1293_9606 (lncRNA), URS0000E9EC10_9606 (lncRNA)	1	1 CS: 87 W: 33.49	.	.	0	0	0	20.3952	0	0	0	0	0	0	0	0	0	0	0
chr1_801	chr1:221744507-221744658	chr1:221917849-221918000	151	TCATGGCCTGAACCAGTCTTTCAGGATAAATTTTACAGGAGCC	TGGGTTGAGAAATTAGTCCGTTGGTTGATATATAATGAATGGGGCACGTCCCACCCTCACATCCCT	0	Forward	43	1	66	0	1	0.5	97.6744	97.6744	100	16.6667	109	0.651515	1	.	.	MER4E, MER4B	.	Yes	.	.	.	piR-hsa-7983712	URS0000E956C4_9606 (lncRNA)	.	.	.	.	109.235	64.4194	52.3333	83.7278	373.35	0	32.3612	0	0	0	0	53.8981	0	0	43.6254
chr1_802	chr1:221966902-221966996	chr1:222140244-222140338	94	ACCCCTCAACCCCTTCTCCTTCACCCTTAGC	AGCAAGTCCCGCTTTTCTGGGGGAGGGGCAAGT	0	Unknown	31	1	33	0	1	0.5	96.7742	96.7742	100	100	64	0.939394	1	lncR.	LINC02257, LINC02474	HERVH-int	.	Yes	NR2C1, HDAC2, TCF12, TRIM24, MTA2, CBFA2T3	.	LINC02257:4 (lnc_R.), LINC02474:4 (lnc_R.), LINC02474:5 (lnc_R.)	.	URS0000EC1448_9606 (lncRNA), URS0000EB8201_9606 (lncRNA), URS00009B9458_9606 (lncRNA), URS0000EBAE1A_9606 (lncRNA), URS0000E943FB_9606 (lncRNA), URS0000BC4493_9606 (lncRNA), URS0000348BB6_9606 (lncRNA), URS0000428992_9606 (lncRNA), URS000036D982_9606 (lncRNA), URS0000BC4419_9606 (lncRNA)	.	.	.	.	0	0	0	0	0	0	0	0	0	0	0	0	0	0	0
chr1_803	chr1:221977880-221977970	chr1:222151222-222151312	90	TAAGGGTGAAGGAGAAGGGGTTGAGGG	GTACTTGCCCCCCTCCTAGAAAAGTGGGACTTGCCAG	0	Unknown	27	1	37	0	1	0.5	96.2963	96.2963	100	100	64	0.72973	1	lncR.	LINC02257, LINC02474	HERVH-int	.	Yes	.	.	LINC02257:4 (lnc_R.), LINC02474:4 (lnc_R.), LINC02474:5 (lnc_R.)	.	URS0000EC1448_9606 (lncRNA), URS0000EB8201_9606 (lncRNA), URS00009B9458_9606 (lncRNA), URS0000EBAE1A_9606 (lncRNA), URS0000E943FB_9606 (lncRNA), URS0000BC4493_9606 (lncRNA), URS0000348BB6_9606 (lncRNA), URS0000428992_9606 (lncRNA), URS000036D982_9606 (lncRNA), URS0000BC4419_9606 (lncRNA)	.	.	.	.	0	0	0	0	0	0	0	0	0	0	0	0	0	0	0
chr1_804	chr1:222050263-222050420	chr1:222223605-222223762	157	CACCAATCGGCACTCTGTATCTAGCT	CAAGGTTTGTAAACACACCAATCAGTACCCTGTGTCTAGCTCAGGGTTTGTGAATG,ACTCTGGTGGGGGCTTGGAGAACC	0	Unknown	26	2	40	22.6274	1	0.333333	69.2308	71.7447	25	53.5714	66	0.65	1	lncR.	LINC01705	LTR12E	.	.	NFATC3	.	LINC01705:3 (lnc_R.)	piR-hsa-3297141, piR-hsa-5250571, piR-hsa-8207321	URS0000EC1448_9606 (lncRNA), URS0000EB8201_9606 (lncRNA), URS0000EBAE1A_9606 (lncRNA), URS0000E943FB_9606 (lncRNA), URS0000EEE94F_9606 (lncRNA), URS0000EEB8A4_9606 (lncRNA), URS0000EB614E_9606 (lncRNA), URS0000E98199_9606 (lncRNA), URS000014967E_9606 (lncRNA), URS00009BE1AB_9606 (lncRNA), URS000015321D_9606 (piRNA)	.	.	.	.	0	0	0	0	0	0	0	17.6416	0	177.362	0	7.40733	0	0	0
chr1_805	chr1:222138957-222139151	chr1:222312299-222312493	194	TTCCAATAACATCTTATAACCCATTATTTCAAACTGATGACAACTTA	TATATACATATATACACACATATATATTTCCAATAACATCTTATAACCCATTATTTCAAACTGATGACAACTTATATATACATATATACACACATATATAC	0	Forward	47	1	101	0	1	0.5	97.8723	97.8723	100	46.3415	148	0.465347	1	lncR.	AL356108.1	L1M1, (TA)n, (TACA)n	.	.	.	.	lnc-HHIPL2-2:1 (lnc_R.)	.	URS0000E9EDCC_9606 (lncRNA), URS0000EA61DB_9606 (lncRNA), URS0000E95A44_9606 (lncRNA), URS0000EB9BD9_9606 (lncRNA), URS0000EBBE85_9606 (lncRNA), URS0000E95D8E_9606 (lncRNA), URS0000EA2387_9606 (lncRNA), URS0000E6901F_9606 (lncRNA), URS00006144FC_9606 (lncRNA), URS00009B653D_9606 (lncRNA)	3	1 CS: 342 PAS: 318 W: 48.8 1 CS: 81 W: 32.73 2 CS: 183 W: 31.72	.	1563235_at	0	0	0	0	0	0	0	0	0	0	0	0	0	0	0
chr1_806	chr1:222332218-222332307	chr1:222505560-222505649	89	ATAATCAATCATTTCAACTTTAGTTAAGCTC	CCTGGCCCCACTCCCATAATCATGTTTA	0	Unknown	31	1	28	0	2	1	100	100	100	100	59	1.10714	1	lncR.	AL356108.1	.	.	.	ZNF316	.	lnc-HHIPL2-2:1 (lnc_R.)	.	URS0000E95A44_9606 (lncRNA), URS0000EB9BD9_9606 (lncRNA), URS0000EBBE85_9606 (lncRNA), URS0000E6901F_9606 (lncRNA), URS00006144FC_9606 (lncRNA), URS00009B653D_9606 (lncRNA), URS0000EA5DD8_9606 (lncRNA)	.	.	.	1563235_at	0	0	0	0	0	0	0	0	0	0	0	0	0	0	0
chr1_133	chr1:22234997-22235127	chr1:22561490-22561620	130	GATTTGTACTATTATCTATTCTCTTATAGATT	AATAGTGATTTGTACTATTATCTATTCTCTTATAGATTGTACTTTTATCTATTCTCTATCTCTTATA	0	Reverse	32	1	67	0	1	0.5	78.7879	81.8182	100	28.5714	99	0.477612	1	.	.	MER63B	.	.	.	.	.	.	URS0000EC0ED3_9606 (lncRNA), URS0000EA55A8_9606 (lncRNA), URS0000EB1285_9606 (lncRNA), URS0000EB5A39_9606 (lncRNA)	2	1 CS: 102 PAS: 73 W: 45.64 1 CS: 227 W: 32.21	.	.	0	0	0	0	0	0	0	0	0	0	0	0	0	0	0
chr1_807	chr1:222499790-222499909	chr1:222673132-222673251	119	GAACATAAATTGTGAAGATTTCATGGACA	TTTATTAGTTCCCCAAATTAATACTTCTATAATTTCTTGGGCCTGTCTTTACTGCAATCTCT	0	Reverse	29	1	62	0	1	0.5	96.5517	96.5517	100	50	91	0.467742	1	lncR.	AL513314.2	MER11C	.	Yes	.	.	lnc-HHIPL2-7:1 (lnc_R.), lnc-HHIPL2-7:4 (lnc_R.), lnc-HHIPL2-7:3 (lnc_R.)	.	URS000076FD03_9606 (lncRNA), URS00007617A0_9606 (lncRNA), URS0000782ED7_9606 (lncRNA)	1	1 CS: 161 W: 31.56	.	.	75.4716	9.06644	0	0	13.9091	0	0	0	0	0	0	29.259	0	0	11.0518
chr1_808	chr1:222558910-222559011	chr1:222732252-222732353	101	TAAGCATATTCTCAGCTGTGCCCAA	TGAAATACATTTGTTCCTATATACAAAATTTATTTGTATTACCAATATGGCA	0	Forward	25	1	52	0	1	0.5	96	96	100	100	77	0.480769	1	protein_coding	TAF1A	.	.	.	.	.	TAF1A-AS1:8 (lnc_R.)	piR-hsa-1573448	URS00008BBE71_9606 (lncRNA)	1	1 CS: 153 PAS: 129 W: 39.8	.	206613_s_at	0	394.657	0	109.174	278.183	181.445	0	81.9818	11.1298	0	100.827	57.3705	110.993	0	52.0083
chr1_809	chr1:222598303-222598434	chr1:222771645-222771776	131	AAAAAAAAATTGTGAAGCAAAGTCACTTGAATCTAGAAAGACTTTTG	TGTGAGACATCCTTTAAGGTGATGTTAGCTTTAAATGA	0	Reverse	47	1	38	0	2	1	100	100	100	100	85	1.23684	1	.	.	(TTTTGT)n	.	.	.	.	TAF1A-AS1:8 (lnc_R.), TAF1A-AS1:11 (lnc_R.), TAF1A-AS1:12 (lnc_R.)	.	URS00008BBE71_9606 (lncRNA), URS0000D57E7E_9606 (lncRNA), URS0000D5D798_9606 (lncRNA)	1	1 CS: 206 PAS: 185 W: 40.62	.	.	0	0	0	0	0	0	55.8966	0	0	0	0	0	0	0	0
chr1_134	chr1:22314704-22314790	chr1:22641197-22641283	86	GATCAAGTTGAGGTCAGTCATATTGGGTTAG	CATAGGAATGGGGTCATGCCGGTGT	0	Unknown	31	1	25	0	1	0.5	96.7742	96.7742	100	100	56	1.24	1	.	.	MLT1C2	.	.	.	.	.	.	URS0000EA42AE_9606 (lncRNA)	.	.	.	.	0	0	0	0	0	0	0	0	0	0	0	0	0	0	0
chr1_810	chr1:223246935-223247023	chr1:223420277-223420365	88	TAGAATATTTTAACTTACTAAAT	GAATATTTAGAATGTACAATGAATGAATACTAATGTAGTATTA	0	Forward	23	1	43	0	1	0.5	95.6522	95.6522	100	100	66	0.534884	1	protein_coding	SUSD4	.	.	.	ZNF316	.	.	.	URS0000EB9483_9606 (lncRNA)	1	1 CS: 139 PAS: 117 W: 40.68	.	219389_at, 223821_s_at, 223822_at	0	0	0	0	0	0	0	0	0	0	0	0	0	0	0
chr1_811	chr1:223345425-223345510	chr1:223518767-223518852	85	CAGATCCAGGCCCTGACGCTCCCTCT	GATCATGCGCTTATTAAGAGATGGAGCCAGGGTT	0	Forward	26	1	34	0	1	0.5	96.1538	96.1538	100	100	60	0.764706	1	protein_coding	SUSD4	MIRb	.	.	.	.	.	.	.	.	.	.	219389_at, 223821_s_at, 223822_at	0	0	0	0	0	0	0	0	0	0	0	0	0	0	0
chr1_812	chr1:223379127-223379268	chr1:223552469-223552610	141	TTCTTGCTTTGTTCATATTTGTTTCACCTGCTTACCTGGTACGCTCCTTTAG	GGCAAGGACTATGATGTTCTCTTGCTTTTTGCTTTTTC	0	Forward	52	1	38	0	1	0.5	98.0769	98.0769	100	100	90	1.36842	1	.	.	L2d2	.	.	PHF20, MITF, RAD51, CBFA2T2, E2F7	.	.	.	.	1	1 CS: 117 W: 32.22	.	.	0	0	0	0	0	0	0	0	0	0	0	0	0	0	0
chr1_813	chr1:223709879-223709963	chr1:223897581-223897665	84	CATTGCTACAGTTATCTACAACTTAGA	TTACTTACTTAGAGTTACTTAGGTAACTATA	0	Forward	27	1	31	0	1	0.5	96.2963	96.2963	100	100	58	0.870968	1	protein_coding	CAPN2	LTR37A	.	Yes	CTCF, HMBOX1, ZNF316, TRIM22, TEAD4, MAFF, MAFK, C11orf30, SMC3, ZNF143, RAD21, EP400	.	.	.	.	1	1 CS: 208 PAS: 188 W: 40.15	.	.	0	12.7997	0	0	0	0	0	0	0	0	0	41.3068	0	0	0
chr1_814	chr1:223748662-223748740	chr1:223936364-223936442	78	GCCCTCTCTCGGCCGTGCGCCCTTTCCC	TGCGCCATCGAGGACCCCCTCCA	0	Unknown	28	1	23	0	2	1	100	100	100	100	51	1.21739	1	protein_coding	CAPN2	.	Yes	Yes	POLR2A, SUZ12, FOS, TAF15, RCOR1, RBM22, CTCF, EZH2, HDAC2, ZBTB33, RBFOX2, IKZF1, ASH2L, PHF8, HNRNPLL, TAF1	.	.	.	URS0000EA4AA3_9606 (lncRNA)	.	.	.	208683_at	57.3202	110.174	0	0	105.639	0	0	0	0	189.186	231.434	0	0	0	67.15
chr1_815	chr1:223761333-223761439	chr1:223949035-223949141	106	TGTTATCACAGAAACTTGGAATGCA	GAGAAATGTTATCACAGAAACTTGGAATGCAGAAAAATTTTTGCTTTTTAGGGGAGG	0	Forward	25	1	57	0	1	0.5	96	96	100	100	82	0.438596	1	protein_coding	CAPN2	.	.	.	ZFX, POLR2A, ATF4	.	.	piR-hsa-653352, piR-hsa-2122259, piR-hsa-2793995	URS0000EB8A96_9606 (lncRNA)	.	.	.	208683_at	0	30.5039	0	44.6026	358.778	251.587	183.884	143.277	0	96.0296	1516.49	426.579	277.743	0	37.1835
chr1_816	chr1:223972312-223972431	chr1:224160014-224160133	119	GAACATAAATTGTGAAGATTTCATAGACA	TTTGTTAGTTCCCCAAATTAATACTTCTATAATTTCTTAGGCCTGTCTTTACTGCAATCTCT	0	Reverse	29	1	62	0	1	0.5	96.5517	96.5517	100	50	91	0.467742	1	transcribed_unprocessed_pseudogene	GTF2IP20	MER11C	.	.	.	.	lnc-TP53BP2-8:1 (lnc_R.), lnc-TP53BP2-8:2 (lnc_R.), lnc-TP53BP2-8:3 (lnc_R.), lnc-TP53BP2-8:4 (lnc_R.)	.	URS0000D575D0_9606 (lncRNA), URS0000D5B5C0_9606 (lncRNA), URS0000D5BDFF_9606 (lncRNA), URS00009ADE7F_9606 (lncRNA), URS0000D5D018_9606 (lncRNA), URS0000EA2EC1_9606 (lncRNA), URS0000EBB135_9606 (lncRNA), URS0000EA6D99_9606 (lncRNA), URS0000EBA313_9606 (lncRNA), URS0000EBC912_9606 (lncRNA), URS0000EAD105_9606 (lncRNA), URS0000EA28D7_9606 (lncRNA)	1	1 CS: 161 W: 31.73	.	.	88.0501	18.1329	0	106.055	125.182	0	20.4954	0	0	0	0	126.789	0	0	22.1035
chr1_817	chr1:224033152-224033257	chr1:224220854-224220959	105	CACACACCAATGTGTGCACAAATACA	TGCACAACCATACATACACACCATACATACAACACACATACACCATACACACAA	0	Reverse	26	1	54	0	2	1	100	100	100	100	80	0.481481	1	unprocessed_pseudogene	AC138393.2	(CA)n, (ACATACAC)n	.	.	.	.	lnc-FBXO28-4:2 (lnc_R.), lnc-TP53BP2-7:1 (lnc_R.)	piR-hsa-1990168	URS0000EC06BB_9606 (lncRNA), URS0000E9D224_9606 (lncRNA), URS0000E939B6_9606 (lncRNA), URS00008B5DF5_9606 (lncRNA), URS0000EA352E_9606 (lncRNA), URS0000EA3BF4_9606 (lncRNA), URS0000EA5A47_9606 (lncRNA), URS00008B890F_9606 (lncRNA), URS0000EBEC39_9606 (lncRNA), URS0000EB3056_9606 (lncRNA)	.	.	.	1562546_at	0	61.5834	0	480.25	78.7309	0	162.416	105.184	0	0	571.352	132.493	13.3506	0	125.114
chr1_818	chr1:224202712-224202841	chr1:224390414-224390543	129	AAGTGCTGGGATTACAGGTGTGAGCCACT	GAGCCTGGCTAAGAGAAAGGCCTTGAACTCTTAAATTCCTGGCCTCAAGCAATCCTCCCATCTCAGCCTCCC	0	Reverse	29	1	72	0	1	0.5	96.5517	96.5517	100	8.33333	101	0.402778	1	.	.	AluSq2, FLAM_C	.	.	.	.	.	piR-hsa-3855752	.	.	.	.	.	23.222	8.36902	0	12.2371	38.5176	0	0	21.4414	0	79.0398	0	9.00276	65.3154	130.58	0
chr1_819	chr1:224277083-224277214	chr1:224464785-224464916	131	ATTTGAGCTCTTCTACCTTCACTATATTATATTACAAAG	CCCTTGGAAAGCAGGGGTCCTATTCAGATATTCAGATTTTATCATTATTGTAAC	0	Forward	39	1	54	0	1	0.5	97.4359	97.4359	100	100	93	0.722222	1	protein_coding	NVL	.	.	Yes	CREB1, FOXA1	.	.	.	.	1	1 CS: 99 W: 32.23	.	207877_s_at	0	49.4533	0	84.3621	75.868	0	0	0	0	0	0	70.9308	0	0	50.2353
chr1_820	chr1:224845119-224845256	chr1:225032821-225032958	137	CCAGAAAAGTGGTGCTTGCCACTAAGGGTGAAGGACCAAGGCAG	AAAAGAGAGGGTAGAGACATGGAGAGAAGGGGTCGGGGGGTGCTTGCCCC	0	Unknown	44	1	50	0	1	0.5	97.7273	97.7273	100	100	94	0.88	1	lncR.	AL391811.1	HERVH-int	.	.	MNT	.	.	.	URS0000E92FC8_9606 (lncRNA), URS0000EB9153_9606 (lncRNA), URS0000EEC852_9606 (lncRNA)	.	.	.	.	0	0	0	0	0	0	0	0	0	0	0	0	0	0	0
chr1_821	chr1:224969028-224969130	chr1:225156730-225156832	102	CTGTAACTTATGAAGAAATGCCA	ATAATTTTGGCATTTAAGAAGCATTTTTCCTTTCAGAATTAATAAAGCATTTGTTAC	0	Reverse	23	1	57	0	1	0.5	95.6522	95.6522	100	100	80	0.403509	1	protein_coding	D.H14	.	.	.	.	.	.	.	URS0000EA09A4_9606 (lncRNA), URS00008C325F_9606 (lncRNA), URS00008B50F3_9606 (lncRNA)	2	1 CS: 179 PAS: 164 W: 47.71 1 CS: 75 W: 31.64	.	1554540_at	0	147.88	0	15.4449	113.434	277.692	47.7563	419.46	0	136.035	0	215.891	164.874	0	103.007
chr1_822	chr1:224984644-224984756	chr1:225172346-225172458	112	CTGAGAAAGGACTAATATCCAGAATCTACAATGAA	CTCAAACAAATCAGTAAGAAAAAACAATCCCATCAAAAGTGGG	0	Reverse	35	1	43	0	1	0.5	97.1429	97.1429	100	100	78	0.813953	1	protein_coding	D.H14	L1PB, L1PB1	.	.	L3MBTL2	.	.	piR-hsa-115650, piR-hsa-955382	URS0000EA09A4_9606 (lncRNA)	.	.	.	1554540_at	0	0	0	0	29.5415	0	0	49.3342	0	0	0	0	0	0	0
chr1_823	chr1:225015811-225015916	chr1:225203513-225203618	105	CACCAGAGTGGGAAGCAACAGCCTGGGCTCCAGAG	GTGGATACCACACTCACCAGACTATGGAGGGTTTAA	0	Forward	35	1	36	0	1	0.5	97.1429	97.1429	100	100	71	0.972222	1	protein_coding	D.H14	LTR66	.	.	.	.	.	.	URS0000EA09A4_9606 (lncRNA)	.	.	.	1554540_at	0	0	0	0	0	0	0	0	0	0	0	0	0	0	0
chr1_824	chr1:225222612-225222699	chr1:225410314-225410401	87	TTACAAACCTCTAGCTAGCCACAGA	GCACTGATTGGTGCATTTTTACAGAACACTGGTGCATT	0	Unknown	25	1	38	0	1	0.5	96	96	100	100	63	0.657895	1	protein_coding	D.H14	LTR12B	.	.	.	.	.	.	.	.	.	.	.	0	0	0	0	0	0	27.9483	0	0	0	0	0	0	0	0
chr1_825	chr1:225483460-225483554	chr1:225671162-225671256	94	TAGTCTCAAACTCCTGACCTCAGGTGATCCGTCCA	TGGGTTTTCTCCATGTTGGCCAGGC	0	Reverse	35	1	25	0	1	0.5	97.1429	97.1429	100	100	60	1.4	1	.	.	AluSx1, AluSp	.	.	.	.	.	.	URS0000E981E9_9606 (lncRNA), URS0000E9FBC6_9606 (lncRNA), URS0000EA405E_9606 (lncRNA)	.	.	.	.	0	0	0	0	0	35.4208	0	14.6704	0	0	0	0	134.068	0	0
chr1_826	chr1:225668158-225668252	chr1:225855860-225855954	94	TTCTGAGCAATGTCATTCTCTTTCTTTCACT	ATCACCCTATTTTACTTTTTCCCTAGATTACTT	0	Reverse	31	1	33	0	1	0.5	93.75	96.875	100	100	64	0.939394	1	.	.	.	.	.	PRPF4, ATF7, ATF2	.	lnc-E.H-3:1 (lnc_R.)	.	URS00008B3EB3_9606 (lncRNA), URS0000EAD032_9606 (lncRNA), URS0000EB5A1B_9606 (lncRNA)	2	1 CS: 245 PAS: 229 W: 47.98 1 CS: 85 PAS: 64 W: 39.97	.	.	0	0	0	16.7456	0	0	0	0	0	0	0	0	0	0	0
chr1_827	chr1:226011556-226011640	chr1:226199257-226199341	84	TCACGTCTGTAATCCTAGCACTTGGGGAGGCA	GAGGCAGGCAGATTACTTGGT	0	Reverse	32	1	21	0	1	0.5	96.875	96.875	100	100	53	1.52381	1	.	.	AluYh3, AluSq2	.	.	CBFA2T3, ZFX	.	.	piR-hsa-8389186	.	.	.	.	.	0	0	0	0	0	0	0	49.1891	0	0	0	0	0	0	0
chr1_828	chr1:226230931-226231026	chr1:226418632-226418727	95	CCATACCACTGGATGGTATGGTA	ATAAATAAAATCCGTATCACTGGATGGTATGGTATGGTAATAAATAAAAT	0	Unknown	23	1	50	0	1	0.5	95.6522	95.6522	100	100	73	0.46	1	.	.	.	.	.	.	.	.	.	.	1	1 CS: 178 PAS: 162 W: 48.01	.	.	0	0	0	0	0	0	0	0	0	0	476.127	0	0	0	0
chr1_829	chr1:226361631-226361732	chr1:226549332-226549433	101	TGCCAGCCTGAAAGTCACTCTAAG	GCCTCTTCATGGGGCTGGGTTGCCTCATCTCCCCGGGGCTGGCAGGATGCTCAA	0	Unknown	24	1	54	0	1	0.5	95.8333	95.8333	100	100	78	0.444444	1	protein_coding	PARP1	.	.	.	.	.	lnc-LIN9-1:2 (lnc_R.), lnc-LIN9-1:1 (lnc_R.)	.	URS00009BAD26_9606 (lncRNA), URS0000D6E4CD_9606 (lncRNA)	.	.	.	208644_at	0	223.994	0	93.5781	0	0	24.1122	0	27.8246	174	100.827	0	0	0	39.0062
chr1_830	chr1:226834267-226834404	chr1:227021968-227022105	137	TGGGGACGCCTGCCTTGATCATTCACCCACA	TTCCATTGGTGTCTGATCTCCG,CTCACTTGGTGGCAGGTCAATTA	0	Forward	31	2	22.5	0.707107	2	0.666667	80.6452	82.2265	52.1739	54.3478	53.5	1.37778	1	.	.	HERVH-int	.	.	.	.	.	.	URS0000EB7F08_9606 (lncRNA)	.	.	.	.	0	0	0	0	0	0	0	0	0	0	0	0	0	0	19.2205
chr1_831	chr1:227249945-227250047	chr1:227437646-227437748	102	AAGAGTACAACTGGATTTTTTGTAACACAAAGGA	CCAATAATAATTTAGTTGTCCATTTTGAAATAACT	0	Forward	34	1	35	0	1	0.5	97.0588	97.0588	100	100	69	0.971429	1	protein_coding	CDC42BPA	L1MA2	.	.	ELF4, ATF4, CHAMP1	.	lnc-ITPKB-4:1 (lnc_R.)	.	URS00008C2A83_9606 (lncRNA)	1	1 CS: 93 W: 31.97	.	214464_at	0	0	0	0	113.434	0	0	0	0	0	0	0	0	0	0
chr1_832	chr1:227257787-227257855	chr1:227445488-227445556	68	ACACGCAAGTTTGACAAGGTGGG	TGAAACCTTTTTTAAAAAAAATT	0	Forward	23	1	23	0	1	0.5	95.6522	95.6522	100	100	46	1	1	protein_coding	CDC42BPA	.	.	.	CTCF, ARID2, NRF1	.	.	.	URS00009BD323_9606 (lncRNA)	.	.	.	214464_at	43.7516	0	0	0	96.7592	0	0	0	0	0	0	0	0	0	0
chr1_25	chr1:2273261-2273372	chr1:2204700-2204811	111	TGTGGAAAGACAGCAGCTGTGGGGTCCCT	GTCCTGGCCGGCCACTCCTCCTTCCCGCCAGTGCCGGAGACCCTCGGAAGTGTA	0	Unknown	29	1	54	0	1	0.5	96.5517	96.5517	100	100	83	0.537037	1	protein_coding	SKI	.	.	Yes	POLR2G, RBM22	.	.	piR-hsa-1893162	URS00019EB250_9606 (lncRNA), URS0000EB968B_9606 (lncRNA)	.	.	.	204270_at	0	19.4281	0	0	0	0	21.9594	0	0	0	0	0	0	0	0
chr1_833	chr1:227452842-227452930	chr1:227640543-227640631	88	CTCTGGAGTAGCTTGGACTACAGGCATGGGC	TACTACACACAATCCTCCCACCTCAGT	0	Reverse	31	1	27	0	1	0.5	96.7742	96.7742	100	100	58	1.14815	1	.	.	AluJo	.	.	CEBPB	.	.	.	URS00001E2917_9606 (misc_RNA), URS000044B5AA_9606 (scRNA), URS0000EBF2AB_9606 (lncRNA), URS0000EBE936_9606 (lncRNA), URS0000EB5B4F_9606 (lncRNA), URS0000E9D09F_9606 (lncRNA)	.	.	.	.	0	0	0	17.8745	0	0	0	0	0	0	0	0	0	0	0
chr1_834	chr1:227457599-227457738	chr1:227645300-227645439	139	CTGCCTCAGCCTCCCAAGTAGCTGGGATTACAGG	TGTGCACCATGCTTGGCTATTTTTTTTTTTTTTTTTTTGAGATGGAGTTTCGCTCTTGTTCAAGCGATTCTC	0	Unknown	34	1	72	0	1	0.5	97.0588	97.0588	100	25	106	0.472222	1	.	.	AluJo, (T)n, AluSg4	.	.	.	.	.	.	URS00001E2917_9606 (misc_RNA), URS000044B5AA_9606 (scRNA), URS0000EBF2AB_9606 (lncRNA), URS0000EBE936_9606 (lncRNA), URS0000EB5B4F_9606 (lncRNA), URS0000E9D09F_9606 (lncRNA)	.	.	.	.	21.5633	0	6.31322	0	23.8442	0	0	0	0	6.67219	0	0	10.1083	0	9.47294
chr1_835	chr1:227722332-227722448	chr1:227910033-227910149	116	ATTGTGAAGATTTCATGGACATTTAT	TAGTCCCCCAAATTAATACTTGTATAATTTCTTATGTCTGTCTTTACTGCAGTCTCTGAACATAA	0	Reverse	26	1	65	0	1	0.5	96.1538	96.1538	100	20	91	0.4	1	.	.	MER11C	.	.	CBX3	.	.	piR-hsa-6823152	.	1	1 CS: 153 W: 31.31	.	.	103.209	130.185	0	285.533	0	0	0	0	0	0	0	10.0031	0	0	294.714
chr1_836	chr1:227748608-227748765	chr1:227936309-227936466	157	GGCCCTGGCCTCTGAGGTCACAGAGGATGGAGTGAGGTCTGTCTTG	ATGACGGCCTCTGTTAGTGAGGTGTCTCCTGTCAGCATCTGTGGCTCCTATGTGGTAATGGGGATG	0	Reverse	46	1	66	0	1	0.5	97.8261	97.8261	100	50	112	0.69697	1	protein_coding	S.P47	.	.	Yes	HDAC1, POLR2A, GABPA, EP300, E2F1, CREB1, NR2F2, CTBP1, JUND, MTA3, PKNOX1, CREM, NCOA1, MEIS2, CREB3L1, NR2F1, ZNF184, MNT, SKIL, ZNF24, E2F8, NFIC, ZNF318, AFF1, EP400, MLLT1, RAD51, SMARCA5, GMEB1, DPF2, E4F1, MTA1, ZBTB40, NBN, HDAC2, ZEB2	.	.	.	.	.	.	.	225244_at	0	0	0	0	0	0	0	0	0	0	0	0	0	0	0
chr1_837	chr1:227782484-227782561	chr1:227970185-227970262	77	GTGGGGTCTCCTCTGTCCCTGACC	CCTCGCTGTTCTCAGGACTTCACAGTGTGG	0	Reverse	24	1	30	0	1	0.5	95.8333	95.8333	100	100	54	0.8	1	.	.	.	.	.	ZNF263	.	.	.	URS0000EA2BC3_9606 (lncRNA), URS0000EBFE00_9606 (lncRNA)	.	.	.	.	96.7584	111.587	192.634	387.509	342.379	733.392	756.753	750.449	123.712	143.709	498.102	1365.42	290.29	625.698	459.073
chr1_838	chr1:227853456-227853548	chr1:228041157-228041249	92	CACATATATTTACTCTTTAGGGTCCTCTC	TATAGAAGGCATTTATCCAAGGAAGAGTCGTGACT	0	Reverse	29	1	35	0	1	0.5	96.5517	96.5517	100	100	64	0.828571	1	.	.	.	.	.	.	.	.	.	URS0000EACD09_9606 (lncRNA)	1	1 CS: 78 W: 31.39	.	.	0	0	0	0	0	0	0	0	0	0	0	0	0	0	0
chr1_839	chr1:228279480-228279727	chr1:228467181-228467428	247	AGGGCCAGGGGAGGACACAGTTCA	GGGCTGTTGGGAGGCCTGGACAGGGCTGTGGGTGGGTACAGGGC,GGGCAGTGACAACACAGTTCAGGGCCACAGATGGATATCAATT,GGACTGCAGAGGACACAGCTC,GGGAATGGTGGACACAGCTC	0	Unknown	24	4	32	13.2916	1	0.2	58.3333	62.8445	11.3636	27.8742	56	0.75	2	protein_coding	OBSCN	.	.	.	ZBTB33, SP1, RXRA	.	.	.	.	.	.	.	.	0	0	0	0	0	0	29.7514	0	0	3.76656	0	0	0	25.6685	5.34763
chr1_840	chr1:228329350-228329437	chr1:228517051-228517138	87	ATTATTGCTTCAAATATTCTTTTCTTCAATTAC	AGGTATATTAAGCCATATTATT	0	Reverse	33	1	22	0	1	0.5	96.9697	96.9697	100	100	55	1.5	1	protein_coding	OBSCN	L1MEc	.	.	.	.	.	.	.	2	1 CS: 184 W: 33.16 2 CS: 81 W: 32.3	.	.	0	0	0	0	0	0	55.8966	0	0	0	0	0	0	0	0
chr1_841	chr1:228369545-228369803	chr1:228557246-228557504	258	CCTGCCCCAGCCTGAGCCTGGATCCC	GATTTCAGACTAAGGCTGGTGCCACCCAGGCTGATTCTAGATG,CATCTTAGACTAAGGCTGGA,TGCCCCAGCCTGAGTCTGGATC,ACTTAAGCTGACCCTAGATCCCGTCTGCTACTTGAGCCCAGATA	0	Unknown	26	4	32.25	13.0224	1	0.2	46.1538	44.9881	15.2174	30.0458	58.25	0.806202	2	protein_coding	OBSCN	.	.	Yes	RBFOX2, E2F8, YY1, KDM5B, FOXK2, DPF2, ATF4, GATA1, HDAC2, NFATC3, MNT, CBX1, SMAD5, MGA, L3MBTL2, NBN, GMEB1, POLR2A, CBFA2T3, E4F1, NRF1, CREB3L1, IKZF1, ZNF592, SMARCC2, ZNF24, SKIL, TRIM28, GABPB1, NR2F6, ESRRA, SP1, KDM4B, ZEB2, CBX3, NR2C1, KDM1A, MITF, MLLT1, ATF7, REST, PRDM10, MTA3, MBD2, IRF1, HCFC1, POLR2G, LEF1, ARID3A, CTCF, BACH1, MAFK, ZFP91, MAFF, SMARCA5, ZNF143, ZBTB5, NFRKB	.	.	.	.	.	.	.	.	0	0	0	30.711	0	0	446.309	5.38104	0	0	0	13.5563	60.1036	253.976	25.6025
chr1_842	chr1:229331902-229331986	chr1:229467649-229467733	84	GCCTCCCGAATAGCTGGGATTACAGG	TGTGTGCTGGGCTCAAGCAATTCTCTCACCTCA	0	Forward	26	1	33	0	1	0.5	96.1538	96.1538	100	100	59	0.787879	1	protein_coding	CCSAP	AluSx	.	.	.	.	.	piR-hsa-3840762	.	.	.	.	1553697_at, 1553698_a_at	0	166.396	0	18.7156	0	39.5879	0	0	6.6779	0	13.4436	13.7689	0	0	15.6025
chr1_843	chr1:229343551-229343687	chr1:229479298-229479434	136	GTTGTCCCATTTGTTACAGTTTCAAAAGTGGCCCC	ACACTCTTTTCCCTTTTTACACATAAAACCTTCACAGATCCAGTTACTTTGTGCAGAAGTATACAAC	0	Forward	35	1	67	0	1	0.5	97.1429	97.1429	100	42.8571	102	0.522388	1	.	.	.	.	Yes	ASH2L, TAF1, RBM39, L3MBTL2, EP400, MNT, CTCF, SUZ12, HDAC2, RNF2, MTA1, BRD4, ZNF592, GATA3, E2F1, FOXM1, SMARCA4, ARNT, ZSCAN29, BRD9, NFATC3, BMI1, TBP, EZH2, ZBTB40, ZBTB33	.	.	.	.	.	.	.	.	0	7.94141	0	0	0	0	53.8565	0	0	47.7281	0	8.54276	0	0	0
chr1_844	chr1:229413384-229413473	chr1:229549131-229549220	89	CTGCTTTTCTGGGGAAGGGGCAAGTACCC	CAACCCCTTATCTCTGTGTCTCTACCCCTTCT	0	Unknown	29	1	32	0	1	0.5	96.5517	96.5517	100	100	61	0.90625	1	.	.	HERVH-int	.	.	.	.	.	.	URS0000E9D838_9606 (lncRNA), URS0000E9DFDE_9606 (lncRNA), URS0000EB10BF_9606 (lncRNA)	.	.	.	.	0	0	0	0	0	0	0	0	0	0	0	0	0	0	0
chr1_845	chr1:229675527-229675669	chr1:229811274-229811416	142	CCATCCATCCATCCATCCATCCA	TCCCTCTTTCCCTTCAC,ACCATCCATCCATCCAT,CCCACTCACTCACCCAC	0	Reverse	23	3	17	0	1	0.25	47.8261	53.0369	29.4118	31.2575	40	1.35294	1	.	.	(CATC)n	.	Yes	.	.	lnc-TAF5L-4:2 (lnc_R.), lnc-TAF5L-4:1 (lnc_R.)	.	URS00008B399F_9606 (lncRNA), URS00008B900D_9606 (lncRNA)	1	1 CS: 102 PAS: 80 W: 48.03	.	.	0	0	30.9039	0	0	0	0	0	27.7857	0	0	0	0	0	0
chr1_846	chr1:229706737-229706857	chr1:229842484-229842604	120	GAACATAAATTGTGAAGATTTCATGGACAT	TTATTAGTTCTCCAAATTAATACTTTTATAATTTCTTACGCCTGTCTTTACTGCAGTCTCT	0	Reverse	30	1	61	0	2	1	100	100	100	100	91	0.491803	1	.	.	MER11C	.	.	.	.	.	.	.	1	1 CS: 161 W: 31.77	.	.	0	17.983	0	0	0	0	0	0	0	0	0	0	0	0	0
chr1_847	chr1:229866092-229866199	chr1:230001839-230001946	107	CACCAATCGGCACTCTGTATCTAGCT	CAAGGTTTGTAAACACACCAATCAGCACCCTGTGTTTAGCTCAAGGTTTGTGAATG	0	Forward	26	1	56	0	1	0.5	96.1538	96.1538	100	100	82	0.464286	1	lncR.	LINC01682	LTR12C	.	.	.	.	.	piR-hsa-7187384	URS0000E65735_9606 (lncRNA), URS000015321D_9606 (piRNA)	.	.	.	.	0	70.5168	16.3676	0	30.9092	15.5786	0	12.9045	0	0	21.1612	21.6733	0	19.6475	0
chr1_848	chr1:230176142-230176239	chr1:230311888-230311985	97	TTGATTGGAAGGAAGAAGGGAGGTTGAGGAGTG	CTCACCCTGCACTAGTTTTATAGTAGGCATCA	0	Reverse	33	1	32	0	1	0.5	96.9697	96.9697	100	100	65	1.03125	1	protein_coding	GALNT2	.	.	Yes	DPF2, ZKSCAN1	.	.	.	.	.	.	.	217787_s_at, 217788_s_at	0	33.3053	0	0	0	0	0	56.8853	0	0	151.583	47.7697	0	0	0
chr1_26	chr1:2302195-2302276	chr1:2233634-2233715	81	GGCACCTTCGCTAAGCTTCCTCCA	CCAGCGGGACCTGGTTCTGGGTGGGCTGGGTCTG	0	Unknown	24	1	34	0	2	1	100	100	100	100	58	0.705882	1	protein_coding	SKI	.	.	Yes	RBM39, POLR2G	.	.	piR-hsa-5897007	URS00019EB250_9606 (lncRNA), URS0000EB968B_9606 (lncRNA)	.	.	.	204270_at	55.2231	79.6078	0	0	671.709	143.627	29.9933	33.9924	6.92222	318.963	250.838	342.544	17.2581	0	0
chr1_849	chr1:230959996-230960091	chr1:231095742-231095837	95	TGCAGAGACCAACGCTATCTGGCTT	GCTGCTGTATTCCTAACACTCACCTAGTACAATGCCTGGTACATAA	0	Forward	25	1	46	0	1	0.5	96	96	100	100	71	0.543478	1	protein_coding	TTC13	L2a	.	.	HMBOX1	.	.	.	URS00008BB114_9606 (lncRNA)	.	.	.	.	0	0	0	0	86.9321	0	0	0	0	0	0	0	0	0	0
chr1_850	chr1:231391054-231391155	chr1:231526800-231526901	101	GTGTGTGTGTGAGACAGGGAACTCATTCTGTT	TTTTTTTTGTGTGTGTGTGTGTGTGTGTGTGTGTGTGT	0	Unknown	32	1	38	0	2	1	100	100	100	100	70	0.842105	1	protein_coding	EGLN1, AL445524.2	AluJo, (TG)n	.	Yes	FOS	.	lnc-EXOC8-3:1 (lnc_R.)	piR-hsa-112948	URS0000EF3F68_9606 (lncRNA), URS0000EF1380_9606 (lncRNA), URS00008C35E4_9606 (lncRNA)	1	1 CS: 112 W: 31.5	.	221497_x_at, 223045_at, 223046_at, 224314_s_at	44.395	63.9984	0	93.5781	65.4547	0	217.01	0	0	36.6316	11.203	11.4741	0	41.6065	0
chr1_851	chr1:231461910-231461995	chr1:231597656-231597741	85	GGTAGCAATGGCTGGTAACAAGTGAT	CAAAGGGGGCTCCAGATTAAAGGGGGCTCCAGGA	0	Forward	26	1	34	0	2	1	100	100	100	100	60	0.764706	1	protein_coding	AL445524.2	.	.	.	.	.	.	piR-hsa-3054222, piR-hsa-6117720	URS0000EF3F68_9606 (lncRNA), URS0000EBE293_9606 (lncRNA), URS0000EBF30B_9606 (lncRNA), URS0000EBD2AE_9606 (lncRNA)	.	.	.	.	0	0	0	147.984	0	0	57.1965	0	0	0	0	0	0	197.389	293
chr1_852	chr1:232100529-232100673	chr1:232236275-232236419	144	AGTATTAATTTTGGGAACTGATAAGTGTCCATGAAATCTTCACAATTTATGTTC	AGAGATTGCAGTACATACAGGCATGAGAAATTATAAA	0	Forward	54	1	37	0	1	0.5	98.1481	98.1481	100	100	91	1.45946	1	.	.	MER11A	.	.	.	.	.	.	URS0000E96E9C_9606 (lncRNA)	1	1 CS: 96 PAS: 73 W: 39.72	.	.	93.6888	0	12.1911	10.9712	0	0	0	0	0	0	0	0	0	0	0
chr1_853	chr1:232233763-232233889	chr1:232369509-232369635	126	CAGAGATAAGAGGTCGGGGCGTGGAAATAAGGGATTGGGGC	GTGGAAATAAGGGATTGGGGCGCAGAGATATAAGAGGTTGGGGCA	0	Unknown	41	1	45	0	0	0	78.0488	78.0488	100	100	86	0.911111	1	.	.	HERVH-int	.	.	.	.	.	piR-hsa-7081540	.	.	.	.	.	0	0	0	12.5262	0	0	0	0	0	0	0	0	0	0	0
chr1_135	chr1:23224346-23224474	chr1:23550839-23550967	128	ATTAAAATGAAATCTTCACAATTTATGTTC	AGAGATTGAAGTAAAGACAGGCATAAGAAATTATAAAACTCTTAATTTTGGGAACTGATATATGTCAAT	0	Forward	30	1	69	0	2	1	100	100	100	11.1111	99	0.434783	1	.	.	MER11A	.	.	.	.	.	piR-hsa-4741574	URS0000EB13AB_9606 (lncRNA), URS0000E99B5A_9606 (lncRNA), URS0000EA068C_9606 (lncRNA)	2	1 CS: 220 PAS: 200 W: 46.76 2 CS: 118 PAS: 101 W: 45.33	.	.	0	0	0	0	0	0	0	0	0	0	0	0	0	0	0
chr1_854	chr1:232302985-232303104	chr1:232438731-232438850	119	ACCTGATCTTTATAATCATCTCTGACTTATCTCCTCAGAAGAG	GAAAGCAGTGGTCATTCCTACCAAGATAGAAATG	0	Reverse	43	1	34	0	1	0.5	97.6744	97.6744	100	100	77	1.26471	1	.	.	MIRc	.	.	CTCF, ATF7, SREBF1, ATF2, CEBPB	.	.	.	URS0000EAF071_9606 (lncRNA), URS0000E9321E_9606 (lncRNA)	.	.	.	.	0	0	0	0	0	0	0	0	0	0	0	0	0	0	0
chr1_855	chr1:232321824-232321930	chr1:232457570-232457676	106	ATATAATATATACAACATACAAAATA	GGAATAGGAAATACATTTTCCTTCTTTATGATTTTCTTAACCGGATTTTCCTTTT	0	Forward	26	1	55	0	1	0.5	69.2308	69.2308	100	100	81	0.472727	1	.	.	Tigger2a	.	.	.	.	.	.	URS0000EA543D_9606 (lncRNA)	1	1 CS: 126 PAS: 105 W: 40.15	.	.	0	0	0	0	0	0	0	0	0	0	0	0	0	0	0
chr1_856	chr1:232452383-232452497	chr1:232588129-232588243	114	TCCACAACTTCAGAGGCACCCAGGAAGGCCCCCA	CAGTTAACAGACACCACGGTCACTGCCAAGTACTGTAGTGTATGCAT	0	Unknown	34	1	47	0	2	1	100	100	100	100	81	0.723404	1	protein_coding	SIPA1L2	.	.	Yes	.	.	.	piR-hsa-1349358	.	.	.	.	225056_at	13.1255	66.2244	0	13.8333	0	0	85.546	0	39.4867	0	0	81.4162	49.2232	0	0
chr1_857	chr1:232457069-232457143	chr1:232592815-232592889	74	ATGGGACTTCAAAACACAGGTGGCTTT	AGGTTGAACATAAATACTTTT	0	Reverse	27	1	21	0	1	0.5	96.2963	96.2963	100	100	48	1.28571	1	protein_coding	SIPA1L2	.	.	Yes	CTCF	.	.	.	.	1	1 CS: 211 PAS: 190 W: 48.06	.	225056_at	0	0	0	0	0	0	0	0	0	0	0	0	0	0	0
chr1_858	chr1:233081797-233081914	chr1:233217543-233217660	117	GGGCTCTGAGCTGCAGCTGCTTTCCTTTCCAGACAGGCCTCTCTG	ACCTGTCCTACTCTGAGCAAATGCCTCG	0	Unknown	45	1	28	0	2	1	100	100	100	100	73	1.60714	1	protein_coding	PCNX2	.	.	Yes	ZFX, ESR1, CTBP1, SMARCA4	.	.	piR-hsa-2788502	URS0000EAEE2E_9606 (lncRNA)	.	.	.	.	0	36.8804	0	13.4816	0	0	0	0	0	0	0	0	0	0	0
chr1_859	chr1:233396049-233396137	chr1:233531795-233531883	88	TGCTGATTGGTCCGTTTTTACAG	CGTGCTGACAGGTGTGTTTACAAATCTTTAGCTAGACACAGAG	0	Reverse	23	1	43	0	1	0.5	95.6522	95.6522	100	100	66	0.534884	1	.	.	LTR12_	.	Yes	NFATC3, MAFK, NFYB	.	.	piR-hsa-7463166	.	.	.	.	.	0	0	0	0	0	0	0	0	0	0	0	0	0	0	0
chr1_860	chr1:233553432-233553531	chr1:233689178-233689277	99	GGTGATCACACCACTGCACTCTAGC	ACTCTGAGGTGGCAGGACATCTTGAACCCAGGAGGCTGCAGTGAGTGATA	0	Reverse	25	1	50	0	2	1	100	100	100	100	75	0.5	1	.	.	AluJr, FRAM	.	.	ZFX, KDM1A	.	.	.	URS0000E91E4A_9606 (lncRNA)	.	.	.	.	0	0	0	0	0	0	0	0	0	0	0	0	0	0	0
chr1_861	chr1:233799755-233799877	chr1:233935501-233935623	122	AAATGTCCATGAAATCTTCACAGTTTATGTTC	AGAGATTGCAATAAAGACAGGCGTAAGAAATTACAAAAGTATTAATTTGGAGAACTAAT	0	Forward	32	1	59	0	1	0.5	96.875	96.875	100	100	91	0.542373	1	.	.	MER11C	.	.	.	.	.	.	.	1	1 CS: 205 PAS: 189 W: 49.07	.	.	0	0	0	51.7342	54.2795	0	0	0	0	0	0	0	0	0	0
chr1_862	chr1:233805647-233805752	chr1:233941393-233941498	105	AATAAAAGAATACTACACACTTACCAGAA	AAGGTACTCAACATGTTATTTCATTACTGAATTGCAAATTAAAACAAG	0	Forward	29	1	48	0	1	0.5	96.5517	96.5517	100	100	77	0.604167	1	.	.	L1MC2	.	.	.	.	.	.	.	1	1 CS: 123 PAS: 101 W: 49.1	.	.	0	0	0	0	0	0	0	0	0	0	0	0	0	0	0
chr1_136	chr1:23430766-23430866	chr1:23757259-23757359	100	GCACCAGGACAGGGACTGGCCAAAC	TGCAGCCACCTGGGCACCAGGACAGGGACTGGCCAAACCGTGGCCACCTGG	0	Unknown	25	1	51	0	2	1	100	100	100	100	76	0.490196	1	protein_coding	ASAP3	.	.	.	POLR2G	.	.	.	.	.	.	.	219103_at, 222236_s_at	0	0	0	47.2523	0	0	97.4039	27.5978	0	0	0	104.289	112.092	0	65.6541
chr1_863	chr1:234371499-234371624	chr1:234507245-234507370	125	TTGTTGATTTCCATAGTGTAAACAGTCCCATC	ATGGTTGACTTCAAGCTACTTATTTGAATTGGCTCCAAACATAAAACAAAATCCTGGCTTGT	0	Forward	32	1	62	0	1	0.5	96.875	96.875	100	50	94	0.516129	1	.	.	MER63A	.	Yes	FOXK2, YY1, TCF12, FOXA1, SP1, CTCF, FOXA2, ASH1L, HNF4A, GABPA, ZBTB33, RXRA, EGR1, MAX, TCF7, RAD21, GATA3, POLR2A	.	lnc-TARBP1-1:3 (lnc_R.), lnc-TARBP1-1:4 (lnc_R.), lnc-TARBP1-1:5 (lnc_R.)	.	URS0000D5CAC3_9606 (lncRNA), URS0000D57BF2_9606 (lncRNA), URS0000D5A78E_9606 (lncRNA)	.	.	.	.	0	86.347	0	1464.57	291.429	0	0	409.258	22.5247	0	244.865	111.463	247.093	0	0
chr1_864	chr1:234792300-234792397	chr1:234928047-234928144	97	CTTCCCAGAGGCAGGCCTTTAGG	ATGCTGAGATTGAGCTTCTGTTGTCCAGACAAGCTCATGCCTCTAGACCCTG	0	Unknown	23	1	52	0	2	1	100	100	100	100	75	0.442308	1	.	.	.	.	.	MITF	.	.	.	URS0000EAFEBA_9606 (lncRNA)	.	.	.	.	0	0	0	0	0	0	0	0	0	0	0	0	0	0	0
chr1_865	chr1:234981421-234981502	chr1:235117168-235117249	81	CATTGGCTGAAATGAAGCTGTCA	CCTTCCAATCTCGGAAGGGAGAGAAATTCTTGGTGA	0	Unknown	23	1	36	0	1	0.5	95.6522	95.6522	100	100	59	0.638889	1	.	.	.	.	.	MLLT1, SIN3A, IKZF1, POLR2A, EP300, KDM1A, IKZF2, ZNF592, PHF8, TCF12, ZBTB33, EP400, KDM4B, HDAC2, YY1, SMARCA4, HNRNPH1, RB1, SMARCE1, BACH1, BCL3, NFRKB, NRF1, XRCC5, ZNF316, MEF2B, BRD9, ZNF143, ZNF207, EBF1, JUNB	.	lnc-GGPS1-15:1 (lnc_R.), lnc-GGPS1-15:2 (lnc_R.)	.	URS0000EB40C3_9606 (lncRNA), URS0000E9E11A_9606 (lncRNA), URS0000D5846B_9606 (lncRNA), URS0000D5A740_9606 (lncRNA)	.	.	.	.	0	0	0	0	0	0	0	0	0	0	0	0	0	0	0
chr1_866	chr1:235250487-235250586	chr1:235413802-235413901	99	GTTTGATTAATGCTTTTTCTCCTCCAAC	GGAGAGTAAGTATCCAAGGATAAGTTCCATGTTTACATGGCTTG	0	Forward	28	1	44	0	2	1	100	100	100	100	72	0.636364	1	protein_coding	ARID4B	.	.	Yes	YY1, ATF3, FOXA1, JUND, MAX, FOXA2, SP1, RXRA, HNF4A, HNF4G	.	.	.	.	1	1 CS: 91 PAS: 70 W: 40.77	.	214139_at, 221230_s_at, 223111_x_at	60.3772	43.5189	0	31.8166	133.528	0	49.189	27.8738	0	0	0	11.7036	0	0	0
chr1_867	chr1:235267649-235267754	chr1:235430964-235431069	105	GGTGAAACCCCGTCTCTACTAAAAATATAAAAAA	TTAGCCGGGTGTGGTGGCGGGTGCCTGTAGGCTAACAA	0	Unknown	34	1	38	0	1	0.5	97.0588	97.0588	100	100	72	0.894737	1	protein_coding	ARID4B	AluY	.	.	.	.	.	.	.	.	.	.	214139_at, 221230_s_at, 223111_x_at	113.919	0	0	30.0156	0	0	0	0	0	0	0	22.0822	0	0	25.0229
chr1_868	chr1:235349038-235349165	chr1:235512353-235512480	127	GCCTGTAATCCCAGGACTTTGGGAGGCCGAGGC	AGGTGGATCAGTTGAGGTGGGGAGTTCAAGACCAGCCTGGCTTGCCGGGCGCGGTGGCTCAC	0	Forward	33	1	62	0	1	0.5	96.9697	96.9697	100	50	95	0.532258	1	protein_coding	TBCE	AluSz, AluYa5	.	.	NFIC, NFIB	.	lnc-GGPS1-3:1 (lnc_R.)	.	URS0000EBC2B2_9606 (lncRNA), URS00008B39CB_9606 (lncRNA)	1	1 CS: 81 PAS: 63 W: 40.05	.	.	11.7924	76.4981	6.90509	0	143.438	52.5777	172.93	163.323	4.43454	58.3817	35.7095	256.016	44.2239	0	217.582
chr1_869	chr1:235585066-235585204	chr1:235748366-235748504	138	TGGACTCCAGTCTATTCTTTCCTATGCTTCTTTTT	TCTCCTTCCTTCCTTCCCTCCCTCCTTCCCTTCCTCCCTCCCTCTGGTCTTCCTTCCTTCCCATCACGT	0	Forward	35	1	69	0	1	0.5	97.1429	97.1429	100	22.2222	104	0.507246	1	protein_coding	GNG4	L1MC4a, (TCCT)n	.	.	MCM2	.	.	.	URS0000EA8783_9606 (lncRNA)	.	.	.	205184_at	0	0	0	0	0	48.4169	0	0	0	0	0	33.6794	0	0	66.7877
chr1_870	chr1:235594132-235594295	chr1:235757432-235757595	163	AGCTAGATACAGAGTGTCGATTG	AAAGGTTCTCCAAGTCCCCACCAGCGT,ATGCATTCACAAACCCTGCAAACCCTG,GTGTGCTTACAAACCTTG	0	Unknown	23	3	24	5.19615	1	0.25	65.2174	70.9611	14.8148	22.1015	47	0.958333	1	protein_coding	GNG4	LTR12E	.	.	NFATC3	.	.	piR-hsa-4025473, piR-hsa-4885031, piR-hsa-5274705, piR-hsa-5341390, piR-hsa-6687301	.	.	.	.	205184_at	0	0	0	0	0	0	0	0	0	0	0	28.5453	0	0	0
chr1_871	chr1:235650235-235650336	chr1:235813535-235813636	101	GGGGCGGGGCCGGGGGGTAAATCAC	TGGGGGGGGGTCTGGGGGGCGCGGCGGGGGGGAGATCACTGGAGGGATCTGC	0	Unknown	25	1	52	0	1	0.5	96	96	100	100	77	0.480769	1	protein_coding	GNG4	.	Yes	.	SUZ12, ZFX, KDM4A, HNRNPK, RBFOX2, ASH2L, HDAC2, POLR2A, TAF15, POLR2G, TBP, GABPA, RBBP5	.	.	.	.	.	.	.	.	0	0	0	0	0	0	0	0	0	0	0	0	0	0	0
chr1_872	chr1:235810716-235810836	chr1:235974016-235974136	120	CTTACTCTAAACACTAGCTGACATTAGTTCAAAGGATACAAA	TTGATTTTTAAAACAACAAAACAGAGGCACACCTATA	0	Forward	42	1	37	0	1	0.5	97.619	97.619	100	100	79	1.13514	1	protein_coding	LYST	Tigger19a	.	.	.	.	.	piR-hsa-40072	URS0001A0FD9C_9606 (lncRNA)	.	.	.	203518_at, 210943_s_at, 215415_s_at	24.9493	53.9491	0	118.326	124.148	0	20.326	0	0	0	0	48.3619	0	0	54.8021
chr1_873	chr1:235858768-235858858	chr1:236022068-236022158	90	GTTCAGTCTACTTGTTTTCTGCATTGTTATGGGGG	TGGGGAAGGGGAGTGGTCCAA	0	Forward	35	1	21	0	1	0.5	97.1429	97.1429	100	100	56	1.66667	1	protein_coding	LYST	.	.	Yes	MAX, MAFK, MITF, NFE2L2, NFE2	.	lnc-LYST-4:1 (lnc_R.), lnc-LYST-4:2 (lnc_R.)	piR-hsa-1825358, piR-hsa-2635049	URS0000D6EB9C_9606 (lncRNA), URS00009C1527_9606 (lncRNA), URS0000D6E032_9606 (lncRNA)	.	.	.	203518_at, 210943_s_at, 215415_s_at	215.633	215.203	0	227.261	91.7086	0	135.135	0	0	82.1192	0	0	0	0	14.5738
chr1_874	chr1:235959214-235959313	chr1:236122514-236122613	99	AAGAATTGGGGCTGGACACAGTAGCTC	TGTCTTGGAAAAAAGCTCTGTCTTGGGAAAAAAAAAAAAAAAGAAG	0	Forward	27	1	46	0	2	1	100	100	100	100	73	0.586957	1	lncR.	LINC02768	AluSx, (A)n, AluSz	.	Yes	.	.	lnc-GPR137B-2:1 (lnc_R.)	.	URS0000E97A76_9606 (lncRNA), URS0000E916CE_9606 (lncRNA), URS0000EBDBAF_9606 (lncRNA), URS0000EB4811_9606 (lncRNA), URS00008B2F98_9606 (lncRNA), URS000006E312_9606 (lncRNA), URS00009B04FC_9606 (lncRNA)	.	.	.	.	0	0	0	0	0	0	0	0	0	0	0	0	0	0	0
chr1_875	chr1:235986885-235986979	chr1:236150185-236150279	94	TTAAGGAAAGAGAACATTTCCTTCAGCAAACA	TGCTCATCAACTTCTCTGGCCCTCCATGGCT	0	Reverse	32	1	31	0	1	0.5	96.875	96.875	100	100	63	1.03226	1	protein_coding	NID1	.	.	Yes	GATA2, EP300, POLR2A, IKZF2, IKZF1, ZNF687, MXI1, ATF7, BHLHE40, SKIL, RUNX3	.	.	.	URS0000E916CE_9606 (lncRNA), URS00009B04FC_9606 (lncRNA), URS0000EBD93C_9606 (lncRNA)	.	.	.	202007_at, 202008_s_at	301.886	0	0	50.2367	0	0	103.556	0	0	0	0	98.5565	134.068	0	0
chr1_876	chr1:236118110-236118200	chr1:236281410-236281500	90	CAAAATGTATCATTTAAATCATTTTAAGTGTA	CAATTCAGTGGGGTGATATACATAAGG	0	Forward	32	1	27	0	1	0.5	96.875	96.875	100	100	59	1.18519	1	.	.	L1MB4	.	.	.	.	.	.	.	1	1 CS: 105 PAS: 83 W: 40.96	.	.	0	0	0	0	0	0	0	0	0	0	0	0	0	0	0
chr1_877	chr1:236429086-236429179	chr1:236592386-236592479	93	GTACAGTCCAGCCTCGGCTGGGCATCAGAGGGAGAC	CGTGCAAAGGGGAGAGGCGGCA	0	Unknown	36	1	22	0	1	0.5	97.2222	97.2222	100	100	58	1.63636	1	protein_coding	EDARADD	SVA_B	.	.	.	.	.	piR-hsa-3648060	URS0000EA76DE_9606 (lncRNA)	.	.	.	1553430_a_at	0	0	0	16.9237	17.7563	0	0	0	0	0	0	0	0	0	0
chr1_878	chr1:236447093-236447274	chr1:236610393-236610574	181	TCTTTCTTTCTTTCTTTCTTTCTT	TCCTTCCTCTCTCTC,CCCTCCCTCCCTCCC,TCTTTCTTTCTTTCTT,TTTCTTTCCTTTCTTT	0	Unknown	24	4	15.5	0.57735	1	0.2	50	59.7532	6.25	18.8111	39.5	1.54839	2	protein_coding	EDARADD	(TTCC)n, (TCTT)n	.	.	NFYB, KDM1A, BHLHE40	.	.	.	URS0000EA76DE_9606 (lncRNA)	1	1 CS: 188 W: 32.08	.	1553430_a_at	24.8807	0	0	61.1857	1320.6	27.7333	0	0	0	10.2649	0	0	0	0	0
chr1_879	chr1:236794415-236794496	chr1:236957715-236957796	81	ACATCTACCATGCTCAGCCTTACAGAG	ATTTTTCTAGATGAATTTGCTTTTTCTC	0	Forward	27	1	28	0	1	0.5	96.2963	96.2963	100	100	55	0.964286	1	.	.	.	.	Yes	TRIM28	.	.	.	.	1	1 CS: 66 PAS: 43 W: 39.99	.	.	0	0	0	0	0	0	0	0	0	0	0	0	0	0	64.6933
chr1_880	chr1:236951043-236951156	chr1:237114343-237114456	113	ATCAGATCACAGTGATAATAAGGACCTTCCTCCTT	CCCTTTCTCTGTGTCTTCCTTCCAACCCAATCCATCACCCTTCC	0	Forward	35	1	44	0	1	0.5	97.1429	97.1429	100	100	79	0.795455	1	.	.	.	.	.	.	.	.	.	URS0000EB5919_9606 (lncRNA)	.	.	.	.	0	0	0	69.7731	0	0	0	0	0	0	0	61.5978	0	0	0
chr1_881	chr1:237229489-237229609	chr1:237392789-237392909	120	TGGAAGGCTGTAAACATCCCAGAGTTCCTGTTGG	TACATTGAATTCATTGGTTGGTGACCCGGAAGTGACCCTATAATGGGGAAAGC	0	Unknown	34	1	53	0	1	0.5	97.0588	97.0588	100	100	87	0.641509	1	protein_coding	RYR2	MamGypsy2-I	.	Yes	GABPA, NR2C1, GABPB1, TRIP13	.	.	.	.	.	.	.	207557_s_at	0	0	0	0	0	0	914.671	0	0	0	0	0	0	0	0
chr1_882	chr1:237414483-237414572	chr1:237577783-237577872	89	TTTTAATTAGCACATAATTGTACATATT	ATGGGGTAGAATACGATATATGGCACAAAATTAT	0	Reverse	28	1	34	0	1	0.5	96.4286	96.4286	100	100	62	0.823529	1	protein_coding	RYR2	L1MA5	.	.	.	.	.	.	.	1	1 CS: 97 W: 33.05	.	207557_s_at	0	0	0	70.7034	0	0	409.908	0	0	0	0	0	0	0	0
chr1_883	chr1:237417910-237418060	chr1:237581210-237581360	150	TTTAAAGACTTTATTGATTTAGGAT	GATAATTGATTTGTATTGGGC,AACAGACTCTATGGGTGGGAATGAGGGCTATCTTACTCTAGTATAACTATATTTA	0	Forward	25	2	38	24.0416	1	0.333333	64	66.9413	20	50.9091	63	0.657895	1	protein_coding	RYR2	AluY	.	.	.	.	.	piR-hsa-8248687	.	2	1 CS: 62 W: 32.55 2 CS: 231 W: 31.53	.	207557_s_at	0	0	0	63.2117	0	0	553.783	0	0	18.5584	0	0	0	0	0
chr1_884	chr1:237433772-237433903	chr1:237597072-237597203	131	AAAAAATGACGTAACATATATCTTAGACCT	TAGATCTTAGACATGTATCTTCTACCATATTTCCCATGAAGAGTACTTACATTATGAAAGGCAAACACTTAA	0	Reverse	30	1	72	0	1	0.5	96.6667	96.6667	100	25	102	0.416667	1	protein_coding	RYR2	.	.	.	ATF2, CREB1, ATF7, JUND, ATF4	.	.	.	.	1	1 CS: 106 W: 31.65	.	207557_s_at	0	0	0	0	0	0	801.184	0	0	0	0	0	0	0	0
chr1_885	chr1:237496979-237497055	chr1:237660279-237660355	76	GAACAATGCTGTGTATTTAAAGAGT	AGATTTAAATAAGAGTGTATTGCTTAG	0	Reverse	25	1	27	0	1	0.5	96	96	100	100	52	0.925926	1	protein_coding	RYR2	.	.	.	.	.	.	.	.	1	1 CS: 137 W: 31.45	.	207557_s_at	0	0	0	144.621	0	0	798.522	0	0	0	0	45.5984	0	0	0
chr1_137	chr1:23752600-23752712	chr1:24079090-24079202	112	TAATTCCAGCACTTTGGGAGGCCGAGG	TAAGAGGATTGCTTGCGGCCAAGGGTTCTAAACCAACCAGGCGTGGTGGCTCACTCCTG	0	Forward	27	1	59	0	1	0.5	96.2963	96.2963	100	100	86	0.457627	1	lncR., protein_coding	ELOA-AS1, ELOA	AluJr, AluSq2	.	Yes	.	.	.	.	URS0000E2127A_9606 (lncRNA), URS0000EF15E7_9606 (lncRNA)	.	.	.	202818_s_at, 202819_s_at	13.3578	125.165	0	70.3906	0	0	0	0	25.116	0	0	20.7143	0	0	35.2092
chr1_138	chr1:23813375-23813451	chr1:24139865-24139941	76	CAGCTAATTTTTGTATTTTTAGTA	AAGACGGGGTTTCTATCCACTACCACGCC	0	Unknown	24	1	29	0	2	1	100	100	100	100	53	0.827586	1	protein_coding	HMGCL	AluSx1	.	.	.	.	lnc-GALE-2:1 (lnc_R.)	.	URS0000E2127A_9606 (lncRNA), URS0000EF4E2F_9606 (lncRNA), URS0000D6EA7E_9606 (lncRNA)	.	.	.	202772_at	0	155.425	0	41.3202	151.736	0	159.704	108.599	0	84.9188	0	75.9973	0	523.593	0
chr1_886	chr1:238338936-238339019	chr1:238502236-238502319	83	CCCCAACCCCAGCAACCACTGATTGC	TATTCTTTTATAGATTACCTCTTGCTTCCATC	0	Reverse	26	1	32	0	2	1	100	100	100	100	58	0.8125	1	lncR.	AL356010.2	L1MC4a	.	.	.	.	lnc-RYR2-6:1 (lnc_R.)	.	URS0000E98B21_9606 (lncRNA), URS0000EA20DD_9606 (lncRNA), URS0000EB1E7B_9606 (lncRNA), URS0000EBD31B_9606 (lncRNA), URS0000EB2CD4_9606 (lncRNA), URS0000EAB4AA_9606 (lncRNA), URS0000EBA74A_9606 (lncRNA), URS0000EF1356_9606 (lncRNA), URS0000EC081A_9606 (lncRNA), URS0000E9D4CA_9606 (lncRNA), URS0000EA9144_9606 (lncRNA), URS0000E91294_9606 (lncRNA), URS00008C047A_9606 (lncRNA), URS0000E934BC_9606 (ln…	1	1 CS: 224 PAS: 219 W: 39.7	.	.	0	0	0	0	0	0	0	0	0	0	0	0	0	0	0
chr1_887	chr1:238392200-238392321	chr1:238555500-238555621	121	GATTTTCTTCTAATTTGCAACACATGCGCCCCTCC	TGAAGTGCAGACCCACCAGCACTGGTCAGTACGTCAAGGCCATGAGTGTCAC	0	Forward	35	1	52	0	1	0.5	97.1429	97.1429	100	100	87	0.673077	1	lncR.	AL356010.2	.	.	.	.	.	.	.	URS0000E98B21_9606 (lncRNA), URS0000EA20DD_9606 (lncRNA), URS0000EB1E7B_9606 (lncRNA), URS0000EBD31B_9606 (lncRNA), URS0000EB2CD4_9606 (lncRNA), URS0000EAB4AA_9606 (lncRNA), URS0000EBA74A_9606 (lncRNA), URS0000EF1356_9606 (lncRNA), URS0000EC081A_9606 (lncRNA), URS0000E9D4CA_9606 (lncRNA), URS0000EA9144_9606 (lncRNA), URS0000E91294_9606 (lncRNA), URS0000E934BC_9606 (lncRNA), URS0000EC0DA3_9606 (ln…	.	.	.	.	0	0	0	0	0	0	0	0	0	0	0	0	0	0	43.4824
chr1_888	chr1:238580961-238581058	chr1:238744261-238744358	97	CAGAGACAAAATGTGCAAAACTTG	AATAAAAAGAAAGCAGAGACAAAATGTGCAAAACTTGAATAAAAAGAAAG	0	Forward	24	1	50	0	2	1	100	100	100	100	74	0.48	1	.	.	.	.	.	.	.	.	.	URS00009B8592_9606 (lncRNA), URS00009B4FDD_9606 (lncRNA), URS0000E9DE3D_9606 (lncRNA)	1	1 CS: 185 PAS: 162 W: 47.91	.	.	0	0	0	0	0	0	0	0	0	0	0	0	0	0	0
chr1_889	chr1:238684183-238684340	chr1:238847483-238847640	157	AGCTAGATACAGAGTGTCGATTGGTG	GGTTCTCCAAGGCCCCACCACAGC,CACTCACAAACCCTGACCTAGACACAGGGTGCTGATTGGTGTGTTTACAAACCTTG	0	Unknown	26	2	40	22.6274	1	0.333333	62.963	69.3901	23.2143	51.7857	66	0.65	1	.	.	LTR12C	.	.	.	.	.	piR-hsa-2952861, piR-hsa-3191994, piR-hsa-3260617, piR-hsa-4017464, piR-hsa-5076927, piR-hsa-5737314, piR-hsa-5811359, piR-hsa-5910669, piR-hsa-7587112	URS0000E9B651_9606 (lncRNA)	.	.	.	.	0	0	0	0	0	0	0	0	0	0	0	0	0	0	0
chr1_890	chr1:239008065-239008142	chr1:239171365-239171442	77	CCAGCCTGGGCAACAAAATGAGACC	CTTCTCAAAAAAACACAAACACTGTATC	0	Reverse	25	1	28	0	1	0.5	96	96	100	100	53	0.892857	1	.	.	AluJb, AluYh9	.	.	.	.	.	.	URS0000EA34CA_9606 (lncRNA), URS0000EAB383_9606 (lncRNA)	1	1 CS: 209 PAS: 188 W: 40.0	.	.	0	13.9484	11.3314	0	0	21.5703	0	0	0	0	0	0	0	0	0
chr1_891	chr1:239173492-239173588	chr1:239336792-239336888	96	GAGTGAGACCCTATCTCGAAGTAAAATAAAAT	AAAACAAAAACTCTCACTCCCAGTGGTGCAATA	0	Reverse	32	1	33	0	1	0.5	96.875	96.875	100	100	65	0.969697	1	.	.	.	.	.	.	.	.	.	URS0000EB01D4_9606 (lncRNA)	1	1 CS: 214 PAS: 190 W: 47.31	.	.	0	0	0	0	0	0	0	0	0	0	0	0	0	0	0
chr1_892	chr1:239443664-239443760	chr1:239606964-239607060	96	AAGAAAATCTTAAGGGAAATACTTTTCTTC	TTTTAGCATTAGTCGGTATAATATAAACGCTTAGGAG	0	Reverse	30	1	37	0	1	0.5	96.6667	96.6667	100	100	67	0.810811	1	protein_coding	CHRM3	.	.	.	.	1F711	lnc-CHRM3-1:1 (lnc_R.), lnc-CHRM3-1:2 (lnc_R.), lnc-CHRM3-1:3 (lnc_R.), lnc-CHRM3-1:4 (lnc_R.), lnc-CHRM3-1:5 (lnc_R.)	.	URS00008BC8E1_9606 (lncRNA), URS00008B55F8_9606 (lncRNA), URS00008B9330_9606 (lncRNA), URS00008BAAA6_9606 (lncRNA), URS00008B9F2A_9606 (lncRNA)	1	1 CS: 174 PAS: 152 W: 41.02	.	1559633_a_at, 1559634_at	0	0	0	0	0	0	0	71.8397	0	0	0	0	0	0	0
chr1_893	chr1:239615668-239615744	chr1:239778968-239779044	76	ATCTCCATCATCATAGTGCCTCATCC	CAGGTGTAATTGATGTCACCCCAAT	0	Forward	26	1	25	0	1	0.5	96.1538	96.1538	100	100	51	1.04	1	protein_coding	CHRM3	.	.	.	.	1F711	lnc-CHRM3-1:1 (lnc_R.)	.	URS00008BC8E1_9606 (lncRNA), URS0000E91467_9606 (lncRNA)	.	.	.	1559633_a_at, 1559634_at	0	0	0	0	0	0	0	0	0	0	0	303.989	0	0	0
chr1_894	chr1:239806343-239806459	chr1:239969643-239969759	116	ACACACACACACCTGTGGACATCCAG	GATGGAGTTACACAACACACACACACCTGTGGACATCCAGGATGGAGTTACACACACACACACAC	0	Reverse	26	1	65	0	1	0.5	96.1538	96.1538	100	20	91	0.4	1	protein_coding	CHRM3	(AC)n	.	Yes	CEBPB, RCOR1	.	lnc-CHRM3-1:1 (lnc_R.)	.	URS00008BC8E1_9606 (lncRNA)	.	.	.	1559633_a_at, 1559634_at, 1564339_a_at	0	0	0	0	0	0	0	0	0	0	0	60.0184	0	0	0
chr1_139	chr1:23980712-23980783	chr1:24307202-24307273	71	TGCCTTAAATTTCCCGGTTGGTCCA	AGTTAATGTCCTGCTTTTATTT	0	Forward	25	1	22	0	1	0.5	96	96	100	100	47	1.13636	1	protein_coding	SRSF10	.	.	.	RBFOX2, HDAC1, NFIC, HDAC2, POLR2G, POLR2A, SETDB1, L3MBTL2, EP400, MAX, MNT, IKZF1, MYC, ASH2L, RNF2, REST, BRD4, TAF1, ZNF143, TRIM22, ZNF639, IRF1, NRF1, EP300, E2F1, SMARCA4, SKIL, RXRA, CLOCK, RBM39, SP1, TAF9B, ZBTB33, ETV4, HNRNPUL1, GABPB1, PHF20, HMBOX1, FOXK2, FOSL2, TCF7L2, ATF7, TBP, PKNOX1, ELF1, RUNX1, CREM, ATF3, CC2D1A, CHAMP1, ZNF24, TRIM28, ZNF592, MGA, EHMT2, CHD4, NR2F2, ARID1…	.	.	piR-hsa-3583203, piR-hsa-8132161	.	1	1 CS: 84 PAS: 60 W: 39.78	.	.	0	0	0	0	0	0	0	0	0	0	0	0	0	0	0
chr1_895	chr1:240441658-240441745	chr1:240604958-240605045	87	GGATTAGTGTCCTCATATATGGTATAGCTCTCA	TATCTGGTATGGTCCTCATATG	0	Forward	33	1	22	0	1	0.5	96.9697	96.9697	100	100	55	1.5	1	protein_coding	FMN2	.	.	.	ATF4, CEBPB	.	.	.	URS0000E9A3D2_9606 (lncRNA)	1	1 CS: 70 W: 31.92	.	1555471_a_at, 223618_at	0	0	0	0	0	0	0	0	0	0	0	0	0	0	0
chr1_896	chr1:240751655-240751746	chr1:240914955-240915046	91	TAGGATGTCTAGATATGTGAGACTAATGCGGGTG	ATGTCTGCCAGAGAAACAGCCCAA	0	Reverse	34	1	24	0	1	0.5	97.0588	97.0588	100	100	58	1.41667	1	.	.	.	.	.	.	.	.	.	.	.	.	.	.	0	0	0	0	0	0	0	0	0	0	0	0	0	0	0
chr1_897	chr1:240785011-240785138	chr1:240948311-240948438	127	TGTTTATTATTTTACTCTCATGTTGAAAA	ATGCCTTTTCCACTTATTGAACCAGGGATAGGCAGTGCTCTTAGCAGAGTCTAAACTAAGGGATGCTAGA	0	Forward	29	1	70	0	1	0.5	96.5517	96.5517	100	10	99	0.414286	1	protein_coding	RGS7	.	.	Yes	.	.	lnc-FH-7:1 (lnc_R.)	.	URS00008BF667_9606 (lncRNA)	.	.	.	1554500_a_at, 206290_s_at, 216970_at	0	0	0	111.855	0	0	0	0	0	0	0	0	0	0	0
chr1_898	chr1:240789066-240789185	chr1:240952366-240952485	119	GAACATAAATTGTGAAGATTTCATGGACA	TTTATTAGTTCCCCAAATTAATACTTTTATAATTTCTTATGCCTGTCTTTACTGCAATCTCT	0	Reverse	29	1	62	0	2	1	100	100	100	50	91	0.467742	1	protein_coding	RGS7	MER11C	.	.	.	.	lnc-FH-7:1 (lnc_R.)	.	URS00008BF667_9606 (lncRNA)	1	1 CS: 161 W: 31.79	.	1554500_a_at, 206290_s_at, 216970_at	0	9.06644	0	26.5138	0	0	0	23.2282	0	0	19.0451	9.75299	0	0	0
chr1_899	chr1:240863786-240863878	chr1:241027086-241027178	92	AAGACACCTATAAATACAGCTAT	TTTTTCAAAAGCAAAAGGACATATGAAAACCATGAGTAAAATATAAT	0	Forward	23	1	47	0	2	1	100	100	100	100	70	0.489362	1	protein_coding	RGS7	.	.	.	.	.	lnc-FH-7:1 (lnc_R.)	.	URS00008BF667_9606 (lncRNA)	1	1 CS: 176 PAS: 158 W: 40.11	.	1554500_a_at, 206290_s_at, 216970_at	0	0	0	0	0	0	0	0	0	0	0	0	0	0	0
chr1_900	chr1:240877233-240877337	chr1:241040533-241040637	104	AAATATATAAAGTAAAAAATATACAG	TAAATATATATGTCTAAAGTATTTATATATTTATATATGTAAAGTATTTATAT	0	Reverse	26	1	53	0	1	0.5	96.1538	96.1538	100	100	79	0.490566	1	protein_coding	RGS7	.	.	.	.	.	lnc-FH-7:1 (lnc_R.)	.	URS00008BF667_9606 (lncRNA)	2	1 CS: 130 PAS: 106 W: 43.09 2 CS: 236 PAS: 214 W: 42.75	.	1554500_a_at, 206290_s_at	0	0	0	90.9044	0	0	0	0	0	0	0	0	0	0	0
chr1_901	chr1:240907302-240907432	chr1:241070602-241070732	130	TAGAAATAAAATAAATAAAATACTAAAT	ATCTCCCTTCTGTTAAGAGAATG,ACTAAATAGTATTAGTATAGTAAA	0	Reverse	28	2	23.5	0.707107	2	0.666667	75	77.0426	44	50	51.5	1.19149	1	protein_coding	RGS7	A-rich	.	.	EZH2	.	lnc-FH-7:1 (lnc_R.)	.	URS00008BF667_9606 (lncRNA)	3	1 CS: 278 PAS: 261 W: 48.87 2 CS: 178 PAS: 156 W: 48.51 1 CS: 78 PAS: 72 W: 40.56	.	1554500_a_at, 206290_s_at	0	0	0	0	0	0	0	0	0	0	0	0	0	0	0
chr1_140	chr1:24104597-24104693	chr1:24431087-24431183	96	TCCCAAGTAGCTGGGATTACAGG	CACCCGCCACCATACCCAGCTAATTTTTGTATTTTTAGTAGAGACAGGGTT	0	Unknown	23	1	51	0	1	0.5	95.6522	95.6522	100	100	74	0.45098	1	protein_coding	MYOM3	AluSg4, AluJo	.	.	.	.	.	.	.	.	.	.	.	0	0	0	0	0	0	101.421	100.576	0	19.2599	0	12.0656	29.1787	175.005	0
chr1_902	chr1:241055389-241055534	chr1:241218689-241218834	145	CACAGAATTCAGGGAAACACTTTCACTTATGGTCATTCATTAT	TATAAAGGATATTACAAAGGATACAGATGAACAGCCTGAGGTAAGAGATGCATAGGGTGA	0	Forward	43	1	60	0	1	0.5	97.6744	97.6744	100	100	103	0.716667	1	protein_coding	RGS7	MER21B	.	.	.	.	lnc-FH-7:1 (lnc_R.)	.	URS00008BF667_9606 (lncRNA)	.	.	.	1554500_a_at, 206290_s_at	0	0	0	250.61	0	0	0	0	0	0	0	0	0	0	0
chr1_903	chr1:241212073-241212175	chr1:241375373-241375475	102	ATACATGTAATAATTGAGTAATAA	ATTATTCAATTATAATTAATAAATAATAGTTAATTATTACATGTGTAATAATTGA	0	Forward	24	1	55	0	1	0.5	95.8333	95.8333	100	100	79	0.436364	1	protein_coding	RGS7	.	.	.	.	.	lnc-FH-7:1 (lnc_R.)	.	URS00008BF667_9606 (lncRNA)	2	1 CS: 163 PAS: 142 W: 49.72 1 CS: 60 W: 32.63	.	1554500_a_at, 206290_s_at	0	0	0	15.4449	0	0	0	0	0	0	0	0	0	0	0
chr1_904	chr1:241231455-241231584	chr1:241394755-241394884	129	GAGACAGGGTTTTGCCATGTTGGGCAGGCTGGTCTCAAACTC	TATAGGCACGCACCACCACGCCTGGCTAATTTTTGTATTTTTAGTA	0	Forward	42	1	46	0	1	0.5	97.619	97.619	100	100	88	0.913043	1	protein_coding	RGS7	AluSz6	.	.	.	1F392	lnc-FH-7:1 (lnc_R.)	.	URS00008BF667_9606 (lncRNA)	.	.	.	1554500_a_at, 206290_s_at	81.2771	0	0	110.134	0	0	0	0	17.4653	0	0	9.00276	0	0	40.8065
chr1_141	chr1:24133130-24133248	chr1:24459620-24459738	118	TACCAATTTCTGTGGCATGCCAGGTAATATATG	ACTATTAATGACATAATATGCATATTATGCATATTAGGCTTTCTGGAAGCCAG	0	Reverse	33	1	53	0	1	0.5	96.9697	96.9697	100	100	86	0.622642	1	protein_coding	IL22RA1	.	.	.	.	.	lnc-IL22RA1-2:1 (lnc_R.)	.	URS00009B2A4D_9606 (lncRNA)	.	.	.	220056_at	0	0	0	0	0	0	0	0	0	0	0	0	0	0	0
chr1_905	chr1:241358193-241358313	chr1:241521493-241521613	120	TGTGGAGGAGAGGGAGGGAGAGAAGGAGAAGATAATCAAG	ATCAGCTGTAAATCTAGTTTTCCTTCCTCTACTGGGCCAGG	0	Unknown	40	1	41	0	1	0.5	97.5	97.5	100	100	81	0.97561	1	lncR.	AL359764.1	.	.	Yes	.	1F392	lnc-KMO-3:4 (lnc_R.), lnc-KMO-3:5 (lnc_R.), lnc-KMO-3:6 (lnc_R.), lnc-KMO-3:7 (lnc_R.), lnc-KMO-3:8 (lnc_R.), lnc-KMO-3:1 (lnc_R.)	.	URS0000E9D5A9_9606 (lncRNA), URS0000E94728_9606 (lncRNA), URS0000EAC109_9606 (lncRNA), URS0000EB1680_9606 (lncRNA), URS0000D5A61B_9606 (lncRNA), URS0000D57E6B_9606 (lncRNA), URS0000D58F39_9606 (lncRNA), URS0000D5B500_9606 (lncRNA), URS0000D5CB49_9606 (lncRNA), URS0000EACBF1_9606 (lncRNA), URS0000EF3E0B_9606 (lncRNA), URS00008BA0C9_9606 (lncRNA), URS00009C37F2_9606 (lncRNA), URS0000EBFD2A_9606 (ln…	.	.	.	.	0	0	0	13.1473	0	0	0	0	0	0	0	0	0	0	0
chr1_906	chr1:241569952-241570045	chr1:241733252-241733345	93	TTTGAGAAATGCCTACTCAGATATTAT	TTTTATTATTTTATTATTTTAATAATCAGGTATTATCTTC	0	Reverse	27	1	40	0	1	0.5	96.2963	96.2963	100	100	67	0.675	1	protein_coding	KMO	L1MA3, L1M1	.	.	RNF2, MAFK, MAFF, ZNF316	.	.	.	URS0000EB4FFA_9606 (lncRNA)	2	1 CS: 73 W: 33.7 2 CS: 176 W: 31.47	.	205306_x_at, 205307_s_at, 211138_s_at	0	0	0	0	0	0	0	0	0	0	0	0	0	0	0
chr1_907	chr1:241738714-241738853	chr1:241902016-241902155	139	GGTTATTGCTTTAAGTTCTTGAACCTAGGAAGAAA	GTTCTATTTGAGTAATTCTATAGTTATCATTCCTCCCTGAAAGGATAGTTTTAATAATCTGAAAACACCA	0	Forward	35	1	70	0	1	0.5	97.1429	97.1429	100	10	105	0.5	1	protein_coding	WDR64	.	.	.	EP300	.	.	.	URS0000EC1AFA_9606 (lncRNA)	2	1 CS: 192 W: 32.2 2 CS: 91 W: 32.05	.	.	0	0	0	0	0	0	0	0	0	0	0	0	0	0	0
chr1_908	chr1:241793387-241793535	chr1:241956689-241956837	148	CTGAATGTTCAGTATGTCATTATTCTTTAACAGTATCTACCT	TCAAAGTTGGGGGTGTTGTTCCAATTTGTAAAACAGGCAGAAGATCCACAAATGTCCAGTATGTC	0	Reverse	42	1	65	0	1	0.5	97.619	97.619	100	0	107	0.646154	1	protein_coding	WDR64	.	.	.	.	.	.	.	.	1	1 CS: 272 PAS: 257 W: 48.1	.	1553373_at	0	36.5092	0	0	0	0	0	0	0	0	0	0	0	0	0
chr1_909	chr1:241831823-241831960	chr1:241995125-241995262	137	CTCTCTTTCCCATCTTACAAGACAGCAGATGAAACAATTGAGAAGCCAGA	CACACACACACACACACACACACACACACACACACAAA	0	Unknown	50	1	38	0	1	0.5	98	98	100	100	88	1.31579	1	processed_pseudogene	AL365366.1	(AC)n	.	.	MCM3, RFX1, IKZF1	.	lnc-EXO1-4:1 (lnc_R.)	.	URS00008C1F6B_9606 (lncRNA)	.	.	.	200034_s_at	0	0	19.2142	0	0	0	0	10.0992	0	0	0	0	0	0	9.61023
chr1_910	chr1:242144188-242144302	chr1:242307490-242307604	114	AAAATATTATTAAACAAACCAAAATTTCTGCAGGCTGGG	AGCCACCACACCCAGCCTCAAATTTTATTTTTTTTTT	0	Reverse	39	1	37	0	2	1	100	100	100	100	76	1.05405	1	protein_coding	PLD5	.	.	.	.	.	.	.	.	1	1 CS: 132 PAS: 109 W: 45.8	.	1563933_a_at	0	0	0	0	0	0	0	0	0	0	0	0	0	0	0
chr1_911	chr1:242283170-242283321	chr1:242446472-242446623	151	CAACCATCACACTCACTCTTACAAAATTGCTACTCTTCCAGAGACCAGA	TCAATAAAATGTGTGCAAAATAAAAAAGCACATATTCATCATTCCTGTTAGTAG	0	Forward	49	1	54	0	1	0.5	97.9592	97.9592	100	100	103	0.907407	1	protein_coding	PLD5	.	.	.	.	.	.	.	.	2	1 CS: 169 PAS: 152 W: 48.62 2 CS: 272 PAS: 255 W: 47.05	.	1563933_a_at	0	0	0	0	0	0	0	0	0	0	0	0	0	0	0
chr1_912	chr1:242305337-242305408	chr1:242468639-242468710	71	TATTTCCTGTACACACATTCCTT	TGTAGCTAATCTATTTTCTATTTAAA	0	Reverse	23	1	26	0	2	1	100	100	100	100	49	0.884615	1	protein_coding	PLD5	.	.	.	.	.	.	piR-hsa-3580487	.	1	1 CS: 149 W: 32.48	.	1563933_a_at	0	0	0	0	0	0	0	0	0	0	0	0	0	0	0
chr1_913	chr1:242388917-242389047	chr1:242552219-242552349	130	TGCACTCCAGGCTGGTGACAGAATGAGACTC	TGTCTCAAAAAATAAAATAAAACAAAATAAAAATAGTTAAATCAAATTATATAACCAAGATTGCGCCAC	0	Reverse	31	1	69	0	1	0.5	96.7742	96.7742	100	44.4444	100	0.449275	1	protein_coding	PLD5	AluSg7, AluSc	.	.	.	.	.	.	URS0000EA0CCF_9606 (lncRNA)	1	1 CS: 166 PAS: 142 W: 47.26	.	1563933_a_at	0	0	0	0	0	0	0	0	4.33299	0	8.72294	0	0	0	0
chr1_914	chr1:242627113-242627220	chr1:242790415-242790522	107	AGGAGTGAAGAGGATAGAAAAGAG	ACAGGAATAGGGGTACTTCTGAATTTCTGAGGGGTCCTCTCAAGAAAAACTTGCAAGGGA	0	Forward	24	1	60	0	2	1	100	100	100	100	84	0.4	1	.	.	LTR16A1	.	.	ZNF263	.	.	.	URS0000EAAD7D_9606 (lncRNA), URS0000EA7567_9606 (lncRNA), URS0000E9B5DB_9606 (lncRNA)	.	.	.	.	0	0	0	0	0	0	0	0	0	0	0	0	0	0	0
chr1_915	chr1:242773969-242774074	chr1:242937271-242937376	105	TTAGCTAGACACAGAGTGCTGATTGGTG	CATTTACAATCCTTTAGCCAGACACAAAAGTTCTCCAAGTCCCTACTAGA	0	Reverse	28	1	50	0	0	0	85.7143	85.7143	100	100	78	0.56	1	.	.	LTR12C	.	.	NFYB	.	.	piR-hsa-3647452, piR-hsa-4501711, piR-hsa-5074425, piR-hsa-5268015, piR-hsa-5270204, piR-hsa-6019870, piR-hsa-6240261, piR-hsa-6652785, piR-hsa-7145096, piR-hsa-7731113, piR-hsa-7820259	.	.	.	.	.	0	0	0	15.0078	0	0	0	0	0	0	0	0	0	0	0
chr1_916	chr1:242856403-242856501	chr1:243019705-243019803	98	GTGCACACACATGCACACACACG	CACATGTGCACACAC,GGCACACACACATGC	0	Forward	23	2	15	0	0	0	65.2174	62.2622	46.6667	46.6667	38	1.53333	1	.	.	.	.	.	MNT	.	.	.	URS0000EB7F45_9606 (lncRNA), URS0000EBD10D_9606 (lncRNA)	1	1 CS: 102 PAS: 78 W: 46.08	.	.	60.9871	0	8.92779	0	0	0	0	42.233	91.7368	0	0	0	0	0	0
chr1_917	chr1:242901277-242901360	chr1:243064579-243064662	83	CCTTCTCCCCTGAAGCTGGTCATAA	AACCTAGGAAGGTCATTCTCTGATATTTTCCCAC	0	Forward	25	1	34	0	1	0.5	96	96	100	100	59	0.735294	1	.	.	MER39	.	.	.	.	.	.	URS0000EB7F45_9606 (lncRNA), URS0000EBD10D_9606 (lncRNA)	.	.	.	.	0	0	0	0	0	0	0	0	0	0	0	0	0	0	0
chr1_918	chr1:243040277-243040414	chr1:243203579-243203716	137	AAAATATAATAAGAGATAAGGCTAATTTCCTTTAATAATAATA	ATAAAATCCTTTAATAAAAATATAAAGGAATAATATAATAATTTTCTTTATT	0	Reverse	43	1	52	0	1	0.5	95.4545	97.7273	100	100	95	0.826923	1	transcribed_unprocessed_pseudogene	SEPTIN14P21	(TAA)n	.	.	.	.	lnc-CEP170-2:4 (lnc_R.), lnc-CEP170-2:3 (lnc_R.), lnc-CEP170-2:5 (lnc_R.), lnc-CEP170-2:2 (lnc_R.)	.	URS00005E91D4_9606 (lncRNA), URS00003F6602_9606 (lncRNA), URS000077FAF4_9606 (lncRNA), URS0000517570_9606 (lncRNA)	1	1 CS: 163 PAS: 143 W: 49.5	.	232953_at	0	0	0	0	0	0	0	0	0	0	0	0	0	15.3763	9.61023
chr1_919	chr1:243060756-243060845	chr1:243224058-243224147	89	TAAAGCCATTACATGTTGATATA	ATACAAGATTTTTAAAATATTTAATATTCATTACATATTAATAA	0	Forward	23	1	44	0	1	0.5	95.6522	95.6522	100	100	67	0.522727	1	transcribed_unprocessed_pseudogene	LINC01347	Charlie1a, (ATATTAC)n	.	.	.	.	lnc-CEP170-13:5 (lnc_R.), lnc-CEP170-13:2 (lnc_R.), lnc-CEP170-13:1 (lnc_R.), lnc-CEP170-13:12 (lnc_R.), lnc-CEP170-13:13 (lnc_R.)	.	URS0000D576E2_9606 (lncRNA), URS00008C0FB2_9606 (lncRNA), URS000075DD96_9606 (lncRNA), URS00008B9BB4_9606 (lncRNA), URS00008BBBDA_9606 (lncRNA), URS0000EB834E_9606 (lncRNA)	2	1 CS: 188 PAS: 166 W: 50.74 1 CS: 74 PAS: 50 W: 39.77	.	234664_at	0	0	0	0	74.182	0	0	0	0	51.8948	0	0	0	0	44.2071
chr1_920	chr1:243077308-243077432	chr1:243240610-243240734	124	GAACATAAATTGTGAAGATTTCATGGACATTTAT	TAGTTCCCCAAATTAATACTTCTATAATTTCTTAGGCCTGTCTTTACTGCAATCGCT	0	Reverse	34	1	57	0	1	0.5	97.0588	97.0588	100	100	91	0.596491	1	transcribed_unprocessed_pseudogene	LINC01347	MER11C	.	.	.	.	lnc-CEP170-13:5 (lnc_R.), lnc-CEP170-13:2 (lnc_R.), lnc-CEP170-13:1 (lnc_R.)	.	URS0000D576E2_9606 (lncRNA), URS00008C0FB2_9606 (lncRNA), URS000075DD96_9606 (lncRNA), URS0000EB834E_9606 (lncRNA)	.	.	.	234664_at	0	0	0	12.7266	0	0	19.6756	0	0	0	9.14164	0	0	67.9018	63.6582
chr1_921	chr1:243099703-243099780	chr1:243263005-243263082	77	AGAAAGACTCCATCTCAAAAACAAAAC	AAAACAAAACAAAAAACCACTAAA	0	Reverse	27	1	24	0	1	0.5	96.2963	96.2963	100	100	51	1.125	1	transcribed_unprocessed_pseudogene	LINC01347	AluSx1, A-rich	.	.	.	.	lnc-CEP170-13:5 (lnc_R.), lnc-CEP170-13:2 (lnc_R.), lnc-CEP170-13:1 (lnc_R.), lnc-CEP170-13:4 (lnc_R.), lnc-CEP170-13:3 (lnc_R.)	.	URS0000D576E2_9606 (lncRNA), URS00008C0FB2_9606 (lncRNA), URS000075DD96_9606 (lncRNA), URS0000E96531_9606 (lncRNA), URS00004D992D_9606 (lncRNA), URS0000E9F7B2_9606 (lncRNA), URS00005D54F5_9606 (lncRNA)	.	.	.	234664_at	0	0	0	0	0	0	0	0	0	0	0	0	0	0	0
chr1_922	chr1:243214990-243215112	chr1:243378292-243378414	122	GAACATAAATTGTGAAGATTTCATGGACATTT	ATTAGTTCCCCAAATTAATACTTTTATAATTTCTTATGCCTGTCTTTACTGAAATCTCT	0	Forward	32	1	59	0	2	1	100	100	100	100	91	0.542373	1	protein_coding	CEP170	MER11C	.	.	.	.	.	piR-hsa-8293510	URS0000E94569_9606 (lncRNA), URS0000EB0401_9606 (lncRNA), URS0000EB6AC6_9606 (lncRNA)	1	1 CS: 161 W: 32.32	.	207719_x_at	184.077	194.597	0	206.937	40.7097	0	39.991	0	0	0	9.29028	19.0302	11.5054	0	21.5644
chr1_923	chr1:243354941-243355044	chr1:243518243-243518346	103	CTACAAAGAGATTCCTGATCTAACTCTAGGCTG	TTCATGAGTGTTAGACACACAGTGTGAGACAGATCACC	0	Reverse	33	1	38	0	1	0.5	96.9697	96.9697	100	100	71	0.868421	1	protein_coding	SDCCAG8	.	.	Yes	ZBTB33, YY1, SP1	.	.	.	.	.	.	.	1553034_at, 227785_at	0	0	0	168.261	176.539	48.5333	0	80.4052	0	62.8725	0	0	0	0	0
chr1_924	chr1:243386444-243386518	chr1:243549746-243549820	74	GTAATCCTAGCACTTTGGGAGGC	TAAGGCAGGCAGATCGCGAGAGGTCAGGA	0	Forward	23	1	29	0	1	0.5	95.6522	95.6522	100	100	52	0.793103	1	protein_coding	SDCCAG8	Alu, AluSc8	.	.	.	.	.	.	URS0000EB0368_9606 (lncRNA)	1	1 CS: 62 PAS: 57 W: 40.13	.	1553034_at, 227785_at	0	0	0	0	0	0	65.5853	0	0	0	0	0	75.4755	0	0
chr1_925	chr1:243814961-243815034	chr1:243978263-243978336	73	TCTTAAAGGACTTTAAAGTCACA	ACTTCAAAACACCTGGATATTTCTAAGG	0	Reverse	23	1	28	0	1	0.5	95.6522	95.6522	100	100	51	0.821429	1	protein_coding	AKT3	MLT1F-int	.	.	.	.	lnc-CEP170-4:2 (lnc_R.)	piR-hsa-287489	URS000197AAE6_9606 (lncRNA), URS0001971BA6_9606 (lncRNA), URS0001966B5D_9606 (lncRNA), URS00008C4020_9606 (lncRNA)	.	.	.	219393_s_at, 222880_at, 224229_s_at	20.3977	352.856	0	42.9953	0	0	0	0	0	0	0	94.8939	0	0	17.9218
chr1_926	chr1:243902559-243902669	chr1:244065861-244065971	110	ATCTATCTATCTATCTATCTATCTA	TATTTGCATCTGTGTGTA,TCTATCTATCTATCTATC	0	Forward	25	2	18	0	2	0.666667	68	70.6145	55.5556	55.5556	43	1.38889	1	.	.	(AT)n, (ATCT)n	.	.	NCOR1, GATA3, SP1, NR2F6, FOXA2, FOXA1, ZNF384, JUND	.	.	.	.	1	1 CS: 105 PAS: 85 W: 40.62	.	.	0	0	0	0	0	0	22.1572	0	0	0	0	0	0	0	0
chr1_927	chr1:244075899-244075994	chr1:244239201-244239296	95	CTATCATGGAGGACCTAAAAGAGA	TCAGAGAGAAAAGTTTTATTCTCGGTTTACCAAGAATGACAATTGTCC	0	Forward	24	1	48	0	1	0.5	95.8333	95.8333	100	100	72	0.5	1	lncR.	AL590483.1	.	.	.	RNF2, SMARCA4, BMI1	.	lnc-AKT3-3:1 (lnc_R.)	.	URS00009AE4A9_9606 (lncRNA), URS00003933AE_9606 (lncRNA)	1	1 CS: 106 PAS: 87 W: 47.62	.	.	0	0	0	0	0	0	0	0	0	0	0	0	0	0	0
chr1_142	chr1:24417179-24417266	chr1:24743669-24743756	87	AAGTCACTGTCAGGCTCTGGGCTAGATCTCA	TTTAGTCAGTTGGTTGGTATGTATAG	0	Unknown	31	1	26	0	2	1	100	100	100	100	57	1.19231	1	protein_coding	NIPAL3	.	.	Yes	ZFX, POLR2A, TBL1XR1, ELK1, PKNOX1, DPF2, ZBTB2, NR2F6, CTCF, FOXK2, HDAC2, ZNF24, CBFA2T3, CBFB, SMARCA4, RUNX3, PAX5, MTA3, TBP, TEAD4, HMBOX1, MLLT1, NRF1, TAL1, ZKSCAN1, JUND, RCOR1, FOS, BHLHE40, FOXA1, RNF2, SIN3A, PHF8, NFE2L2	.	lnc-STPG1-2:1 (lnc_R.)	.	URS00008B406E_9606 (lncRNA), URS00009C5A35_9606 (lncRNA)	.	.	.	210267_at, 214579_at	0	0	0	0	0	0	0	0	0	0	0	0	0	0	0
chr1_928	chr1:244324257-244324352	chr1:244487559-244487654	95	AACGCCAGAGATTGCCACCAAACCGCCAGAGCTGG	AGGGTTGATGCTCCCACAAGCCAAGT	0	Unknown	35	1	26	0	1	0.5	97.1429	97.1429	100	100	61	1.34615	1	.	.	MLT1C	.	Yes	CBX3, ZBTB33, NR3C1, WHSC1	.	lnc-ADSS-4:1 (lnc_R.)	.	URS00009B8986_9606 (lncRNA), URS0000E96DBE_9606 (lncRNA), URS0000E925D6_9606 (lncRNA), URS0000EA953D_9606 (lncRNA), URS0000EB1FED_9606 (lncRNA), URS0000EBEA18_9606 (lncRNA), URS00008B6F0E_9606 (lncRNA), URS00019C01F6_9606 (lncRNA), URS0000EB3905_9606 (lncRNA)	.	.	.	.	0	11.333	0	0	0	0	0	72.588	0	0	0	0	0	0	0
chr1_929	chr1:244474497-244474587	chr1:244637799-244637889	90	TATAATTGTTCTTTGATTATATTT	GATCAAATATTTGATTATATTGTTTTTATTATCAAATATTTGA	0	Forward	24	1	43	0	1	0.5	87.5	87.5	100	100	67	0.55814	1	protein_coding	CATSPERE	L1ME1	.	.	.	.	.	.	URS0000EAA23E_9606 (lncRNA)	1	1 CS: 131 W: 35.27	.	233578_at	0	0	0	0	0	0	0	0	0	0	0	0	0	0	29.1475
chr1_930	chr1:244569090-244569192	chr1:244732392-244732494	102	TGGCTTCCCTTGGCTAGGGGAGGGA	TACCATGGGTTCCTTATGGAAGACCAGACTGTTCCTCATGGCACAGTCCCTCG	0	Unknown	25	1	53	0	2	1	100	100	100	100	78	0.471698	1	protein_coding	CATSPERE	L1PA7	.	.	.	.	piR-31389 (piR.), piR-32725 (piR.), piR-33056 (piR.)	piR-hsa-1614, piR-hsa-12836, piR-hsa-23222, piR-hsa-4351062, piR-hsa-4355108, piR-hsa-4668747, piR-hsa-5122588, piR-hsa-6494281, piR-hsa-8227246	URS0000EA229D_9606 (lncRNA), URS0000604CAC_9606 (piRNA), URS00000923ED_9606 (piRNA), URS0000182AD6_9606 (piRNA)	.	.	.	233578_at	0	0	0	77.2246	0	0	0	0	0	0	0	0	0	0	0
chr1_931	chr1:244781468-244781573	chr1:244944770-244944875	105	TCCTATCCTTGACTAAAGTGCTGGGATTACA	AGTGTGAGCCGCCGCGCCTGGCCTTGTTGGTTTTTTTCCTATCC	0	Unknown	31	1	44	0	2	1	100	100	100	100	75	0.704545	1	.	.	AluYi6, FLAM_C	.	Yes	NR2F6	.	.	.	.	.	.	.	.	0	0	0	0	0	0	0	0	0	0	0	0	0	0	0
chr1_932	chr1:244807243-244807305	chr1:244970545-244970607	62	TCTTTTTCTTTCTTTCTTCTTTTT	TCTTTTCTTTCTAAG	0	Unknown	24	1	15	0	0	0	62.5	62.5	100	100	39	1.6	1	.	.	L1MC5a, (TTCT)n, (TC)n	.	Yes	RNF2, NCOA2, MCM2, SMARCA4	.	.	.	.	1	1 CS: 138 W: 33.87	.	.	0	0	0	0	26.4936	0	39.0389	0	0	88.9625	0	0	0	0	0
chr1_933	chr1:244903300-244903367	chr1:245066602-245066669	67	GTGGCTCATGCCTGTAATCCCAG	GACTTTGGTAGGCCTAGGCATG	0	Forward	23	1	22	0	2	1	100	100	100	100	45	1.04545	1	.	.	Alu, AluSx	.	.	.	.	.	.	.	.	.	.	.	0	31.9992	0	0	0	0	0	0	0	0	0	51.6335	0	0	0
chr1_143	chr1:24490452-24490556	chr1:24816942-24817046	104	GGATTGTATATGCACCAATCAGCAC	TCTGTCTAGCTTGGGGTTTGTGGATGCACCAATCAGCACTCTGTGTCTAGCTCAG	0	Reverse	25	1	55	0	1	0.5	96	96	100	100	80	0.454545	1	.	.	LTR12D	.	.	ZBTB33, CHAMP1, CC2D1A, NFYB, NFATC3, ZNF316, SRF, RBM25, ASH1L	.	.	piR-hsa-3644479, piR-hsa-3669083, piR-hsa-5609098	URS0000E9986D_9606 (lncRNA)	.	.	.	.	0	10.3616	101.012	30.3015	0	0	0	225.645	5.40592	106.755	0	0	0	0	0
chr1_934	chr1:244925467-244925536	chr1:245088769-245088838	69	CCATGGTTAATTTTAAATGTGCT	TGTTATCAGCACATTTAAATTAAT	0	Reverse	23	1	24	0	2	1	100	100	100	100	47	0.958333	1	.	.	MIR	.	.	.	.	.	.	URS0000EBDAFF_9606 (lncRNA)	1	1 CS: 65 W: 32.28	.	.	0	0	0	0	0	0	0	0	0	0	0	0	0	0	0
chr1_935	chr1:244975182-244975290	chr1:245138484-245138592	108	GGCCTCCCAAAGTGCTGGGATTACAGGC	GTGAGCCACCACGCCTGGCTCGAACTCTTGAGCTCAAGTGATCTGCCTGCCTT	0	Reverse	28	1	53	0	1	0.5	96.4286	96.4286	100	100	81	0.528302	1	protein_coding	EFCAB2	AluY, AluJb	.	.	ZNF316	.	.	.	URS0000E99F27_9606 (lncRNA)	.	.	.	223608_at, 233375_at	0	39.9256	0	0	61.2512	0	22.5637	102.289	0	0	20.9671	0	0	175.205	121.671
chr1_936	chr1:245368534-245368645	chr1:245531836-245531947	111	GGGTGTTTGGTAGGTGGCCTTCTGCTG	CGATGTGAGGACTCAGACTAGAGACCTCAGGTTATTTCTCACTTGGGTCTGTCATAGG	0	Unknown	27	1	58	0	1	0.5	96.2963	96.2963	100	100	85	0.465517	1	protein_coding	KIF26B	MLT1J2	.	.	.	.	.	.	URS0000EA071D_9606 (lncRNA), URS0000E9B1EE_9606 (lncRNA)	.	.	.	1555164_at	0	29.1421	0	0	0	0	0	0	0	0	0	0	0	0	0
chr1_937	chr1:245483926-245484012	chr1:245647228-245647314	86	AGTTTCCTCATTCCACCTTTATGTTTTTCCT	TATGTCTTTATAAAATCTGTAAGTT	0	Forward	31	1	25	0	1	0.5	96.7742	96.7742	100	100	56	1.24	1	protein_coding	KIF26B	.	.	.	.	.	.	.	.	1	1 CS: 96 PAS: 76 W: 41.42	.	.	0	0	0	0	0	0	0	0	0	0	0	0	0	0	0
chr1_938	chr1:245486494-245486591	chr1:245649796-245649893	97	TTAGTGCTCACGGCAATCCAGTA	GTTATTATAGAGCTTTTAAATACGTAAGATAATTTCATACATATTATCTCAT	0	Reverse	23	1	52	0	1	0.5	95.6522	95.6522	100	100	75	0.442308	1	protein_coding	KIF26B	MIRb	.	.	.	.	.	.	.	2	1 CS: 215 PAS: 195 W: 39.82 1 CS: 78 W: 32.24	.	.	0	22.2035	0	0	0	0	0	0	0	0	0	0	0	0	0
chr1_939	chr1:245672120-245672193	chr1:245835422-245835495	73	GGGGAATAACAGTCTTGGTGGCAT	TGGGCAAGCCCCGAGGACTCCATCTC	0	Unknown	24	1	26	0	2	1	100	100	100	100	50	0.923077	1	protein_coding	KIF26B	.	.	.	.	.	.	.	URS0000EBD253_9606 (lncRNA)	.	.	.	.	0	88.214	0	21.4977	0	0	0	0	0	0	61.7678	0	133.867	0	71.6871
chr1_940	chr1:245847933-245848022	chr1:246011235-246011324	89	AAATGTTTTCCTGTTCAGGTGACCTAGCCCCA	TACATACTGGTGAACCACAAACAATT	0	Forward	32	1	26	0	1	0.5	96.875	96.875	100	100	58	1.23077	1	protein_coding	SMYD3	.	.	.	.	.	lnc-SMYD3-6:2 (lnc_R.)	.	URS0000D6DC35_9606 (lncRNA)	.	.	.	218788_s_at	0	0	0	0	0	0	0	0	0	0	0	0	0	0	0
chr1_941	chr1:245872371-245872506	chr1:246035673-246035808	135	CCTGAGCTGGCCGACCCCAGGATGGATGTCCTCTTCTCAGATGAGAGAGCC	CAGAGTTCCTGCCGCCTTCTCCTTCACCGGCCTC	0	Unknown	51	1	34	0	2	1	100	100	100	100	85	1.5	1	protein_coding	SMYD3	.	.	.	.	.	.	.	.	.	.	.	218788_s_at	0	0	0	0	0	0	0	0	0	0	0	0	0	0	0
chr1_942	chr1:245876852-245876985	chr1:246040154-246040287	133	AGAGGCAGAGCCCTCTGCCTGGCCAGGATTTAGGGAAAATGTCC	TGGAGAAGAGGATGCATGAGTGCAGGCTTGGAGGCTATGGGAGCAC	0	Forward	44	1	46	0	1	0.5	97.7273	97.7273	100	100	90	0.956522	1	protein_coding	SMYD3	L2c	.	Yes	.	.	.	.	.	.	.	.	218788_s_at	0	0	0	0	0	0	0	0	0	0	0	0	0	0	0
chr1_943	chr1:245894146-245894243	chr1:246057448-246057545	97	GCTCTGTAGCTAGCTAGACGTTTGTAAAATG	CACCAATCAGTGCTCTGTAAAAACGCACCAATCAGC	0	Reverse	31	1	36	0	1	0.5	96.7742	96.7742	100	100	67	0.861111	1	protein_coding	SMYD3	LTR12F	.	.	NFATC3, CC2D1A, ZNF316	.	.	.	.	.	.	.	218788_s_at	0	44.4071	0	0	0	0	0	0	0	0	0	0	0	0	0
chr1_944	chr1:245906903-245907003	chr1:246070205-246070305	100	ATGTTCTTACTTATTTGTGGTATC	TAAGAAAAATCACACGTTCTTATTTATTTACTTATTTATTACTAAAAAATCAC	0	Forward	24	1	53	0	2	1	100	100	100	100	77	0.45283	1	protein_coding	SMYD3	L1MA2, L1MA1	.	.	.	.	.	.	URS0000E98AC6_9606 (lncRNA)	1	1 CS: 133 W: 31.96	.	218788_s_at	0	0	0	31.5015	0	0	0	0	0	0	0	0	0	0	0
chr1_945	chr1:246311924-246312021	chr1:246475226-246475323	97	GGCAATGCAACAATGGGAAGGAGCT	AAAACGTAATGTAAGTGACAATGCAACGTGAAGGAATGGAGGCATAAA	0	Forward	25	1	48	0	1	0.5	88	88	100	100	73	0.520833	1	protein_coding	SMYD3	.	.	.	ZNF316	.	.	.	URS0000E97A7E_9606 (lncRNA), URS0000EB1686_9606 (lncRNA)	.	.	.	218788_s_at	0	277.544	180.378	81.1647	0	0	125.482	56.8853	0	0	0	83.597	0	0	0
chr1_946	chr1:246479838-246479927	chr1:246643140-246643229	89	TCTGCTGTATCTTCAGTACCAACAACAGTGGC	TGGCACGTAAAGTCTCACATTAAATA	0	Reverse	32	1	26	0	2	1	100	100	100	100	58	1.23077	1	protein_coding	SMYD3	L2a	.	.	.	.	.	.	.	1	1 CS: 222 PAS: 205 W: 45.48	.	.	0	0	0	0	0	0	0	139.369	0	0	0	39.0119	0	0	0
chr1_947	chr1:246516285-246516383	chr1:246679587-246679685	98	CCCCCAGCATTGGGTGCTGTCGGTGTCGCCAGAGGAG	TCTCCGGGGCCCCAGGTCCCCCCCC	0	Unknown	37	1	25	0	1	0.5	97.2973	97.2973	100	100	62	1.48	1	unprocessed_pseudogene, lncR.	AL356583.2, LINC01743	L1MC3	.	.	.	.	LINC01743:4 (lnc_R.), LINC01743:5 (lnc_R.)	.	URS00002D72F2_9606 (lncRNA), URS00008C2125_9606 (lncRNA)	.	.	1563074_at:2, 1563074_at:5, 1563074_at:8	1563074_at	0	0	0	0	0	0	0	0	0	0	0	0	0	0	0
chr1_948	chr1:246694937-246695013	chr1:246858239-246858315	76	TGGTGCTCGGCTGGAGACTGTATATTCC	GTGCTTACCATGTGCTGGGCA	0	Forward	28	1	21	0	1	0.5	96.4286	96.4286	100	100	49	1.33333	1	.	.	L2d	.	.	TRIM28	.	.	.	URS0000EB5C72_9606 (lncRNA)	.	.	.	.	0	0	0	0	108.383	0	0	0	0	0	0	0	0	0	0
chr1_949	chr1:246705393-246705502	chr1:246868695-246868804	109	TTTCTATAGTGAGGCCGTACTGAAAGAATGT	GATGTAAAACCGTCTTAGTGGTAAACTTATTTTCCATCTCTCTGGTTC	0	Forward	31	1	48	0	1	0.5	96.7742	96.7742	100	100	79	0.645833	1	.	.	.	.	Yes	ATF7, GATA3, RCOR1, CTBP1, JUND, ZNF217, CEBPB, NEUROD1, STAT3, FOS, NCOA3, FOSL2, SMARCE1, DPF2, TBP	.	.	.	URS0000EB6B48_9606 (lncRNA)	1	1 CS: 61 PAS: 26 W: 39.79	.	.	0	0	0	43.3862	0	0	0	0	0	0	0	0	0	0	0
chr1_950	chr1:246729764-246729886	chr1:246893066-246893188	122	ATAAATGTCCATGAAATCTTCACAATTTATGT	CCAGAGATTGCAGTAAAGACAGGTGTAAGAAATTATAAAAGTATTAATTTGGGGAACTA	0	Forward	32	1	59	0	1	0.5	96.875	96.875	100	100	91	0.542373	1	protein_coding	SCCPDH	MER11C	.	.	.	.	.	.	.	1	1 CS: 207 PAS: 191 W: 49.05	.	201825_s_at, 201826_s_at	0	0	0	25.8671	13.5699	0	0	0	0	0	0	66.6058	0	0	21.5644
chr1_951	chr1:246800864-246800967	chr1:246964166-246964269	103	CTCCTTTGTTAAAGCTTGCGGGTTCCTGAGATGATGGAT	GCCACCCTCGGCCACTCCTGAGCACA	0	Unknown	39	1	26	0	1	0.5	97.4359	97.4359	100	100	65	1.5	1	transcribed_unitary_pseudogene	KIF28P	.	.	Yes	.	.	.	.	URS0000EB7EB4_9606 (lncRNA)	.	.	.	1569193_at	0	0	0	0	0	0	0	0	0	0	0	0	0	0	0
chr1_952	chr1:246905914-246906027	chr1:247069216-247069329	113	GTGTAACTGGTCCTAAGAGTCATATT	CAATGCCCAAGAGGTAGAACTGGGGAGTGTTAGAATTACTCAAGTGGATGCATTCATGTCTG	0	Reverse	26	1	62	0	1	0.5	92.5926	96.2963	100	0	88	0.419355	1	protein_coding	AHCTF1	.	.	Yes	.	.	.	.	.	.	.	.	1560224_at, 1569193_at	0	9.54362	0	0	0	0	0	61.1268	9.95827	81.9392	50.1186	0	0	0	0
chr1_953	chr1:247199609-247199735	chr1:247362911-247363037	126	TGACAGAACCTTTAGAATATTTGGAAAGTATTTTAAATTTGTGAG	GCCCTAGCTTCACTACCTAATACTACTGAATCAAGAA	0	Forward	45	1	37	0	1	0.5	97.7778	97.7778	100	100	82	1.21622	1	transcribed_unprocessed_pseudogene	AL390728.4	.	.	Yes	.	.	lnc-NLRP3-4:1 (lnc_R.), lnc-ZNF124-2:4 (lnc_R.), lnc-ZNF124-2:3 (lnc_R.), lnc-ZNF124-2:2 (lnc_R.)	.	URS0000E2127A_9606 (lncRNA), URS00008BCA34_9606 (lncRNA), URS0000D5C1A3_9606 (lncRNA), URS0000D5D3A4_9606 (lncRNA), URS0000D5AD66_9606 (lncRNA)	1	1 CS: 78 W: 31.77	.	.	106.968	137.067	0	0	26.285	0	0	0	0	117.683	80.9791	18.4308	0	0	0
chr1_144	chr1:24721999-24722106	chr1:25048490-25048597	107	CACCAATGGACACTCTGTATCTAGCT	CAAGGTTTGTAAACACACCAATCAGAACCGTGTGTCTAGCTCAGGGTTTGTGAATG	0	Reverse	26	1	56	0	2	1	100	100	100	100	82	0.464286	1	.	.	LTR12E	.	Yes	POLR2A, NFATC3, CC2D1A, NFYB, ASH1L	.	.	piR-hsa-3270152, piR-hsa-4938134, piR-hsa-5268559, piR-hsa-6182817, piR-hsa-6649234, piR-hsa-7037551, piR-hsa-7325024, piR-hsa-7331792	URS0000217972_9606 (piRNA)	.	.	.	.	55.9049	10.0738	0	117.839	0	0	0	0	0	0	0	0	0	0	0
chr1_954	chr1:247265008-247265098	chr1:247428310-247428400	90	AGGCTTTTCTTCACTGGAAGTCATTATTTG	GGTACCAGGCTTTTCTTCATTATTGGGTATC	0	Reverse	30	1	31	0	2	1	100	100	100	100	61	0.967742	1	.	.	L1M1	.	.	.	.	.	.	URS0000EA09A4_9606 (lncRNA)	.	.	.	.	0	0	0	0	0	0	0	0	0	0	0	0	0	0	0
chr1_955	chr1:247273005-247273108	chr1:247436307-247436410	103	CTTTTAGAACTACAAACTCTGCAGCCTGGGTGTGGGGA	AGGGGTAATGCCAGCACTCCCTTAATCA	0	Unknown	38	1	28	0	1	0.5	97.3684	97.3684	100	100	66	1.35714	1	.	.	L1M1	.	Yes	USF1	.	.	.	URS0000EA09A4_9606 (lncRNA)	.	.	.	.	43.5413	0	0	0	0	0	0	0	0	0	0	0	0	0	38.2561
chr1_956	chr1:247327733-247327846	chr1:247491035-247491148	113	CCCCTGGCCCCCCAGACACTCTCTTTCCATTGTAC	CTATAGAGCACTATGGCAAGTCCACCCAGAGTCATAAGAAAGCC	0	Forward	35	1	44	0	1	0.5	97.1429	97.1429	100	100	79	0.795455	1	protein_coding	ZNF496	.	.	.	.	.	.	.	URS0000EA09A4_9606 (lncRNA)	.	.	.	.	0	0	0	27.9093	0	0	0	0	0	0	0	0	0	0	0
chr1_957	chr1:247378828-247378912	chr1:247542130-247542214	84	CACACGTGTCCCTTCAGGGAGGGAG	AGGAAGGTCATGACCTGGCTGCGCTGCTCGCCCCA	0	Unknown	25	1	35	0	1	0.5	96	96	100	100	60	0.714286	1	.	.	.	.	.	MGA, NR2C1, MNT, L3MBTL2, E2F6, MAX	.	lnc-NLRP3-1:1 (lnc_R.)	.	URS0000EA09A4_9606 (lncRNA), URS00008B27FA_9606 (lncRNA), URS0000EB81CD_9606 (lncRNA), URS0000EB9BC5_9606 (lncRNA)	.	.	.	.	0	0	0	18.7156	0	0	0	0	0	0	0	27.5378	0	0	0
chr1_958	chr1:247617658-247617782	chr1:247780960-247781084	124	ATTGGATGAGTCTATATTTCCTTTCAGTGGTGAAAG	GTGTGTGTGTGTGTGTGCGTGTGTGTGTGTGTGTAGTCTCGATGTATGGTGGG	0	Reverse	36	1	53	0	1	0.5	97.2222	97.2222	100	100	89	0.679245	1	lncR., transcribed_unprocessed_pseudogene	AL606804.1, OR14L1P	(GT)n	.	.	.	.	lnc-OR2C3-1:3 (lnc_R.), lnc-OR2C3-1:4 (lnc_R.)	.	URS0000EA09A4_9606 (lncRNA), URS0000E972D3_9606 (lncRNA), URS00004C412B_9606 (lncRNA), URS0000273F75_9606 (lncRNA)	.	.	.	.	0	0	0	0	0	0	0	0	0	0	0	0	0	0	0
chr1_959	chr1:247736021-247736138	chr1:247899323-247899440	117	TTGATCTTACTCGAGAATGGAAACATTTTCCGGGGCTGAAGA	TTCCATATAGCCTTTGTTATGAATGTTGCTTCTG	0	Forward	42	1	34	0	1	0.5	97.619	97.619	100	100	76	1.23529	1	lncR.	AL390860.1	.	.	.	.	.	lnc-OR14K1-1:5 (lnc_R.), lnc-OR14K1-1:7 (lnc_R.), lnc-OR1C1-1:1 (lnc_R.)	.	URS0000EA09A4_9606 (lncRNA), URS0000D57296_9606 (lncRNA), URS0000D59C7F_9606 (lncRNA), URS0000EF17D9_9606 (lncRNA), URS0000EF24E6_9606 (lncRNA), URS0000EF0EF6_9606 (lncRNA), URS0000508AA1_9606 (lncRNA), URS0000EF3346_9606 (lncRNA), URS0000EECCC7_9606 (lncRNA), URS0000EED015_9606 (lncRNA), URS0000EC0E79_9606 (lncRNA), URS0000EA527D_9606 (lncRNA), URS0000E9AD5E_9606 (lncRNA), URS0000EB1F2A_9606 (ln…	1	1 CS: 63 PAS: 39 W: 40.59	.	1557484_at	0	0	0	0	0	0	0	0	0	0	0	0	0	0	0
chr1_960	chr1:247837687-247837796	chr1:248000989-248001098	109	CAACACTCTCACCCCTTAGAGAAATGCAGCCACCTCA	TAAGTGCCCCCCAACCTCTGTGCCTCTTCCTTCTCA	0	Reverse	37	1	36	0	1	0.5	97.2973	97.2973	100	100	73	1.02778	1	.	.	.	.	.	.	.	.	.	URS0000EC0E79_9606 (lncRNA), URS0000EA527D_9606 (lncRNA), URS0000EA3743_9606 (lncRNA), URS0000EA09A4_9606 (lncRNA)	.	.	.	.	0	69.2346	0	0	0	0	0	0	0	0	0	0	0	0	84.3953
chr1_961	chr1:247905006-247905181	chr1:248068308-248068483	175	CGTGGGTGATCAGGTCACGCTTCCACTCAAATGGAGTGGGCAAGTTCCCAAGAC	CAGTCCTGTCAAGCAATTTAAACCAAGTCAAAACCAAAATCAAAACCAAAGTGCCAGTACGGGCATGC	0	Forward	54	1	68	0	1	0.5	98.1481	98.1481	100	12.5	122	0.794118	1	.	.	Harlequin-int, HERVE_a-int	.	.	KDM1A	.	.	.	URS0000EC0E79_9606 (lncRNA), URS0000EA527D_9606 (lncRNA), URS0000EA3743_9606 (lncRNA), URS0000EA09A4_9606 (lncRNA), URS0000EBD9AD_9606 (lncRNA)	.	.	.	.	0	0	0	0	0	0	0	0	0	0	0	0	0	0	22.6059
chr1_962	chr1:248141430-248141528	chr1:248304732-248304830	98	ATGTGCACAGTATCACACTGTCATGAA	TTATGACCAGGATTTTCATAAGTTCTGTGTTATATTGCTCTGGAC	0	Reverse	27	1	45	0	1	0.5	96.2963	96.2963	100	100	72	0.6	1	.	.	.	.	.	.	.	.	.	URS0000EC0E79_9606 (lncRNA), URS0000EA527D_9606 (lncRNA), URS0000EA09A4_9606 (lncRNA), URS0000EAE6A5_9606 (lncRNA), URS0000EB4878_9606 (lncRNA)	1	1 CS: 62 W: 31.52	.	.	0	0	0	0	0	0	0	0	0	0	0	0	0	0	0
chr1_963	chr1:248301836-248301935	chr1:248465138-248465237	99	ATTACACTGTGATACTGTGCACA	TGCGCAGAGCAATATATTGTAACACAAAATTCTTGAAAATCATGGTCAGATTTT	0	Forward	23	1	54	0	1	0.5	95.6522	95.6522	100	100	77	0.425926	1	protein_coding	OR2T12	.	.	.	NRF1	.	.	.	URS0000EA09A4_9606 (lncRNA), URS0000EA527D_9606 (lncRNA), URS0000EB4878_9606 (lncRNA)	.	.	.	.	0	0	0	0	0	0	0	0	0	0	0	0	0	0	0
chr1_964	chr1:248361636-248361748	chr1:248524938-248525050	112	TGGGACTCTTCAGACAATCCAAACATCCA	ATGGCCAATATCACCTGGATGGCCAACCACACTGGATGGTCGGATTTCATCCTGT	0	Unknown	29	1	55	0	2	1	100	100	100	100	84	0.527273	1	protein_coding	OR2T4	.	.	.	.	.	.	.	URS0000EA09A4_9606 (lncRNA), URS0000EA527D_9606 (lncRNA)	.	.	.	.	0	0	0	0	0	74.4463	0	0	0	0	0	0	0	0	0
chr1_965	chr1:248487094-248487190	chr1:248650395-248650491	96	GAAACAGTGAGTTGAAGTCAGAGGC	GATTCATCGTCAGTATAACACAGGCTGTGAGTGTCACGGTAGAGGGA	0	Unknown	25	1	47	0	1	0.5	96	96	100	100	72	0.531915	1	.	.	.	.	.	.	.	lnc-OR2T29-1:3 (lnc_R.), lnc-OR2T29-1:2 (lnc_R.)	.	URS0000EA09A4_9606 (lncRNA), URS0000EA527D_9606 (lncRNA), URS0000E94327_9606 (lncRNA), URS0000EAE74C_9606 (lncRNA), URS0000E997E8_9606 (lncRNA), URS00008BD29C_9606 (lncRNA), URS00008BA7D3_9606 (lncRNA)	.	.	.	.	0	0	0	0	0	0	0	0	0	0	0	0	0	0	0
chr1_966	chr1:248560894-248560990	chr1:248724195-248724291	96	GCATCTGACTTCAACTCACTGTTTC	TCCCTCTACCGTGACACTCACAGCCTGTGTTATACTGACGATGAATC	0	Unknown	25	1	47	0	1	0.5	96	96	100	100	72	0.531915	1	lncR., protein_coding	AC098483.2, OR2T29	.	.	.	.	.	lnc-OR2G6-2:1 (lnc_R.)	.	URS0000EA09A4_9606 (lncRNA), URS0000E94327_9606 (lncRNA), URS0000EAE74C_9606 (lncRNA), URS0000E997E8_9606 (lncRNA), URS0000EBB138_9606 (lncRNA), URS0000EC21EF_9606 (lncRNA), URS00000BA2D1_9606 (lncRNA), URS00009BC966_9606 (lncRNA)	.	.	.	.	0	0	0	0	0	0	0	0	0	0	0	0	0	0	0
chr1_967	chr1:248683552-248683641	chr1:248846853-248846942	89	TTTATAAGACAGGTAGAACCTATGTTT	TATGACAAATTTTAAAGATAATGTGAAATGTTATTT	0	Reverse	27	1	36	0	1	0.5	96.2963	96.2963	100	100	63	0.75	1	protein_coding	CR589904.2	(ATGTTAA)n	.	.	.	.	.	.	URS0000EA09A4_9606 (lncRNA)	1	1 CS: 145 W: 32.83	.	.	0	0	0	0	0	0	0	0	0	0	0	0	0	0	0
chr1_968	chr1:248693214-248693293	chr1:248856515-248856594	79	ATTCACGGCCAGGAGCACTGACT	GTTCCTGCTCCCACGTCACCTGGGTGGTGTACTG	0	Unknown	23	1	34	0	1	0.5	95.6522	95.6522	100	100	57	0.676471	1	protein_coding, transcribed_unitary_pseudogene	CR589904.2, LYPD9P	.	.	.	CREB1, EP300	.	lnc-ZNF672-5:1 (lnc_R.), lnc-ZNF672-5:2 (lnc_R.), lnc-ZNF672-5:3 (lnc_R.)	.	URS0000EA09A4_9606 (lncRNA), URS00008B228A_9606 (lncRNA), URS00000D08D2_9606 (lncRNA), URS00008C3FA1_9606 (lncRNA)	.	.	.	.	0	0	0	79.5414	0	0	0	0	0	0	0	0	0	0	0
chr1_145	chr1:25155269-25155361	chr1:25481760-25481852	92	AAAAATCCTAAGTAAAATACTAGAAAACCAACCC	CAATCTCACTCATGAACATAGATGC	0	Reverse	34	1	25	0	1	0.5	97.0588	97.0588	100	100	59	1.36	1	.	.	L1ME3E	.	.	.	.	.	.	URS0000EAF451_9606 (lncRNA), URS0000EBFD3D_9606 (lncRNA), URS0000E9C97D_9606 (lncRNA), URS0000EB8DBD_9606 (lncRNA), URS0000E917D0_9606 (lncRNA), URS0000EA411D_9606 (lncRNA), URS0000E955EC_9606 (lncRNA), URS0000E98BFB_9606 (lncRNA)	1	1 CS: 232 PAS: 217 W: 48.93	.	.	0	0	0	0	0	0	0	0	0	0	0	0	0	0	0
chr1_146	chr1:25531194-25531262	chr1:25857685-25857753	68	ATCACAAGCAAGGGGGCCGATTA	CCCAGCCCTCCCTTCACTCCTCG	0	Unknown	23	1	23	0	1	0.5	95.6522	95.6522	100	100	46	1	1	.	.	.	.	.	CTCF	.	.	.	.	.	.	.	.	0	0	0	0	0	0	0	0	0	0	0	0	0	0	0
chr1_147	chr1:25533534-25533625	chr1:25860025-25860116	91	CCTGTAGTCCCAGCTACTTGGGAGGCT	GAGACTGGACAAAAATTAGCAAGGTGTGGTGGTACGCA	0	Forward	27	1	38	0	2	1	100	100	100	100	65	0.710526	1	.	.	AluSz, AluJo	.	.	CTCF	.	.	.	.	.	.	.	.	0	0	0	0	0	0	0	0	0	0	0	0	0	0	0
chr1_148	chr1:25586123-25586213	chr1:25912614-25912704	90	GGTCCAGGGGCTCTCATGATAGG	CAATGTGGATGGTTTTTGTAGAGGCCCAGACTTCTAAAGACAGGC	0	Unknown	23	1	45	0	1	0.5	69.5652	69.5652	100	100	68	0.511111	1	lncR.	AL606491.1	.	.	Yes	NRF1, SP1, POLR2A, TAF1, KDM1A	.	lnc-LDLRAP1-1:1 (lnc_R.), lnc-LDLRAP1-1:3 (lnc_R.), lnc-LDLRAP1-1:2 (lnc_R.)	.	URS00009C4F28_9606 (lncRNA), URS000006FB53_9606 (lncRNA), URS00008B3F85_9606 (lncRNA), URS00008B55FA_9606 (lncRNA)	.	.	.	.	16.5872	23.9115	0	52.4449	73.3669	0	0	0	0	0	0	0	0	0	0
chr1_149	chr1:26006809-26006894	chr1:26333300-26333385	85	TGCGCTCAGCCACCTCCACGCATTTCA	TACCCAACGTGACCAGCTGGTCCCTTGACACG	0	Unknown	27	1	32	0	1	0.5	96.2963	96.2963	100	100	59	0.84375	1	.	.	.	.	Yes	POLR2A, MLLT1, ELF1, MNT, E2F6, MAX, L3MBTL2, MGA, SMARCA4, WHSC1, HDAC1, JUNB	.	.	.	.	.	.	.	.	0	0	0	0	0	0	0	0	0	0	0	0	0	0	0
chr1_27	chr1:2630819-2630946	chr1:2562258-2562385	127	TGTGCATGATTATGTGCGTGGATATGCAC	CTGTGTGCGTGTACTCTCGTGTGTGCATGTGTGTGACTGTGCATTGTGTGCGTGTGCTCTTGTGTGTGCA	0	Unknown	29	1	70	0	1	0.5	96.5517	96.5517	100	0	99	0.414286	1	protein_coding	MMEL1	(GT)n	.	Yes	KDM1A, MNT, ZNF263, BHLHE40, BCL3, CTCF, REST	.	lnc-TTC34-6:1 (lnc_R.)	piR-hsa-832967	URS0000EA6486_9606 (lncRNA), URS0000EAB3F1_9606 (lncRNA), URS00008BB84B_9606 (lncRNA)	.	.	.	1552930_at	0	0	0	0	0	0	0	0	0	0	0	0	0	0	0
chr1_150	chr1:26496049-26496148	chr1:26822540-26822639	99	TGAGGCTGCAGTGAGCAGAGATC	ACACCACTGAGACTCGGGAGGCTGAGGCAGAAGAATCGCTTGAACCCTGGAGGC	0	Reverse	23	1	54	0	1	0.5	95.6522	95.6522	100	100	77	0.425926	1	.	.	AluSx1, AluSx4	.	.	.	.	lnc-ZNF683-7:1 (lnc_R.), lnc-ZNF683-7:2 (lnc_R.)	.	URS0000D58841_9606 (lncRNA), URS0000D583BD_9606 (lncRNA), URS0000EC0C96_9606 (lncRNA), URS0000E9D116_9606 (lncRNA)	.	.	.	.	0	163.196	0	0	33.3819	0	24.5945	0	0	0	182.833	0	70.7583	0	0
chr1_151	chr1:26673874-26673976	chr1:27000365-27000467	102	CTCCCAAAGTGTTGGGATTACAGG	TGTGAGCCACTGCGCCACACCTTTTCCTGGTTTTAAATGATCCTCTCACCTTGGT	0	Reverse	24	1	55	0	1	0.5	95.8333	95.8333	100	100	79	0.436364	1	.	.	AluSq, AluJr	.	.	.	.	.	.	URS0000E2127A_9606 (lncRNA)	.	.	.	.	0	0	0	0	0	0	0	0	0	0	0	0	0	0	25.7517
chr1_152	chr1:26927188-26927343	chr1:27253679-27253834	155	GTGTGTGTGTGTGTCAGGGTCTTGCTCTGTTGTCCCAGCTGGAGCACAGTGGC	TGTAAGAAGGGAGAGAGATGAACCGTGTGTGTGTGTGTGTGTGTGTGTGT	0	Reverse	53	1	50	0	2	1	100	100	100	100	103	1.06	1	protein_coding	NUDC	FRAM, (GT)n, AluJr	.	Yes	.	.	.	piR-hsa-1398216	URS0000E9B168_9606 (lncRNA)	.	.	.	201173_x_at, 210574_s_at, 210575_at	19.3517	383.58	0	20.3952	21.3987	0	47.2971	0	0	41.915	0	15.0046	36.2863	0	136.022
chr1_153	chr1:27386095-27386216	chr1:27712585-27712706	121	CCTCCCAAAGTGCTGGGATTACAGGCGTGAGCCACC	GTGCCCGGCCAGTTTCGAACTTTTGACCTCAAATGATTCACCCACCTTGA	0	Unknown	36	1	50	0	1	0.5	97.2222	97.2222	100	100	86	0.72	1	.	.	AluSp, AluSz	.	.	.	.	.	.	.	.	.	.	.	0	17.8356	0	0	0	0	0	68.5421	0	0	0	28.7793	0	0	0
chr1_154	chr1:27498892-27499015	chr1:27825403-27825526	123	CCTTGGCCTCCCAAAGTGCTAGGATTACA	AGCATGAGCCACCCGGCCCAGCCTCCCAGGCTTGTATTGAACTCCTGAGCACAAGCAATCTGCCCA	0	Unknown	29	1	66	0	1	0.5	96.5517	96.5517	100	33.3333	95	0.439394	1	.	.	AluJr, AluJo	.	.	BCOR	.	.	.	URS0000EA4B3C_9606 (lncRNA)	.	.	.	.	0	0	0	0	0	0	0	0	0	0	0	0	0	0	0
chr1_155	chr1:27724489-27724615	chr1:28051000-28051126	126	GCCTCGGCCTCCCAAAGTGCTGGGATTACAG	GCGTGAGCCACCGCGTCCGGCCGACCCAGGCTGGTCTTAAATCCCAAGGCTCAAGTGATCCTCTG	0	Reverse	31	1	65	0	1	0.5	96.7742	96.7742	100	40	96	0.476923	1	.	.	AluSx1, AluJb	.	Yes	ZBTB33, ATF7, CHD4, JUND, ARNT, ATF2	.	.	piR-hsa-3330044, piR-hsa-6013706, piR-hsa-7480222	URS0000EB5CCA_9606 (lncRNA)	.	.	.	.	0	8.56671	0	25.0524	0	0	0	0	0	0	0	0	0	0	52.2131
chr1_156	chr1:27726603-27726692	chr1:28053114-28053203	89	TCAGAATCGGAGGTAGCAAGGCTT	GATTTTTTTTTTTTTTTTAAGCATCTCACTTTTCGGCCAGTC	0	Unknown	24	1	42	0	1	0.5	95.8333	95.8333	100	100	66	0.571429	1	protein_coding	FAM76A	.	.	Yes	HDAC1, SIN3A, ASH2L, CTCF, MNT, RBFOX2, ZFX, PCBP1, SAP30, KDM4A, IKZF1, ZBTB7A, AGO2, RFX1, MYC, KDM5A, EGR1, ZBTB40, SMARCE1, SMARCA4, RLF, ZNF384	.	.	piR-hsa-6525608	.	.	.	.	216897_s_at	0	12.0886	0	0	0	0	0	0	6.30691	166.063	0	0	47.1722	0	250.507
chr1_157	chr1:27786386-27786502	chr1:28112897-28113013	116	CTCTGACCACTCTATATAACTAGTATCCTCTGCCCACC	ACTGTCACTTCAGCTCTTAACTGAATTTATTTCTTTTTATA	0	Reverse	38	1	41	0	1	0.5	97.3684	97.3684	100	100	79	0.926829	1	protein_coding	STX12	L2a	.	.	ZFP91	.	.	.	.	1	1 CS: 163 W: 31.81	.	212111_at, 212112_s_at	25.8022	0	0	40.7905	85.5947	0	42.0419	0	0	0	0	0	72.5726	0	113.351
chr1_158	chr1:27847168-27847271	chr1:28173679-28173782	103	TGTAATCCAAGCACTTTGGGAGGC	TGAGGCAGGCAGATCAAGAGGTCAAGAAATCGAGGCCAGGCACAGTGGCTCACACT	0	Unknown	24	1	56	0	1	0.5	95.8333	95.8333	100	100	80	0.428571	1	protein_coding	PPP1R8	AluSc, AluSx1	.	.	.	.	.	.	.	.	.	.	207830_s_at	14.5138	62.7677	0	45.8893	16.049	0	0	0	0	0	0	45.0138	231.325	0	25.5041
chr1_159	chr1:27960343-27960437	chr1:28286854-28286948	94	CAGCTGGGTTACCTGTACAGGTGA	GTGCTTCGCCCCGGGAGGGGAGGAGTGTCGGAGCCCAGCACCTCCGT	0	Unknown	24	1	47	0	1	0.5	95.8333	95.8333	100	100	71	0.510638	1	protein_coding	XKR8	.	.	.	POLR2A, IKZF1, RBFOX2, ZFX, POLR2G, CTCF, ASH2L, RBM39, RBBP5, SIN3A, ZBTB7A, DPF2, HDAC2, HNRNPL, CTBP1, KDM4A, RBM22, CHD1, TAF15, BHLHE40, MAX, GATAD2B, ZNF143, ZNF217, TFAP4, MYC, RAD21, SRF, ZEB2, ZEB1, USF2, SAP30	.	.	.	.	.	.	.	.	15.8887	22.9047	167.467	16.7456	17.5694	70.8416	129.445	102.693	59.7496	19.6654	168.399	24.6391	44.6895	0	111.681
chr1_160	chr1:28175932-28176010	chr1:28502443-28502521	78	CCATCACCACCATCACCACCTCCCAGT	AGGGTCTCTGGGGTCAGCACTGCCA	0	Unknown	27	1	25	0	1	0.5	96.2963	96.2963	100	100	52	1.08	1	protein_coding	PTAFR	(CAC)n	.	.	MLLT1, ZBTB40, ZNF143, SMC3	.	.	.	.	.	.	.	206278_at, 211661_x_at, 226170_at	114.64	27.5436	0	0	21.1278	0	0	0	0	0	0	0	0	0	0
chr1_161	chr1:28225046-28225151	chr1:28551557-28551662	105	ACCTTTTTGGGACAATTAGTAAAA	CCTGAATGGGGTCTGATGATTATATAGTAACAATGTATCCAGAGAGGCCCTGAGAAAG	0	Reverse	24	1	58	0	1	0.5	95.8333	95.8333	100	100	82	0.413793	1	protein_coding	D.JC8	L1MC4	.	.	.	.	lnc-PTAFR-2:3 (lnc_R.)	.	URS00008C1F91_9606 (lncRNA)	1	1 CS: 206 W: 32.44	.	205545_x_at, 212490_at, 212491_s_at, 226170_at	56.9597	20.5278	0	60.0312	31.4924	0	139.214	0	16.0648	0	0	0	0	0	0
chr1_162	chr1:28632356-28632460	chr1:28958868-28958972	104	AACCTGGGAGGCGGAGGTTGCAGTG	AGCCAAGATTACGCCATTGCATCTACTCGGGAGGCTGAGGTAAGAGAATTGCTTC	0	Reverse	25	1	55	0	1	0.5	96	96	100	100	80	0.454545	1	protein_coding	TAF12	AluSx, AluSx3	.	Yes	.	.	.	.	URS00007B872B_9606 (lncRNA)	.	.	.	.	0	41.4466	0	15.1507	0	0	93.6933	13.2732	32.4355	0	0	11.1463	0	0	50.5224
chr1_28	chr1:2899729-2899821	chr1:2816294-2816386	92	TGTGGGGCAGTGCCAGCCGCCTCACCACT	GTGCAGGATGAGGAGGAGGTGTGTGTGAAGGGGGT	0	Unknown	29	1	35	0	1	0.5	96.5517	96.5517	100	100	64	0.828571	1	.	.	.	.	.	EZH2	.	.	.	.	.	.	.	.	0	0	0	0	0	0	0	0	0	0	0	0	0	0	0
chr1_29	chr1:2956348-2956429	chr1:2872913-2872994	81	CAAACTTTCCCACATTTTCCTGTCTTCT	GAGCCCTCCAAGTCTCTAGGAGGTTT	0	Forward	28	1	26	0	2	1	100	100	100	100	54	1.07692	1	.	.	THE1C-int	.	.	.	.	.	.	.	.	.	.	.	0	0	0	0	0	0	0	0	0	0	0	14.2727	0	0	16.1733
chr1_163	chr1:30312036-30312130	chr1:30784883-30784977	94	CTGGGAGAGGGAGGAGGAAGGGAA	GAAGAGAGGCCATGAGCAAGGGTGGTGGGGCTGTGAGGGTGGTGGGG	0	Reverse	24	1	47	0	1	0.5	95.8333	95.8333	100	100	71	0.510638	1	.	.	.	.	.	.	.	.	.	.	.	.	.	.	0	0	0	0	0	0	0	0	0	0	0	0	0	0	0
chr1_164	chr1:30551290-30551438	chr1:31024137-31024285	148	AGGAGCTACCCTCTCTGCTGAGAGCTGAA	CACTTCTTGGGATGACCTGCTTAGCAGAA,GAAATGATGAGATGACTAGCTGCAAAGAGAAAG	0	Unknown	29	2	31	2.82843	2	0.666667	86.2069	87.3339	48.4848	54.5455	60	0.935484	1	.	.	MER52D	.	.	.	.	.	.	URS0000EB0424_9606 (lncRNA), URS0000EAB47D_9606 (lncRNA), URS0000EC220A_9606 (lncRNA), URS0000EA1701_9606 (lncRNA), URS0000EAD4D1_9606 (lncRNA)	.	.	.	.	0	0	0	0	0	0	0	0	0	0	0	0	0	0	0
chr1_165	chr1:30680086-30680193	chr1:31152933-31153040	107	CTGCAGAGAGGAGCTACCCACTCCAGGGCCTCCTCT	CTCCTGAGAGCTGCAGAGAATGACAGGACGACCTGC	0	Unknown	36	1	36	0	1	0.5	97.2222	97.2222	100	100	72	1	1	.	.	MER52A	.	.	CBX3, TRIM28	.	.	.	URS0000EBA876_9606 (lncRNA)	1	1 CS: 242 PAS: 226 W: 45.61	.	.	0	0	0	0	0	0	0	0	0	0	0	0	0	0	0
chr1_166	chr1:30771762-30771886	chr1:31244609-31244733	124	CTCTGTCACCCAGGCTGGAGTGCAGTGGTGC	AATCACAGCTAACTGCAACCTTTTCCCTCACTTTTTTTTTTCCCCTTTGGAGACAGGGTCTCA	0	Unknown	31	1	63	0	1	0.5	96.7742	96.7742	100	0	94	0.492063	1	.	.	AluJr, AluJb	.	.	ZNF24, ZMYM3, PHF21A	.	.	.	URS0000EBECF8_9606 (lncRNA), URS0000EA1789_9606 (lncRNA)	.	.	.	.	0	0	0	12.7266	0	0	0	11.1495	0	0	0	0	11.3213	0	0
chr1_167	chr1:30795668-30795760	chr1:31268515-31268607	92	ATGGCTGCAAAGCCAGCTCTCTCTTCGTGGCCC	GCCAGGACTCGACCTCAAGTCTCCTGC	0	Unknown	33	1	27	0	1	0.5	96.9697	96.9697	100	100	60	1.22222	1	.	.	MIRb, MIRc	.	.	KDM1A	.	.	.	URS0000EBFA58_9606 (lncRNA)	.	.	.	.	0	0	0	0	0	0	0	0	0	0	0	0	0	0	0
chr1_168	chr1:30970659-30970771	chr1:31443506-31443618	112	AAGAGATCTCACTCTAGGATAAGTAAATAGCAAGCA	TTTTTGCCAAATACTTAGAATTTACATACCCAATAACTCAG	0	Reverse	36	1	41	0	2	1	100	100	100	100	77	0.878049	1	protein_coding	PUM1	.	.	Yes	RBM22	.	lnc-SDC3-1:3 (lnc_R.), lnc-SDC3-1:2 (lnc_R.)	.	URS0000D6E1FB_9606 (lncRNA), URS0000D6E7B6_9606 (lncRNA)	.	.	.	201164_s_at, 201165_s_at, 201166_s_at	120.22	28.8842	0	42.2344	14.7708	119.114	0	0	0	0	0	0	0	0	0
chr1_30	chr1:3117961-3118060	chr1:3034525-3034624	99	ATGCATGCTCATGCTGTGTGTGT	GTACATGCACGCGTGTGTGCGTGTGCGTGTGTGCATGTGTACATGCATGTGTGT	0	Unknown	23	1	54	0	1	0.5	95.6522	95.6522	100	100	77	0.425926	1	protein_coding	PRDM16	(GTGT)n	.	Yes	CTCF, HDAC1, RAD21, KDM1A, PAX8, MNT	.	.	.	.	.	.	.	220928_s_at	0	0	0	0	0	0	0	0	0	0	0	0	0	0	0
chr1_169	chr1:31235493-31235578	chr1:31708340-31708425	85	TCACTTGAGCTCAGGGATTTGAGGCTGCAG	CTATTTGAGAGGCTGAGGTGGGAAGG	0	Reverse	30	1	26	0	1	0.5	96.6667	96.6667	100	100	56	1.15385	1	protein_coding	NKAIN1	AluJb	.	.	.	.	.	.	URS0000945854_9606 (SRP_RNA)	.	.	.	.	0	0	0	0	0	39.1276	0	0	0	0	0	0	0	0	0
chr1_31	chr1:3129272-3129416	chr1:3045836-3045980	144	GTGTGTGTCCTGCCTGGTTGTGTG	GTGTCAGTGTCCTGCCTGGTGTGTGTGTGG,TGTGTGCGCACGTGGGTGAGTGTGTGGGTGCGTGTGCACGTGT	0	Unknown	24	2	36.5	9.19239	1	0.333333	92	96.3268	39.5349	54.6512	60.5	0.657534	1	protein_coding	PRDM16	(TG)n	.	.	BCL3, EGR1, MNT	.	.	.	.	.	.	.	220928_s_at	0	0	0	0	0	0	33.9234	0	0	0	0	0	0	0	18.2926
chr1_170	chr1:31469822-31469892	chr1:31942669-31942739	70	CTCTCTCTCTCTCTGAATTCCTCTGTC	TGAATTCCTCTGTCTCT	0	Forward	27	1	17	0	0	0	66.6667	66.6667	100	100	44	1.58824	1	.	.	(TCCCTT)n	.	.	RNF2, TRIM24	.	lnc-FABP3-2:1 (lnc_R.)	.	URS00008B36C2_9606 (lncRNA), URS00009C356E_9606 (lncRNA), URS0000E92232_9606 (lncRNA), URS0000E9A63F_9606 (lncRNA)	1	1 CS: 66 W: 34.04	.	.	0	0	0	0	0	0	0	176.665	0	0	0	0	239.183	0	0
chr1_32	chr1:3162238-3162351	chr1:3078802-3078915	113	CCGTGCCCGGTAAATAGTGACTCTGCGTCCCTCCTCCCG	AGTCCCGGGACTTTCTCATCACCCGCCACAGAAACT	0	Unknown	39	1	36	0	1	0.5	97.4359	97.4359	100	100	75	1.08333	1	protein_coding	PRDM16	L1MB4	.	.	.	.	.	.	URS0000E97F96_9606 (lncRNA), URS0000E96ACB_9606 (lncRNA)	.	.	.	220928_s_at	0	0	0	0	0	0	0	0	0	0	0	30.7989	0	0	0
chr1_171	chr1:31707268-31707358	chr1:32172869-32172959	90	GCCAGTAAGACCTTTTCTTTTCTTTTCTTTT	TTCTTTTCTTTCTTTCTTCCCACCTGGCA	0	Reverse	31	1	29	0	1	0.5	96.7742	96.7742	100	100	60	1.06897	1	.	.	L2a, (T)n, (CTTTT)n	.	.	EGR1	.	.	.	.	1	1 CS: 164 W: 34.15	.	.	0	35.8672	0	0	0	0	0	76.5764	0	0	0	0	0	0	0
chr1_172	chr1:31772541-31772624	chr1:32238142-32238225	83	TGTGTGACTCAGGGACCAGTCTATGAGCC	TGCCTGTGCCTTTGAGCCGATACCTG	0	Unknown	29	1	26	0	1	0.5	96.5517	96.5517	100	100	55	1.11538	1	.	.	.	Yes	Yes	EZH2, CTCF, SUZ12, RNF2, MXI1, BHLHE40	.	lnc-SPOCD1-4:3 (lnc_R.), lnc-SPOCD1-4:1 (lnc_R.)	.	URS0000EAC7AF_9606 (lncRNA), URS0000D5B805_9606 (lncRNA), URS0000EB7A33_9606 (lncRNA), URS0000D5AA63_9606 (lncRNA)	.	.	.	.	0	0	0	0	0	0	0	0	0	0	0	0	0	0	0
chr1_173	chr1:32014188-32014270	chr1:32479789-32479871	82	CCGCTGCTGCCGCCCTCGGCCAC	GGGTCCCGACGCGACAGTGGGCGGGCCAGCGCCGACC	0	Unknown	23	1	37	0	1	0.5	95.6522	95.6522	100	100	60	0.621622	1	protein_coding	KHDRBS1	.	Yes	Yes	POLR2A, IKZF1, ASH2L, PHF8, UBTF, GABPB1, NRF1, POLR2G, RBM39, RBFOX2, PCBP1, EP300, SIN3A, MXI1, TCF7L2, CTBP1, CTCF, TAF1, REST, AGO1, YY1, PRPF4, KDM5A, FIP1L1, KDM4A, SKI, RBM22, ZFX, JUND, ZNF592, MLLT1, ZNF207, U2AF1, FUS, AGO2, HDAC6, SREBF2, RB1, BACH1, SIN3B, DPF2, RUNX1, GATAD2B, TRIM22, JUN, CBX1, CHD1, ARID3A, ZSCAN29, RBBP5, SKIL, SMARCA5, ARNT, HDAC1, BRD4, ZNF24, MTA3, RNF2, HDAC2,…	.	lnc-KHDRBS1-2:1 (lnc_R.)	piR-hsa-115482, piR-hsa-1047467, piR-hsa-1609254	URS0000D576DE_9606 (lncRNA)	.	.	.	200040_at, 201488_x_at, 214185_at	1673.1	1114.19	3780.33	843.33	925.041	1986.55	4089.2	2199.68	519.75	3657.65	1831.08	1367.77	6922.38	5010.82	1086.54
chr1_174	chr1:32411165-32411270	chr1:32876766-32876871	105	TTCTTATAATAAAAGCTATTAACCTAT	TCTTATAATAAACCTATTCTATTTAACCTATGTTAAGTTATATAATAACCTA	0	Reverse	27	1	52	0	2	1	100	100	100	100	79	0.519231	1	.	.	ERVL-E-int	.	.	HNF4A, HNF4G, SP1	.	.	.	URS0000EA9F80_9606 (lncRNA)	1	1 CS: 126 PAS: 108 W: 48.82	.	.	0	0	0	0	0	0	0	0	0	0	0	11.0411	0	0	37.5343
chr1_175	chr1:32448527-32448609	chr1:32914128-32914210	82	GCCTGAGAAGGCACCCGTTACTTAGCAGAC	CTTGGTCTAGCGGTAGCACCAAA	0	Unknown	30	1	23	0	1	0.5	96.6667	96.6667	100	100	53	1.30435	1	.	.	LTR13	.	Yes	EP400, CTCF, RLF, NBN, DACH1, MNT, GABPB1, ELF1, TRIM22, EP300, CTBP1, PKNOX1, ETV4, SMC3, ZNF384, ZFP91, MAX, ZNF217, KLF16, HCFC1, ZNF143, RAD21, RB1, HDAC2, CC2D1A, SMARCC2, CREM, NCOA1, SOX6, SMARCA5, BHLHE40, BCOR, REST, YY1, SKI, MTA2, HDAC1, ZBTB33, SKIL, RCOR1, MLLT1, BRD9, IKZF1	.	.	piR-hsa-4059691	.	.	.	.	.	0	0	0	0	0	0	0	0	0	0	0	0	0	0	0
chr1_176	chr1:32606617-32606720	chr1:33072218-33072321	103	GCAACAGAACAGCTCTCAGGAGACCTGAAGTGG	GTAGCTCCTTTCCACAGGGCAGAGAGGAGCTTCACTCT	0	Unknown	33	1	38	0	1	0.5	96.9697	96.9697	100	100	71	0.868421	1	protein_coding	ZBTB8OS	MER52A	.	Yes	.	.	.	.	.	.	.	.	.	0	20.9226	0	0	0	0	23.6485	0	0	0	0	213.815	0	0	0
chr1_177	chr1:32714144-32714215	chr1:33179745-33179816	71	ACTATATTGGCCAGGCTGGTCAC	TATATTGGTTTCACTCTATTGGTTTC	0	Unknown	23	1	26	0	1	0.5	95.6522	95.6522	100	100	49	0.884615	1	.	.	AluSx	.	.	PRDM10, EHMT2	.	lnc-SYNC-1:2 (lnc_R.)	.	URS0000E927D1_9606 (lncRNA), URS0000D59640_9606 (lncRNA)	.	.	.	.	83.8573	0	0	0	69.5457	0	0	38.7136	0	0	0	0	0	0	0
chr1_178	chr1:32762841-32762953	chr1:33228442-33228554	112	GCCTCCCAAAGTGCTGGGATTACAGG	CATGGGCCACCACGCCCGGCCCGGTCTTGAACTCTTGACCTCAGGTGATCTGCCCACCTCA	0	Reverse	26	1	61	0	1	0.5	96.1538	96.1538	100	0	87	0.42623	1	protein_coding	KIAA1522	AluSg4, AluSp	.	.	ZBTB33	.	.	piR-hsa-1660979	URS00019A571C_9606 (lncRNA)	.	.	.	.	26.7156	19.2562	0	0	73.8538	0	0	0	5.0232	0	0	62.1429	62.618	0	0
chr1_179	chr1:33041114-33041205	chr1:33506715-33506806	91	TTCAAGGCTGCAGCCAGGTATGAT	TGTGCCACTGTGGTTGAGGTGGAAGGATTGCATGAGCCCAGGAG	0	Reverse	24	1	44	0	1	0.5	95.8333	95.8333	100	100	68	0.545455	1	protein_coding	AK2	AluJr, FRAM	.	.	EP300, PKNOX1, CEBPB, RXRA, MITF, NR2F6, ZNF384, BHLHE40, USF1	.	lnc-AK2-1:2 (lnc_R.)	.	URS00008C13C1_9606 (lncRNA), URS0000E9352D_9606 (lncRNA)	.	.	.	.	0	0	0	0	0	0	0	0	0	0	0	0	0	0	0
chr1_180	chr1:33133580-33133654	chr1:33599181-33599255	74	CACTGCAGCTTGCAAGCCACCCA	TGCCTGGCCAAAGGGATGGGGCATCAGGG	0	Unknown	23	1	29	0	1	0.5	95.6522	95.6522	100	100	52	0.793103	1	.	.	.	.	.	.	.	.	.	URS00009BDEF1_9606 (lncRNA)	.	.	.	.	0	29.0126	11.7847	84.8441	0	0	65.5853	0	0	0	60.9443	0	0	0	0
chr1_181	chr1:33224564-33224689	chr1:33690165-33690290	125	TGAAACACAGTGGACATGTCTAAATTATGTATAATT	TGAAGAGACCTATAATTGCAAGAGATCTATAAGAGATAACGATGAAAGAGACAC	0	Forward	36	1	54	0	1	0.5	94.5946	97.2973	100	100	90	0.666667	1	.	.	L1MEg	.	.	TRIM28, ZEB2	.	.	.	URS00009BDEF1_9606 (lncRNA)	.	.	.	.	0	0	0	0	0	0	0	0	0	0	0	0	0	0	0
chr1_182	chr1:33356808-33356913	chr1:33822409-33822514	105	CACCTCCCAGACGGGGTGGCGGCCGGGC	AGAGAGGCTCCTCACTTCCCAGACAGGGCGGCCAGGCAGAGGCGCCCCCC	0	Forward	28	1	50	0	1	0.5	96.4286	96.4286	100	100	78	0.56	1	protein_coding, lncR.	PHC2, AL513327.2	SVA_B	.	.	.	.	lnc-ZNF362-2:5 (lnc_R.), lnc-ZNF362-2:1 (lnc_R.)	.	URS0000EA6D56_9606 (lncRNA), URS0000EB79C3_9606 (lncRNA), URS0000EC1BC0_9606 (lncRNA), URS0000D5B9ED_9606 (lncRNA), URS00002ADFF9_9606 (lncRNA), URS00009BBA00_9606 (lncRNA), URS0000344D01_9606 (piRNA), URS0000452DFF_9606 (piRNA)	.	.	.	238131_at, 238290_at	0	0	0	15.0078	0	0	0	0	0	17.6246	10.7802	11.0411	0	0	0
chr1_183	chr1:33503819-33503897	chr1:33969419-33969497	78	TTGCTACTTCATATATTGTCTCAAA	TATATGAATGGAACCAACAATATATGATG	0	Reverse	25	1	29	0	1	0.5	96	96	100	100	54	0.862069	1	.	.	.	.	.	JUND, ATF7, ATF2	.	.	piR-hsa-4804751, piR-hsa-6432303, piR-hsa-8217656, piR-hsa-8367874	.	.	.	.	.	0	0	0	0	0	0	0	0	0	0	0	0	0	0	100.725
chr1_33	chr1:3383592-3383685	chr1:3300156-3300249	93	CCAGCACCAGGCCCGAGATGGCTAGGAACCC	AGGAGAGTGCATGCCCAGCATCTGAGGGTCAG	0	Unknown	31	1	32	0	1	0.5	96.7742	96.7742	100	100	63	0.96875	1	protein_coding	PRDM16	.	.	.	.	.	.	.	.	.	.	.	220928_s_at	0	0	0	0	0	0	0	0	0	0	0	0	0	0	14.1086
chr1_184	chr1:33977322-33977459	chr1:34442923-34443060	137	CATGAATGTTCAGATACCCTCCCTATTACCCAGCAAA	CTCTCCTCAGTCCATCCCTCCATCAGGGCAGAACAGGACCCTGTGGGAGCAGGAGATTCAACCC	0	Unknown	37	1	64	0	1	0.5	97.2973	97.2973	100	25	101	0.578125	1	protein_coding	CSMD2	.	.	.	REST	.	.	.	.	.	.	.	.	0	0	0	34.5832	0	0	0	0	0	0	0	0	0	0	0
chr1_185	chr1:34122556-34122667	chr1:34588157-34588268	111	GTTTTAATTTTCATAGAACCTCCTCCCACC	CATTATAAAGGTCTACCTATTTCCTCTCTGGTGTTACTTTATCTCCCCCAGA	0	Unknown	30	1	52	0	1	0.5	96.6667	96.6667	100	100	82	0.576923	1	protein_coding	CSMD2	.	.	.	.	.	.	.	.	.	.	.	.	0	0	0	0	0	0	0	0	0	0	0	0	0	0	0
chr1_186	chr1:34363663-34363779	chr1:34829264-34829380	116	GAACAGTAGTAAGAGCTGGCAAG	ACCAAGCTGGCAAGACC,ATCTGGAATTGGAGGGGCTGGTGGGTAAGGA	0	Reverse	23	2	24	9.89949	2	0.666667	95.6522	96.0074	25.8065	48.3871	47	0.958333	1	.	.	.	.	Yes	.	.	.	.	URS0000EB4E07_9606 (lncRNA), URS0000EB4DA7_9606 (lncRNA), URS0000EAE6B8_9606 (lncRNA)	.	.	.	.	0	0	0	0	0	0	0	0	0	0	0	0	0	0	0
chr1_187	chr1:34506021-34506183	chr1:34971622-34971784	162	CAAGCCAGGCTAATATTTCCTTCTCTGACCCATCCACTG	TCCCTCCAATACTGCTAGTGCTACAAGCCAGGCTAATATTTCCTTCTCTGACCCATTCACTGCCCCTCCAATACTGCTAGTGCTA	0	Forward	39	1	85	0	1	0.5	97.4359	97.4359	100	28	124	0.458824	1	.	.	.	.	.	.	.	lnc-SMIM12-1:1 (lnc_R.), lnc-SMIM12-1:2 (lnc_R.), lnc-SMIM12-1:3 (lnc_R.), lnc-SMIM12-1:4 (lnc_R.)	.	URS0000EAE6B8_9606 (lncRNA), URS0000D5BB60_9606 (lncRNA), URS0000D5C7C0_9606 (lncRNA), URS0000D5775D_9606 (lncRNA), URS0000D5D94D_9606 (lncRNA), URS0000E9D795_9606 (lncRNA), URS0000E9EDF2_9606 (lncRNA), URS0000EA13F2_9606 (lncRNA), URS0000EA70E2_9606 (lncRNA), URS0000EACEB4_9606 (lncRNA), URS0000EAD95C_9606 (lncRNA), URS0000EBA001_9606 (lncRNA), URS0000EBB3DF_9606 (lncRNA), URS0000EBD0D1_9606 (ln…	.	.	234625_at:8	234213_at, 234625_at	0	0	0	0	0	0	0	0	0	0	0	0	0	0	0
chr1_188	chr1:34636564-34636656	chr1:35102165-35102257	92	GGTTGGGGTACTTGCCCTTCCCCCAGAAAAGC	AGAGAAGGGATAGAGACACGGAGAGAAGG	0	Unknown	32	1	29	0	1	0.5	96.875	96.875	100	100	61	1.10345	1	.	.	HERVH-int	.	.	.	.	lnc-SMIM12-1:1 (lnc_R.), lnc-SMIM12-1:2 (lnc_R.), lnc-SMIM12-1:3 (lnc_R.), lnc-SMIM12-1:4 (lnc_R.)	.	URS0000D5BB60_9606 (lncRNA), URS0000D5C7C0_9606 (lncRNA), URS0000D5775D_9606 (lncRNA), URS0000D5D94D_9606 (lncRNA), URS0000E9D795_9606 (lncRNA), URS0000E9EDF2_9606 (lncRNA), URS0000EA13F2_9606 (lncRNA), URS0000EA70E2_9606 (lncRNA), URS0000EACEB4_9606 (lncRNA), URS0000EAD95C_9606 (lncRNA), URS0000EBA001_9606 (lncRNA), URS0000EBB3DF_9606 (lncRNA), URS0000EBD0D1_9606 (lncRNA), URS0000EBD77E_9606 (ln…	.	.	.	.	0	0	0	0	0	0	0	0	0	0	0	0	0	0	0
chr1_34	chr1:3501991-3502088	chr1:3418555-3418652	97	GGGCTCCTGGTGAGTGTGCCCCC	TGTGCCTCACATGGGCTCCTGGCGAGTGTGCCCCCCCGGCGCCTCCTCACAT	0	Unknown	23	1	52	0	1	0.5	95.6522	95.6522	100	100	75	0.442308	1	protein_coding	MEGF6	.	.	Yes	POLR2G, AGO2, AGO1, HNRNPL, ZNF263, RBM22, REST, SIN3A, SAP30	.	.	.	.	.	.	.	.	0	0	0	0	0	103.009	0	0	0	0	0	0	0	0	0
chr1_189	chr1:35492762-35492839	chr1:35958363-35958440	77	TTCAAAAAACCTACAGCTAACAT	CAGACTTATAGCTGACTTACAGACTTGTTGCT	0	Forward	23	1	32	0	2	1	100	100	100	100	55	0.71875	1	protein_coding	KIAA0319L	L1ME1	.	.	.	.	lnc-PSMB2-3:1 (lnc_R.)	.	URS0000E91C75_9606 (lncRNA), URS00008BD89B_9606 (lncRNA), URS0000EC04F5_9606 (lncRNA)	.	.	.	.	0	0	0	0	213.987	0	0	0	0	0	0	0	0	0	0
chr1_190	chr1:35688941-35689025	chr1:36154542-36154626	84	AGAGAAGGGGAATGGGGCAAACCACCCCG	TTCAGAGAGAGAGAGAGAGAAAGAGAA	0	Reverse	29	1	27	0	1	0.5	96.5517	96.5517	100	100	56	1.07407	1	.	.	(AG)n	.	.	.	.	.	.	URS0000EA13FD_9606 (lncRNA), URS0000E950B8_9606 (lncRNA), URS0000EACC4A_9606 (lncRNA)	.	.	.	.	0	0	0	0	0	0	0	0	0	0	0	0	0	0	0
chr1_35	chr1:3578762-3578892	chr1:3495326-3495456	130	CTGGGGAGACCCAGCACCTCTGCAGAACCCCTCCTCAGCC	TGGTCCCCAGCGGAACGTGGAGTGGGCAGGAGTGTCACCCAGCTCAGAACG	0	Unknown	40	1	51	0	2	1	100	100	100	100	91	0.784314	1	protein_coding	MEGF6	.	.	.	.	.	.	piR-hsa-5729927	.	.	.	.	.	0	49.8308	0	0	0	0	0	0	0	0	0	0	0	0	0
chr1_191	chr1:36086410-36086485	chr1:36552011-36552086	75	CGATTTTCATCCTGCGGGTGTGTAGG	ACGCGTGGGGTCAGCATTTTCATC	0	Unknown	26	1	24	0	2	1	100	100	100	100	50	1.08333	1	protein_coding	TEKT2	.	.	.	.	.	.	.	URS0000EBA84D_9606 (lncRNA)	.	.	.	210323_at	0	0	0	0	0	0	0	0	0	270.399	0	292.59	0	0	52.3505
chr1_36	chr1:3636268-3636470	chr1:3552832-3553034	202	CCTGCACTCGTGTGCACACTCTCCCCCTCACCTTTCCTTGCCTGGCCAG	CCCCCGAGGGCGGCTTGGTCTCCCCGCGCCTGCACTCGTGTGCACACTCTCCCCCTCACCTTTCCTTGCCTGGCCAGCCCCCGAAGGTGGCTTGGTCTCCCCGCA	0	Unknown	49	1	105	0	1	0.5	97.9592	97.9592	100	26.6667	154	0.466667	1	protein_coding	WRAP73	.	.	.	RBFOX2	.	lnc-MEGF6-1:1 (lnc_R.)	.	URS0000D6E191_9606 (lncRNA)	.	.	.	219322_s_at	89.2275	359.085	0	148.895	106.888	107.745	0	75.5202	0	32.2106	163.244	144.133	13.9425	0	39.1984
chr1_192	chr1:36447466-36447556	chr1:36913067-36913157	90	TGGTTATAGTAAGGGGACATTGGCTGAGTATGA	GGACATTGGTTATATGAGGGGACAT	0	Reverse	33	1	25	0	2	1	100	100	100	100	58	1.32	1	protein_coding	OSCP1	MIR	.	.	HMBOX1, GATA3, ZMYM3, BCOR, RBM25	.	.	.	.	.	.	.	.	0	0	0	0	91.7086	0	0	0	0	0	0	0	0	0	131.164
chr1_193	chr1:36566362-36566431	chr1:37031963-37032032	69	TGGGAGTACTTGGGTAGGATATCT	ACTGCTCTCAACCAATGGCTGC	0	Unknown	24	1	22	0	1	0.5	79.1667	79.1667	100	100	46	1.09091	1	.	.	LTR16C	.	Yes	.	.	.	.	URS0000EB80D8_9606 (lncRNA), URS0000EA07EA_9606 (lncRNA), URS0000EAF11F_9606 (lncRNA)	.	.	.	.	0	0	0	0	0	0	0	0	0	0	0	0	0	0	0
chr1_194	chr1:36649814-36649928	chr1:37115415-37115529	114	TTGAATCACCAATGACTTTCCAGTGGCCA	TTCCCCATCTCCCTTCCCGGGTATCCTCCCAGTTTCTCTGCAATATTTGACACTGGT	0	Forward	29	1	57	0	1	0.5	96.5517	96.5517	100	100	86	0.508772	1	.	.	L2	.	.	.	.	.	.	URS0000EA4130_9606 (lncRNA)	.	.	.	.	0	0	0	0	0	0	0	0	0	0	0	0	0	0	0
chr1_195	chr1:36743799-36743940	chr1:37209400-37209541	141	ATTCATCCTTATAGTCACACAAGTGATCACATGACCCAGGTCCA	TCCAACCAGGGACTTTCCCTGAGAATTTTTATTTGGAACAAACAGAGAAAAGCC	0	Reverse	44	1	54	0	1	0.5	97.7273	97.7273	100	100	98	0.814815	1	.	.	.	.	Yes	RAD51, CTCF, USF2, MITF, USF1	.	.	.	URS0000EB4895_9606 (lncRNA)	.	.	.	.	0	0	0	0	0	0	0	0	0	0	0	0	0	0	0
chr1_37	chr1:3681849-3681949	chr1:3598413-3598513	100	GGATCGTAACAGACCACAGGCCTCACAC	ACTTGTTCCGGCCCAAGCATCCCCCAGGCCAAACCTAGACACAGT	0	Unknown	28	1	45	0	1	0.5	96.4286	96.4286	100	100	73	0.622222	1	protein_coding	TP73	.	.	.	.	.	.	.	.	.	.	.	220804_s_at, 232546_at	0	0	0	0	0	0	0	0	0	0	0	23.1754	0	0	0
chr1_196	chr1:37309171-37309260	chr1:37774772-37774861	89	GTGGTCCATTGAGTATGAACCAAAC	AGGGAAGATTAGATGTTCCGTTCCAAGGTGGATTCCAACA	0	Unknown	25	1	40	0	1	0.5	96	96	100	100	65	0.625	1	lncR.	AL353604.1	.	.	.	CTCF, RAD21, RBM25	.	lnc-MEAF6-2:1 (lnc_R.)	.	URS0000EBE140_9606 (lncRNA), URS0000EF6598_9606 (lncRNA), URS00009B90A6_9606 (lncRNA), URS0000EBE50B_9606 (lncRNA), URS0000EB7D8B_9606 (lncRNA), URS00005BB09E_9606 (lncRNA)	.	.	.	.	0	0	0	0	0	0	0	0	0	0	0	0	0	0	0
chr1_197	chr1:37520845-37520948	chr1:37986446-37986549	103	GCCATTGCACTCCAGCCTGGGCAACAGAGAGAGA	TCCTGGGAGGCAGAGGTTGCGGTGAGTCGAGATCAT	0	Reverse	34	1	36	0	1	0.5	94.2857	97.1429	100	100	70	0.944444	1	.	.	AluSx1, AluSp	.	.	.	.	lnc-D.LI1-5:1 (lnc_R.), lnc-D.LI1-5:2 (lnc_R.), lnc-D.LI1-5:3 (lnc_R.), lnc-D.LI1-5:4 (lnc_R.), lnc-D.LI1-5:5 (lnc_R.)	.	URS0000E9B03D_9606 (lncRNA), URS0000E9BB17_9606 (lncRNA), URS0000D5CE94_9606 (lncRNA), URS0000D5A1F5_9606 (lncRNA), URS0000D5BAC5_9606 (lncRNA), URS0000D5A803_9606 (lncRNA), URS0000D5DCB5_9606 (lncRNA), URS0000EA972F_9606 (lncRNA), URS0000EA6DC3_9606 (lncRNA)	.	.	.	.	0	52.3064	0	0	16.049	0	0	0	0	0	0	0	0	0	0
chr1_38	chr1:3761621-3761705	chr1:3678185-3678269	84	AAATGACAAATGAGAGCCATGAGC	TGATGCAACAGGGGGGGGAGAGATGAATGGAGGCGCA	0	Unknown	24	1	37	0	1	0.5	95.8333	95.8333	100	100	61	0.648649	1	protein_coding	CCDC27	MIR3	.	.	EZH2, ATF4, CEBPB	.	.	.	.	.	.	.	1552948_at	0	0	0	0	0	0	0	0	0	0	0	0	0	0	62.41
chr1_39	chr1:3782322-3782428	chr1:3698886-3698992	106	GATTCTCCTGCCTCAGCCTCCTGAGTAGCTG	AGACTACAGGTATGTGCCACTATGCTCAGCCTTCCAGGTTCAAGT	0	Unknown	31	1	45	0	1	0.5	96.7742	96.7742	100	100	76	0.688889	1	protein_coding	LRRC47	AluSp	.	.	POLR2A	.	.	.	.	.	.	.	212904_at	0	40.6719	0	14.8675	0	157.242	0	13.0251	0	157.139	117.474	32.8138	145.484	0	74.367
chr1_198	chr1:37829247-37829362	chr1:38294919-38295034	115	CCAGCTAATATTTTATTTTTACTAGAGATGAGGTCTC	TATTAAAAAAAATATTTTTATTAGAAAATACCACCACCACAC	0	Unknown	37	1	42	0	1	0.5	97.2973	97.2973	100	100	79	0.880952	1	protein_coding	MTF1	AluJo	.	.	.	.	.	piR-hsa-467361, piR-hsa-1066052, piR-hsa-3345311	.	1	1 CS: 163 PAS: 139 W: 47.56	.	205322_s_at, 205323_s_at	0	18.7582	0	0	0	0	0	0	0	0	0	10.0893	0	0	0
chr1_40	chr1:3795989-3796086	chr1:3712553-3712650	97	TTGCCGGTGAGGTTGAGGCTCTGCAG	GCGCGGGGCGCAGCGCGCCAGGTCGGCTGGCAGCTCGCGCAGCCGG	0	Unknown	26	1	46	0	1	0.5	96.1538	96.1538	100	100	72	0.565217	1	protein_coding	LRRC47	.	Yes	Yes	MNT, HDAC1, ZFX, RBFOX2, AGO2, E2F6, CBX1, CTCF, PHF8, POLR2G, SIN3A, KDM4A, FIP1L1, KDM5A, DPF2, SREBF2, GATAD2B, IKZF1, MXI1	.	.	piR-hsa-730772, piR-hsa-3350177, piR-hsa-3971205, piR-hsa-4117292, piR-hsa-4563168, piR-hsa-6094987, piR-hsa-6535434, piR-hsa-6653551, piR-hsa-6796575, piR-hsa-7211664, piR-hsa-7306281, piR-hsa-8329359	.	.	.	.	212904_at	1108.97	666.106	1307.74	779.181	902.674	463.542	3689.17	1279.92	498.117	610.029	1387.57	824.028	2787.01	9332.17	487.18
chr1_199	chr1:38453693-38453797	chr1:38919365-38919469	104	TGTCCAGAGTAGGACAGAGCAGACAC	ACAAGTGCAATCCACCAAGGAAGTGCTGTGATGGGGATGATTTGGAGACACGC	0	Unknown	26	1	53	0	1	0.5	96.1538	96.1538	100	100	79	0.490566	1	.	.	L2c	.	.	.	.	.	.	URS0000EB6D09_9606 (lncRNA), URS0000EB4F84_9606 (lncRNA), URS0000E9F1F4_9606 (lncRNA), URS0000E995C8_9606 (lncRNA), URS0000EBCF53_9606 (lncRNA), URS0000E9D6DA_9606 (lncRNA), URS0000EBD8F6_9606 (lncRNA)	.	.	.	.	0	0	0	0	0	0	0	0	0	0	0	0	0	0	0
chr1_41	chr1:3867226-3867318	chr1:3783790-3783882	92	TCCACTGCGTGTACATACCACGC	CATCTATTCACTCCACTGCGTGTACATACCCCACTCTGTCCATTCAC	0	Unknown	23	1	47	0	1	0.5	95.6522	95.6522	100	100	70	0.489362	1	protein_coding	DFFB	L1MB3	.	Yes	.	.	.	piR-hsa-2508641	.	.	.	.	206752_s_at	0	152.082	0	0	35.8945	0	105.783	44.9577	0	0	110.584	113.26	60.8674	182.532	114.083
chr1_200	chr1:38703445-38703537	chr1:39169117-39169209	92	TGCTAATGTTTTATGATTTCTTAAA	TTTATTCTTACTGATCAGTTAGCTTTTGCTGTATAACCAGCCA	0	Forward	25	1	43	0	1	0.5	96	96	100	100	68	0.581395	1	.	.	MLT1H	.	.	MAX, MNT	.	.	.	URS0000E983AF_9606 (lncRNA), URS0000EABB9B_9606 (lncRNA), URS0000EA0AD7_9606 (lncRNA), URS0000EA1F1E_9606 (lncRNA)	2	1 CS: 61 PAS: 39 W: 39.7 1 CS: 184 W: 31.74	.	.	0	0	0	0	0	0	0	0	0	0	0	0	0	0	0
chr1_42	chr1:3891271-3891340	chr1:3807835-3807904	69	TTTCCCTAGTGGCGTTACAGCTCC	ACACCACTCCTACACTTTCAGT	0	Reverse	24	1	22	0	1	0.5	95.8333	95.8333	100	100	46	1.09091	1	protein_coding	C1orf174	.	.	Yes	IKZF2, ARID3A, TBX21, CTCF, RUNX3, IKZF1, EED, IRF1, ZKSCAN1	.	LINC01134:1 (lnc_R.)	.	URS0000EBA836_9606 (lncRNA), URS0000EA8F7C_9606 (lncRNA), URS0000E99B11_9606 (lncRNA), URS00008B8DF5_9606 (lncRNA)	.	.	.	238010_at	86.2532	1538.7	0	772.688	596.106	168.249	281.08	736.665	178.395	373.643	408.109	835.97	384.117	0	549.431
chr1_43	chr1:3904450-3904524	chr1:3821014-3821088	74	GGCCGAAGCCACCTCCACACCAC	GGTTTCCTGGGTTCCCCAAAACCAGGCTT	0	Unknown	23	1	29	0	2	1	100	100	100	100	52	0.793103	1	lncR.	LINC01134	.	.	Yes	CTCF	.	LINC01134:1 (lnc_R.), LINC01134:10 (lnc_R.), LINC01134:2 (lnc_R.), LINC01134:5 (lnc_R.), LINC01134:3 (lnc_R.), LINC01134:4 (lnc_R.), LINC01134:13 (lnc_R.), LINC01134:14 (lnc_R.), LINC01134:11 (lnc_R.), LINC01134:15 (lnc_R.), LINC01134:16 (lnc_R.), LINC01134:17 (lnc_R.), LINC01134:12 (lnc_R.), LINC01134:6 (lnc_R.), LINC01134:7 (lnc_R.), LINC01134:8 (lnc_R.)	.	URS00008B8DF5_9606 (lncRNA), URS0000D5B07B_9606 (lncRNA), URS0000EF1605_9606 (lncRNA), URS0000EA4DAC_9606 (lncRNA), URS0000EA7DF8_9606 (lncRNA), URS0000E96C6E_9606 (lncRNA), URS0000EC0A0D_9606 (lncRNA), URS000007465C_9606 (lncRNA), URS0000759EB6_9606 (lncRNA), URS00008B2A71_9606 (lncRNA), URS00004B461C_9606 (lncRNA), URS00008B2FE6_9606 (lncRNA), URS0000D56D76_9606 (lncRNA), URS0000D56E28_9606 (ln…	.	.	.	1569895_at	0	0	0	0	0	0	163.963	0	0	0	198.069	15.6048	0	0	53.0485
chr1_44	chr1:3956780-3956869	chr1:4016840-4016929	89	GGGCTCTTGGGACTGCTCTACTGGCC	TGAGTGGCAGGGTCCTGTGTGAGTGTGGCAGAGGCCAT	0	Unknown	26	1	38	0	1	0.5	96.1538	96.1538	100	100	64	0.684211	1	.	.	.	.	.	MAFK, CTCF	.	.	.	.	.	.	.	.	0	0	0	0	0	0	0	0	0	0	0	0	0	0	0
chr1_201	chr1:39680684-39680767	chr1:40146356-40146439	83	AGCAAAAGGATAGCAACCCAGTGG	CAACCCAGTGGTTGCAAACCAGTGGTTGCTATCCCC	0	Unknown	24	1	36	0	0	0	75	75	100	100	60	0.666667	1	protein_coding	HPCAL4	.	.	Yes	SUZ12	.	.	.	URS00008C3597_9606 (lncRNA)	.	.	.	219671_at, 222091_at	0	0	799.675	12366.8	99.3509	80.1184	87.8374	1443.46	0	0	380.902	459.784	0	1540.93	789.412
chr1_202	chr1:39698501-39698610	chr1:40164173-40164282	109	CTGGAGGAGCAAAATGCAGATGGCGAGGTTGCC	CTGAGATTTCTAATTGCAGGAAGCCACTAAAAGTGTTACAAGGA	0	Forward	33	1	44	0	1	0.5	96.9697	96.9697	100	100	77	0.75	1	protein_coding	PPIE	LTR33B	.	.	.	.	.	.	.	.	.	.	.	0	0	0	0	0	0	0	0	0	0	0	0	0	0	0
chr1_203	chr1:40134749-40134840	chr1:40600421-40600512	91	TTGAATCTCATACTAGGTCTCCTC	CTCCTCCTCCTCCTCCTCTTCTTCTTCCTCATACTAAGAATCAC	0	Unknown	24	1	44	0	1	0.5	95.8333	95.8333	100	100	68	0.545455	1	.	.	AluSc8, (CTC)n	.	.	.	.	lnc-RLF-4:1 (lnc_R.)	.	URS00008C368D_9606 (lncRNA)	.	.	.	.	0	0	0	0	0	18.2879	0	90.8928	0	0	0	0	0	0	0
chr1_204	chr1:40172789-40172913	chr1:40638461-40638585	124	AGAGGATGTTTAAGTTTTGATGGATACTTGCCT	GTACTCTATCCTGGGCAACAGAGCGAGACACTGACTCAAAAAAAGAAATTACTGGATTG	0	Reverse	33	1	59	0	1	0.5	96.9697	96.9697	100	100	92	0.559322	1	protein_coding	RLF	L1M5, FRAM, L1ME3G	.	.	ATF3, CEBPB, DACH1	.	.	piR-hsa-1761034, piR-hsa-3571165	.	.	.	.	204243_at	0	208.891	0	0	106.822	0	59.0268	0	0	0	63.9915	46.8143	0	135.804	0
chr1_205	chr1:40495348-40495791	chr1:40961020-40961463	443	GAGAATTCATACTGGTGAGAAACC	TTTCAGATGTAAGGAATGTGGAAGGGCCTTTAGTCAAAGTGCATCCCTCAGTACACACCA,CTTTGAATGTGAGGAATGTGGGAAAGCCTTCAGACATCGCTCATCACTTAATCAGCATCA,CTATGTATGTGATAAATGTCAGAAAGCTTTCAGCCAGAACATTAGCTTGGTTCAACATTT,TTTTACTTGCAATGAATGTGGGAAAACCTTTAGACAGATTAGACACCTTAGTGAACATAT,CTATGCATGCACTGCATGTTGTAAAACCTTTAGTCATAGAGCGTATCTAACACATCACCA	0	Forward	24	5	60	0	1	0.166667	58.3333	64.8021	30	21.831	84	0.4	2	protein_coding, lncR.	ZFP69, AL603839.3	.	.	Yes	ZNF274, POLR2A, TCF12, SKIL, TRIM28, MTA3, CBX1, TRIM24, XRCC3, ZNF143, ZBTB40, CBX3, RBM25, CBX5, ZEB2, ZNF280A, KLF5	.	lnc-RIMS3-4:3 (lnc_R.), lnc-RIMS3-4:4 (lnc_R.), lnc-RIMS3-4:1 (lnc_R.), lnc-RIMS3-4:5 (lnc_R.), lnc-RIMS3-4:6 (lnc_R.)	piR-hsa-2004937, piR-hsa-4064784, piR-hsa-6178334	URS00009AE57F_9606 (lncRNA), URS00009BB8E5_9606 (lncRNA), URS0000D594CA_9606 (lncRNA), URS0000D5810D_9606 (lncRNA), URS00003592BA_9606 (lncRNA), URS0000D58433_9606 (lncRNA), URS0000E9EDA8_9606 (lncRNA), URS0000D5DDA2_9606 (lncRNA)	.	.	.	1569107_s_at	190.379	644.452	559.374	627.015	616.513	981.451	548.391	398.646	157.247	229.319	828.718	1230.99	892.447	0	1368.03
chr1_206	chr1:40557903-40558009	chr1:41023575-41023681	106	TGATTGGTCTGTTTTACAGAGAGCTGATTG	GTCTGTTTTACAGAGAGCTGATTGGTCCATTTTGACAGGGTCTGTTT	0	Reverse	30	1	47	0	1	0.5	90	90	100	100	77	0.638298	1	.	.	LTR12C	.	.	ZBTB33, CC2D1A	.	.	piR-hsa-3241933, piR-hsa-5188170, piR-hsa-5577502, piR-hsa-6275445, piR-hsa-6665758, piR-hsa-6787753, piR-hsa-7175866, piR-hsa-7467529, piR-hsa-7532726, piR-hsa-7573949, piR-hsa-7705796	URS0000E9A742_9606 (lncRNA), URS0000E9FA26_9606 (lncRNA), URS0000EAAA2B_9606 (lncRNA)	.	.	.	.	0	0	0	148.675	0	0	0	0	0	0	0	0	0	0	0
chr1_207	chr1:40597023-40597097	chr1:41062695-41062769	74	CTTGAGCTCAGGAGTTCGAGGCCAG	TTGGGAGGCCAAGTCAGGTGGATCT	0	Forward	25	1	25	0	1	0.5	96	96	100	100	50	1	1	.	.	FLAM_C, AluJb	.	.	.	.	.	.	.	.	.	.	.	0	0	0	84.8441	0	0	0	0	0	0	0	0	0	0	0
chr1_45	chr1:4062424-4062611	chr1:4122484-4122671	187	CCATCTCTTTCTCCCCATCTGTCC	CTCGCTCTCTCTGTTTCTCTCTGC,CTCTCTCTGTTTCTCTCTGTCTCTGTCCCTCTGTCTCCGT,TCGCCACTGCCCCCTACCCACTGTCTCT	0	Unknown	24	3	30.6667	8.32666	1	0.25	62.5	68.7907	22.5	42.4812	54.6667	0.782609	1	.	.	(CCTCCC)n	.	.	.	.	.	.	URS0000EAC6BF_9606 (lncRNA)	.	.	.	.	0	0	0	0	0	0	0	0	0	0	0	0	0	0	0
chr1_208	chr1:41162586-41162681	chr1:41628258-41628353	95	AGCCACCCATTCTAGGGCCTCCTCT	TTGCTGAGAGCTGCAGAGATGACGTGACAACCTGCTTGCAGAGAGG	0	Unknown	25	1	46	0	1	0.5	96	96	100	100	71	0.543478	1	protein_coding	SCMH1	MER52A	.	Yes	.	.	.	.	.	.	.	.	.	0	0	0	0	0	0	25.6193	0	0	496.244	0	24.3825	117.931	0	27.6294
chr1_209	chr1:41247690-41247820	chr1:41713362-41713492	130	TATTATGGAGATGGTCAAGAACCTGAGGTTTGA	TATATATTTGATATATAGTATGATATATACTTAATATATTATATATCAAATATCTTATATATATA	0	Reverse	33	1	65	0	1	0.5	96.9697	96.9697	100	0	98	0.507692	1	lncR.	AC093151.7, AC093151.2	(AT)n	.	.	.	.	lnc-FOXO6-2:8 (lnc_R.), lnc-FOXO6-2:9 (lnc_R.), lnc-FOXO6-2:10 (lnc_R.), lnc-FOXO6-2:11 (lnc_R.), lnc-FOXO6-2:12 (lnc_R.), lnc-FOXO6-2:4 (lnc_R.), lnc-FOXO6-2:5 (lnc_R.), lnc-FOXO6-2:7 (lnc_R.), lnc-FOXO6-2:6 (lnc_R.), lnc-FOXO6-2:14 (lnc_R.), lnc-FOXO6-2:17 (lnc_R.), lnc-FOXO6-2:15 (lnc_R.), lnc-FOXO6-2:16 (lnc_R.), lnc-FOXO6-2:1 (lnc_R.), lnc-FOXO6-2:2 (lnc_R.)	.	URS0000EF45D2_9606 (lncRNA), URS0000E9E903_9606 (lncRNA), URS0000EA4431_9606 (lncRNA), URS0000EA57EC_9606 (lncRNA), URS0000EAC1FC_9606 (lncRNA), URS0000EC1788_9606 (lncRNA), URS0000D57CE4_9606 (lncRNA), URS0000D5B998_9606 (lncRNA), URS0000D5C514_9606 (lncRNA), URS0000D5B14D_9606 (lncRNA), URS0000D5D0EC_9606 (lncRNA), URS0000EAB56F_9606 (lncRNA), URS0000E9FF50_9606 (lncRNA), URS0000E9FADE_9606 (ln…	2	1 CS: 183 PAS: 166 W: 40.81 1 CS: 68 W: 31.55	.	231105_at	0	0	0	0	0	0	18.7744	0	38.9969	0	0	17.8681	0	0	10.1238
chr1_210	chr1:41353474-41353584	chr1:41819146-41819256	110	CTCCCAAAGTGCTGGGATTATAGGC	GTGAGCATGTTGGCCAGGCTGGTCTCGAACTCCTGACCTCAAGTGATCCACCTACCTCGGC	0	Reverse	25	1	61	0	1	0.5	96	96	100	0	86	0.409836	1	.	.	AluJo, AluSz	.	.	ZFX, GATA3	.	.	.	.	.	.	.	.	13.5985	0	0	0	15.0369	0	0	12.5558	5.11371	0	0	10.5438	0	0	11.9479
chr1_211	chr1:42116596-42116716	chr1:42582267-42582387	120	CCTGCAGGAATATCCCAGAGAGAAAGTTGAGGTTAGATTAGAGC	AAGGTCGGATACTGGAAGGCTGGGTAAGAGGCT	0	Forward	44	1	33	0	2	1	100	100	100	100	77	1.33333	1	.	.	L2	.	.	ATF4, ATF3	.	.	.	URS0000EB8D0D_9606 (lncRNA)	.	.	.	.	0	0	0	0	0	0	0	0	0	0	0	0	0	0	0
chr1_212	chr1:42308591-42308680	chr1:42774262-42774351	89	AGGGCTTCTCGGTTTATAAATTAAA	TGCTAGATACCATGATTAAATATCATGACTCAGATGTCAC	0	Reverse	25	1	40	0	1	0.5	96	96	100	100	65	0.625	1	protein_coding	FOXJ3	.	.	.	.	.	.	.	.	1	1 CS: 164 PAS: 140 W: 45.98	.	206015_s_at, 217310_s_at	0	24.1772	0	17.6759	370.91	0	136.636	0	0	0	0	0	0	0	58.9428
chr1_213	chr1:42312796-42312920	chr1:42778467-42778591	124	TCTTAACCAAGAGAACTGCCAGGAAAACT	GCTTTTTTAACCTTAGCACTTAGGGCTGGTGAGGGGATCCAGGACTATGACAGCAGCAATGTTCAGT	0	Forward	29	1	67	0	1	0.5	96.5517	96.5517	100	42.8571	96	0.432836	1	protein_coding	FOXJ3	.	.	Yes	MYC, NR3C1, STAT3, EP300, GATA3, CEBPB	.	.	.	.	.	.	.	206015_s_at, 217310_s_at	36.2263	34.8151	0	0	93.4694	0	0	0	0	0	0	84.2658	0	0	63.6582
chr1_214	chr1:42618898-42618988	chr1:43084569-43084659	90	ATATTCTGTTGGCCAGAACTTAC	TTACATGGCCTCATTTAACTGCAATAACTCATCCTATGCTGAGTA	0	Reverse	23	1	45	0	2	1	100	100	100	100	68	0.511111	1	protein_coding	CCDC30	MLT1J	.	Yes	PKNOX1	.	.	.	URS0000EF3F08_9606 (lncRNA)	.	.	.	.	0	0	0	0	0	0	0	0	0	0	0	38.5832	0	0	0
chr1_215	chr1:42704992-42705068	chr1:43170663-43170739	76	GGCTGAGGCAAGAGAGTTGCTTGAAAC	TGGGAGGTCCCGGCTACTCGGGA	0	Unknown	27	1	23	0	1	0.5	96.2963	96.2963	100	100	50	1.17391	1	.	.	AluSc	.	.	POLR2A	.	.	.	.	.	.	.	.	19.603	113.036	0	0	21.6766	0	0	0	0	121.313	0	0	18.3788	0	34.4471
chr1_216	chr1:42712996-42713079	chr1:43178667-43178750	83	ATTTCTTTATTGATTTTCTCCTGAG	GTTTATTTGCTCTAAGGTCCAGTTTAAATTCAGT	0	Reverse	25	1	34	0	2	1	100	100	100	100	59	0.735294	1	.	.	L1MA4A	.	.	ZNF24, FOXA1, KAT2B, FOXA2	.	.	.	.	1	1 CS: 157 W: 32.47	.	.	0	0	0	56.8153	0	0	87.8374	0	0	0	0	0	0	0	31.5765
chr1_217	chr1:42836810-42836903	chr1:43302481-43302574	93	TGCCACTGCAATCCAGCCAGGGTGGCAGATTT	TTAAAAAAAATCTGCAGTGAGTCAAGATCA	0	Reverse	32	1	30	0	2	1	100	100	100	100	62	1.06667	1	protein_coding, lncR.	ERMAP, AL512353.1	AluSx, AluYg6	.	.	.	.	lnc-SVBP-1:3 (lnc_R.), lnc-SVBP-1:4 (lnc_R.), lnc-SVBP-1:5 (lnc_R.), lnc-SVBP-1:6 (lnc_R.), lnc-SVBP-1:2 (lnc_R.), lnc-SVBP-1:7 (lnc_R.)	.	URS0000E9A059_9606 (lncRNA), URS0000EA04E4_9606 (lncRNA), URS0000EBC1FF_9606 (lncRNA), URS0000D57A73_9606 (lncRNA), URS0000D59419_9606 (lncRNA), URS0000D5A415_9606 (lncRNA), URS0000D5D7EE_9606 (lncRNA), URS0000EA75BA_9606 (lncRNA), URS0000EB2194_9606 (lncRNA), URS0000EEB767_9606 (lncRNA), URS00009C1625_9606 (lncRNA), URS00005DFC2B_9606 (lncRNA)	.	.	.	.	0	104.168	0	16.9237	35.5127	0	156.986	44.4795	0	0	36.4693	0	0	0	0
chr1_218	chr1:42916600-42916703	chr1:43382271-43382374	103	AGCTAGACACAGAGTGCTGATTGGTG	TATTTACAATTCTCTAGCTAGAGGTAAAAATTCTCCAAAACCCCACCAGATG	0	Reverse	26	1	52	0	1	0.5	88.4615	88.4615	100	100	78	0.5	1	.	.	LTR12C	.	.	NFATC3, NFYB	.	lnc-ZNF691-4:1 (lnc_R.)	piR-hsa-3588252	URS00008BA29F_9606 (lncRNA), URS0000EB9AAD_9606 (lncRNA)	.	.	.	.	0	0	0	244.743	0	0	0	0	0	0	0	0	0	0	0
chr1_219	chr1:43185641-43185746	chr1:43651312-43651417	105	AGACCAGCCTGGGCAACATGGTGAAACCCC	ATCTCTACAAAAAAAAAAAAAAAAAAATTATGAGGTCAGGAGTTTG	0	Forward	30	1	46	0	1	0.5	96.6667	96.6667	100	100	76	0.652174	1	protein_coding	EB.1BP2, CFAP57	AluSz, AluSx	.	Yes	.	.	SLC2A1-AS1:6 (lnc_R.), lnc-EB.1BP2-1:1 (lnc_R.), lnc-EB.1BP2-1:3 (lnc_R.), lnc-EB.1BP2-1:4 (lnc_R.), lnc-EB.1BP2-1:2 (lnc_R.)	.	URS0000D56D25_9606 (lncRNA), URS00008C2D7E_9606 (lncRNA), URS00008C2ABC_9606 (lncRNA), URS00008C1092_9606 (lncRNA), URS00008C3DCD_9606 (lncRNA)	.	.	.	1553425_at	14.2399	0	0	0	0	0	23.2023	105.184	0	0	0	22.0822	0	0	62.5572
chr1_220	chr1:43254751-43254922	chr1:43720422-43720593	171	ACACTCAGCTAATTTTTTGTATTTTTAGTGGAGACGGGGTTTCACCATGTT	AGCCAGGATGGTCTCCATCTCCTGACCTCGTGATCCGCTGGGATTACAGGTGTGAGCCACCGCACCCAGC	0	Unknown	51	1	70	0	1	0.5	96.1538	98.0769	100	30	121	0.728571	1	protein_coding	EB.1BP2	AluY, AluSz	.	.	.	.	lnc-EB.1BP2-1:1 (lnc_R.), lnc-EB.1BP2-1:2 (lnc_R.)	piR-hsa-3848800	URS00008C2D7E_9606 (lncRNA), URS00008C3DCD_9606 (lncRNA), URS0000EBF51A_9606 (lncRNA)	.	.	.	.	17.5515	0	0	9.249	0	0	14.2991	0	0	0	6.64363	68.0441	8.22771	0	7.71053
chr1_46	chr1:4327585-4327706	chr1:4387645-4387766	121	CCCACAGCCCTTGCCATGAGACTCCATC	AAAACACCTTCCCTCTAGGTCTGATCTCTGTCATTGAGCATGTTGGCTACGCTTCTCCCCCCATCA	0	Unknown	28	1	66	0	1	0.5	96.4286	96.4286	100	50	94	0.424242	1	.	.	.	.	.	.	.	.	.	URS0000EB7A11_9606 (lncRNA), URS0000E9EECF_9606 (lncRNA)	.	.	.	.	0	0	0	0	0	0	0	0	0	0	0	0	0	0	0
chr1_221	chr1:43617036-43617168	chr1:44082707-44082839	132	GCTCATTTCATTAGGTGAATGCAGGGCTTCG	GGAGGGACTCTGGGTGTTCAGAGCCCTCAGCAGTTTCGGGACTGCCTGAGAGGGGGCCACCACCTGTCCTA	0	Unknown	31	1	71	0	1	0.5	96.7742	96.7742	100	18.1818	102	0.43662	1	protein_coding	PTPRF	.	.	.	.	.	.	.	.	.	.	.	200635_s_at, 200636_s_at, 200637_s_at	45.3964	65.442	0	23.9222	175.694	25.3006	0	52.3944	17.0713	0	0	70.3975	31.921	0	29.9146
chr1_47	chr1:4456219-4456324	chr1:4516279-4516384	105	ATGTTGAATTGTAGCTCCCATAATTCCCATGCGTTGTGG	GGTTTGGCGGTGTCCCCACCCAAATCTC	0	Reverse	39	1	28	0	1	0.5	97.4359	97.4359	100	100	67	1.39286	1	.	.	THE1B	.	.	.	.	.	.	.	.	.	.	.	0	0	0	0	0	0	0	0	0	0	0	0	0	0	0
chr1_222	chr1:44833715-44833823	chr1:45299387-45299495	108	GCCTCCCAAAGTGCTGGGATTACAGG	CACCTGCCACCATGGCCAGCTAATTTTTTGCATTTTTAGTACAGGTGGGGTTTCACG	0	Unknown	26	1	57	0	1	0.5	76.9231	76.9231	100	100	83	0.45614	1	protein_coding	PTCH2	AluJr, Alu	.	.	.	.	.	.	.	.	.	.	221292_at	13.848	89.8326	0	87.5685	183.754	77.1783	0	63.9307	0	77.1281	0	450.964	90.8822	0	1326.21
chr1_223	chr1:45078989-45079064	chr1:45544661-45544736	75	CACAAAAGAAGTGAAAATGGCTGGT	TCCTGCCTTAACTGATGACATTCCAC	0	Unknown	25	1	26	0	1	0.5	96	96	100	100	51	0.961538	1	protein_coding	ZSWIM5	LTR7	.	.	.	.	.	.	.	.	.	.	232336_at	0	0	0	0	43.9236	22.138	0	0	0	135.2	0	0	93.103	0	0
chr1_224	chr1:45081715-45081822	chr1:45547387-45547494	107	CCTCTGCCCGGCCGCCACCCCGTCTGGGA	AGTGAGGAGCGTCTCTGCCTGGCCACCCATCGTCTGGAAAGTGAGGAGCC	0	Unknown	29	1	50	0	1	0.5	96.5517	96.5517	100	100	79	0.58	1	protein_coding	ZSWIM5	SVA_D	.	.	.	.	.	piR-hsa-3941856	.	.	.	.	232336_at	0	0	0	0	0	31.1572	22.7727	12.9045	5.25576	0	21.1612	0	0	19.6475	12.2797
chr1_225	chr1:45303684-45303777	chr1:45769356-45769449	93	GTCCAGAAAGGCGGGAGCTTCCG	AGGCCGCCTCCACAGGAAGGGAAAGGGGCGGGAGCTTGGAGGGGGCGG	0	Unknown	23	1	48	0	0	0	91.3043	91.3043	100	100	71	0.479167	1	protein_coding	ZSWIM5	.	Yes	Yes	NRF1, CTCF, RBFOX2, ASH2L, ZNF24, ARNT, POLR2G, ZBTB40, POLR2A, NCOA1, GABPB1, NCOR1, L3MBTL2, MGA, NFIC, ZNF830, MAX, ZBTB33, TAF9B, CBX1, TAF1, KDM4B, DEAF1, SIN3A, ETV4, TBP, ELF1, CBX5, E2F6, KLF16, IRF1, EGR1, ELK1, RNF2, SP1, GABPA, EP300, CREM, HNF4A, ELF4, SRF, YY1, JUNB, IKZF2, HDAC1, RBBP5, KDM4A, PML, ZBTB7A, HDAC2, IKZF1, MNT, ZHX2, MYC, SAP30, AGO1, MEF2B, EP400, HNRNPK, FIP1L1, RBM3…	.	lnc-ZSWIM5-1:1 (lnc_R.), lnc-MUTYH-1:2 (lnc_R.)	.	URS00008B6B8D_9606 (lncRNA), URS0000E95B8D_9606 (lncRNA), URS00008BEEB1_9606 (lncRNA), URS0000EA04DE_9606 (lncRNA), URS0000EA02A5_9606 (lncRNA)	.	.	.	.	0	0	0	0	0	0	0	0	6.03853	0	0	0	0	0	0
chr1_226	chr1:45368699-45368794	chr1:45834371-45834466	95	GGAGTTTTGCTCTTGTTGCCCAGG	TGTGAGCCACTGCACCTGGCTGGTTTTTGTTTGTTTGTTTTTTGAGAT	0	Unknown	24	1	48	0	1	0.5	95.8333	95.8333	100	100	72	0.5	1	protein_coding	AL451136.1, TESK2	AluSp	.	.	.	.	.	.	URS0000E95B8D_9606 (lncRNA)	.	.	.	205486_at	0	11.333	0	16.5711	0	0	0	0	0	0	0	24.3825	0	0	0
chr1_227	chr1:45384281-45384422	chr1:45849953-45850094	141	TATCTATCTATCTATCTATCTAT	CTATCGACAGGGTCTC,GTATGTATGTATGTACG,CTATCTGTCTATCTATC	0	Forward	23	3	16.6667	0.57735	1	0.25	52.1739	49.222	23.5294	28.9636	39.6667	1.38	1	protein_coding	AL451136.1, TESK2	L2, (TATG)n, (TATC)n	.	.	GMEB1, ZBTB2, DACH1	.	.	piR-hsa-1869366, piR-hsa-4206894	URS0000E95B8D_9606 (lncRNA)	.	.	.	205486_at	85.0384	76.6178	0	123.233	11.7542	438.394	0	127.591	31.9787	0	56.3305	49.4518	59.7958	0	196.13
chr1_228	chr1:45497714-45497785	chr1:45963386-45963457	71	GTCAGCCCCCCGCCAGGCCAGCC	GCCCCGTCTGGGAGGGAGGTGGGGGT	0	Unknown	23	1	26	0	1	0.5	95.6522	95.6522	100	100	49	0.884615	1	protein_coding	CCDC163	SVA_D	.	.	.	.	lnc-TESK2-1:4 (lnc_R.)	.	URS0000E95B8D_9606 (lncRNA), URS00008BF3CF_9606 (lncRNA)	.	.	.	1559003_a_at	0	0	0	0	0	0	0	0	0	0	0	0	0	0	0
chr1_229	chr1:45576453-45576572	chr1:46042125-46042244	119	GAACATAAATTGTGAAGATTTCATGGACA	TTTATTAGTTCCCCAAATTAATACTTTTATAATTTCTTATGCCTGTCTTTACTTCAATCTCT	0	Reverse	29	1	62	0	2	1	100	100	100	50	91	0.467742	1	.	.	MER11C	.	.	ZNF217	.	lnc-CCDC17-5:2 (lnc_R.)	.	URS0000E95B8D_9606 (lncRNA), URS0000E9B168_9606 (lncRNA), URS0000D56F73_9606 (lncRNA)	1	1 CS: 161 W: 32.22	.	.	0	45.3322	14.7309	66.2845	0	0	20.4954	34.8423	0	0	9.52254	58.5179	0	0	11.0518
chr1_48	chr1:4617025-4617114	chr1:4677085-4677174	89	GACGGGCCCCGCTGAGGCTAGAGG	TCCCCCCCTCACAGTGGACATGCCGACCACCCTTGAACTTGC	0	Unknown	24	1	42	0	1	0.5	95.8333	95.8333	100	100	66	0.571429	1	.	.	.	.	.	.	.	.	.	URS0000EBD3CA_9606 (lncRNA), URS0000EAACC5_9606 (lncRNA)	.	.	.	.	0	0	0	0	0	0	0	0	0	0	0	0	0	0	0
chr1_49	chr1:4644398-4644500	chr1:4704458-4704560	102	GTGTCCTGAGAAGGGGGGTGGGATG	ACAGGGAGGGACGTGTCCTTGTGGGGGAATGGGATGGGATGGCAGGGAGGGAC	0	Unknown	25	1	53	0	1	0.5	96	96	100	100	78	0.471698	1	.	.	.	.	.	.	.	.	.	.	.	.	.	.	0	0	0	0	0	0	0	0	0	0	0	0	0	0	0
chr1_230	chr1:46900788-46900904	chr1:47366460-47366576	116	AATTAATACTTTTATAATTTCTTATGC	CTGTCTTTACTGCAGTCTCTGAACATAAATTGTGAAGATTTCATGGACATTTATCACTTCCCC	0	Reverse	27	1	63	0	1	0.5	96.2963	96.2963	100	33.3333	90	0.428571	1	.	.	MER11C	.	.	JUND	.	.	.	.	1	1 CS: 117 W: 32.56	.	.	0	0	0	0	0	0	147.146	23.8238	0	7.98382	0	0	0	0	0
chr1_231	chr1:46907054-46907175	chr1:47372726-47372847	121	GAACATAAATTGTGAAGACTTCATGGACATT	AATCAGTTCCCAAAATTAATACTTTTATAATTTCTTACGCCTGTCTTTACTGCAATCTCT	0	Reverse	31	1	60	0	1	0.5	96.7742	96.7742	100	100	91	0.516667	1	.	.	MER11C	.	.	.	.	.	.	.	1	1 CS: 161 W: 32.04	.	.	185.586	8.91781	0	0	0	0	181.435	0	0	0	0	0	0	0	0
chr1_232	chr1:47240230-47240304	chr1:47705902-47705976	74	GAGGCAGGAGAATCCCTTGAACCC	TGGAGGTGGAGGTTGCAGTGAGAAGGA	0	Unknown	24	1	27	0	2	1	100	100	100	100	51	0.888889	1	.	.	AluSx, AluSx1	.	.	ZNF24	.	.	.	.	.	.	.	.	0	0	23.5694	0	0	0	0	0	0	0	0	0	18.8689	0	0
chr1_233	chr1:47464393-47464511	chr1:47930065-47930183	118	TATTATTATTAATTATTATTATTGAGAAAATGGAAGT	AATACTTGCTTAGAACAACGCATGTGGTAACTGCACAATAAAAGG	0	Forward	37	1	45	0	2	1	100	100	100	100	82	0.822222	1	.	.	MIR, (TAT)n	.	.	.	.	lnc-FOXD2-4:1 (lnc_R.)	.	URS00008B585B_9606 (lncRNA)	1	1 CS: 112 PAS: 89 W: 48.96	.	.	0	0	0	0	0	0	0	0	0	0	0	0	0	0	0
chr1_234	chr1:48213868-48213952	chr1:48679540-48679624	84	CTTGCCCCTCCTCCAGAAAAGCGG	AGAAGGGGTAGAGACAAAGAGAGAAGGGGTTGGGGTA	0	Unknown	24	1	37	0	1	0.5	95.8333	95.8333	100	100	61	0.648649	1	.	.	HERVH-int	.	Yes	.	.	.	.	.	.	.	.	.	0	0	0	0	0	0	0	65.5854	0	0	0	0	0	0	0
chr1_235	chr1:48225260-48225395	chr1:48690932-48691067	135	TAAGTTAAGGGAATCACAGAGGTAAAATCCCCA	GCAATCTCAGGGAATCGATCCCCAAAACTTTGTGAGCCACAGTTTCTCCCATCAAGCCACACCACATTTC	0	Reverse	33	1	70	0	1	0.5	96.9697	96.9697	100	30	103	0.471429	1	protein_coding	SLC5A9	.	.	.	ZFX	.	.	.	URS0000E9B341_9606 (lncRNA)	.	.	.	.	0	55.9986	0	0	0	0	0	0	4.17369	0	0	43.0279	0	0	0
chr1_50	chr1:4826630-4826761	chr1:4886690-4886821	131	TATGTAGTGGTGGCCCTGTGAGGGTTGGTGTTCACCT	GGGCGGGGGTGTTCATGGGGCCATGGAATGTCTGTGTCTCCATCACTAATGGTGTGGA	0	Reverse	37	1	58	0	1	0.5	97.2973	97.2973	100	100	95	0.637931	1	.	.	.	.	.	CTCF	.	.	.	.	.	.	.	.	0	0	0	0	0	0	0	73.9078	0	0	0	0	0	0	0
chr1_236	chr1:48631785-48631869	chr1:49097457-49097541	84	CAGGACAGTAGGTATAAACCAGAA	CTCACTGTTTAGTTAGTTCTAAACAGTTAGTGAGTGA	0	Reverse	24	1	37	0	1	0.5	95.8333	95.8333	100	100	61	0.648649	1	protein_coding	AGBL4	MER94	.	.	.	.	.	.	.	.	.	.	1553412_at	0	0	0	0	0	0	0	0	0	0	0	0	0	0	0
chr1_237	chr1:48872063-48872162	chr1:49337735-49337834	99	ATTTCCAGAAAATTCAGAGTAAAAGTAGAAAA	ATTGCTTTGAGTCAACTGCAACCAAGAACTGGGAAT	0	Reverse	32	1	36	0	1	0.5	90.625	90.625	100	100	68	0.888889	1	protein_coding	AGBL4	L1ME4a	.	.	.	.	.	.	.	2	1 CS: 208 PAS: 186 W: 40.29 1 CS: 61 W: 32.25	.	1553412_at, 1569570_at	0	0	0	0	0	0	0	0	0	0	0	0	0	0	0
chr1_238	chr1:49084105-49084184	chr1:49549777-49549856	79	AGTCTCTAGGAAGTTCCAAATTTCCC	CACATCTTCCTGTCTTCCGAGCCCTCCA	0	Reverse	26	1	28	0	1	0.5	92.3077	92.3077	100	100	54	0.928571	1	protein_coding, lncR.	AGBL4, AC099788.1	THE1B-int	.	.	.	.	lnc-SLC5A9-3:2 (lnc_R.), lnc-SLC5A9-3:1 (lnc_R.)	.	URS0000EA956D_9606 (lncRNA), URS0000EAA452_9606 (lncRNA), URS0000D60783_9606 (lncRNA), URS00001D6BA6_9606 (lncRNA), URS00009C3BF9_9606 (lncRNA)	.	.	.	1569570_at	0	0	0	0	0	0	0	0	0	0	0	0	0	0	0
chr1_239	chr1:49196634-49196750	chr1:49662306-49662422	116	CTTCTTATTTTTGAATTTACTTTTGGTGGGGTGAGACTTTTTT	TGTCATAACTGAAGAAATCATAACTATATAG	0	Forward	43	1	31	0	2	1	100	100	100	100	74	1.3871	1	protein_coding	AGBL4	L1M2	.	.	.	.	.	.	.	2	1 CS: 107 PAS: 83 W: 40.06 1 CS: 214 W: 31.76	.	1569570_at	0	0	0	67.9841	0	0	0	0	0	0	0	0	0	0	0
chr1_240	chr1:49546248-49546326	chr1:50011920-50011998	78	TATATATGTGTATATATATTCCATCAT	ATATATTCCATCATATATATGTATA	0	Reverse	27	1	25	0	0	0	55.5556	55.5556	100	100	52	1.08	1	protein_coding	AGBL4	L1PB1, (TA)n	.	.	.	.	.	.	URS0000EA09A4_9606 (lncRNA), URS0000E9DBEE_9606 (lncRNA), URS0000EC0E79_9606 (lncRNA)	1	1 CS: 140 W: 34.08	.	1569570_at	0	0	0	0	0	0	62.2645	0	0	0	0	14.8147	0	0	0
chr1_241	chr1:49627885-49627969	chr1:50093557-50093641	84	CTTTAACTCAATCCCAGATATACCA	TTTCCATAAGGCAGTTACTTATGACCTCTGATCCG	0	Unknown	25	1	35	0	1	0.5	92	92	100	100	60	0.714286	1	protein_coding	AGBL4	ERV3-16A3_I-int	.	Yes	.	.	.	.	URS0000EA09A4_9606 (lncRNA), URS0000E9DBEE_9606 (lncRNA), URS0000EC0E79_9606 (lncRNA)	.	.	.	1569570_at	0	0	0	0	0	0	0	0	0	0	0	0	0	0	0
chr1_242	chr1:49678872-49678980	chr1:50144544-50144652	108	TTAATGTCCCAGGATATGGTATATCCTCTAT	ATATGGGATATATAGATTGAAATTTCCCAAAATTTGTTAATGTGTGC	0	Forward	31	1	47	0	1	0.5	96.7742	96.7742	100	100	78	0.659574	1	protein_coding	AGBL4	L1MDa	.	.	.	.	.	.	URS0000EA09A4_9606 (lncRNA), URS0000E9DBEE_9606 (lncRNA), URS0000EC0E79_9606 (lncRNA)	1	1 CS: 85 W: 33.57	.	1569570_at	0	0	0	0	0	0	0	0	0	0	0	0	0	0	0
chr1_243	chr1:49737946-49738076	chr1:50203618-50203748	130	TCACTAGGGACTGTTGGTCAGTGGGTGCAGGACAGTGGGTGCAG	TGCACCGAGCGTGAGCATTTCCAACTGAGGTACCAGGTTCATT	0	Unknown	44	1	43	0	1	0.5	97.7273	97.7273	100	100	87	1.02326	1	protein_coding	AGBL4	L1PA4	.	.	.	.	.	.	URS0000EA09A4_9606 (lncRNA), URS0000E9DBEE_9606 (lncRNA), URS0000EC0E79_9606 (lncRNA)	.	.	.	1569570_at	0	0	0	0	0	0	0	0	0	0	0	0	0	0	0
chr1_244	chr1:49757458-49757543	chr1:50223130-50223215	85	GTGGGAAAGTTTGGATCTTCCTAGAGACTTGT	AGGGCTCAGAAGACAGTAAGAA	0	Forward	32	1	22	0	1	0.5	96.875	96.875	100	100	54	1.45455	1	protein_coding	AGBL4	THE1C-int	.	.	.	.	.	piR-hsa-607817, piR-hsa-7588461	URS0000EA09A4_9606 (lncRNA), URS0000E9DBEE_9606 (lncRNA), URS0000EC0E79_9606 (lncRNA)	.	.	.	1569570_at	0	0	0	0	0	0	0	0	0	0	0	0	0	0	0
chr1_245	chr1:50021691-50021773	chr1:50487363-50487445	82	CATTCTTGTATCCTCTGTACTCTCC	TCAATGTAGCTGGTGGAGAGTATATCCTATATC	0	Forward	25	1	33	0	1	0.5	96	96	100	100	58	0.757576	1	protein_coding	AGBL4	L2b	.	.	.	.	.	.	.	1	1 CS: 154 W: 31.4	.	1569570_at	0	0	0	115	0	0	0	0	0	0	0	0	0	0	95.8707
chr1_51	chr1:5008645-5008756	chr1:5068705-5068816	111	TAAGTGGATGGATGGATGCTCAGATGGATATGTTAG	TGTATGTGCGCATGGGTGTGTGTGTGTCTGTCTGTCTGTC	0	Forward	36	1	40	0	1	0.5	97.2222	97.2222	100	100	76	0.9	1	.	.	.	.	.	MCM2	.	lnc-AJAP1-3:1 (lnc_R.), lnc-AJAP1-3:2 (lnc_R.), lnc-AJAP1-3:3 (lnc_R.), lnc-AJAP1-3:6 (lnc_R.)	.	URS00009B1869_9606 (lncRNA), URS00008B2347_9606 (lncRNA), URS00008BC51A_9606 (lncRNA), URS0000E9878B_9606 (lncRNA), URS00008BEEE0_9606 (lncRNA), URS00008B4554_9606 (lncRNA)	.	.	.	.	0	0	0	0	0	0	0	0	0	0	0	0	0	0	0
chr1_52	chr1:5034790-5034888	chr1:5094850-5094948	98	TGGGGTGGAGCTTCCATGCCTTCT	ACAGCACCTTGCCACCTCCCAGAACTGGCACACAGGGCAAAATATGGTGGG	0	Reverse	24	1	51	0	1	0.5	95.8333	95.8333	100	100	75	0.470588	1	.	.	MER21C	.	.	.	.	.	.	URS0000EA4D57_9606 (lncRNA)	.	.	.	.	0	219.792	0	0	0	0	0	0	0	0	0	0	0	0	0
chr1_246	chr1:50424731-50424798	chr1:50890403-50890470	67	CCCTCTAATTTCTAAAGTTCTGT	TTTTCCCTCTAATTCTGTTTTT	0	Reverse	23	1	22	0	1	0.5	95.6522	95.6522	100	100	45	1.04545	1	lncR.	AL049637.1	.	Yes	Yes	SUZ12, EZH2, RNF2, GATA2, CBX8, EP300	.	lnc-ELAVL4-8:3 (lnc_R.), lnc-ELAVL4-8:1 (lnc_R.), lnc-ELAVL4-8:2 (lnc_R.)	piR-hsa-3368290, piR-hsa-3377034, piR-hsa-4729503, piR-hsa-4765451, piR-hsa-4804634, piR-hsa-4921021, piR-hsa-5308270, piR-hsa-5445194, piR-hsa-5659375, piR-hsa-5757131, piR-hsa-6381850, piR-hsa-6399866, piR-hsa-6476822, piR-hsa-6489425, piR-hsa-6521462, piR-hsa-6574409, piR-hsa-6589223, piR-hsa-6876387, piR-hsa-7195413, piR-hsa-7251745, piR-hsa-7552067, piR-hsa-7569165, piR-hsa-8169868, piR-hsa-…	URS0000BDAAB3_9606 (lncRNA), URS00008B8D8A_9606 (lncRNA), URS00008BFDDA_9606 (lncRNA)	1	1 CS: 116 W: 33.11	.	.	0	0	0	0	0	0	0	0	0	0	0	0	0	0	0
chr1_53	chr1:5046017-5046076	chr1:5106077-5106136	59	CTACCCTTTCTCTGCTTTTCTGG	AGGGCAAGAACCCT	0	Unknown	23	1	14	0	0	0	73.913	73.913	100	100	37	1.64286	1	.	.	HERVH-int	.	.	.	.	.	.	.	.	.	.	.	0	0	0	0	0	0	0	0	0	0	0	0	0	0	0
chr1_247	chr1:50721187-50721275	chr1:51186859-51186947	88	TGAGAGGAGTCTCACTCTTATCACCA	CGCTGGAGATAAGTCTCACCACCAGGCTGGAGATAAG	0	Forward	26	1	37	0	1	0.5	96.1538	96.1538	100	100	63	0.702703	1	protein_coding	FAF1	AluSc	.	Yes	SMARCA4, ZNF592, SMARCE1, SOX6, FOXM1, ZBTB2, MTA2, GATA1, HDAC2, CBFA2T3, ARID1B, DACH1, GATAD2A, ZBTB33, MLLT1	.	.	piR-hsa-1610504	.	1	1 CS: 71 PAS: 51 W: 40.13	.	218080_x_at, 222511_x_at, 224217_s_at	0	0	0	0	0	0	0	0	0	0	0	13.1501	0	0	0
chr1_54	chr1:5090790-5090885	chr1:5150850-5150945	95	GCATGGCCCCAGCATGGGCCTGTGAT	CCAATGATGGGTTCTGTGGGCCAGTCATTCCAGGTAATCTGTGT	0	Unknown	26	1	44	0	2	1	100	100	100	100	70	0.590909	1	lncR.	LINC02782	.	.	.	.	.	lnc-NPHP4-2:1 (lnc_R.)	.	URS0000EA9A26_9606 (lncRNA), URS0000E9F776_9606 (lncRNA), URS00003F62B2_9606 (lncRNA)	.	.	.	.	0	0	0	0	0	0	0	0	0	0	0	0	0	0	13.8147
chr1_248	chr1:50931972-50932096	chr1:51397644-51397768	124	GGTCCCTCCCACAACATGTGGCAATTCTGGGA	ATAATAATAATAATAATAGCACATGAAAGACTGACTCCCATGATTCAATTACCTCCCCCCG	0	Forward	32	1	61	0	2	1	100	100	100	0	93	0.52459	1	protein_coding	FAF1	THE1A	.	.	REST, HNF4A	.	.	.	.	.	.	.	218080_x_at, 222511_x_at, 224217_s_at	0	17.4076	0	12.7266	53.4111	0	0	0	0	0	0	37.4515	0	0	31.8291
chr1_249	chr1:51266368-51266487	chr1:51732040-51732159	119	TTATTGTTATTTAATCCAAATCATTAGCAGTTTTTCTTTTTTTTTT	CTTTTTGAGACAGCAGTTTTTCTTTTTC	0	Forward	46	1	28	0	1	0.5	97.8261	97.8261	100	100	74	1.64286	1	protein_coding	RNF11	(T)n, AluJb	.	.	.	.	lnc-C1orf185-3:1 (lnc_R.)	.	URS00008BEC94_9606 (lncRNA)	1	1 CS: 120 W: 34.98	.	208924_at	100.629	253.86	0	106.055	208.637	0	0	127.755	0	249.095	104.748	156.048	0	406.703	165.776
chr1_55	chr1:5126751-5126831	chr1:5186811-5186891	80	TCAGCACTCCTGGCTCACTAGCTTCTCCCC	AACCATTTCATCTCTGACCAG	0	Reverse	30	1	21	0	1	0.5	90	90	100	100	51	1.42857	1	.	.	LTR8	.	Yes	.	.	.	.	URS0000E94F47_9606 (lncRNA)	.	.	.	.	0	0	0	0	0	0	0	0	0	0	0	0	0	0	0
chr1_3	chr1:512684-512808	chr5:180732791-180732915	124	GAACATAAATTGTGAAGATTTCATGGACATTTAT	TAGTTCCCCAAATTAATACTTCTATAATTTCTTAGGCCTGTCATTACTGCAATCTCT	0	Reverse	34	1	57	0	1	0.5	97.0588	97.0588	100	100	91	0.596491	1	transcribed_unprocessed_pseudogene	AL732372.2	MER11C	.	.	.	.	LINC00115:24 (lnc_R.), LINC00115:25 (lnc_R.)	.	URS0000D5BF25_9606 (lncRNA), URS0000E958AD_9606 (lncRNA), URS0000EB26A6_9606 (lncRNA), URS0000EA844D_9606 (lncRNA), URS0000D5C109_9606 (lncRNA), URS0000EA3654_9606 (lncRNA)	1	1 CS: 161 W: 31.41	.	.	72.4527	147.964	35.354	38.1799	80.1166	0	0	22.299	4.54097	37.3643	0	37.4515	0	0	190.975
chr1_56	chr1:5130394-5130533	chr1:5190454-5190593	139	GGGGAGGTGGTTGTTGAGGGGATGGGAGGGTGGGGGCTCT	AAGAGTGGGGAAGTTGAGGGAGTGGGGAAGTGGTTGTTGGGAGAAATGAGGGAGAAGTGT	0	Unknown	40	1	60	0	1	0.5	97.5	97.5	100	100	100	0.666667	1	.	.	.	.	.	.	.	.	.	URS0000E94F47_9606 (lncRNA)	.	.	.	.	0	0	0	0	0	0	0	0	0	0	0	0	0	0	0
chr1_57	chr1:5155178-5155259	chr1:5215238-5215319	81	TTAGCTCCTCCAATCCTTCTTTATTGGAAA	TACATGGGGGTCCTCCAATGCA	0	Reverse	30	1	22	0	1	0.5	96.6667	96.6667	100	100	52	1.36364	1	.	.	.	.	.	.	.	.	.	.	.	.	.	.	0	0	0	0	0	0	0	0	0	0	0	0	0	0	0
chr1_250	chr1:52070272-52070344	chr1:52535944-52536016	72	TGGTTCATTGATTTGGTATAATA	GTTCATTGGTATAATAGTTCATTTGGT	0	Reverse	23	1	27	0	1	0.5	69.5652	69.5652	100	100	50	0.851852	1	protein_coding	BTF3L4	hAT-1_Mam	.	.	.	.	.	piR-hsa-2318692	.	2	1 CS: 206 PAS: 191 W: 50.07 1 CS: 80 PAS: 57 W: 40.07	.	226963_at	0	59.6149	0	0	160.05	0	67.3822	0	0	0	0	80.1615	0	0	0
chr1_251	chr1:52073071-52073156	chr1:52538743-52538828	85	AATTGGCTGGGCGTGGTGGTGCAC	GCCTGTAATCCCAGCTACTCAGGAGGCTGAGGCAGGAG	0	Unknown	24	1	38	0	1	0.5	95.8333	95.8333	100	100	62	0.631579	1	protein_coding	BTF3L4	AluSx, AluSp	.	.	.	.	.	piR-hsa-1797147	.	.	.	.	226963_at	175.515	354.224	0	92.49	77.6324	58.6914	85.7947	0	6.60025	43.4468	39.8618	95.2617	98.7325	0	15.4211
chr1_58	chr1:5210127-5210255	chr1:5270187-5270315	128	TATAAGATTTGGAAATAATAGATGCACAG	AGCACATATATGTCAACTATTGAATATTGTGCTAAATATATGTCAATATTTTGTGCGAAATATATGTCAAC	0	Forward	29	1	71	0	1	0.5	96.5517	96.5517	100	27.2727	100	0.408451	1	.	.	.	.	.	.	.	.	.	URS0000EA0993_9606 (lncRNA)	2	1 CS: 272 PAS: 257 W: 47.58 2 CS: 100 PAS: 76 W: 45.46	.	.	0	0	0	0	0	0	0	0	0	0	0	0	0	0	0
chr1_252	chr1:52164515-52164599	chr1:52630187-52630271	84	ACAATGAGTATATATCTTTATACATCT	ATCTATCTATCTATCTGTTTGCACCGAGCCA	0	Unknown	27	1	31	0	1	0.5	96.2963	96.2963	100	100	58	0.870968	1	protein_coding	ZFYVE9	(TATC)n	.	.	GATA2	.	.	.	URS0000EAEAB3_9606 (lncRNA)	.	.	.	208446_s_at	0	0	0	18.7156	0	0	0	0	0	0	0	0	0	0	0
chr1_253	chr1:52390582-52390707	chr1:52856254-52856379	125	AGGTCTGGAGTTTGAGATCAGCCTGGCCAACA	TGGTGAAACCCTGTCTCTACTAAAAATACAAAAATGGGAAGCCGAGGTGGGTGGATCACCTG	0	Unknown	32	1	62	0	1	0.5	96.875	96.875	100	100	94	0.516129	1	protein_coding	ORC1	AluSx, AluSq2	.	.	.	.	.	.	.	.	.	.	205085_at	0	0	0	0	0	0	0	0	0	0	0	0	0	0	52.6275
chr1_254	chr1:52513394-52513481	chr1:52979066-52979153	87	AAAAAAAAAAAAAAGTACAATGAATTG	TGAATTGTACCAAGTTCAAGAGGCCAAATAATTT	0	Reverse	27	1	34	0	0	0	66.6667	66.6667	100	100	61	0.794118	1	protein_coding	TUT4	AluJb	.	.	.	.	.	.	.	2	1 CS: 228 PAS: 213 W: 47.05 1 CS: 121 PAS: 101 W: 40.05	.	212704_at	0	0	0	72.3103	18.967	0	55.8966	15.8374	0	0	0	39.8986	0	0	75.353
chr1_255	chr1:52589240-52589356	chr1:53054912-53055028	116	CTTCACTTCAGCCTCTGATTGGTTGCTT	ACAAAGCAACCAATCAGACTAATTTTGGGCCAAGTATTTGATAGAAGTGTTAATTTTGTAA	0	Forward	28	1	61	0	1	0.5	96.4286	96.4286	100	100	89	0.459016	1	.	.	MER51A	.	Yes	ZNF24, FOXM1, MYBL2, PKNOX1	.	.	piR-hsa-4615783	URS0000EAA4CF_9606 (lncRNA), URS000059C562_9606 (piRNA)	.	.	.	.	0	0	0	0	0	0	0	0	0	0	0	40.0123	0	0	11.3351
chr1_256	chr1:52711777-52711862	chr1:53177449-53177534	85	TGAAACCCCATCTCTACTAAAATA	TAAAAAATTAGCCAGGTGCTAATTTTTAGCCAAGATGG	0	Unknown	24	1	38	0	1	0.5	87.5	87.5	100	100	62	0.631579	1	.	.	AluSq2	.	.	.	.	.	.	.	1	1 CS: 204 PAS: 187 W: 45.67	.	.	17.5515	0	0	0	0	0	0	0	0	0	0	0	0	0	0
chr1_257	chr1:52869891-52869972	chr1:53335563-53335644	81	GGCTGGCCGGGCAGGGGGCTGACCCCCCCC	ACACCTCCCTCCCAGACAGGGT	0	Unknown	30	1	22	0	1	0.5	96.6667	96.6667	100	100	52	1.36364	1	protein_coding	ZYG11A	SVA_D	.	.	.	.	.	.	.	.	.	.	.	0	13.268	0	0	20.3548	0	0	16.9962	0	0	13.9354	0	0	0	0
chr1_258	chr1:52934778-52934854	chr1:53400450-53400526	76	AATTTTTTGTATTTTTAGTAGAGA	CTACAGGCGCCCGCCAACACGCCCGGCTA	0	Unknown	24	1	29	0	1	0.5	95.8333	95.8333	100	100	53	0.827586	1	protein_coding	SCP2	AluY	.	.	.	.	.	piR-hsa-7771337	.	.	.	.	.	0	98.9066	0	0	0	0	127.764	0	0	0	14.8403	106.396	0	0	34.4471
chr1_259	chr1:52970401-52970497	chr1:53436073-53436169	96	TGTCCTCTTTTGCTGCTTTTCTCCTTCAC	CGCTCAATTGCACCATACAAATGTCCTCTTACATACAAA	0	Reverse	29	1	39	0	1	0.5	96.5517	96.5517	100	100	68	0.74359	1	protein_coding	SCP2	L1MC4	.	Yes	CTCF, RAD21, RXRA, SP1, HNF4A	.	.	.	.	.	.	.	.	0	0	0	16.4003	51.6215	0	0	0	0	0	0	0	0	0	0
chr1_260	chr1:53229367-53229442	chr1:53695039-53695114	75	TTTTTTTGTATTTTTAGTAGAGAC	GGGGTTTCACCGTGTTAGCCAGGATGGA	0	Unknown	24	1	28	0	1	0.5	95.8333	95.8333	100	100	52	0.857143	1	protein_coding	MAGOH	AluSx1	.	.	ATF3	.	.	.	.	.	.	.	210092_at, 210093_s_at	0	243.362	34.8889	62.7958	43.9236	243.518	194.167	0	0	147.49	120.285	15.3995	37.2412	0	17.4502
chr1_59	chr1:5330474-5330630	chr1:5390534-5390690	156	GTGTGCCAGGGAGCCTCACCTGTGCACCTATGCAGATCCTGAAC	CGCCCCTCTAGTCAGTATGTGTGCCAGTGAACCTAGTCAGTACGTGTACTCATGGTCAGGAGTCAGTAT	0	Forward	44	1	69	0	1	0.5	97.7273	97.7273	100	44.4444	113	0.637681	1	.	.	.	.	.	.	.	.	.	.	.	.	.	.	0	0	0	0	0	0	0	0	0	0	0	0	0	0	0
chr1_261	chr1:53425219-53425303	chr1:53890891-53890975	84	GCTTTTCTGGGGGAGGGGCAAGTA	TCCGAACCCCTTCTCTCCGTGTCTCTACCCCTTCTCT	0	Unknown	24	1	37	0	1	0.5	95.8333	95.8333	100	100	61	0.648649	1	transcribed_processed_pseudogene	SLC25A3P1	HERVH-int	.	.	.	.	lnc-GLIS1-2:2 (lnc_R.), lnc-GLIS1-2:1 (lnc_R.)	.	URS00008BEE6A_9606 (lncRNA), URS00008BF84E_9606 (lncRNA)	.	.	.	.	0	0	0	0	0	0	0	0	0	0	0	41.3068	0	0	0
chr1_60	chr1:5343658-5343739	chr1:5403718-5403799	81	CAGGATAAAGCGTGTCTCAGGATAAAGGGT	GTCTCAGGGTAAAGGGTGTCTC	0	Unknown	30	1	22	0	1	0.5	90.3226	93.5484	100	100	52	1.36364	1	.	.	MIRb	.	.	.	.	.	.	.	.	.	.	.	0	0	0	0	0	0	0	0	0	0	0	0	0	0	0
chr1_4	chr1:534775-534855	chr19:241633-241713	80	AAAGACTCCATCTCAAAAACAAAAC	AAAACAAAACAAAACAAAAAACCACTAAAAA	0	Reverse	25	1	31	0	1	0.5	96	96	100	100	56	0.806452	1	.	.	AluSx1, (AAAAC)n, A-rich	.	.	.	.	LINC00115:24 (lnc_R.), LINC00115:25 (lnc_R.)	.	URS0000D5BF25_9606 (lncRNA), URS0000E958AD_9606 (lncRNA), URS0000EB26A6_9606 (lncRNA), URS0000EA844D_9606 (lncRNA), URS0000D5C109_9606 (lncRNA), URS0000EA3654_9606 (lncRNA)	.	.	.	.	186.35	53.7271	0	157.119	659.396	0	60.7271	34.4121	0	0	56.4299	57.7955	34.9424	0	229.222
chr1_262	chr1:53770161-53770296	chr1:54235834-54235969	135	GGAATTTCATTCTCACAATTTTTATTTTATTTAT	GTATTTATTTATTTTTGAGGCAGGGTCTCGCTAAAATATGGCTCTTTTCAGAGAAAAGAAACTAAGGC	0	Forward	34	1	68	0	2	1	100	100	100	0	102	0.5	1	protein_coding	NDC1	(TTTA)n, AluSx1	.	.	TRIM24, ZNF318	.	.	.	URS00009B6E64_9606 (lncRNA)	2	1 CS: 109 PAS: 88 W: 39.9 1 CS: 220 W: 32.67	.	218073_s_at, 234672_s_at	33.2963	0	0	0	0	0	0	0	0	0	0	0	0	0	0
chr1_61	chr1:5393070-5393155	chr1:5453130-5453215	85	ACTTGACTGGGGGGATTCTTGCAAGCGGGGTG	GACAGGATCACAGTAAGGAGAA	0	Unknown	32	1	22	0	1	0.5	96.875	96.875	100	100	54	1.45455	1	.	.	.	.	Yes	.	.	.	.	.	.	.	.	.	0	0	0	0	0	0	0	0	0	0	0	0	0	0	0
chr1_263	chr1:54426919-54427028	chr1:54892592-54892701	109	TACCACAACATTGTTTATAATGCTAAAA	CATTGTTTATAGTATTGTAAATTTATAAATTAGTATATAAACATTGTTAGTATA	0	Reverse	28	1	54	0	2	1	100	100	100	100	82	0.518519	1	.	.	L1ME4a	.	.	.	.	.	.	.	2	1 CS: 169 PAS: 152 W: 41.4 1 CS: 69 W: 31.4	.	.	0	0	0	0	0	0	0	0	0	0	0	0	0	0	0
chr1_264	chr1:54649941-54650015	chr1:55115614-55115688	74	CTTGCTTCCAAGGCAGATGCAAAGCT	GTGCAGGAACTGCTTGCTTGGAA	0	Forward	26	1	23	0	1	0.5	96.1538	96.1538	100	100	49	1.13043	1	protein_coding	MROH7, MROH7-TTC4	.	.	Yes	.	.	.	.	URS000075AAB1_9606 (lncRNA), URS000075C71F_9606 (lncRNA), URS000075EB22_9606 (lncRNA)	.	.	.	.	100.629	174.076	0	190.899	66.7638	269.198	131.171	74.3301	0	149.457	0	530.562	0	0	282.925
chr1_265	chr1:54676182-54676256	chr1:55141855-55141929	74	ATACTCTTAGATTTTATTTATTTTTT	TCTTTTTTTAGCAGGCAAGAACC	0	Forward	26	1	23	0	1	0.5	92.5926	96.2963	100	100	49	1.13043	1	protein_coding	MROH7, MROH7-TTC4	(T)n, AluJb	.	.	.	.	.	piR-hsa-1431835	URS000075AAB1_9606 (lncRNA), URS000075C71F_9606 (lncRNA), URS000075EB22_9606 (lncRNA)	1	1 CS: 77 W: 32.62	.	214147_at	0	0	0	0	0	0	0	0	0	0	0	0	0	0	88.4141
chr1_266	chr1:54868673-54868747	chr1:55334346-55334420	74	TGATGGTTATGAAGGCAATGTAA	TAGTTCTAATAAAAGATGGATATTAACAA	0	Forward	23	1	29	0	1	0.5	95.6522	95.6522	100	100	52	0.793103	1	protein_coding	DHCR24	.	.	.	.	.	.	.	.	1	1 CS: 149 PAS: 131 W: 46.67	.	200862_at	0	0	0	0	0	0	0	0	105.956	0	0	0	0	0	0
chr1_267	chr1:54957974-54958083	chr1:55423647-55423756	109	TGCTATCTCATGGCTAAGGTTCCAAGCTATTGGATCTT	TGTTTGTGTGTGGGTATATACATGTCTTTTGTAC	0	Reverse	38	1	34	0	2	1	100	100	100	100	72	1.11765	1	.	.	MER51-int	.	.	TRIM28, TBP	.	tR.-Lys-CTT-7-1-tRF3 (tRF3)	.	URS0000EB5703_9606 (lncRNA), URS0000EB2EBA_9606 (lncRNA), URS0000EA3348_9606 (lncRNA), URS0000EB368A_9606 (lncRNA)	1	1 CS: 160 W: 31.58	.	.	0	0	0	0	0	0	0	0	0	0	0	0	0	0	0
chr1_268	chr1:55901667-55901736	chr1:56367340-56367409	69	ATAAAGGTTACTTTCAGATTAGCA	ATATTTTCTGATTTATTCTGCG	0	Reverse	24	1	22	0	1	0.5	95.8333	95.8333	100	100	46	1.09091	1	lncR.	AL603840.1, LINC01755	.	.	.	.	.	lnc-PCSK9-4:12 (lnc_R.)	.	URS0000D63278_9606 (lncRNA), URS0000EEB3EA_9606 (lncRNA), URS0000E97D35_9606 (lncRNA), URS0000EC18B7_9606 (lncRNA), URS0000EA559E_9606 (lncRNA), URS0000EAB743_9606 (lncRNA), URS0000EADC42_9606 (lncRNA), URS0000DB9A3A_9606 (lncRNA), URS0000EACC98_9606 (lncRNA), URS0000EA56FF_9606 (lncRNA), URS0000E9F287_9606 (lncRNA)	1	1 CS: 118 PAS: 100 W: 49.74	.	.	0	0	0	0	0	0	0	0	0	0	0	0	0	0	75.7835
chr1_269	chr1:55996706-55996825	chr1:56462379-56462498	119	TGTCCATGAAATCTTCACAACTTATGTTC	AGAGATTGCAGTCAAGACAGGCGTAAGAAATTATAAAAGTATTAATTTGGGGAACTAATAAA	0	Forward	29	1	62	0	1	0.5	96.5517	96.5517	100	50	91	0.467742	1	lncR.	AL603840.1	MER11C	.	.	.	.	lnc-PCSK9-4:12 (lnc_R.), lnc-PCSK9-4:14 (lnc_R.)	.	URS0000D63278_9606 (lncRNA), URS0000EEB3EA_9606 (lncRNA), URS0000EA559E_9606 (lncRNA), URS0000EAB743_9606 (lncRNA), URS0000EADC42_9606 (lncRNA), URS0000EA56FF_9606 (lncRNA), URS0000E9F287_9606 (lncRNA), URS0000EA407B_9606 (lncRNA), URS0000EA9043_9606 (lncRNA), URS0000EA245C_9606 (lncRNA), URS0000EB3280_9606 (lncRNA), URS0000E0DBE9_9606 (lncRNA), URS00008B40C9_9606 (lncRNA), URS0000E9DA9D_9606 (ln…	1	1 CS: 202 PAS: 186 W: 49.1	.	.	0	9.06644	7.36543	53.0276	0	0	0	11.6141	0	0	19.0451	0	0	0	0
chr1_270	chr1:56162872-56162964	chr1:56628544-56628636	92	ATTAATATGATTCCCCTCCTAACTAAA	GCTAATAAACTAAAGCTAATATTGTTATATCTATTGTGT	0	Reverse	27	1	39	0	1	0.5	96.2963	96.2963	100	100	66	0.692308	1	lncR.	AC119674.1	Tigger13a	.	.	.	.	lnc-PLPP3-12:12 (lnc_R.), lnc-PLPP3-12:26 (lnc_R.), lnc-PLPP3-12:25 (lnc_R.), lnc-PLPP3-12:23 (lnc_R.)	.	URS0000E981E8_9606 (lncRNA), URS0000BC59FF_9606 (lncRNA), URS0000BDE812_9606 (lncRNA), URS0000BCDF74_9606 (lncRNA), URS0000BC4EEE_9606 (lncRNA)	1	1 CS: 146 PAS: 131 W: 48.94	.	.	0	0	0	0	0	0	0	0	0	0	0	0	0	0	0
chr1_271	chr1:56341139-56341216	chr1:56806811-56806888	77	AGGCTAATACAGTCATTACAGAAAACAG	AGATAGAGTTACAGGCTAATAC	0	Reverse	28	1	22	0	2	1	100	100	100	100	50	1.27273	1	lncR., protein_coding	AC119674.1, AC119674.2	L1MA6	.	.	MTA2, TBX21, JUNB	.	lnc-PLPP3-12:12 (lnc_R.), lnc-PLPP3-12:5 (lnc_R.), lnc-PLPP3-12:4 (lnc_R.), lnc-PLPP3-12:2 (lnc_R.), lnc-PLPP3-12:13 (lnc_R.), lnc-PLPP3-12:9 (lnc_R.), lnc-PLPP3-12:11 (lnc_R.), lnc-PLPP3-12:10 (lnc_R.), lnc-PLPP3-12:8 (lnc_R.), lnc-PLPP3-12:3 (lnc_R.), lnc-PLPP3-12:14 (lnc_R.), lnc-PLPP3-12:6 (lnc_R.), lnc-PLPP3-12:1 (lnc_R.), lnc-PLPP3-12:7 (lnc_R.), lnc-PLPP3-12:15 (lnc_R.)	.	URS0000BC59FF_9606 (lncRNA), URS0000BD43EA_9606 (lncRNA), URS0000BDB956_9606 (lncRNA), URS0000BDAC59_9606 (lncRNA), URS0000EA1E67_9606 (lncRNA), URS0000BC6504_9606 (lncRNA), URS0000BE000D_9606 (lncRNA), URS0000BD45D9_9606 (lncRNA), URS0000BC70A9_9606 (lncRNA), URS0000BCC145_9606 (lncRNA), URS0000BC6959_9606 (lncRNA), URS0000BD75A7_9606 (lncRNA), URS0000BE097E_9606 (lncRNA), URS00009BACD6_9606 (ln…	.	.	.	.	0	0	0	0	64.196	0	0	0	0	0	0	0	0	0	0
chr1_272	chr1:56378842-56378924	chr1:56844514-56844596	82	TAGATTCTGACCCCATAATTTATCTTGA	TGCCATCTCTATTGTCACTGAATCCTG	0	Unknown	28	1	27	0	1	0.5	96.4286	96.4286	100	100	55	1.03704	1	lncR., protein_coding	AC119674.1, AC119674.2	.	.	.	CTCF, MXI1, GATA3, GATA2	.	lnc-PLPP3-12:2 (lnc_R.), lnc-PLPP3-12:1 (lnc_R.)	.	URS0000BDAC59_9606 (lncRNA), URS0000BDC168_9606 (lncRNA)	.	.	.	.	0	26.2162	0	0	20.1096	0	0	0	0	0	0	56.4028	0	0	0
chr1_273	chr1:56607374-56607456	chr1:57073047-57073129	82	TCATAAAATAAAATTTAGAAAATA	GAAACAAATTTCTAAAATGCTGGCAGATTAGATAT	0	Unknown	24	1	35	0	1	0.5	95.8333	95.8333	100	100	59	0.685714	1	protein_coding	PLPP3	L1MEf	.	.	.	.	lnc-PLPP3-2:3 (lnc_R.)	.	URS00008BC333_9606 (lncRNA)	1	1 CS: 124 PAS: 107 W: 48.89	.	.	0	0	0	0	0	0	0	0	0	0	0	0	0	0	0
chr1_274	chr1:56703423-56703506	chr1:57169096-57169179	83	TCATACCTTCTTCATTCAATCTGTTGCA	CTATTTTGTATTAGCTGAAGTGTGGTTT	0	Forward	28	1	28	0	1	0.5	96.4286	96.4286	100	100	56	1	1	protein_coding	PRKAA2	Charlie1a	.	.	.	.	.	.	URS000099BA6B_9606 (SRP_RNA)	1	1 CS: 119 W: 32.07	.	207709_at	0	0	0	0	0	0	29.2791	0	0	0	0	0	0	0	0
chr1_275	chr1:56960244-56960345	chr1:57425917-57426018	101	TTAATTAATCCAACAAATATTTA	TTTGCTCACTTGTGCAAGGCTATTAGTTTATCATTCCAGGATAACCTATCCTGGAA	0	Reverse	23	1	56	0	0	0	56.5217	56.5217	100	100	79	0.410714	1	protein_coding	C8B	(AATT)n	.	.	DACH1	.	lnc-C8B-1:3 (lnc_R.), lnc-C8B-1:2 (lnc_R.)	.	URS0000EA4570_9606 (lncRNA), URS0000EB1B6F_9606 (lncRNA), URS0000EA16E6_9606 (lncRNA), URS00008B66AE_9606 (lncRNA), URS00008B3E6B_9606 (lncRNA)	1	1 CS: 131 PAS: 112 W: 48.64	.	206979_at	0	0	0	0	0	0	0	0	27.8246	0	0	0	0	0	0
chr1_276	chr1:57515438-57515556	chr1:57981110-57981228	118	AATATTTGAAGCAAGGTATTTATTTGTATCAGCTGA	TTCTTCAGAACCAAGAATATGGTCGCTGTTCAAACCTCAGAGCAACA	0	Forward	36	1	47	0	1	0.5	97.2222	97.2222	100	100	83	0.765957	1	protein_coding	DAB1	.	.	.	.	.	.	.	URS0000E9710E_9606 (lncRNA)	.	.	.	220611_at	0	0	0	0	0	0	186.009	0	0	0	0	0	0	0	89.1571
chr1_277	chr1:57558490-57558574	chr1:58024162-58024246	84	ATATAAACAGAAATCTGGAAAATAG	TCATGGGAATGGATACTGCTTGAGTTTTCTAATTT	0	Reverse	25	1	35	0	1	0.5	96	96	100	100	60	0.714286	1	protein_coding	DAB1	HERVL-int	.	.	CTCF	.	.	.	URS0000E92985_9606 (lncRNA)	1	1 CS: 124 PAS: 102 W: 40.35	.	220611_at	0	0	0	0	0	0	0	0	0	0	0	0	0	0	0
chr1_278	chr1:57595087-57595183	chr1:58060759-58060855	96	TTTCTACCCACTTCCATTAAGTA	AATACTGAAAAACTGTATTTTGAATATAGTTGTTGTTTTTAAAAAAATCTG	0	Reverse	23	1	51	0	1	0.5	95.6522	95.6522	100	100	74	0.45098	1	protein_coding	DAB1	.	.	.	.	.	.	.	URS0000E92985_9606 (lncRNA), URS0000EA09A4_9606 (lncRNA), URS0000EB70EE_9606 (lncRNA)	2	1 CS: 170 PAS: 146 W: 41.84 1 CS: 65 W: 32.31	.	220611_at	0	0	0	0	0	0	0	0	0	0	0	0	0	0	0
chr1_279	chr1:57655336-57655430	chr1:58121008-58121102	94	CTTCATCATCAATCATCCATCCATC	TAACCATCCATCATCCATCCATCCATTCATCCTCCACTCTCCAGT	0	Reverse	25	1	45	0	1	0.5	96	96	100	100	70	0.555556	1	protein_coding	DAB1	(TCCA)n	.	.	MLLT1, MCM3, MCM5, PKNOX1, ZNF282	.	.	.	URS0000EA09A4_9606 (lncRNA)	.	.	.	220611_at	0	0	0	0	0	0	0	0	0	0	0	0	0	0	0
chr1_62	chr1:5767727-5767847	chr1:5827787-5827907	120	ATAAGTGTCCATGAAATCTTCACAATTTAT	ATTCAGAGATTGCAGTAAAGACAGGCGTAAGAAATTATAAAAGTATTAATTTGGGGAACTA	0	Forward	30	1	61	0	1	0.5	96.6667	96.6667	100	100	91	0.491803	1	.	.	MER11C	.	.	POLR2A	.	.	piR-hsa-5672057	URS0000E97AA4_9606 (lncRNA), URS0000EBF6C7_9606 (lncRNA), URS0000EBBA9F_9606 (lncRNA), URS0000E9C6CB_9606 (lncRNA), URS0000E9EE43_9606 (lncRNA), URS0000EABD27_9606 (lncRNA), URS0000E9A3A3_9606 (lncRNA), URS0000EAF242_9606 (lncRNA), URS0000EAA6B7_9606 (lncRNA)	1	1 CS: 207 PAS: 191 W: 49.07	.	.	174.645	98.9066	0	118.326	427.62	41.7146	203.26	0	0	0	160.545	29.0172	152.043	0	339.773
chr1_280	chr1:57693336-57693474	chr1:58159008-58159146	138	CTCTGTGTCTAGCTAAAGGATTGTAAATGCAC	CAATCAGTGCTCTGTGTCTAGCTAAAGGATTGTAAATGCACCAACCAGCACTCTGTAAAAACGCACCAATCAGCA	0	Reverse	32	1	75	0	1	0.5	81.25	81.25	100	0	107	0.426667	1	protein_coding	DAB1	LTR12_	.	.	.	.	.	.	URS0000EA09A4_9606 (lncRNA)	.	.	.	220611_at	0	0	0	0	12.0079	0	0	0	0	0	0	0	0	0	0
chr1_281	chr1:58207418-58207495	chr1:58673090-58673167	77	TGCTGCTTAGAAAGCAATGTGCTCAGCA	AGCAATGTGCTCAGCAGCAAGT	0	Unknown	28	1	22	0	2	1	100	100	100	100	50	1.27273	1	protein_coding	DAB1	L2c	.	.	TRIM28	.	.	.	URS0000EA09A4_9606 (lncRNA), URS0000EA7FAB_9606 (lncRNA)	.	.	.	220611_at	0	0	0	0	0	0	0	0	0	0	0	0	0	0	0
chr1_63	chr1:5831462-5831541	chr1:5891522-5891601	79	GTCACTCCCCACCGTCACTGCCAC	CGTCACTGCCACATCTGGTGGCCACCGAGAGT	0	Unknown	24	1	32	0	1	0.5	95.8333	95.8333	100	100	56	0.75	1	.	.	.	.	Yes	CTCF, RBBP5	.	.	.	.	.	.	.	.	0	0	0	0	0	0	0	0	0	0	0	0	0	0	0
chr1_282	chr1:58790154-58790269	chr1:59255826-59255941	115	CCAAACCTCAGTGACTTAAGAAATAAAGTTTTTTT	CTTGTTCCTATATGTTCATATGCTATAATTAAATCATTTTTTTCCC	0	Forward	35	1	46	0	1	0.5	97.1429	97.1429	100	100	81	0.76087	1	lncR.	LINC01135	MLT1I	.	.	CTCF	1F514_2	LINC01135:10 (lnc_R.), LINC01135:13 (lnc_R.), LINC01135:14 (lnc_R.), LINC01135:15 (lnc_R.), LINC01135:1 (lnc_R.), LINC01135:2 (lnc_R.), LINC01135:3 (lnc_R.), LINC01135:4 (lnc_R.), LINC01135:7 (lnc_R.), LINC01135:5 (lnc_R.), LINC01135:6 (lnc_R.), LINC01135:16 (lnc_R.), LINC01135:17 (lnc_R.), LINC01135:18 (lnc_R.), LINC01135:20 (lnc_R.), LINC01135:21 (lnc_R.), LINC01135:19 (lnc_R.)	.	URS0000D591F2_9606 (lncRNA), URS0000D57258_9606 (lncRNA), URS0000D572BC_9606 (lncRNA), URS0000D5AEF6_9606 (lncRNA), URS00008BF19D_9606 (lncRNA), URS0000EF3F3E_9606 (lncRNA), URS0000DB93CD_9606 (lncRNA), URS0000EF37E3_9606 (lncRNA), URS000075A8A5_9606 (lncRNA), URS000075B3D7_9606 (lncRNA), URS000075D242_9606 (lncRNA), URS00009B4CF4_9606 (lncRNA), URS0000EF6834_9606 (lncRNA), URS0000EEE9ED_9606 (ln…	1	1 CS: 145 PAS: 122 W: 48.49	.	.	0	0	0	0	0	0	0	0	0	0	0	0	0	0	0
chr1_283	chr1:58843978-58844068	chr1:59309650-59309740	90	TTTTTTTTAGTTTCACCATGTTG	TATTTTTTTTTTTTTTTAGTTTTTTGATTGTTTGTTTATTTTTGT	0	Unknown	23	1	45	0	1	0.5	95.6522	95.6522	100	100	68	0.511111	1	lncR.	LINC01135, AL136985.1	AluSx	.	.	.	1F514_2	LINC01135:10 (lnc_R.), LINC01135:14 (lnc_R.), LINC01135:15 (lnc_R.), LINC01135:2 (lnc_R.), LINC01135:3 (lnc_R.), LINC01135:4 (lnc_R.), LINC01135:7 (lnc_R.), LINC01135:5 (lnc_R.), LINC01135:6 (lnc_R.), LINC01135:18 (lnc_R.), LINC01135:20 (lnc_R.), LINC01135:21 (lnc_R.), LINC01135:19 (lnc_R.), LINC01135:8 (lnc_R.), lnc-JUN-8:1 (lnc_R.), lnc-JUN-9:1 (lnc_R.), lnc-JUN-2:18 (lnc_R.), lnc-JUN-2:12 (lnc…	.	URS0000D591F2_9606 (lncRNA), URS0000D572BC_9606 (lncRNA), URS0000D5AEF6_9606 (lncRNA), URS0000EF3F3E_9606 (lncRNA), URS0000DB93CD_9606 (lncRNA), URS0000EF37E3_9606 (lncRNA), URS000075A8A5_9606 (lncRNA), URS000075B3D7_9606 (lncRNA), URS000075D242_9606 (lncRNA), URS00009B4CF4_9606 (lncRNA), URS0000EF6834_9606 (lncRNA), URS0000576D5D_9606 (lncRNA), URS00008BCDA3_9606 (lncRNA), URS0000D59B74_9606 (ln…	1	1 CS: 109 W: 34.7	.	.	0	0	0	0	0	0	0	0	0	0	0	0	0	0	0
chr1_284	chr1:59559208-59559357	chr1:60024880-60025029	149	TTTGGGAACTGATAAATGTCCATATTAAAATGAAATCTTCACAATTTATGTTC	AGAGATTGAAGTAAAGATTGGCGTAAGAAATTATAAAAGTATTA	0	Forward	53	1	44	0	1	0.5	98.1132	98.1132	100	100	97	1.20455	1	protein_coding	FGGY	MER11A	.	.	.	.	lnc-HOOK1-5:2 (lnc_R.), lnc-HOOK1-5:1 (lnc_R.)	piR-hsa-322653, piR-hsa-7768076	URS00008B778C_9606 (lncRNA), URS00008B385A_9606 (lncRNA)	2	1 CS: 241 PAS: 221 W: 45.97 2 CS: 104 PAS: 87 W: 45.39	.	219718_at, 232380_at	0	0	0	0	0	0	0	0	0	0	0	0	0	0	0
chr1_64	chr1:5968755-5968885	chr1:6028815-6028945	130	GCAAAACCCCATCTCTACTAAAAATACAAAAAT	TAGCCAGACATGGTAGCAGGTGCATCACTTGAGGTCAGGAGTTCGAGACTAGCCTGGCCAACATG	0	Forward	33	1	65	0	1	0.5	96.9697	96.9697	100	0	98	0.507692	1	protein_coding	NPHP4	SVA_B, AluSx, AluSz6	.	Yes	.	.	.	piR-hsa-5655475	.	.	.	.	213471_at	11.5224	0	0	24.2874	0	0	0	0	0	35.6529	0	0	0	0	30.3713
chr1_285	chr1:59825811-59825890	chr1:60291483-60291562	79	AGTATAGATAGATGTCCATATAAG	CATGGACATAAAGTGTAGATAGTTATGTGTAC	0	Reverse	24	1	32	0	1	0.5	95.8333	95.8333	100	100	56	0.75	1	protein_coding	HOOK1	.	.	.	.	.	.	piR-hsa-1639434	URS0000EA527D_9606 (lncRNA)	1	1 CS: 97 PAS: 74 W: 41.31	.	219976_at	0	27.1993	0	19.8853	20.8637	0	0	0	0	0	0	0	0	0	0
chr1_65	chr1:5983009-5983101	chr1:6043069-6043161	92	TTAAGAGATGACAGGGTGATTGA	TGGTACACTTGGGAAGAATGTGTACTCTAGCTTTCTTGGGAGTAGCG	0	Reverse	23	1	47	0	1	0.5	95.6522	95.6522	100	100	70	0.489362	1	protein_coding	NPHP4	L1M5	.	Yes	SMARCE1, PKNOX1, HDAC1, MEIS2, IKZF1, LEF1, FOXA1, NR3C1, EP300	.	.	.	.	.	.	.	213471_at	0	116.986	0	0	0	0	26.4457	0	0	0	0	0	0	0	0
chr1_286	chr1:59846133-59846235	chr1:60311805-60311907	102	GACATGAAGTTCTTCATAATATTCT	CTTCTTATCCTTAAAACTCAGTGTCTATGGTTATTTAAGTTGTTTAATTTATC	0	Forward	25	1	53	0	1	0.5	96	96	100	100	78	0.471698	1	protein_coding	HOOK1	L1M5	.	.	FOXA2, HNRNPK	.	.	.	URS0000EA527D_9606 (lncRNA)	2	1 CS: 85 W: 33.31 2 CS: 197 W: 32.85	.	219976_at	0	0	0	77.2246	0	0	0	0	0	0	0	0	0	0	0
chr1_287	chr1:59969365-59969524	chr1:60435037-60435196	159	ACCAGATTAGCTAGATACAGAGTGTGGA	CACAAAGGTTCTCCAAGGCCCT,TTGGTGCATTCACAAACCCTGAGCTAGACACAGGGTGCTGATTGGTGTGTTTAC	0	Unknown	28	2	38	22.6274	1	0.333333	71.4286	73.763	24.0741	53.7037	66	0.736842	1	.	.	LTR12E	.	.	.	.	piR-31712 (piR.)	piR-hsa-1370, piR-hsa-2886651, piR-hsa-2914762, piR-hsa-3203008, piR-hsa-3244664, piR-hsa-3399043, piR-hsa-3412278, piR-hsa-3687466, piR-hsa-4214875, piR-hsa-4567816, piR-hsa-4857978, piR-hsa-5093921, piR-hsa-5223214, piR-hsa-5326557, piR-hsa-5426969, piR-hsa-5748077, piR-hsa-5870297, piR-hsa-6039944, piR-hsa-6163556, piR-hsa-6358351, piR-hsa-7389049, piR-hsa-7416295, piR-hsa-7541100, piR-hsa-791…	URS0000EA527D_9606 (lncRNA), URS0000EB3557_9606 (lncRNA), URS0000EB4EF7_9606 (lncRNA), URS0000373A3E_9606 (piRNA), URS0000217972_9606 (piRNA), URS0000140720_9606 (piRNA), URS00002CE655_9606 (piRNA), URS0000344EFA_9606 (piRNA), URS000057C977_9606 (piRNA), URS000020317A_9606 (piRNA)	.	.	.	.	0	6.79983	0	0	0	0	15.3716	0	0	0	0	0	0	0	8.28882
chr1_288	chr1:60088557-60088673	chr1:60554229-60554345	116	TATTTAGATGATTTAGATAGAGAAAATAGAATG	GGATGTGTGTGTGTGTGTATGCGCGTGTGGGTGTGTGTATACTGGGGGAGA	0	Reverse	33	1	51	0	1	0.5	96.9697	96.9697	100	100	84	0.647059	1	.	.	(TG)n	.	.	CTCF, SMC3, RAD21	.	.	.	URS0000EA527D_9606 (lncRNA)	1	1 CS: 67 W: 31.38	.	.	0	0	0	0	0	0	0	0	0	0	0	0	0	0	0
chr1_66	chr1:6033308-6033418	chr1:6093368-6093478	110	TGTGTGCATTGCATGTGTGCCTGTATTGTGCATGT	GTGTGTGTGCGTGTGGGTGTGTGTGCATATGTGTGCGTGTA	0	Unknown	35	1	41	0	1	0.5	94.4444	97.2222	100	100	76	0.853659	1	protein_coding	KC.B2	(TGTGTG)n	.	Yes	NFIC, POU2F2, HDAC1, NFATC1, MYNN, BCL3, PHF20, PBX3, MNT, ZNF184, ZBTB33, TRIM22, NBN, NR2C2, ZNF282, IKZF1, KDM1A, ARHGAP35, SPI1	.	.	.	URS0000EEC683_9606 (lncRNA)	.	.	.	203402_at	95.1893	137.222	0	214.977	60.1476	0	0	75.3346	0	0	0	0	0	0	35.8436
chr1_289	chr1:60376589-60376651	chr1:60842261-60842323	62	TGATGATGATGATGATGTTGATGA	TGTTGATGACACTGA	0	Reverse	24	1	15	0	0	0	79.1667	79.1667	100	100	39	1.6	1	.	.	(TGA)n	.	.	CREB1	.	lnc-C1orf87-5:1 (lnc_R.)	.	URS00008B3C4A_9606 (lncRNA), URS0000EAC3A0_9606 (lncRNA), URS0000EA382B_9606 (lncRNA), URS0000EA9F88_9606 (lncRNA), URS0000EB39AC_9606 (lncRNA), URS0000EB7788_9606 (lncRNA)	.	.	.	.	0	0	0	732.286	79.4808	26.7061	234.233	0	0	103.79	0	0	0	202.089	0
chr1_290	chr1:60556557-60556642	chr1:61022229-61022314	85	CTCTATCCATGTCTCTGCAAAGGACATGATCT	CATTCATGTCATCCATGTCCAA	0	Reverse	32	1	22	0	1	0.5	96.875	96.875	100	100	54	1.45455	1	lncR.	LINC01748	L1PA11	.	.	.	.	lnc-C1orf87-6:1 (lnc_R.), LINC01748:28 (lnc_R.), LINC01748:33 (lnc_R.), LINC01748:30 (lnc_R.), LINC01748:26 (lnc_R.), LINC01748:27 (lnc_R.), LINC01748:32 (lnc_R.)	.	URS00008B9592_9606 (lncRNA), URS0000EB1D99_9606 (lncRNA), URS0000EB8DE3_9606 (lncRNA), URS0000E9DCEE_9606 (lncRNA), URS0000E9AB7D_9606 (lncRNA), URS0000EADDB5_9606 (lncRNA), URS0000E9860E_9606 (lncRNA), URS0000EB1C35_9606 (lncRNA), URS0000EB5AC5_9606 (lncRNA), URS0000E96241_9606 (lncRNA), URS0000E9D77D_9606 (lncRNA), URS0000EB166B_9606 (lncRNA), URS0000EB8A4F_9606 (lncRNA), URS0000E98FC0_9606 (ln…	.	.	.	.	0	0	0	55.494	0	0	0	0	0	0	0	0	0	0	0
chr1_291	chr1:60788903-60789018	chr1:61254575-61254690	115	AGTTTTCAAAAGATACTTTAGGGTATGCTTCCCTGGG	TTATATATATGTATATATATTTTTTTTTTTTTGGGGGGGGGG	0	Forward	37	1	42	0	1	0.5	97.2973	97.2973	100	100	79	0.880952	1	lncR.	AC099792.1	MER103C, (TA)n	.	.	.	.	LINC01748:19 (lnc_R.), LINC01748:20 (lnc_R.), LINC01748:21 (lnc_R.), LINC01748:22 (lnc_R.), LINC01748:25 (lnc_R.), LINC01748:23 (lnc_R.), LINC01748:18 (lnc_R.), LINC01748:24 (lnc_R.)	.	URS0000D58DC2_9606 (lncRNA), URS0000D58730_9606 (lncRNA), URS0000D5AB5E_9606 (lncRNA), URS0000D5D754_9606 (lncRNA), URS0000EBD309_9606 (lncRNA), URS00005679D1_9606 (lncRNA), URS0000EEE863_9606 (lncRNA), URS0000EF1367_9606 (lncRNA), URS0000EF58E1_9606 (lncRNA), URS0000D598F8_9606 (lncRNA), URS0000EF220F_9606 (lncRNA), URS00009C6142_9606 (lncRNA), URS0000EF6A5F_9606 (lncRNA), URS00009C6018_9606 (ln…	2	1 CS: 190 W: 35.73 2 CS: 80 W: 33.13	.	.	0	9.37908	7.61941	0	0	0	21.2021	36.0437	0	0	19.7018	20.1786	12.1997	0	0
chr1_67	chr1:6086824-6086907	chr1:6146884-6146967	83	TATGCCTCCCCTCCCTCCTTTGGTGCCCC	CCAAGTTACCCCGACCAGGCCGTCCT	0	Unknown	29	1	26	0	1	0.5	96.5517	96.5517	100	100	55	1.11538	1	protein_coding	KC.B2	.	.	Yes	.	.	.	.	URS0000EEC683_9606 (lncRNA)	.	.	.	203402_at, 211791_s_at	0	0	0	0	0	0	0	0	0	0	0	0	0	0	0
chr1_68	chr1:6096762-6096849	chr1:6156822-6156909	87	GGTGGGGTCGCCATGGGGCCAGTG	CCCCTGGGGAGAACCTGCCCCAGCTGGCCGTAGGTAACAG	0	Unknown	24	1	40	0	1	0.5	95.8333	95.8333	100	100	64	0.6	1	protein_coding	KC.B2	.	.	Yes	POLR2G	.	.	.	URS0000EA5938_9606 (lncRNA)	.	.	.	203402_at, 211791_s_at	120.068	346.173	713.107	1337.74	75.868	0	111.793	142.536	6.45025	21.2297	454.485	226.092	96.4886	0	135.635
chr1_292	chr1:61016109-61016211	chr1:61481781-61481883	102	TTCATTCATTTAGTCAATCAGCAAA	CATTTATTGAGTCCCTATTATGTGCTAGAAATGCTTATTGAGTCCCTATTATG	0	Forward	25	1	53	0	1	0.5	96	96	100	100	78	0.471698	1	protein_coding, lncR.	NFIA, NFIA-AS2	L2c	.	Yes	.	.	.	.	URS0000EBD309_9606 (lncRNA), URS0000EEF8E8_9606 (lncRNA), URS0000E9F57A_9606 (lncRNA), URS0000EB9A36_9606 (lncRNA), URS0000EBB161_9606 (lncRNA), URS0000EC03D2_9606 (lncRNA), URS0000E996F6_9606 (lncRNA), URS0000EFD7D9_9606 (miRNA)	.	.	.	.	0	0	0	0	0	0	0	0	0	0	0	0	0	0	0
chr1_69	chr1:6120639-6120772	chr1:6180699-6180832	133	TAAAAATACAAAAATTAGTTGGGTGTGGTGGTA	TGCACCTATAGTCCCAGCTACAAGAGATCGAGACCATCCTGACCAACATGATGAAATCTCGTCTCTAC	0	Unknown	33	1	68	0	1	0.5	96.9697	96.9697	100	25	101	0.485294	1	protein_coding	CHD5	AluSz, AluSc	.	.	ATF4	.	.	piR-hsa-1663031, piR-hsa-2037271, piR-hsa-4866333	.	.	.	.	213965_s_at, 217250_s_at	0	0	0	11.8718	0	0	0	0	0	0	0	0	0	0	0
chr1_293	chr1:61479116-61479242	chr1:61944788-61944914	126	TTTTTGTATTATTTGTAGAGATGGGGTTTCACCATGTTGCCCA	GGACTCCAGGTGCACACCACCACTCCCAGCTAATTTTTTTT	0	Unknown	43	1	41	0	1	0.5	97.6744	97.6744	100	100	84	1.04878	1	.	.	AluJb	.	.	.	.	.	.	.	.	.	.	.	0	0	0	0	0	0	0	10.9739	0	0	0	0	0	0	0
chr1_294	chr1:61799887-61799957	chr1:62265559-62265629	70	TTTCATTCTTTTTATGCCTGTATA	GTAGTCCATGAAACAAAACATAG	0	Reverse	24	1	23	0	1	0.5	95.8333	95.8333	100	100	47	1.04348	1	protein_coding	PATJ	L1PB4	.	.	.	.	.	.	.	1	1 CS: 95 W: 32.32	.	214493_s_at, 214705_at	0	0	0	0	0	0	0	0	0	0	0	0	179.387	0	0
chr1_295	chr1:62086261-62086349	chr1:62551933-62552021	88	TAATACCTGCATATTATACAAAGTTAA	ATTGATACAAAAGGAAAATTGTGTGTGTGTGTATG	0	Forward	27	1	35	0	1	0.5	96.2963	96.2963	100	100	62	0.771429	1	protein_coding	PATJ	.	.	.	.	.	.	.	.	2	1 CS: 232 PAS: 216 W: 47.58 1 CS: 68 W: 33.05	.	214493_s_at, 214705_at, 223681_s_at	0	0	0	0	0	0	55.2685	0	0	0	0	52.6004	174.908	286.103	0
chr1_296	chr1:62158372-62158484	chr1:62624044-62624156	112	CCTGTAATCCCAGCACTTTGGGAGGC	TGAGGCAGGTGGATCACCTGAGGTCAAGAGTTCGAGACCAGGCCGGTCACGGTGGCTCACA	0	Forward	26	1	61	0	2	1	100	100	100	0	87	0.42623	1	protein_coding	PATJ	AluSq2, AluY	.	.	.	.	.	.	URS0000EB0118_9606 (lncRNA)	.	.	.	223681_s_at	26.7156	221.446	0	126.703	295.415	59.5571	261.18	764.68	0	173.595	10.1124	134.643	187.854	169.003	0
chr1_297	chr1:62471816-62471932	chr1:62937487-62937603	116	ATAGTTTAAACTCTAATTGAAAAATAA	GAATTTAAGATTATAAGTATATTATGACTACAGTATATTAATTTGAAGAATATAACCATTAGA	0	Forward	27	1	63	0	1	0.5	96.2963	96.2963	100	33.3333	90	0.428571	1	protein_coding	DOCK7	.	.	.	.	.	.	.	.	2	1 CS: 110 PAS: 92 W: 45.73 1 CS: 217 W: 32.87	.	225384_at	25.8022	0	0	0	0	0	0	0	0	0	0	0	0	0	0
chr1_298	chr1:62670526-62670633	chr1:63136197-63136304	107	CACCAATCGGCACTCTGTATCTAGCT	CAAGGTTTGTAAACACACCAATCAGCACCCTGTGTTTAGCTCAAGGTTTGTGAGTG	0	Forward	26	1	56	0	1	0.5	96.1538	96.1538	100	100	82	0.464286	1	protein_coding	DOCK7	LTR12C	.	.	.	.	lnc-ANGPTL3-2:1 (lnc_R.)	piR-hsa-3650788, piR-hsa-3717796, piR-hsa-3718595, piR-hsa-3795619, piR-hsa-4073845, piR-hsa-4158776, piR-hsa-4374857, piR-hsa-5185107, piR-hsa-5424222, piR-hsa-6904930, piR-hsa-7730397, piR-hsa-7797907	URS00008BD7C7_9606 (lncRNA), URS000020317A_9606 (piRNA)	.	.	.	.	13.9762	0	0	29.4598	0	0	0	0	0	8.64913	95.2254	0	0	0	0
chr1_299	chr1:63681721-63681794	chr1:64147392-64147465	73	TTCAGACTTGGACTGGAACTTACC	CCATGGGCTCTTCTGGTTCTCAGGCT	0	Forward	24	1	26	0	1	0.5	87.5	87.5	100	100	50	0.923077	1	.	.	MLT2B1	.	.	.	.	.	.	URS0000EA52DE_9606 (lncRNA), URS0000EA64A0_9606 (lncRNA), URS0000E9D7F1_9606 (lncRNA), URS0000EBE35B_9606 (lncRNA)	.	.	.	.	0	0	0	0	0	0	0	0	0	0	0	0	0	0	0
chr1_300	chr1:64354694-64354786	chr1:64820377-64820469	92	GTGAAAGAGAAGGGGTTGAGGGGTACTTG	CCTCTCCCCCAGAAAAGCAGGACTTGCCACTAAGG	0	Unknown	29	1	35	0	1	0.5	96.5517	96.5517	100	100	64	0.828571	1	.	.	HERVH-int	.	.	.	.	lnc-UBE2U-1:1 (lnc_R.)	.	URS00008B4920_9606 (lncRNA)	.	.	.	.	0	0	0	0	0	0	0	0	0	0	0	0	0	0	0
chr1_70	chr1:6436934-6437040	chr1:6496994-6497100	106	CAGCATATCTGCCCCATGTTCTGGGGTATTCCAAG	GGGATGTTGAGCCAGGATCCCCTCCCCCTCAGCCCAT	0	Unknown	35	1	37	0	1	0.5	97.1429	97.1429	100	100	72	0.945946	1	protein_coding	ESPN	.	.	.	CTCF, RAD21	.	.	.	.	.	.	.	223549_s_at, 233979_s_at	0	0	0	0	0	0	0	65.1257	0	0	0	32.8138	0	0	24.789
chr1_301	chr1:64566569-64566669	chr1:65032252-65032352	100	AGCAATTCCTCTTATTTGTTTGG	TATATTGAAGGTTAGTATGAGGCTTTTTTTTTTTAATGGTCTTTCGTTTTCCCCC	0	Reverse	23	1	55	0	1	0.5	95.6522	95.6522	100	100	78	0.418182	1	protein_coding	CACHD1	.	.	.	.	.	.	piR-hsa-2302565	.	1	1 CS: 132 W: 33.04	.	225627_s_at	0	0	0	47.2523	0	0	0	0	0	268.209	0	0	0	0	0
chr1_302	chr1:64929583-64929716	chr1:65395266-65395399	133	TAAGTAAATGGATGATTCTTGTAAGTTATGATACCTACAAGTCTGAAC	ATATAAAATTAATCTCTTGTAAATCCATTTATTTAGGG	0	Reverse	48	1	38	0	1	0.5	97.9167	97.9167	100	100	86	1.26316	1	protein_coding	JAK1	Charlie15b	.	.	GATA3, RBM25	.	lnc-AK4-1:1 (lnc_R.)	piR-hsa-4269233	URS0000D5D7C7_9606 (lncRNA)	1	1 CS: 160 PAS: 150 W: 40.79	.	1552610_a_at, 1552611_a_at, 201648_at	0	81.192	0	0	0	0	0	0	0	104.564	0	0	0	0	0
chr1_71	chr1:6500581-6500673	chr1:6560641-6560733	92	TGAACTCCCCCCTCCGCTAAGCA	GACCTAGAACCCTGAACTACCCCCTCCGCTAAGCAAACCTGGAACCC	0	Unknown	23	1	47	0	0	0	86.9565	86.9565	100	100	70	0.489362	1	protein_coding	PLEKHG5	.	.	.	ZNF639, CREB3L1, KDM1A, ZBTB33, IRF1, STAT5A, UBTF, E2F6	.	.	.	.	.	.	.	.	0	0	0	0	161.525	0	0	0	0	0	0	0	0	0	0
chr1_303	chr1:65150020-65150100	chr1:65615703-65615783	80	ATGAGCCCATTCCATAATTCTCTGTACCT	GACTAGGAGACTTGTTTCCTTCT	0	Unknown	29	1	23	0	2	1	100	100	100	100	52	1.26087	1	protein_coding	AK4	.	.	Yes	EZH2, RUNX3	.	lnc-AK4-1:1 (lnc_R.)	piR-hsa-1374695	URS0000D5D7C7_9606 (lncRNA)	.	.	.	204347_at, 204348_s_at	37.2699	308.931	0	19.6398	0	0	121.454	68.8242	63.0691	0	0	72.2443	0	0	49.119
chr1_304	chr1:65420273-65420358	chr1:65885956-65886041	85	GTTCTGCACCGGCGGGGGCGGGG	GCGGGACCAGCAGGGGAGGCCTCCGCGAGCTAGGGGAGGA	0	Unknown	23	1	40	0	0	0	52.1739	52.1739	100	100	63	0.575	1	.	.	.	Yes	Yes	MAX, EZH2, RBBP5, CHD4, POLR2A, HDAC2, KDM4A, HDAC1, KDM1A, DPF2, RBM39, TAF1, NCOR1, SMARCA4, NBN, MLLT1, SKIL, ARNT, IKZF1, CREB3L1, ZNF263, SIN3A, XRCC5, RAD21, CTCF, UBTF, REST, POLR2G, PML, RB1, RCOR1, SKI, PRDM10, CBX1, CHD1, SP1, TBP, MBD2, CUX1, ZEB1, ZNF143, HNF4G, RFX5, HNF4A, EGR1, PKNOX1, ZBTB7A, RXRA, BHLHE40, NRF1, ZBTB33, FOXA1, IRF1, MYC	.	.	.	.	.	.	.	.	0	0	0	0	0	0	0	0	0	0	0	0	0	0	61.6843
chr1_305	chr1:65676915-65677020	chr1:66142598-66142703	105	TCTCTACAGGCTCATGCCCCCAGCTCAGCTACCCT	CAGTTCCCGCAGAATAGCAGGAGCAACTGGTAAACC	0	Reverse	35	1	36	0	2	1	100	100	100	100	71	0.972222	1	.	.	L1ME1	.	Yes	.	.	.	.	URS0000EA527D_9606 (lncRNA)	.	.	.	.	0	0	0	0	0	0	0	0	0	0	0	0	0	0	0
chr1_306	chr1:65693786-65693898	chr1:66159469-66159581	112	GCTATATAGTTTGAGAGGCCCTGTGCAAAATGAAAAGG	GGTGTGTGTGTAACAACCCTCCCCACAACTTTTCATT	0	Unknown	38	1	37	0	1	0.5	97.3684	97.3684	100	100	75	1.02703	1	.	.	MER45A	.	.	CTCF	.	.	.	URS0000EA527D_9606 (lncRNA), URS0000EBAE76_9606 (lncRNA)	.	.	.	.	0	0	0	0	0	0	0	0	0	0	0	0	0	0	0
chr1_72	chr1:6570319-6570416	chr1:6630379-6630476	97	GGGGAACATCTGCCTTGGCAGAGGGCCT	GCAGGTGGTGAGAAAAGGAGGGGATGGAGAAAAACAAAGCGA	0	Reverse	28	1	42	0	1	0.5	96.4286	96.4286	100	100	70	0.666667	1	protein_coding	TAS1R1	.	.	Yes	REST	.	.	.	.	.	.	.	.	0	0	0	64.9317	85.158	0	0	0	0	0	0	0	86.6428	0	162.393
chr1_307	chr1:66194748-66194819	chr1:66660431-66660502	71	CATTCTTATTTATTTTTGTATCT	ATGTGAGTTCCTTGAGGACAAGGGCC	0	Unknown	23	1	26	0	1	0.5	91.3043	91.3043	100	100	49	0.884615	1	protein_coding	PDE4B	L2c	.	.	.	.	.	.	URS0000EC0D6E_9606 (lncRNA)	1	1 CS: 108 PAS: 69 W: 45.84	.	211302_s_at	0	0	0	0	0	0	0	0	0	0	0	0	0	0	0
chr1_308	chr1:66815255-66815353	chr1:67280938-67281036	98	AAATTTGTTCAATGTTGTATCCTTAGACC	GTGTCACATAGTAAATATTCAGTAAATACTAATACTTGTTG	0	Reverse	29	1	41	0	1	0.5	96.5517	96.5517	100	100	70	0.707317	1	protein_coding	WDR78	L2a, L2c	.	.	.	.	.	.	.	2	1 CS: 249 PAS: 244 W: 46.97 1 CS: 112 PAS: 96 W: 39.79	.	220769_s_at, 229816_at	0	32.9689	0	16.069	0	0	24.8429	168.932	0	0	0	236.436	0	0	0
chr1_309	chr1:66902019-66902087	chr1:67367702-67367770	68	TCAAGCAATCCTCCTGCCTCAGC	CTCCCAAAGTGCTGAGTCTGGCA	0	Forward	23	1	23	0	1	0.5	95.6522	95.6522	100	100	46	1	1	protein_coding	WDR78	AluJr4, AluJr	.	.	.	.	.	.	.	.	.	.	1554140_at, 1554141_s_at	0	0	0	0	48.3796	0	0	121.19	0	13.5378	0	33.9234	0	0	0
chr1_310	chr1:66985113-66985213	chr1:67450796-67450896	100	GTAAATTTGAATGAACTAAAGAT	ATATCTCTACCTTCTCATTTGAATATCTTTAGTTCATTCAGATTTACTAATTTTG	0	Forward	23	1	55	0	1	0.5	95.6522	95.6522	100	100	78	0.418182	1	protein_coding	MIER1	.	.	.	.	.	.	piR-hsa-1546206, piR-hsa-1711846, piR-hsa-6674189	.	2	1 CS: 124 PAS: 100 W: 41.48 2 CS: 239 PAS: 233 W: 39.7	.	1555105_a_at, 225475_at	4498.4	2348.3	3447.89	2929.64	4511.52	6296.83	2021.13	4236.27	370.921	2210.41	3258.41	5005.89	3614.98	1638.72	6526.01
chr1_311	chr1:67689551-67689645	chr1:68155234-68155328	94	CTTGTTTAGGCTTCTTGTATCTTTT	CACAAGTGACTTTTTCTACATCTGCTAGAAATGTGGGTTTTTAGG	0	Reverse	25	1	45	0	1	0.5	96	96	100	100	70	0.555556	1	.	.	.	.	Yes	RBFOX2, POLR2A, POLR2G, RBM22, SMARCA4, AGO1, SRSF4, NFRKB, BRD4, CTCF, NEUROD1, SMAD5, E2F8, ELF4, ARNT, NBN, AGO2	.	.	.	.	1	1 CS: 143 W: 32.22	.	.	0	0	0	0	0	0	0	0	0	0	0	0	0	0	0
chr1_312	chr1:67878138-67878288	chr1:68343821-68343971	150	AATAATACTAAATATTAAAAGAAAC	TCACACAATTAGAAATAAAATATGCCATTTGTAATATCAATATATTTAT,ATGTATAAAACTAAATACTAAATCCTA	0	Reverse	25	2	38	15.5563	2	0.666667	68	70.6145	26.5306	48.9796	63	0.657895	1	lncR.	GNG12-AS1	L1M5	.	.	CREB1	.	lnc-GADD45A-9:2 (lnc_R.), lnc-GADD45A-9:3 (lnc_R.), lnc-GADD45A-9:4 (lnc_R.)	.	URS0000EAAA63_9606 (lncRNA), URS0000EAC465_9606 (lncRNA), URS0000759D5C_9606 (lncRNA), URS0000D5907C_9606 (lncRNA), URS0000D594F6_9606 (lncRNA), URS0000D5E29C_9606 (lncRNA), URS00002C941A_9606 (lncRNA), URS00008B22D9_9606 (lncRNA), URS00009BCA6D_9606 (lncRNA), URS000043944C_9606 (lncRNA), URS0000EA887A_9606 (lncRNA), URS0000E97A8F_9606 (lncRNA), URS0000EB2EE5_9606 (lncRNA), URS0000EB3219_9606 (ln…	1	1 CS: 159 PAS: 139 W: 48.59	.	.	0	0	0	0	0	0	0	0	0	0	0	0	0	0	0
chr1_313	chr1:67990611-67990726	chr1:68456294-68456409	115	ATGAAGTAGCTTGACCAAGGTCACAAATTTAAAAG	AGGCAGAGGCAGGGATGCTTAAACAGTGAAACTAGGGTTCAGAACT	0	Reverse	35	1	46	0	1	0.5	97.1429	97.1429	100	100	81	0.76087	1	lncR.	GNG12-AS1	MIRb	.	.	.	.	lnc-GADD45A-9:2 (lnc_R.), lnc-GADD45A-9:3 (lnc_R.), lnc-GADD45A-9:4 (lnc_R.), GNG12-AS1:5 (lnc_R.)	.	URS0000EAAA63_9606 (lncRNA), URS0000EAC465_9606 (lncRNA), URS0000759D5C_9606 (lncRNA), URS0000D5907C_9606 (lncRNA), URS0000D594F6_9606 (lncRNA), URS0000D5E29C_9606 (lncRNA), URS00002C941A_9606 (lncRNA), URS00008B22D9_9606 (lncRNA), URS00009BCA6D_9606 (lncRNA), URS000043944C_9606 (lncRNA), URS0000525A37_9606 (lncRNA)	.	.	.	.	0	0	0	0	0	0	0	0	0	0	0	0	0	0	0
chr1_314	chr1:68032433-68032520	chr1:68498116-68498203	87	CCTGACTTTTTTGCTTTTTTATTTCTCT	GGTAACTTTGCAGAAATACAACATAATTTCTT	0	Reverse	28	1	32	0	1	0.5	96.4286	96.4286	100	100	60	0.875	1	lncR.	GNG12-AS1	Tigger2	.	.	.	.	lnc-GADD45A-9:2 (lnc_R.), lnc-GADD45A-9:3 (lnc_R.), lnc-GADD45A-9:4 (lnc_R.)	.	URS0000EAAA63_9606 (lncRNA), URS0000EAC465_9606 (lncRNA), URS0000759D5C_9606 (lncRNA), URS0000D5907C_9606 (lncRNA), URS0000D594F6_9606 (lncRNA), URS0000D5E29C_9606 (lncRNA), URS00002C941A_9606 (lncRNA), URS00008B22D9_9606 (lncRNA), URS00009BCA6D_9606 (lncRNA), URS000043944C_9606 (lncRNA)	1	1 CS: 154 PAS: 143 W: 39.7	.	.	0	0	0	0	0	0	0	0	0	0	0	0	0	0	0
chr1_315	chr1:68818228-68818382	chr1:69283911-69284065	154	CAATCGGCACTCTGTATCTAGCT	CAAGGTTTGTAAACACAC,CAGGGTTTGTGAATGCAG,ACTCTGGTGGGGACTTGGAGAACCTTT	0	Unknown	23	3	21	5.19615	1	0.25	60.8696	66.6133	25.9259	40.039	44	1.09524	1	lncR.	AL033530.1	LTR12E	.	.	.	.	lnc-LRRC7-20:1 (lnc_R.)	piR-hsa-1432986, piR-hsa-4326008, piR-hsa-6305854, piR-hsa-7470093, piR-hsa-7637075, piR-hsa-8022174, piR-hsa-8264428	URS0000D5F7FE_9606 (lncRNA), URS00019C84E0_9606 (lncRNA), URS000020317A_9606 (piRNA)	.	.	.	.	0	0	0	0	0	0	0	0	0	0	0	0	0	0	8.55621
chr1_316	chr1:69193491-69193628	chr1:69659174-69659311	137	TGCCCCCTATAAATTGTATGATCCTTGACAATTTTCTTAATTACTCTTATCT	TGATTTGTTTACCATTGGTATGGTATTTATCTCT	0	Reverse	52	1	34	0	1	0.5	98.0769	98.0769	100	100	86	1.52941	1	lncR.	LINC01707	MIR	.	.	.	.	.	.	URS0000EB6679_9606 (lncRNA), URS0000EEE4F9_9606 (lncRNA), URS0000EF4C2F_9606 (lncRNA), URS0000EEFF48_9606 (lncRNA), URS0000EECD62_9606 (lncRNA), URS0000EB778B_9606 (lncRNA), URS0000E987AF_9606 (lncRNA)	2	1 CS: 131 PAS: 108 W: 40.6 1 CS: 235 W: 31.8	.	.	0	0	0	0	0	0	0	0	0	0	0	0	0	0	0
chr1_73	chr1:6929998-6930078	chr1:6990058-6990138	80	CACCAGGCTGTAAATGCTGTGGCGGGACA	TGGTGTTTTAGGATGAGCCTTTG	0	Unknown	29	1	23	0	1	0.5	96.5517	96.5517	100	100	52	1.26087	1	protein_coding	CAMTA1	.	.	.	.	.	.	.	.	.	.	.	.	0	0	0	0	0	0	0	0	0	0	0	72.2443	0	0	0
chr1_317	chr1:69499155-69499236	chr1:69964838-69964919	81	TAGCTGGGTGGTTCTGCTCAAAACCTGT	TCTCAGAACAGTTTTGTGGTTGCGAA	0	Forward	28	1	26	0	2	1	100	100	100	100	54	1.07692	1	.	.	MLT1F	.	.	TBP, FOXM1, SMARCE1, RNF2, ATF3, ZNF316	.	.	.	URS0000EA4C76_9606 (lncRNA), URS0000EA672E_9606 (lncRNA), URS0000EADB6F_9606 (lncRNA), URS0000E9EAE5_9606 (lncRNA), URS0000EADD3D_9606 (lncRNA), URS0000E968AC_9606 (lncRNA), URS0000EA9A35_9606 (lncRNA)	.	.	.	.	0	0	0	0	0	0	0	0	0	0	0	0	0	0	0
chr1_74	chr1:6965200-6965315	chr1:7025260-7025375	115	TGTGTCTGTGCATGTGTGCATGTGTGTGGG	TGTGCATGTGTGCATGTGTGTGGGCACGTGCTCCTGGGGGCATGCACATGTTTAAG	0	Reverse	30	1	56	0	0	0	66.6667	66.6667	100	100	86	0.535714	1	protein_coding	CAMTA1	(GT)n	.	Yes	MNT	.	.	.	.	.	.	.	.	0	0	0	13.714	0	0	0	0	0	0	0	0	0	0	0
chr1_318	chr1:69709809-69709923	chr1:70175492-70175606	114	AAAATTATTGATTTATGCAACTATGTGT	GTGGATATAGGAAGCAAGATTTTTTAAGTTTATTTCTTATGATAATGGTAGGGAGAGGG	0	Unknown	28	1	59	0	1	0.5	96.4286	96.4286	100	100	87	0.474576	1	protein_coding, lncR.	LRRC7, AL117353.1	.	.	.	.	1F17	.	.	URS0000EB457A_9606 (lncRNA), URS0000EF41AC_9606 (lncRNA)	2	1 CS: 97 W: 32.35 2 CS: 207 W: 31.89	.	.	0	0	0	138.333	0	0	0	0	0	0	0	0	0	0	0
chr1_319	chr1:69776666-69776817	chr1:70242349-70242500	151	AATGCAACCTCACTAACTTGCTATTGATTTTTCATTTTGG	GGTGTGTGTGGGTGTGTGTGTGGGTGGGTGTGTCTGTGTGTGATATTTACTGCTTCTTGCTTTCCTGGTAAC	0	Forward	40	1	72	0	1	0.5	97.5	97.5	100	25	112	0.555556	1	protein_coding	LRRC7	(GT)n	.	Yes	EGR1	.	.	.	URS0000EB457A_9606 (lncRNA), URS0000EBD831_9606 (lncRNA), URS0000E9C48E_9606 (lncRNA), URS0000EA4315_9606 (lncRNA)	2	1 CS: 107 W: 32.58 2 CS: 239 W: 31.91	.	1552666_a_at	0	0	0	41.8639	0	0	0	0	0	0	0	0	83.7927	0	0
chr1_320	chr1:70034274-70034341	chr1:70499957-70500024	67	TAACTTTCAAAATCAATCAAAAT	GAATAATATGTACCCTCTGAAA	0	Unknown	23	1	22	0	1	0.5	95.6522	95.6522	100	100	45	1.04545	1	protein_coding	LRRC7	.	.	.	C11orf30, ZNF316, MAFK, CTCF, GABPB1, NFATC3	.	.	.	URS00009B7137_9606 (lncRNA), URS0000E9ECE5_9606 (lncRNA)	1	1 CS: 189 PAS: 166 W: 48.26	.	1552666_a_at	44.395	31.9992	0	70.1836	0	0	0	0	0	0	0	0	0	0	0
chr1_321	chr1:70061012-70061160	chr1:70526695-70526843	148	TAATACCAGTCTCAATCATCACTTCTCTTTCCTGGTTCTCTTTCCCAAGCCTCAT	AAGCAAATGAGAACAATCTTCTCCATCACTGGGAGTAAT	0	Unknown	55	1	39	0	2	1	100	100	100	100	94	1.41026	1	protein_coding	LRRC7	.	.	.	.	.	.	.	.	.	.	.	1552666_a_at, 233499_at	0	0	0	32.0301	0	0	0	0	0	0	0	0	0	0	0
chr1_322	chr1:70081639-70081726	chr1:70547322-70547409	87	TGGAAGAGTGAAACGATGGAAAA	GTCAAGAGTAGCCAAGCACACAAGTCAAGAGTAAATTCATAT	0	Unknown	23	1	42	0	2	1	100	100	100	100	65	0.547619	1	protein_coding	LRRC7	.	.	.	.	.	.	.	.	.	.	.	1552666_a_at, 233499_at	0	0	0	0	0	0	0	0	0	0	0	0	0	0	0
chr1_323	chr1:70115757-70115852	chr1:70581440-70581535	95	ATAAAACATTTGATAAAATGAACCTGTCATTT	AAGAGCCTGATAAAATGTCATTTAAGAGCCTG	0	Forward	32	1	32	0	2	1	100	100	100	100	64	1	1	protein_coding	LRRC7	.	.	.	GATA3, EP300	.	.	.	.	1	1 CS: 182 PAS: 164 W: 41.37	.	1552666_a_at, 233499_at	0	0	0	0	0	0	0	0	0	0	0	0	0	0	0
chr1_75	chr1:7015791-7015895	chr1:7075851-7075955	104	GAAGGCAAAGGGGAAGCAGGCATGTCCTGCATGGCTG	AGGAGGCCTCAGGAAACTTACAATCATGGCA	0	Unknown	37	1	31	0	1	0.5	97.2973	97.2973	100	100	68	1.19355	1	protein_coding	CAMTA1	MSTA	.	Yes	EP300	.	.	.	.	.	.	.	.	0	10.3616	0	151.507	0	0	70.27	26.5465	0	133.444	65.2974	11.1463	40.4333	0	0
chr1_324	chr1:70207974-70208060	chr1:70673657-70673743	86	AGCACTGGGATTACAGGCATGAGCCACC	TCAAGCAATCCTTCTATCTGGGGCCTTCCAA	0	Reverse	28	1	31	0	1	0.5	96.4286	96.4286	100	100	59	0.903226	1	protein_coding	SRSF11	AluJr, AluJo	.	.	ZNF384	.	.	piR-hsa-5553359	.	1	1 CS: 226 PAS: 209 W: 46.45	.	200685_at, 200686_s_at	69.3991	325.141	0	255.995	115.11	0	593.66	0	0	0	157.614	53.8096	0	0	182.926
chr1_325	chr1:70481422-70481511	chr1:70947105-70947194	89	TAATGTAAAAATTATTACACTAAAC	TTTTGACTCCTCTTTTGTTCATTTGTGGATTAAGTGGTAT	0	Forward	25	1	40	0	1	0.5	88	88	100	100	65	0.625	1	.	.	.	.	.	.	.	lnc-CTH-11:1 (lnc_R.), lnc-CTH-11:2 (lnc_R.)	piR-hsa-330031	URS00008BD19D_9606 (lncRNA), URS00008B8B6D_9606 (lncRNA)	2	1 CS: 221 PAS: 204 W: 47.66 1 CS: 103 W: 32.06	.	.	0	0	0	0	0	0	0	0	0	10.379	0	0	0	0	0
chr1_326	chr1:70964151-70964229	chr1:71429834-71429912	78	TCTCTAGGAAGTTCCATACTTTCCC	GCATCTTTCTGTCCTCTGAGCCCTCCAAT	0	Reverse	25	1	29	0	1	0.5	96	96	100	100	54	0.862069	1	protein_coding	PTGER3	THE1B-int	.	.	CTCF	.	lnc-CTH-14:1 (lnc_R.), lnc-CTH-12:1 (lnc_R.)	.	URS0000E942F7_9606 (lncRNA), URS00008BA0DC_9606 (lncRNA), URS0000EB6C25_9606 (lncRNA), URS0000EB9551_9606 (lncRNA), URS00008BD802_9606 (lncRNA)	.	.	.	208169_s_at, 210374_x_at, 210831_s_at, 210832_x_at, 211265_at	0	0	0	0	42.2556	0	0	194.058	0	0	0	0	0	0	0
chr1_327	chr1:71237077-71237176	chr1:71702760-71702859	99	AATGGAAATAACACCAAGAGTTTTT	TACCTTCTGATTTTCTTTTTATAAACAGGAAGCTCTTCCACGAGTTCACG	0	Forward	25	1	50	0	1	0.5	96	96	100	100	75	0.5	1	lncR.	ZRANB2-AS2	.	.	.	.	.	ZRANB2-AS2:1 (lnc_R.), ZRANB2-AS2:2 (lnc_R.), ZRANB2-AS2:3 (lnc_R.), ZRANB2-AS2:5 (lnc_R.), ZRANB2-AS2:4 (lnc_R.), ZRANB2-AS2:10 (lnc_R.), ZRANB2-AS2:9 (lnc_R.), ZRANB2-AS2:6 (lnc_R.), ZRANB2-AS2:7 (lnc_R.), ZRANB2-AS2:8 (lnc_R.), ZRANB2-AS2:46 (lnc_R.), ZRANB2-AS2:47 (lnc_R.), ZRANB2-AS2:48 (lnc_R.), ZRANB2-AS2:41 (lnc_R.), ZRANB2-AS2:49 (lnc_R.), ZRANB2-AS2:12 (lnc_R.), ZRANB2-AS2:50 (lnc_R.), …	.	URS000075D397_9606 (lncRNA), URS0000EF6AEF_9606 (lncRNA), URS00008BA119_9606 (lncRNA), URS0000EEB85B_9606 (lncRNA), URS0000EF45CF_9606 (lncRNA), URS0000AB1013_9606 (lncRNA), URS00009BB787_9606 (lncRNA), URS00008BF193_9606 (lncRNA), URS00009AECDC_9606 (lncRNA), URS00009B6F02_9606 (lncRNA), URS00009B1A04_9606 (lncRNA), URS00009BE6CF_9606 (lncRNA), URS00009C00EA_9606 (lncRNA), URS0000D5D5BD_9606 (ln…	1	1 CS: 72 PAS: 52 W: 41.45	.	.	0	0	97.2236	174.991	200.292	100.949	147.567	0	0	0	0	35.1108	70.7583	0	570.271
chr1_328	chr1:71412053-71412136	chr1:71877736-71877819	83	TATTGAGTAAAGCCAAAACTTTACAGCCTGG	GATTCAAGTATTCCCCATTGTC	0	Forward	31	1	22	0	1	0.5	96.7742	96.7742	100	100	53	1.40909	1	lncR., protein_coding	ZRANB2-AS2, NEGR1	.	.	Yes	.	.	ZRANB2-AS2:2 (lnc_R.), ZRANB2-AS2:51 (lnc_R.), ZRANB2-AS2:30 (lnc_R.), ZRANB2-AS2:29 (lnc_R.), ZRANB2-AS2:31 (lnc_R.), ZRANB2-AS2:33 (lnc_R.), ZRANB2-AS2:32 (lnc_R.), ZRANB2-AS2:34 (lnc_R.), ZRANB2-AS2:35 (lnc_R.), ZRANB2-AS2:36 (lnc_R.)	.	URS00008BA119_9606 (lncRNA), URS0000EEB85B_9606 (lncRNA), URS0000D5CBB8_9606 (lncRNA), URS0000EEB93E_9606 (lncRNA), URS0000EF099F_9606 (lncRNA), URS00008BF7C4_9606 (lncRNA), URS00008B3BA1_9606 (lncRNA), URS00008B8F63_9606 (lncRNA), URS00008BDF6E_9606 (lncRNA), URS00008C02BF_9606 (lncRNA), URS0000A9739B_9606 (lncRNA), URS00009AE335_9606 (lncRNA), URS00008B90A8_9606 (lncRNA)	.	.	.	1553194_at	0	0	0	0	0	0	0	0	0	0	0	0	0	0	0
chr1_329	chr1:71500568-71500670	chr1:71966251-71966353	102	CACTTAATGTTTGTACTGATAATAGTACAGTT	ATCATTACATTAAAAAGTTATCATTACATTAAATGTCAG	0	Forward	32	1	39	0	1	0.5	96.875	96.875	100	100	71	0.820513	1	protein_coding	NEGR1	MER2	.	.	.	.	.	.	.	1	1 CS: 165 PAS: 141 W: 46.44	.	1553194_at	146.547	0	0	154.449	32.4096	0	0	175.903	0	0	0	0	0	0	0
chr1_330	chr1:71523172-71523246	chr1:71988855-71988929	74	GGTTGTTGGGTTGTTGTGAGGATG	GGAGGAGCCAATGAGCAGGTAAGTTTG	0	Reverse	24	1	27	0	2	1	100	100	100	100	51	0.888889	1	protein_coding	NEGR1	.	.	.	.	.	.	.	.	.	.	.	1553194_at	60.3772	0	0	0	0	0	98.3779	0	0	0	0	0	0	0	0
chr1_331	chr1:71542125-71542197	chr1:72007808-72007880	72	TGAAAAATAAGTCCAAGGTACTTC	TATGATAACACTATGGTAGGAACTA	0	Forward	24	1	25	0	1	0.5	95.8333	95.8333	100	100	49	0.96	1	protein_coding	NEGR1	.	.	.	SPI1	.	.	.	.	.	.	.	1553194_at	0	0	0	0	0	0	0	0	0	0	0	0	0	0	109.004
chr1_332	chr1:71616565-71616648	chr1:72082248-72082331	83	CTGCATCTGGTGGCAGGCTTTATAGT	GGCAAATAAGTTGAGGTACTTCAATTGCACAA	0	Forward	26	1	32	0	1	0.5	84.6154	84.6154	100	100	58	0.8125	1	protein_coding	NEGR1	Charlie3	.	.	.	.	.	.	.	.	.	.	1553194_at	0	0	0	18.9384	0	0	0	0	0	0	0	0	0	0	0
chr1_333	chr1:71804508-71804632	chr1:72270191-72270315	124	GAACATAAATTGTGAAGATTTCATGGACATTTAT	TAGTTCCCCAAATTAATACTTTTATAATTTCTTATGCCTATCTTTACTGCAATCTCT	0	Reverse	34	1	57	0	1	0.5	97.0588	97.0588	100	100	91	0.596491	1	protein_coding, lncR.	NEGR1, NEGR1-IT1	MER11C	.	.	.	.	NEGR1-IT1:1 (lnc_R.)	.	URS0000264AAF_9606 (lncRNA), URS000075C659_9606 (lncRNA), URS00009BEFB0_9606 (lncRNA)	1	1 CS: 186 W: 31.55	.	1553194_at	0	17.4076	0	0	0	13.4599	0	22.299	0	0	0	46.8143	0	33.9509	0
chr1_334	chr1:72177702-72177813	chr1:72643385-72643496	111	TTGTTCAAGCCTTCTGAAAATTTCAA	AATGCCATTTAAACGTAATTATAGAACACATATTTTGTTTTTGTTTTTTTTTTTTTGCTG	0	Forward	26	1	60	0	1	0.5	96.1538	96.1538	100	100	86	0.433333	1	protein_coding	NEGR1	(T)n, (TTTTGT)n	.	.	FOS	.	.	.	.	1	1 CS: 120 W: 33.83	.	1553194_at	0	0	0	0	0	0	21.9594	0	0	0	0	0	0	0	0
chr1_335	chr1:72537206-72537284	chr1:73002889-73002967	78	ATGCTTAAGTTATTGCTGTCAGGTG	TGTCTGTCACACAGGGTCATTCTCAGGTT	0	Forward	25	1	29	0	2	1	100	100	100	100	54	0.862069	1	lncR.	AL513166.1	LTR32	.	.	.	.	lnc-NEGR1-4:2 (lnc_R.), lnc-NEGR1-4:1 (lnc_R.)	.	URS0000EB83A3_9606 (lncRNA), URS0000EA0885_9606 (lncRNA), URS0000E9AD34_9606 (lncRNA), URS0000EF0547_9606 (lncRNA), URS0000EED974_9606 (lncRNA), URS0000EB06CD_9606 (lncRNA), URS0000EB015E_9606 (lncRNA), URS0000EC1958_9606 (lncRNA), URS00008B22F7_9606 (lncRNA), URS0000E92BAB_9606 (lncRNA), URS0000E9F634_9606 (lncRNA), URS0000EB946C_9606 (lncRNA), URS00008B3D55_9606 (lncRNA), URS0000EEEB4E_9606 (ln…	.	.	.	.	0	0	0	0	0	0	0	0	0	0	0	0	0	0	0
chr1_336	chr1:72798934-72799020	chr1:73264617-73264703	86	AATTTTTAATTGATAGAATAATGAAAAA	TTACAACTTTTATTTCTGTTATTTACAATTG	0	Reverse	28	1	31	0	1	0.5	96.4286	96.4286	100	100	59	0.903226	1	lncR.	AL583808.1, LINC02797	.	.	.	.	.	lnc-NEGR1-1:1 (lnc_R.)	.	URS0000EB015E_9606 (lncRNA), URS0000EC1958_9606 (lncRNA), URS0000E92BAB_9606 (lncRNA), URS0000E9F634_9606 (lncRNA), URS0000EB946C_9606 (lncRNA), URS0000EBB323_9606 (lncRNA), URS0000EA2EB6_9606 (lncRNA), URS0000EB305D_9606 (lncRNA), URS0000EEC61E_9606 (lncRNA), URS0000EAE6A8_9606 (lncRNA), URS0000EF4008_9606 (lncRNA), URS00009BFF6C_9606 (lncRNA), URS0000EBBDFD_9606 (lncRNA), URS00009BFF37_9606 (ln…	1	1 CS: 113 PAS: 96 W: 47.39	.	.	0	0	0	0	0	0	0	0	0	0	0	13.4524	0	0	0
chr1_76	chr1:7287521-7287672	chr1:7347581-7347732	151	GTTGTATTGGTCAGGCTAGGTTAGGCCATGTGCTGGTAATAAACAAGCCCT	TTCCTTCTTCTTCTTCTTCTTCATCATCATCACCACTGATATTTTTACAT	0	Forward	51	1	50	0	1	0.5	98.0392	98.0392	100	100	101	1.02	1	protein_coding	CAMTA1	(CTT)n, MLT1J2	.	Yes	.	.	.	.	.	2	1 CS: 261 PAS: 239 W: 47.21 2 CS: 159 PAS: 138 W: 46.77	.	.	0	0	0	0	0	0	0	0	0	0	0	15.3995	0	0	0
chr1_337	chr1:72984514-72984602	chr1:73450197-73450285	88	CGGGACTTGCCGCTAAGGGTGAAGGA	GAAGGGGTTGAGGGGTACTTGCCCTGCCCCAGGAAAG	0	Unknown	26	1	37	0	1	0.5	96.1538	96.1538	100	100	63	0.702703	1	.	.	HERVH-int	.	.	.	.	lnc-FPGT-11:1 (lnc_R.), lnc-FPGT-10:1 (lnc_R.)	.	URS00008B6739_9606 (lncRNA), URS0000D45C0E_9606 (lncRNA), URS00008BB77C_9606 (lncRNA)	.	.	.	.	0	0	0	0	0	0	0	0	0	0	0	0	0	0	0
chr1_338	chr1:73347702-73347822	chr1:73813385-73813505	120	CTGGCTGGCCATGTACTAAATAGTACATGCACTGA	GTGAGACAATGCAGTATGTCAGTTTTGTATCCTGGCTGGCCTTTTTGTATT	0	Reverse	35	1	51	0	2	1	100	100	100	100	86	0.686275	1	lncR.	LINC01360	MIR1_Amn	.	.	.	.	LINC01360:1 (lnc_R.), LINC01360:2 (lnc_R.), LINC01360:4 (lnc_R.), LINC01360:5 (lnc_R.), LINC01360:10 (lnc_R.), LINC01360:11 (lnc_R.), LINC01360:12 (lnc_R.)	.	URS0000EA4B04_9606 (lncRNA), URS0000E92487_9606 (lncRNA), URS00008B85CD_9606 (lncRNA), URS00008B4A37_9606 (lncRNA), URS0000EB90C7_9606 (lncRNA), URS00008B3088_9606 (lncRNA), URS00008B4C05_9606 (lncRNA), URS0000EF4CE5_9606 (lncRNA), URS0000EEC8B1_9606 (lncRNA), URS0000EEDA31_9606 (lncRNA), URS0000EF12A2_9606 (lncRNA), URS0000EED8E4_9606 (lncRNA), URS00009C5FA0_9606 (lncRNA), URS0000EF6418_9606 (ln…	.	.	.	.	0	0	0	0	0	0	0	0	0	0	0	0	0	0	0
chr1_339	chr1:73407380-73407496	chr1:73873063-73873179	116	ATTGTGAAGATTTCATGGACATTTAT	TAGTTCCCCAAATTAATACTTTTATAATTTCTTATGCCTGTCTTTACTGTAATCTCTAAACATAA	0	Reverse	26	1	65	0	1	0.5	96.1538	96.1538	100	20	91	0.4	1	.	.	MER11C	.	.	.	.	.	.	URS0000EA4B04_9606 (lncRNA), URS0000E92487_9606 (lncRNA), URS0000EC1925_9606 (lncRNA)	1	1 CS: 153 W: 32.05	.	.	0	0	0	27.1936	0	0	0	0	0	0	0	10.0031	0	0	0
chr1_340	chr1:73581956-73582042	chr1:74047639-74047725	86	ACAGCCATAAAAACTAATGAAATCATGC	CCTTATATGCAAATACACCATAGAATACTAC	0	Forward	28	1	31	0	1	0.5	96.4286	96.4286	100	100	59	0.903226	1	.	.	L1PA16	.	.	.	.	.	.	URS0000E92487_9606 (lncRNA), URS0000EC1925_9606 (lncRNA), URS0000EBC46E_9606 (lncRNA), URS0000EB5741_9606 (lncRNA)	.	.	.	.	0	0	0	0	0	0	0	0	0	0	0	0	0	0	0
chr1_341	chr1:73645648-73645715	chr1:74111331-74111398	67	TATCAGTCCCTAAAAAATGCTGT	TTAGATATAAAAAGGCTGTTTA	0	Forward	23	1	22	0	1	0.5	95.6522	95.6522	100	100	45	1.04545	1	lncR.	LINC02238	.	.	.	.	.	LINC02238:4 (lnc_R.)	.	URS0000E964BD_9606 (lncRNA), URS0000069F29_9606 (lncRNA), URS00009B2543_9606 (lncRNA)	1	1 CS: 62 PAS: 41 W: 40.77	.	.	0	0	0	0	0	0	0	0	0	0	0	0	0	0	0
chr1_342	chr1:73660685-73660784	chr1:74126368-74126467	99	CATAGAAGATAACATTGGAAATGACATTT	GATGAATAAAAGACTTAAAGATGAAACCTTAAACTATAAAAC	0	Forward	29	1	42	0	2	1	100	100	100	100	71	0.690476	1	lncR.	LINC02238	L1PREC2, L1P3	.	.	.	.	LINC02238:4 (lnc_R.)	.	URS0000E964BD_9606 (lncRNA), URS0000069F29_9606 (lncRNA), URS00009B2543_9606 (lncRNA)	1	1 CS: 155 PAS: 134 W: 46.94	.	.	0	0	0	0	0	0	0	0	0	0	0	0	0	0	0
chr1_343	chr1:74307961-74308082	chr1:74773645-74773766	121	AAAAATATATATATAATAGTAATAATAGTGGAGGACTTCAACATCC	AGCCTGGAGACAGAGCAAGACTCCATCTAA	0	Reverse	46	1	30	0	1	0.5	97.8261	97.8261	100	100	76	1.53333	1	protein_coding	FPGT-TNNI3K, TNNI3K	AluSc, L1PA15-16	.	.	.	.	.	.	.	.	.	.	220415_at	0	0	0	0	0	0	0	0	0	0	0	0	0	0	0
chr1_77	chr1:7447255-7447369	chr1:7507315-7507429	114	GAGAGTAGGGGAGGGAAGCAGAGTGA	CTCTACAAGAAGGGCACTTGGTAAACACGTGGCACGCATGGATGGCATGACACCGTCTGGAGG	0	Unknown	26	1	63	0	1	0.5	96.1538	96.1538	100	0	89	0.412698	1	protein_coding	CAMTA1	.	.	Yes	CLOCK, CTCF, ZNF592, MNT, ZNF687, FOXA1, NCOA3, MYC, CREB1	.	.	.	.	.	.	.	.	39.3765	0	0	0	0	0	0	0	0	0	0	0	0	0	0
chr1_344	chr1:74933351-74933471	chr1:75399035-75399155	120	AGGTAGTTGAAACCCAACTGCCTAGAGAGA	GAAACATCAATGAAAAACAACAAATTTGTTCTGCTATACTGTAGAAAGTTTCAGGAATTTA	0	Forward	30	1	61	0	2	1	100	100	100	0	91	0.491803	1	.	.	L1MC1	.	.	.	.	.	.	.	.	.	.	.	0	0	0	0	0	0	0	0	0	0	0	0	0	0	0
chr1_5	chr1:754402-754526	chr1:689782-689906	124	GAACATAAATTGTGAAGATTTCATGGACATTTAT	TAGTTCCCCAAATTAATACTTCTATAATTTCTTAGGCCTGTCATTACTGCAATCTCT	0	Reverse	34	1	57	0	1	0.5	97.0588	97.0588	100	100	91	0.596491	1	transcribed_processed_pseudogene, transcribed_unprocessed_pseudogene	AL669831.3, AL669831.1	MER11C	.	.	.	.	LINC00115:24 (lnc_R.), LINC00115:25 (lnc_R.), LINC00115:3 (lnc_R.), LINC00115:2 (lnc_R.), lnc-OR4F16-15:2 (lnc_R.)	.	URS0000D5BF25_9606 (lncRNA), URS0000D5C109_9606 (lncRNA), URS00009C5FD3_9606 (lncRNA), URS00009C5FD9_9606 (lncRNA), URS0000E9527E_9606 (lncRNA), URS00008B5181_9606 (lncRNA)	1	1 CS: 161 W: 31.41	.	.	24.1509	78.334	42.4249	0	0	0	0	78.0466	9.08195	14.9457	36.5666	65.5401	0	0	116.707
chr1_345	chr1:75960676-75960800	chr1:76426361-76426485	124	GAACATAAATTGTGAAGATTTCATGGACATTTAT	TAGATCTCCAAATTAATACTTTTATAATTTCTTACGCCTGTCTTTACTGTAATCTCT	0	Reverse	34	1	57	0	1	0.5	97.0588	97.0588	100	100	91	0.596491	1	lncR.	AC092813.1	MER11C	.	.	.	.	lnc-MSH4-1:2 (lnc_R.), lnc-MSH4-1:1 (lnc_R.)	.	URS0000EA09A4_9606 (lncRNA), URS0000EF481C_9606 (lncRNA), URS0000EEDCE3_9606 (lncRNA), URS0000EF1959_9606 (lncRNA), URS0000EF0779_9606 (lncRNA), URS00009B82EC_9606 (lncRNA), URS0000EED38D_9606 (lncRNA), URS0000EEB72B_9606 (lncRNA), URS0000EEF287_9606 (lncRNA), URS0000EF4454_9606 (lncRNA), URS0000EF200D_9606 (lncRNA), URS00009C5FAE_9606 (lncRNA), URS0000EEFF7C_9606 (lncRNA), URS0000EF6F03_9606 (ln…	1	1 CS: 161 W: 31.91	.	.	0	0	0	25.4532	0	0	0	0	4.54097	0	0	0	0	0	0
chr1_346	chr1:76165014-76165107	chr1:76630699-76630792	93	GGGGTTTGTTGTACAGATTATTT	CATCACCCAGGTATTAAGCCTAGTATTATATAGGTAAACTTGTGTCAT	0	Forward	23	1	48	0	1	0.5	95.6522	95.6522	100	100	71	0.479167	1	protein_coding	ST6GAL.C3	L1PA13	.	.	.	.	.	.	URS0000EA09A4_9606 (lncRNA)	1	1 CS: 89 W: 32.2	.	.	337.213	11.5742	0	0	0	0	287.808	0	0	79.4984	0	0	0	0	0
chr1_347	chr1:76691170-76691266	chr1:77156855-77156951	96	ACCACCCGGGTAAGGAAGGACTTTTTATTTG	AAGAAAGACTGTAGAGGAATGAAGAAGTAAGGAAT	0	Forward	31	1	35	0	1	0.5	96.7742	96.7742	100	100	66	0.885714	1	.	.	.	.	.	JUND	.	.	.	.	.	.	.	.	0	0	0	0	0	0	0	0	0	0	0	0	0	0	0
chr1_348	chr1:76735220-76735321	chr1:77200905-77201006	101	CATGTGTCTTTATAGTAAATTGATTTATAATCCTTTGGG	TATATACCCAATAATGGGATTCTA	0	Unknown	39	1	24	0	1	0.5	97.4359	97.4359	100	100	63	1.625	1	.	.	L1PA7, L1P3	.	.	.	.	.	.	.	1	1 CS: 102 PAS: 85 W: 48.3	.	.	29.5967	0	0	0	0	0	0	0	0	0	0	0	0	0	0
chr1_349	chr1:76961032-76961148	chr1:77426717-77426833	116	ATAAGTGTCCATGAAATCTTCACAAT	TTATGTTCAGAGATTGCAGTAGAGACAGGCATAAGAAATTATAAAAGTATTAATTTGGGGAACTA	0	Forward	26	1	65	0	1	0.5	96.1538	96.1538	100	20	91	0.4	1	protein_coding	ST6GAL.C5	MER11C	.	.	.	.	.	.	URS0000E9B1FE_9606 (lncRNA)	1	1 CS: 207 PAS: 191 W: 47.14	.	220979_s_at	0	0	0	27.1936	0	0	0	0	0	7.98382	0	0	0	0	0
chr1_350	chr1:77169525-77169646	chr1:77635210-77635331	121	TGAAGGCAATTTAATTATTTTTTTCATATCCTTGTGT	ACTATATATTTTAAAGTAGAGAAATTAGTGCAATCTGGCATAAAGTTA	0	Forward	37	1	48	0	1	0.5	97.2973	97.2973	100	100	85	0.770833	1	protein_coding	PIGK	.	.	.	.	.	lnc-USP33-7:1 (lnc_R.)	.	URS0000D6D737_9606 (lncRNA)	2	1 CS: 96 PAS: 76 W: 41.3 2 CS: 199 PAS: 176 W: 39.93	.	1555394_at, 209707_at	0	0	0	0	0	0	0	0	0	0	0	0	0	0	0
chr1_351	chr1:77203704-77203826	chr1:77669389-77669511	122	ACATAAATTGTGAAGATTTCATGGACATTTAT	TAGTTACCCAAATTAATACTTTTATAATTTCTTACACCTGTCTTTACTGCAATCTCTGA	0	Reverse	32	1	59	0	2	1	100	100	100	100	91	0.542373	1	protein_coding	PIGK	MER11C	.	.	.	.	lnc-USP33-7:1 (lnc_R.)	.	URS0000D6D737_9606 (lncRNA), URS0000EB5ED6_9606 (lncRNA)	1	1 CS: 159 W: 32.23	.	1555394_at, 209707_at	0	26.5359	0	12.9336	54.2795	0	0	101.977	0	0	0	9.51511	0	0	0
chr1_352	chr1:77258204-77258307	chr1:77723889-77723992	103	ATTCATATGTGGAAGCTAAAATGTTGA	TATCAAGAAGAAATAAGCCAGATTCAATAAGACAAATATTGCATGTTCTT	0	Forward	27	1	50	0	1	0.5	96.2963	96.2963	100	100	77	0.54	1	.	.	L1MA4	.	.	.	.	lnc-AK5-1:8 (lnc_R.), lnc-AK5-1:13 (lnc_R.)	.	URS0000D5A950_9606 (lncRNA), URS0000D5BCD4_9606 (lncRNA), URS0000EA53AC_9606 (lncRNA), URS0000EB4570_9606 (lncRNA)	1	1 CS: 100 PAS: 76 W: 46.18	.	.	0	0	0	76.4821	0	0	0	187.612	0	0	0	11.2534	0	0	0
chr1_353	chr1:77600778-77600891	chr1:78066463-78066576	113	AAGAAAGGAATCAATTACACAGTGCTCTATAAAACCAA	AACTGTACTCAGACTAGACTAACTAGGACGGAGTTTTA	0	Reverse	38	1	38	0	1	0.5	97.3684	97.3684	100	100	76	1	1	protein_coding	AC118549.1	.	.	Yes	.	.	.	piR-hsa-1184998, piR-hsa-1676708, piR-hsa-4060522, piR-hsa-5349265	.	.	.	.	212893_at	0	114.523	0	13.9546	0	0	107.871	0	49.7914	0	0	10.2663	0	0	34.9003
chr1_6	chr1:776590-776670	chr1:711970-712050	80	AAAGACTCCATCTCAAAAACAAAAC	AAAACAAAACAAAACAAAAAACCACTAAAAA	0	Reverse	25	1	31	0	1	0.5	96	96	100	100	56	0.806452	1	transcribed_processed_pseudogene, transcribed_unprocessed_pseudogene	AL669831.3, AL669831.1	AluSx1, (AAAAC)n, A-rich	.	.	.	.	LINC00115:24 (lnc_R.), LINC00115:25 (lnc_R.), LINC00115:3 (lnc_R.), LINC00115:2 (lnc_R.), lnc-OR4F16-4:1 (lnc_R.), lnc-OR4F16-4:3 (lnc_R.), lnc-SAMD11-8:2 (lnc_R.), lnc-OR4F16-4:4 (lnc_R.)	.	URS0000D5BF25_9606 (lncRNA), URS0000D5C109_9606 (lncRNA), URS00009C5FD3_9606 (lncRNA), URS00009C5FD9_9606 (lncRNA), URS0000E9527E_9606 (lncRNA), URS00003F83A4_9606 (lncRNA), URS000075E387_9606 (lncRNA), URS00008BEE74_9606 (lncRNA), URS00008BD451_9606 (lncRNA)	.	.	.	211050_x_at	18.635	161.181	0	196.398	206.061	0	121.454	0	0	0	296.257	57.7955	34.9424	0	49.119
chr1_354	chr1:77703901-77704037	chr1:78169586-78169722	136	CAGCTATTCATCAGGAGGCTGATGTGGGGGATCTCTTGAGC	CTGGGAGATCAAGGCTGCAAAATTAACTGGGTATGGTGGCACACGCCTATAGTCT	0	Forward	41	1	55	0	1	0.5	97.561	97.561	100	100	96	0.745455	1	protein_coding	USP33	AluJb	.	.	.	.	.	.	URS0000EA9141_9606 (lncRNA)	.	.	.	212513_s_at, 217441_at	297.479	643.254	122.578	290.297	633.525	245.619	179.522	30.5188	16.5729	313.642	66.7273	196.484	196.264	0	116.165
chr1_355	chr1:77709677-77709820	chr1:78175362-78175505	143	TCTGACAGCTAGGTATGATCAATCCTACTGGAGTAATCA	ATAGATTGGAGTAATCAATCTATATATAGATATAGATATCTATATAAACATATAGACATATATATA	0	Forward	39	1	66	0	1	0.5	97.4359	97.4359	100	0	105	0.590909	1	protein_coding	USP33	L1MC4a	.	.	FOXA2	.	.	.	.	2	1 CS: 66 PAS: 51 W: 39.9 2 CS: 203 PAS: 182 W: 39.72	.	212513_s_at, 217441_at	167.715	271.993	0	607.608	510.002	0	85.3975	261.317	35.4764	90.8159	182.515	251.952	58.9653	574.69	0
chr1_356	chr1:77838360-77838500	chr1:78304045-78304185	140	TTTATTTTGAGACAGAGTCTCACTCTGTCACCCAGGCTGGAGT	GCAGCTGTCCTGATGCTCAGGCTAATTACCTTCTATCTTATTTATTTATTTATTT	0	Forward	43	1	55	0	1	0.5	97.6744	97.6744	100	100	98	0.781818	1	protein_coding	MIGA1	(TTAT)n, Alu, SVA_B, AluSx1	.	.	.	.	.	.	.	1	1 CS: 92 W: 32.12	.	.	0	0	0	0	0	0	0	0	0	0	0	8.30041	0	0	0
chr1_357	chr1:78067858-78067946	chr1:78533542-78533630	88	GATGGTCCTCAGTCTAAACTACCTG	TTTGGATTCTGTTATAGTAACTAACCCGGACTCTCTGTG	0	Forward	25	1	39	0	1	0.5	96	96	100	100	64	0.641026	1	protein_coding	GIPC2	.	.	.	.	.	.	.	URS0000EA1E66_9606 (lncRNA)	.	.	.	.	0	0	0	0	0	0	0	0	0	0	0	0	0	0	59.605
chr1_358	chr1:78273204-78273331	chr1:78738888-78739015	127	TCATATTGTCAGTGAAGATAGATAATTTGACTT	CTTTTCATTTATCAGGTCTAGGAGCCTTTTGGTGGAGTCTTTAAAGCTTTCTAGATATAGAG	0	Forward	33	1	62	0	1	0.5	96.9697	96.9697	100	0	95	0.532258	1	lncR.	AC096531.2	L1PA16	.	.	.	.	lnc-PTGFR-1:2 (lnc_R.), lnc-PTGFR-1:5 (lnc_R.), lnc-PTGFR-1:10 (lnc_R.), lnc-PTGFR-1:9 (lnc_R.), lnc-PTGFR-1:14 (lnc_R.), lnc-PTGFR-1:11 (lnc_R.), lnc-PTGFR-1:12 (lnc_R.), lnc-PTGFR-1:6 (lnc_R.), lnc-PTGFR-1:13 (lnc_R.), lnc-PTGFR-1:8 (lnc_R.)	.	URS00008B90D4_9606 (lncRNA), URS00008B4AA2_9606 (lncRNA), URS00008B6A65_9606 (lncRNA), URS000075A04C_9606 (lncRNA), URS00009B17A0_9606 (lncRNA), URS0000D57F88_9606 (lncRNA), URS0000D5CD78_9606 (lncRNA), URS00008BDE7F_9606 (lncRNA), URS00008C03A2_9606 (lncRNA)	1	1 CS: 116 PAS: 94 W: 40.05	.	1570235_at	0	8.49979	0	0	0	0	0	0	0	0	0	0	0	0	0
chr1_359	chr1:78594789-78594883	chr1:79060474-79060568	94	CTTCACTTCAGCCTCTGATTGGTC	CCCTCCCAAAACCAATCTGATGTTTGCATAGGGGTATAATTTTGTAA	0	Reverse	24	1	47	0	2	1	100	100	100	100	71	0.510638	1	.	.	MER51A	.	.	.	.	lnc-ADGRL4-6:1 (lnc_R.)	.	URS0000EA527D_9606 (lncRNA), URS00008BC449_9606 (lncRNA), URS0000EB138A_9606 (lncRNA)	.	.	.	.	0	0	0	0	0	0	0	0	0	0	0	0	0	0	0
chr1_360	chr1:78836529-78836655	chr1:79302214-79302340	126	TATATATATGACAATTTGACTAAAAGCTTA	TAATATGACAATATATCTTTATATCTTTATATCAATATATCTTTATATATTTATATCAATATATCTT	0	Reverse	30	1	67	0	1	0.5	93.5484	96.7742	100	42.8571	97	0.447761	1	.	.	(TA)n	.	.	.	.	.	.	URS0000EA527D_9606 (lncRNA)	2	1 CS: 80 PAS: 59 W: 41.76 2 CS: 211 PAS: 188 W: 40.93	.	.	0	0	0	0	0	0	0	0	0	0	0	0	0	0	0
chr1_361	chr1:78897748-78897840	chr1:79363433-79363525	92	GTCATATTACAATATTCAGCAAA	GTTGGGGTAAATAAAGAAAAATGTAAGTTTTCCCAGTTACCCCTAAT	0	Forward	23	1	47	0	1	0.5	95.6522	95.6522	100	100	70	0.489362	1	protein_coding	ADGRL4	.	.	.	.	.	.	.	URS0000EA527D_9606 (lncRNA), URS0000EF3D48_9606 (lncRNA)	1	1 CS: 155 PAS: 133 W: 48.72	.	219134_at	0	0	0	0	0	0	132.228	0	0	0	0	0	0	0	14.2603
chr1_362	chr1:78961174-78961266	chr1:79426859-79426951	92	TGGGTTCAAGTGATTCTCCTGCCTCAGCCTCC	CCAGTAGCTGGGTGCCAACCTCTGACTCA	0	Forward	32	1	29	0	1	0.5	96.875	96.875	100	100	61	1.10345	1	protein_coding	ADGRL4	AluSc	.	.	.	.	.	.	URS0000EA527D_9606 (lncRNA)	.	.	.	.	146.074	58.4932	0	17.1057	0	54.2738	0	0	0	30.1325	0	0	0	0	0
chr1_78	chr1:7914489-7914603	chr1:7974549-7974663	114	GACATGTCATTCCCCTCGAATGAAAGTTCC	CAGGCAGGAAGTGAGTTTTACCTTATCATGTGGATGTGTGGATCTTATCAGGTTA	0	Unknown	30	1	55	0	1	0.5	96.6667	96.6667	100	100	85	0.545455	1	.	.	L2a	.	Yes	.	.	.	.	URS0000EC0E1B_9606 (lncRNA)	.	.	.	.	0	151.37	153.713	0	0	0	0	0	0	0	158.985	0	0	0	0
chr1_363	chr1:79219516-79219662	chr1:79685201-79685347	146	TGTGTACAGAATTCCTTGTTCTGTCAGCTCAGAGGGCCTAGAAG	GAACATTTTAGTGTTACAGACATGTATATATGCATTTTGTGTGTGTGTGTGCATGTGTA	0	Forward	44	1	59	0	1	0.5	97.7273	97.7273	100	100	103	0.745763	1	protein_coding	ADGRL4	L1MC3	.	.	.	.	.	.	.	2	1 CS: 63 PAS: 34 W: 42.52 1 CS: 164 W: 31.31	.	.	0	0	0	0	0	0	0	0	0	0	0	0	0	0	0
chr1_364	chr1:79230316-79230448	chr1:79696001-79696133	132	GAACATAAATTGTGAAGATTTCATGGACATTTATCAGTTCCC	AAAATTAATACTTTTATAATTTCTTACGCCTGTCTTTATTGCAATCTCT	0	Reverse	42	1	49	0	1	0.5	97.619	97.619	100	100	91	0.857143	1	protein_coding	ADGRL4	MER11C	.	.	.	.	.	.	.	1	1 CS: 161 W: 32.75	.	.	0	8.18025	0	11.9611	0	0	0	0	0	0	0	0	0	0	0
chr1_365	chr1:79269731-79269805	chr1:79735416-79735490	74	CTGTATCTAGCTACTCTGGTGGGG	CCTTGGAGTACCTTTGTGTGGGACACT	0	Forward	24	1	27	0	1	0.5	95.8333	95.8333	100	100	51	0.888889	1	protein_coding	ADGRL4	LTR12E	.	.	.	.	.	piR-hsa-3020172, piR-hsa-3040544, piR-hsa-3680827, piR-hsa-4065542, piR-hsa-4381045, piR-hsa-4735124, piR-hsa-4850594, piR-hsa-6482782, piR-hsa-7427332, piR-hsa-7780354, piR-hsa-7858814	.	.	.	.	.	0	0	0	0	0	0	0	0	0	0	0	0	0	0	0
chr1_366	chr1:79639021-79639095	chr1:80104706-80104780	74	AATGTCATCGGTTAAGGCAGGAAC	AGGCCATTTTCACTTCTTTTGTGGTGG	0	Reverse	24	1	27	0	1	0.5	95.8333	95.8333	100	100	51	0.888889	1	.	.	LTR7	.	Yes	.	.	.	.	URS0000EB2483_9606 (lncRNA)	.	.	.	.	0	43.5189	0	21.211	22.2546	0	0	0	0	0	0	0	0	0	0
chr1_367	chr1:79644351-79644425	chr1:80110036-80110110	74	TCAGTTAAGGCAGGAACAGGCCAT	TTTCACTTCTTTTGTGGTGGACTGTGG	0	Reverse	24	1	27	0	1	0.5	95.8333	95.8333	100	100	51	0.888889	1	.	.	LTR7	.	Yes	.	.	.	.	.	.	.	.	.	0	0	0	0	0	0	0	0	0	0	0	0	0	0	0
chr1_368	chr1:79954096-79954215	chr1:80419781-80419900	119	ATAAGTGTCCATGAAATCTTCACAATTTA	CATTCAGAGATTGCAGTAAAGATAGGCGTAAGAAATTATAAAAGTATTAATTTGGGGAACGA	0	Forward	29	1	62	0	1	0.5	96.5517	96.5517	100	50	91	0.467742	1	.	.	MER11C	.	.	.	.	.	.	URS0000E9EBE0_9606 (lncRNA), URS0000EAF5F9_9606 (lncRNA), URS0000EA443B_9606 (lncRNA)	1	1 CS: 207 PAS: 191 W: 49.09	.	.	0	9.06644	0	0	13.9091	0	0	139.369	0	0	57.1352	9.75299	0	0	0
chr1_369	chr1:80030543-80030639	chr1:80496228-80496324	96	TATATATTTAAAGCACTGTTCAAGCAA	AGGTTTTTATATATATGTGTGTGTGTGTGTGTGTGTGTGTGTG	0	Unknown	27	1	43	0	1	0.5	96.2963	96.2963	100	100	70	0.627907	1	lncR.	AC099671.1	(AT)n, (TG)n	.	Yes	.	.	lnc-ADGRL4-27:1 (lnc_R.)	.	URS0000D62630_9606 (lncRNA)	2	1 CS: 75 W: 34.52 2 CS: 197 W: 32.39	.	.	0	0	0	0	0	0	0	0	0	0	0	12.0656	0	0	0
chr1_370	chr1:80308888-80308979	chr1:80774573-80774664	91	AAAGAAAAACTGAAAAACTATCATAGATCAAA	CTATCATAAATATCAATATTTTTTAATG	0	Forward	32	1	28	0	1	0.5	96.875	96.875	100	100	60	1.14286	1	.	.	L1MD3	.	.	.	.	lnc-ADGRL4-13:1 (lnc_R.), lnc-ADGRL2-10:5 (lnc_R.), lnc-ADGRL2-10:6 (lnc_R.)	.	URS00008BFEB6_9606 (lncRNA), URS00008BC312_9606 (lncRNA), URS00008BD4B5_9606 (lncRNA)	1	1 CS: 120 PAS: 97 W: 48.73	.	.	0	0	0	0	0	0	0	0	0	0	0	0	0	0	0
chr1_371	chr1:81246193-81246280	chr1:81711878-81711965	87	CTTTTCTGGGGAAGGGGCAAGTACCCC	AACCCCTTCTCTCCTTGTCTCTACCCCTTCTCTG	0	Unknown	27	1	34	0	1	0.5	96.2963	96.2963	100	100	61	0.794118	1	.	.	HERVH-int	.	.	.	.	.	.	.	.	.	.	.	0	0	0	0	0	0	0	0	0	0	0	0	0	0	0
chr1_372	chr1:81462126-81462235	chr1:81927811-81927920	109	AAAATGGACCAATCAGCACTCTGTAAAATGGACCAATCA	CACTCTGTAAGATGGACCAATCACCACTCTGT	0	Forward	39	1	32	0	1	0.5	97.4359	97.4359	100	100	71	1.21875	1	protein_coding	ADGRL2	LTR12D	.	.	NFYB	.	lnc-ADGRL2-4:3 (lnc_R.)	piR-hsa-3711594, piR-hsa-5256369, piR-hsa-6127166, piR-hsa-6165961, piR-hsa-7444877	URS00008BDA2A_9606 (lncRNA)	.	.	.	1569850_at	0	0	0	14.4621	0	0	0	0	0	0	0	0	0	0	0
chr1_373	chr1:81515941-81516032	chr1:81981626-81981717	91	TATTCAAATATAATTATTCAAAT	GACTTCATGGTATTCCATTGTCAGAATGAACTATTTATCATCAAAA	0	Forward	23	1	46	0	2	1	100	100	100	100	69	0.5	1	protein_coding, lncR.	ADGRL2, AL138799.4	.	.	.	.	.	lnc-ADGRL2-4:3 (lnc_R.), lnc-TTLL7-8:1 (lnc_R.)	.	URS00008BDA2A_9606 (lncRNA), URS0000EB92F1_9606 (lncRNA), URS0000EBC1EB_9606 (lncRNA), URS0000619EAC_9606 (lncRNA), URS00007E4C59_9606 (lncRNA)	1	1 CS: 108 PAS: 90 W: 46.16	.	1569850_at	0	0	0	0	0	0	0	0	0	0	0	0	0	0	0
chr1_79	chr1:8171252-8171371	chr1:8231312-8231431	119	TCCCAAAGTGCTGGGATTACAGGTGTGA	ACCACCACACCCGGCCCAGGCTGGTCTCAAACTCTTGACCTCGGGTGATCCACCCGCCTCGGCT	0	Unknown	28	1	64	0	1	0.5	96.4286	96.4286	100	25	92	0.4375	1	.	.	AluY, AluSx1	.	.	.	.	LINC01714:26 (lnc_R.), LINC01714:27 (lnc_R.)	.	URS0000D58D74_9606 (lncRNA), URS0000D5D2F9_9606 (lncRNA), URS0000EA6C7E_9606 (lncRNA)	.	.	.	.	12.5786	0	0	0	13.9091	0	0	11.6141	0	0	0	0	0	0	0
chr1_374	chr1:81723264-81723386	chr1:82188949-82189071	122	TTCAGATAATGTTTTCCTACTAGGAATTA	ATCCCTACCTCTCTCCCCCAAATGCAACTGAAGCATTTTATGGTGGTTTGCCATTAGGGTACTCG	0	Reverse	29	1	65	0	2	1	100	100	100	40	94	0.446154	1	protein_coding	ADGRL2	.	.	.	CEBPB	.	lnc-ADGRL2-4:3 (lnc_R.)	piR-hsa-1373022, piR-hsa-6434551	URS00008BDA2A_9606 (lncRNA), URS0000EADFFB_9606 (lncRNA)	1	1 CS: 203 W: 32.45	207040_s_at:4, 207040_s_at:5	207040_s_at, 208667_s_at	36.8154	8.84531	21.5573	90.5349	81.4193	150.466	459.897	249.278	106.141	106.321	83.6125	171.272	540.755	431.287	291.12
chr1_375	chr1:82341098-82341168	chr1:82806781-82806851	70	TACAATGCAATAAGCAATTTGTT	TTTCATTTTTTTCCTTCTCTTTTCT	0	Reverse	23	1	25	0	1	0.5	95.6522	95.6522	100	100	48	0.92	1	lncR.	AL157944.1	(TTTTC)n	.	.	.	.	.	.	URS0000EAEE3E_9606 (lncRNA), URS0000EB16EC_9606 (lncRNA), URS0000EA5D59_9606 (lncRNA), URS0000EBFA20_9606 (lncRNA), URS0000E9134B_9606 (lncRNA), URS0000E911BA_9606 (lncRNA), URS0000EA87FC_9606 (lncRNA), URS0000EB7514_9606 (lncRNA), URS0000EA2AB2_9606 (lncRNA), URS0000E951F3_9606 (lncRNA), URS0000EB169A_9606 (lncRNA), URS0000EEEE4D_9606 (lncRNA), URS0000DB6EC3_9606 (lncRNA), URS0000EB6620_9606 (ln…	1	1 CS: 153 W: 31.61	.	.	0	0	0	0	0	0	0	0	0	0	0	0	0	0	0
chr1_376	chr1:82356458-82356562	chr1:82822141-82822245	104	TTGTCCTGAGCGATGGGATCTGATGCCTTTTGATGGC	TGCTTTTTTAGCTACCTTACCAGTATAAGTG	0	Unknown	37	1	31	0	1	0.5	97.2973	97.2973	100	100	68	1.19355	1	lncR.	AL157944.1	HERVH-int	.	Yes	.	.	lnc-TTLL7-13:1 (lnc_R.)	.	URS0000EB16EC_9606 (lncRNA), URS0000EA5D59_9606 (lncRNA), URS0000EBFA20_9606 (lncRNA), URS0000E911BA_9606 (lncRNA), URS0000EA87FC_9606 (lncRNA), URS0000EB7514_9606 (lncRNA), URS0000EA2AB2_9606 (lncRNA), URS0000E951F3_9606 (lncRNA), URS0000EB169A_9606 (lncRNA), URS0000EEEE4D_9606 (lncRNA), URS0000DB6EC3_9606 (lncRNA), URS0000EB6620_9606 (lncRNA), URS0000E961E0_9606 (lncRNA), URS0000EA29B1_9606 (ln…	.	.	.	.	0	0	0	0	15.8962	0	0	0	0	0	0	0	0	0	0
chr1_80	chr1:8239270-8239411	chr1:8299330-8299471	141	CTCAGGTGATCTGCTTGCCTCAGATCCCCAAAGTGCTGGGGTTACAGGCC	CAGCTAATTTTTATATTTTCAGGCTGGTCTCAAACTCCTGAT	0	Unknown	50	1	42	0	1	0.5	98	98	100	100	92	1.19048	1	.	.	AluSx, AluSp	.	Yes	SP1, HDAC1, CTCF, RAD21, RXRA, CEBPB, HNF4G, POLR2G, ZFX, NR2F2, SREBF1, YY1, CHD4, ASH2L, KDM5A, ETV4, HNF4A, POLR2A, TFAP4, NR2F6, TBX3	.	LINC01714:26 (lnc_R.), LINC01714:27 (lnc_R.)	piR-hsa-2056413, piR-hsa-4350561	URS0000D58D74_9606 (lncRNA), URS0000D5D2F9_9606 (lncRNA), URS0000EA417E_9606 (lncRNA), URS0000E937D3_9606 (lncRNA), URS0000E954C1_9606 (lncRNA), URS0000E9F334_9606 (lncRNA), URS0000EB67C5_9606 (lncRNA), URS0000E9394E_9606 (lncRNA)	.	.	.	.	0	0	0	0	0	0	0	0	0	0	8.04722	0	0	0	0
chr1_81	chr1:8260890-8260979	chr1:8320950-8321039	89	GGCCTCCTAAAGTGCTGGGATTACAGGC	ATGAGCTCCTGACCTCAGGCGATCCGCCCACCTT	0	Unknown	28	1	34	0	1	0.5	96.4286	96.4286	100	100	62	0.823529	1	.	.	AluSq2, AluSp	.	Yes	LCORL, EGR1, SKI, TCF7, RXRA, EP300, HNF4A, SP1, REST	.	.	.	URS0000EA0F52_9606 (lncRNA), URS0000EADEBA_9606 (lncRNA)	.	.	.	.	0	12.0886	0	0	0	112.166	0	0	0	10.379	12.6967	13.004	0	0	0
chr1_377	chr1:82776540-82776647	chr1:83242223-83242330	107	AGCTAGATACAGAGTGTCGATTGGTG	CACTCACAAACCCTGAGCTAGACACAGGGTGCTGATTGGTGTGTTTACAAACCTTG	0	Forward	26	1	56	0	1	0.5	96.1538	96.1538	100	100	82	0.464286	1	lncR.	AL157944.1	LTR12E	.	.	.	.	lnc-TTLL7-5:4 (lnc_R.), lnc-TTLL7-5:5 (lnc_R.), lnc-TTLL7-5:2 (lnc_R.), lnc-ADGRL2-9:3 (lnc_R.), lnc-TTLL7-5:3 (lnc_R.)	.	URS0000EEEE4D_9606 (lncRNA), URS0000DB6EC3_9606 (lncRNA), URS0000D5B19E_9606 (lncRNA), URS0000EADCB7_9606 (lncRNA), URS0000EAF3AD_9606 (lncRNA), URS0000D5CD3D_9606 (lncRNA), URS0000E91DB0_9606 (lncRNA), URS0000EEEEB0_9606 (lncRNA), URS0000D57760_9606 (lncRNA), URS0000E97779_9606 (lncRNA), URS00008B76D1_9606 (lncRNA), URS0000EB3C59_9606 (lncRNA), URS0000D59699_9606 (lncRNA), URS0000140720_9606 (pi…	.	.	.	.	0	0	16.3676	29.4598	0	0	22.7727	0	0	8.64913	0	0	13.1034	0	24.5595
chr1_378	chr1:83018881-83018991	chr1:83484564-83484674	110	TTTTAGGACCCTGCTATATATGTGTAT	ACATAGCTACATATATTTTAGGACCCTGCTATATATGTGTATATATAGCTATATATA	0	Reverse	27	1	57	0	2	1	100	100	100	100	84	0.473684	1	lncR.	LINC01362	(TA)n	.	.	.	.	LINC01362:1 (lnc_R.), lnc-ADGRL2-12:2 (lnc_R.), lnc-TTLL7-17:1 (lnc_R.)	.	URS0000EB4BFB_9606 (lncRNA), URS0000216E4D_9606 (lncRNA), URS0000BC4641_9606 (lncRNA), URS00009C2DB8_9606 (lncRNA), URS0000EEF41A_9606 (lncRNA), URS0000EECFD4_9606 (lncRNA), URS0000E9CC8E_9606 (lncRNA), URS0000EAC2E7_9606 (lncRNA), URS0000EBCF82_9606 (lncRNA), URS0000EB643F_9606 (lncRNA), URS00008BA7FE_9606 (lncRNA), URS0000EA8E91_9606 (lncRNA), URS0000EBBB9A_9606 (lncRNA), URS0000E936FF_9606 (ln…	1	1 CS: 162 W: 32.64	.	1562742_at	0	0	246.841	0	0	0	0	138.113	0	0	0	10.5438	0	0	0
chr1_379	chr1:83242192-83242273	chr1:83707875-83707956	81	CTTCCAACCCGGATTCATATGAA	AAATGACTCCATACTTATACTATCCCATTTTTTCCC	0	Unknown	23	1	36	0	1	0.5	95.6522	95.6522	100	100	59	0.638889	1	.	.	.	.	.	.	.	.	.	URS0000E9CC8E_9606 (lncRNA), URS0000EAC2E7_9606 (lncRNA), URS0000E936FF_9606 (lncRNA), URS0000EABFA4_9606 (lncRNA), URS0000EB41B4_9606 (lncRNA), URS0000E94F02_9606 (lncRNA), URS0000EB624C_9606 (lncRNA), URS0000E937E3_9606 (lncRNA), URS0000E9CFA2_9606 (lncRNA), URS0000EAFE0B_9606 (lncRNA), URS0000E9661A_9606 (lncRNA), URS0000EA46A2_9606 (lncRNA), URS0000EAE5FA_9606 (lncRNA)	.	.	.	.	0	0	0	0	0	0	0	0	0	0	0	0	0	0	0
chr1_380	chr1:83252273-83252396	chr1:83717956-83718079	123	AAATGTCCATGAAATCTTCACAATTTATGTTC	AGAGATTGCAGTAAAAACAGGCGTTAAGAAACTATAAAAGTATTAATTTTGGGAACTGAT	0	Forward	32	1	60	0	2	1	100	100	100	100	92	0.533333	1	.	.	MER11A	.	.	PKNOX1	.	.	.	URS0000E9CC8E_9606 (lncRNA), URS0000EAC2E7_9606 (lncRNA), URS0000E936FF_9606 (lncRNA), URS0000EABFA4_9606 (lncRNA), URS0000EB41B4_9606 (lncRNA), URS0000E94F02_9606 (lncRNA), URS0000EB624C_9606 (lncRNA), URS0000E937E3_9606 (lncRNA), URS0000E9CFA2_9606 (lncRNA), URS0000EAFE0B_9606 (lncRNA), URS0000E9661A_9606 (lncRNA), URS0000EA46A2_9606 (lncRNA), URS0000EAE5FA_9606 (lncRNA)	.	.	.	.	0	0	0	0	26.9209	0	0	11.2394	0	0	0	9.43837	0	0	0
chr1_381	chr1:83312447-83312564	chr1:83778130-83778247	117	ATGTATGAAACTTAAATGGGAGTAAATAACAGTAAC	AAAAATGAGTTGAATTTTAATATGTATTAAACTTAAATGGGAGTAA	0	Forward	36	1	46	0	1	0.5	77.7778	77.7778	100	100	82	0.782609	1	.	.	.	.	.	.	.	.	.	URS0000EAC2E7_9606 (lncRNA), URS0000E94F02_9606 (lncRNA), URS0000E937E3_9606 (lncRNA), URS0000E9CFA2_9606 (lncRNA), URS0000EAFE0B_9606 (lncRNA), URS0000EA46A2_9606 (lncRNA), URS0000EAE5FA_9606 (lncRNA), URS0000EA1080_9606 (lncRNA), URS0000E93F90_9606 (lncRNA), URS0000E9F947_9606 (lncRNA), URS0000EBB0C0_9606 (lncRNA), URS0000EB6ACB_9606 (lncRNA), URS0000EC1288_9606 (lncRNA), URS0000EA0E2E_9606 (ln…	1	1 CS: 141 PAS: 121 W: 41.12	.	.	0	0	0	0	0	0	0	0	0	0	0	0	0	0	0
chr1_382	chr1:83769237-83769307	chr1:84234920-84234990	70	GCTTCTATTAAATTTAATTACTT	CCCCTGTGGCTTTAAATCAAGGGCA	0	Forward	23	1	25	0	1	0.5	95.6522	95.6522	100	100	48	0.92	1	lncR.	LINC01725	UCON16	.	Yes	ZNF384, RCOR1, PKNOX1	.	LINC01725:40 (lnc_R.), LINC01725:32 (lnc_R.), LINC01725:16 (lnc_R.), LINC01725:41 (lnc_R.), LINC01725:28 (lnc_R.), LINC01725:29 (lnc_R.), LINC01725:30 (lnc_R.)	piR-hsa-504069	URS00002F2DED_9606 (lncRNA), URS0000D58D69_9606 (lncRNA), URS00007599AD_9606 (lncRNA), URS0000D59AEC_9606 (lncRNA), URS0000EADDC1_9606 (lncRNA), URS00008B91A6_9606 (lncRNA), URS00008B9A79_9606 (lncRNA), URS0000EF1677_9606 (lncRNA), URS0000D57699_9606 (lncRNA), URS0000EA78BE_9606 (lncRNA), URS0000EA1462_9606 (lncRNA), URS0000EB7C68_9606 (lncRNA), URS0000EBDA02_9606 (lncRNA)	1	1 CS: 125 PAS: 107 W: 45.46	.	1562341_at	0	0	0	0	0	0	0	0	0	0	0	0	0	0	0
chr1_383	chr1:84015648-84015728	chr1:84481331-84481411	80	ATTTCTGTGTCTTTGTGTCTTACCAT	ACCTGATTAAAATAAATCCTGAGTACCTG	0	Reverse	26	1	29	0	2	1	100	100	100	100	55	0.896552	1	.	.	MER74A	.	.	.	.	.	.	.	1	1 CS: 156 PAS: 137 W: 48.64	.	.	0	0	0	0	0	0	0	0	0	0	0	0	0	0	0
chr1_384	chr1:84027481-84027583	chr1:84493164-84493266	102	AAAGCAATTTACATACAGGGAGTGG	GGGCTTAGGGAACCAAAGCAATTTACATACAGGGAGTGGGGGCTTAGGGAACT	0	Forward	25	1	53	0	2	1	100	100	100	100	78	0.471698	1	.	.	.	.	Yes	CTCF, TCF12	.	.	.	.	.	.	.	.	0	0	0	0	0	0	0	0	0	0	0	0	0	0	0
chr1_385	chr1:84052227-84052383	chr1:84517910-84518066	156	TTTTTTTTTTTTTTTTTTTTTTTT	TTTTCTTTTTTTTTT,TTTATGGGGCACATTCAGCTCCTCTCACATA,TTTTTTTTTACAATT	0	Forward	24	3	20.3333	9.2376	0	0	45.8333	45.0877	22.5806	42.5823	44.3333	1.18033	1	lncR.	AC104454.2	(T)n, L1HS	.	.	.	.	lnc-PRKACB-8:2 (lnc_R.)	.	URS0000D6332E_9606 (lncRNA)	2	1 CS: 111 W: 36.6 2 CS: 216 W: 35.59	.	.	48.0711	62.3679	22.5185	60.796	106.312	64.2989	46.9958	35.508	3.61542	23.7989	65.5054	59.6361	108.166	13.5155	67.5777
chr1_386	chr1:84070115-84070222	chr1:84535798-84535905	107	TATAGTTTTATAACCCTTATGGCTTATAGTATTCTGC	CAAAGTAAGCACAAAACCACTTGATCAAAAATGC	0	Reverse	37	1	34	0	1	0.5	97.2973	97.2973	100	100	71	1.08824	1	.	.	MER4B-int	.	.	.	.	.	.	.	1	1 CS: 70 W: 31.35	.	.	0	0	0	0	0	0	0	0	0	0	0	0	0	0	0
chr1_82	chr1:8446236-8446409	chr1:8506296-8506469	173	TCTGATATGGGCTTCCCTTTGTGGGTAACCCGACCTTTCTCTCTGGCTGCCCT	AAACATTTTTTCTTTCATTTCAACCTTGGTGAATCTGAAGATTACGTGTCTTGGGGTTACTCTTCTCA	0	Reverse	53	1	68	0	1	0.5	98.1132	98.1132	100	12.5	121	0.779412	1	protein_coding	RERE	L1P2	.	Yes	.	.	.	piR-hsa-2116381, piR-hsa-2160246, piR-hsa-6890171	.	.	.	.	200938_s_at, 200940_s_at	0	125.054	0	18.2854	9.59251	67.6863	14.1348	0	0	0	0	53.8096	0	0	38.1095
chr1_387	chr1:84511491-84511642	chr1:84977174-84977325	151	ATTGGCTCTAGAAGTCTAACTACTATAAATGTTTGTGGATTCTGGAGTGCCCTC	TTGTCAACACTAGGACGTGTCTAGAAAACAAACCTCATTCCTCC	0	Reverse	54	1	44	0	1	0.5	98.1481	98.1481	100	100	98	1.22727	1	lncR., protein_coding	AL359762.3, SPATA1	.	.	Yes	HNRNPK, POLR2A	.	.	piR-hsa-8016858, piR-hsa-8250709	URS0000EF17DB_9606 (lncRNA), URS00008B6DC1_9606 (lncRNA)	1	1 CS: 237 PAS: 222 W: 39.85	.	221057_at	89.3742	207.574	5.81481	94.1937	175.694	166.035	97.0835	210.887	0	264.254	82.6957	84.697	344.481	0	87.2508
chr1_388	chr1:84526882-84527016	chr1:84992565-84992699	134	AAAAAAAGATAGGTAATTTAAAATGTTTAAATAAAAATTAAACTCA	TAAATACATAAATAAAGCTAACTACAGTCTAAGAATCAATAGG	0	Reverse	46	1	43	0	2	1	100	100	100	100	89	1.06977	1	lncR., protein_coding	AL359762.3, SPATA1	AluJb	.	.	.	.	.	.	URS0000EF17DB_9606 (lncRNA), URS00008B425C_9606 (lncRNA)	2	1 CS: 283 PAS: 260 W: 48.06 2 CS: 181 PAS: 157 W: 47.92	.	221057_at	0	80.5906	0	11.7839	222.546	0	0	10.3236	0	0	0	8.66932	0	0	29.4714
chr1_389	chr1:84972594-84972667	chr1:85438277-85438350	73	ATTAAGAAAACCTACTGTCTCCACA	GATAATCAGGACTATGAGGTTGGC	0	Reverse	25	1	24	0	1	0.5	96	96	100	100	49	1.04167	1	protein_coding	MCOLN2	.	.	Yes	NBN, RELB, SKIL, IKZF1, IKZF2, CBX5, POLR2A, NFIC, ARID3A, TRIM28, GATA2, FOS, FOXM1	.	lnc-MCOLN2-1:1 (lnc_R.)	.	URS00008C220D_9606 (lncRNA)	.	.	.	.	0	29.4047	0	0	0	0	0	0	0	0	154.42	15.8157	0	0	0
chr1_390	chr1:85194325-85194406	chr1:85660008-85660089	81	ATAAATTATAAATATTTTTGTAGAGA	AAGGGTCTCATTGTTGCCTATATATTGCCT	0	Reverse	26	1	30	0	1	0.5	96.1538	96.1538	100	100	56	0.866667	1	protein_coding	SYDE2	.	.	.	.	.	.	.	.	2	1 CS: 223 PAS: 206 W: 46.85 1 CS: 79 PAS: 55 W: 41.25	.	1560101_at	0	0	0	0	0	0	0	118.974	6.92222	0	0	0	0	0	0
chr1_83	chr1:8595455-8595518	chr1:8655514-8655577	63	TTTATTTTTATGTATTATTTTAAT	GTATTATTTTAATGTA	0	Reverse	24	1	16	0	0	0	58.3333	58.3333	100	100	40	1.5	1	protein_coding	RERE	.	.	.	.	.	.	.	.	1	1 CS: 88 PAS: 71 W: 41.96	.	1557349_at, 200938_s_at, 200940_s_at	0	0	0	0	156.478	0	0	0	0	0	0	0	0	0	0
chr1_391	chr1:86047584-86047684	chr1:86513267-86513367	100	ATAAAGAAGTTAATTCATGTATATA	TACACACATATATATGTTTATTAAAATCTTCATGTATATATACATATATAA	0	Reverse	25	1	51	0	1	0.5	96	96	100	100	76	0.490196	1	protein_coding	COL24A1	MIR, (TA)n	.	.	.	.	.	.	URS0000EA09A4_9606 (lncRNA)	2	1 CS: 108 PAS: 84 W: 49.42 2 CS: 228 PAS: 211 W: 47.19	.	.	0	0	0	31.5015	0	0	0	0	0	0	0	0	0	0	0
chr1_392	chr1:86397148-86397240	chr1:86862831-86862923	92	CCATAATCCCCACGTGTCAAGAGAGAAACCAG	GTGAAGGTAATTGAATCATGGGGGCAGTT	0	Forward	32	1	29	0	1	0.5	96.875	96.875	100	100	61	1.10345	1	.	.	THE1C	.	Yes	.	.	.	.	URS0000EA09A4_9606 (lncRNA)	.	.	.	.	0	0	0	0	0	0	0	0	0	0	0	0	0	0	28.5207
chr1_393	chr1:86572175-86572294	chr1:87037858-87037977	119	CTGGCTGAAATATCTGAAAGTCAACTTTGTTAGAA	CTAAAATAAAAGATTAACAATCTTTTAACAAAAGATTTCACAAATCTACA	0	Reverse	35	1	50	0	1	0.5	97.1429	97.1429	100	100	85	0.7	1	protein_coding, lncR.	CLCA4, CLCA4-AS1	Tigger15a	.	.	.	.	lnc-SELENOF-2:11 (lnc_R.), lnc-SELENOF-2:3 (lnc_R.)	.	URS0000EA09A4_9606 (lncRNA), URS0000EB6422_9606 (lncRNA), URS0000005927_9606 (lncRNA), URS0000A7729C_9606 (lncRNA), URS00009B76A6_9606 (lncRNA), URS00009B04BE_9606 (lncRNA), URS0000DB8F66_9606 (lncRNA)	2	1 CS: 238 PAS: 220 W: 49.25 1 CS: 80 W: 31.42	.	220026_at	0	0	0	132.569	0	0	0	0	0	0	0	0	0	0	88.4141
chr1_394	chr1:86802172-86802285	chr1:87267855-87267968	113	CCTTTAGCTAGACACAAAAGTTCTCCAAGTCCCCAC	CCAACTAGCTAGACACAGAGTGCTGATTGGTGTGTTTACAAT	0	Forward	36	1	42	0	1	0.5	97.2222	97.2222	100	100	78	0.857143	1	.	.	LTR12_	.	.	NFATC3	.	.	piR-hsa-1213245	URS0000EA09A4_9606 (lncRNA)	.	.	.	.	0	0	0	0	0	0	0	0	29.8748	0	0	41.0652	0	0	11.6334
chr1_395	chr1:86808041-86808151	chr1:87273724-87273834	110	GGTCCCTGGACCCTGCTGATTAGAATAGTTG	CACTCACCGATGCAGTAGCAGAAACAACCCCTGCCCAAGAACCCACAAC	0	Reverse	31	1	49	0	1	0.5	96.7742	96.7742	100	100	80	0.632653	1	.	.	HERV9NC-int	.	.	.	.	.	.	URS0000EA09A4_9606 (lncRNA)	.	.	.	.	0	0	0	0	0	0	0	0	0	0	0	0	0	0	0
chr1_396	chr1:86969683-86969830	chr1:87435366-87435513	147	AGTTATATAAAATATTTTAATTAAG	TATAAAATAATTTAAATATTTTAATTA,AGTTGGCTTTTTACTTTTAGCAGTAACTTGTTTACTGATAAGACTG	0	Forward	25	2	36.5	13.435	2	0.666667	96	96.3268	30.4348	51.087	61.5	0.684932	1	protein_coding	HS2ST1	.	.	.	.	.	.	.	.	2	1 CS: 124 PAS: 106 W: 42.74 2 CS: 247 PAS: 229 W: 40.49	.	203283_s_at, 203284_s_at, 203285_s_at	0	0	0	0	0	0	0	0	0	0	0	0	0	0	0
chr1_397	chr1:87528645-87528781	chr1:87994328-87994464	136	AAGCTGCAGACCTTCGCGTTGAGTGTTACAGCTC	TTAAAGGCCGCGCGTCTGGAGTTGTTCGTTCCTCCTGATGAGTTCGTGGTCTCCCTGGCTTCAGGTGTA	0	Reverse	34	1	69	0	1	0.5	97.0588	97.0588	100	33.3333	103	0.492754	1	.	.	LTR12D	.	.	.	.	.	piR-hsa-3107248, piR-hsa-3240732, piR-hsa-3351054, piR-hsa-3512358, piR-hsa-3651319, piR-hsa-3880110, piR-hsa-4706085, piR-hsa-4850539, piR-hsa-5043179, piR-hsa-5557286, piR-hsa-5594812, piR-hsa-5679412, piR-hsa-6133055, piR-hsa-6565339, piR-hsa-6722859, piR-hsa-6749760, piR-hsa-6918091, piR-hsa-7216182, piR-hsa-7454890, piR-hsa-7557943, piR-hsa-7773090, piR-hsa-8018827, piR-hsa-8053899, piR-hsa-…	URS0000EAAC72_9606 (lncRNA), URS0000EA74AF_9606 (lncRNA), URS0000EBC81E_9606 (lncRNA), URS0000EB1AF0_9606 (lncRNA), URS0000EA643B_9606 (lncRNA), URS0000EA683B_9606 (lncRNA), URS0000EA7AC6_9606 (lncRNA), URS0000EAB591_9606 (lncRNA), URS0000EAC0F5_9606 (lncRNA), URS0000EB5D44_9606 (lncRNA), URS0000EBD5CE_9606 (lncRNA), URS0000EBF92B_9606 (lncRNA), URS0000EA56E2_9606 (lncRNA), URS0000EA0878_9606 (ln…	.	.	.	.	0	0	0	0	0	0	0	0	0	0	0	25.6283	0	0	726.028
chr1_398	chr1:88279871-88279972	chr1:88745554-88745655	101	TGCTATTCATGCTCCCTCTCACTCAACCCATTCAAG	ACAAAACTTTCAAGTACAACTTGCCCTTCC	0	Forward	36	1	30	0	1	0.5	97.2222	97.2222	100	100	66	1.2	1	lncR.	PKN2-AS1	.	.	.	.	.	lnc-GTF2B-15:7 (lnc_R.), lnc-GTF2B-15:12 (lnc_R.)	.	URS0000D5F5F8_9606 (lncRNA), URS0000D5EF06_9606 (lncRNA)	.	.	.	.	0	0	0	0	0	0	0	0	0	0	0	0	0	0	0
chr1_399	chr1:88312960-88313061	chr1:88778643-88778744	101	AGATAGATAGATAGATAGATAGAT	AGGTAGGAGATAGAT,AGATAGATGGATGAC	0	Forward	24	2	15	0	1	0.333333	66.6667	69.3901	53.3333	53.3333	39	1.6	1	lncR.	PKN2-AS1	(GTAG)n, (AGAT)n	.	.	.	.	lnc-GTF2B-15:7 (lnc_R.), lnc-GTF2B-15:12 (lnc_R.), lnc-GTF2B-9:1 (lnc_R.)	.	URS0000D5F5F8_9606 (lncRNA), URS0000D5EF06_9606 (lncRNA), URS00008B3578_9606 (lncRNA)	.	.	.	.	0	0	0	0	0	0	0	0	0	0	22.406	0	0	0	0
chr1_400	chr1:88723954-88724058	chr1:89189637-89189741	104	AGAGATAAGGAGATACTCAAGTCACTT	TAAGTTAGAGATGAGATTTTAGAGATAAGGAGATAGAGATTTAGAGATTTG	0	Reverse	27	1	51	0	1	0.5	96.2963	96.2963	100	100	78	0.529412	1	protein_coding	PKN2	MIRb, (TTAGAGAT)n, (AGATAG)n	.	Yes	C11orf30, MAFF, GATA3, ZNF316	.	lnc-GTF2B-6:1 (lnc_R.)	.	URS00009C35F6_9606 (lncRNA)	1	1 CS: 71 W: 32.63	.	210969_at, 212628_at, 212629_s_at, 230400_s_at	0	41.4466	0	0	47.6885	0	0	0	0	0	0	33.4388	0	0	0
chr1_401	chr1:88730297-88730390	chr1:89195980-89196073	93	CAGTAAGGCCATCAGGGACCCAG	AAACAAGAAGTAGAAAGGTAGCCAGTCTAGGGCTTGTATAGCAGTGCC	0	Forward	23	1	48	0	2	1	100	100	100	100	71	0.479167	1	protein_coding	PKN2	MLT1J, MLT1L	.	Yes	.	.	lnc-GTF2B-6:1 (lnc_R.)	.	URS00009C35F6_9606 (lncRNA)	.	.	.	210969_at, 212628_at, 212629_s_at, 230400_s_at	0	0	0	0	53.269	0	0	0	0	0	0	0	0	0	0
chr1_402	chr1:88773408-88773541	chr1:89239091-89239224	133	ACTGGTGTCAAACTCCTGGCCTCAAGTGATCTGC	ATGTGCCACTGCACCTGGCTAATTTCTGTATTTTTAGTAGAGACAGGGTTTTACCATGATGGCCAC	0	Reverse	34	1	66	0	1	0.5	97.0588	97.0588	100	16.6667	100	0.515152	1	protein_coding	PKN2	AluSz6	.	.	FOS, JUND	.	lnc-GTF2B-6:1 (lnc_R.)	piR-hsa-4772016	URS00009C35F6_9606 (lncRNA)	.	.	.	210969_at, 212628_at, 212629_s_at	0	0	0	11.8718	0	62.7794	0	0	0	0	0	0	0	0	0
chr1_403	chr1:88831464-88831532	chr1:89297147-89297215	68	ATTTGATTTATGTATTTTGAGTG	TACTACATTGTCCCACGTAGTAT	0	Forward	23	1	23	0	1	0.5	95.6522	95.6522	100	100	46	1	1	protein_coding	PKN2	.	.	.	.	.	.	.	.	1	1 CS: 110 W: 31.8	.	212628_at, 212629_s_at	87.5033	1214.11	115.285	714.72	1209.49	243.839	142.577	525.159	49.3584	13.5378	132.488	780.239	225.606	0	153.764
chr1_404	chr1:88994938-88995024	chr1:89460621-89460707	86	CTTGTTTTCTGAATACAAAAATTA	CCCTTATACCCTAATATTACCCTTATATTACCTTATACC	0	Reverse	24	1	39	0	1	0.5	92	96	100	100	63	0.615385	1	.	.	.	.	.	.	.	.	.	.	2	1 CS: 225 PAS: 208 W: 49.82 1 CS: 121 W: 32.44	.	.	0	62.5272	0	0	0	0	0	0	0	0	0	13.4524	0	0	0
chr1_405	chr1:89037756-89037844	chr1:89503439-89503527	88	TTTTTATATAAAGCTGCTTTTTACATAAAGAA	GACTCTGAATTTCAGGTATGGTATA	0	Forward	32	1	25	0	1	0.5	96.875	96.875	100	100	57	1.28	1	.	.	Helitron3Na_Mam	.	.	.	.	lnc-PKN2-1:1 (lnc_R.)	.	URS00008BB94B_9606 (lncRNA), URS00009C3F7C_9606 (lncRNA), URS0000E95A2E_9606 (lncRNA), URS0000E9D8EE_9606 (lncRNA), URS0000E98381_9606 (lncRNA)	1	1 CS: 129 PAS: 107 W: 41.52	.	.	0	158.917	0	107.247	56.2617	0	0	15.6594	0	0	0	0	0	0	0
chr1_406	chr1:89079744-89079860	chr1:89545427-89545543	116	GAATATAAATTGTGAAGATTTCATGG	GCATTTATTAGTTCCCCAAATTAATACTTTTATAATTTCTTACACCTGTCTTTACTGAAACCTCT	0	Reverse	26	1	65	0	1	0.5	96.1538	96.1538	100	40	91	0.4	1	.	.	MER11C	.	.	.	.	.	.	URS00009C3F7C_9606 (lncRNA), URS00009AE038_9606 (lncRNA), URS0000EBA65C_9606 (lncRNA)	1	1 CS: 161 W: 32.07	.	.	0	0	0	0	0	0	0	0	0	0	0	0	0	0	0
chr1_407	chr1:89208513-89208591	chr1:89674196-89674274	78	CTACCCATTGAGATGAAAACAAT	AAGCCTATATGTGTCTTGGTGTCAAGAAACAGC	0	Forward	23	1	33	0	1	0.5	95.6522	95.6522	100	100	56	0.69697	1	.	.	LTR84b	.	.	.	.	.	.	.	.	.	.	.	0	0	0	0	0	0	0	0	0	0	0	0	0	0	0
chr1_408	chr1:89273154-89273276	chr1:89738837-89738959	122	ATTTACAATCCCTTAGCTAGACATAAAGATTCTCCAAGTCCCCAC	CAGATTAAATAGATACAGAGTGCTGATTGGTGT	0	Forward	45	1	33	0	1	0.5	97.7778	97.7778	100	100	78	1.36364	1	.	.	LTR12E	.	.	NFATC3, CTCF, ZNF316	.	.	piR-hsa-4023765, piR-hsa-4729730, piR-hsa-6327000, piR-hsa-6830842	URS00005586B4_9606 (piRNA)	.	.	.	.	0	44.2265	0	0	0	0	0	0	0	0	0	0	0	0	0
chr1_409	chr1:89279040-89279115	chr1:89744723-89744798	75	CGATGAAACCACGGTAGCAGCAACCA	TAGGGCATCGCTTGGTTTTTCAAA	0	Forward	26	1	24	0	1	0.5	96.1538	96.1538	100	100	50	1.08333	1	.	.	.	.	Yes	.	.	.	.	.	.	.	.	.	0	0	0	0	0	0	0	0	0	0	0	0	0	0	0
chr1_410	chr1:89437954-89438084	chr1:89903513-89903643	130	ATATGGACATATATCAGTTCCCAAAATTAATA	CTTTTATAATTTCTTATGCCTGTCTTTACTTCAATCTCTGAATATAAATTGTGGAGATTTCATTTTA	0	Reverse	32	1	67	0	1	0.5	96.875	96.875	100	57.1429	99	0.477612	1	lncR.	AL596214.1	MER11A	.	.	.	.	.	.	URS0000EA6D41_9606 (lncRNA), URS0000EEB108_9606 (lncRNA)	1	1 CS: 141 W: 33.01	.	.	0	0	0	24.2874	0	0	93.8721	0	0	0	0	17.8681	0	0	0
chr1_411	chr1:89886893-89886966	chr1:90352452-90352525	73	TTTTTAAAAAGACATTTTTAAAA	AAGACATTTTTAAAATGGGGCATTTTAA	0	Forward	23	1	28	0	0	0	47.8261	47.8261	100	100	51	0.821429	1	protein_coding	AC093423.3, LRRC8D	L1ME4a	.	.	.	.	.	.	.	2	1 CS: 163 W: 34.23 2 CS: 63 W: 33.3	.	.	0	0	0	85.9907	0	0	0	188.337	0	0	0	0	0	0	0
chr1_412	chr1:89984363-89984519	chr1:90449922-90450078	156	AGATTAGCTAGATACAGAGTGTGGA	CAAAAAGGTTCTCCAAGTCCCCACC,TTGGTGCATTCACAAA,TTGGTGTGTTTACAAA	0	Unknown	25	3	19	5.19615	1	0.25	64	64.2647	20	37.9088	44	1.31579	1	.	.	LTR12E	.	.	ZBTB33	.	.	piR-hsa-3858791, piR-hsa-4542179, piR-hsa-5341499, piR-hsa-6488183	URS0000EA4C4A_9606 (lncRNA), URS0000EBB395_9606 (lncRNA), URS0000217972_9606 (piRNA), URS0000140720_9606 (piRNA), URS00002CE655_9606 (piRNA), URS0000344EFA_9606 (piRNA), URS000057C977_9606 (piRNA), URS00005586B4_9606 (piRNA)	.	.	.	.	0	0	45.037	20.2653	0	0	0	0	0	0	0	29.818	0	0	0
chr1_413	chr1:90140489-90140566	chr1:90606047-90606124	77	CAAGTCTCTAGGAAGTTCCAAACT	TTCCCACATCTTCCTGTCTTCTGAGATCTC	0	Forward	24	1	30	0	1	0.5	91.6667	91.6667	100	100	54	0.8	1	.	.	THE1B-int	.	.	.	.	.	.	URS0000E94642_9606 (lncRNA), URS0000E9B494_9606 (lncRNA)	.	.	.	.	0	0	0	0	0	0	0	0	0	0	0	0	0	0	0
chr1_414	chr1:90330959-90331116	chr1:90796517-90796674	157	AGTGAACAATCTGAAAAAAAAATCAAGAAAGTAATCCCATGTAC	AACATGTACTATAAAAAGTAGAAGTATACAAAATCAGCATGCAAAAATCAGTAGTATTTCTATGTGCCAA	0	Reverse	44	1	70	0	1	0.5	95.5556	97.7778	100	30	114	0.628571	1	.	.	L1MA3	.	.	.	.	.	.	.	2	1 CS: 287 PAS: 263 W: 47.82 1 CS: 177 PAS: 154 W: 40.92	.	.	0	0	0	0	0	0	0	0	0	0	0	0	0	0	0
chr1_415	chr1:90638893-90638990	chr1:91104450-91104547	97	AGTGAGCCATAATGATGCCACTGCATTCCAG	CCTGGTCAACAGAGAGAGAGAGAGAGAGACCCTATG	0	Unknown	31	1	36	0	1	0.5	96.7742	96.7742	100	100	67	0.861111	1	.	.	AluJo, AluJb	.	.	.	.	.	.	URS0000EC241A_9606 (lncRNA)	.	.	.	.	0	0	0	0	0	0	0	0	0	0	0	0	0	0	0
chr1_416	chr1:90666426-90666502	chr1:91131983-91132059	76	TTATTACACTTATACTAAAATCCAAACT	CCTTATTTTGCCTTACATCTC	0	Unknown	28	1	21	0	1	0.5	96.4286	96.4286	100	100	49	1.33333	1	.	.	L2a	.	.	.	.	.	.	URS0000EB8982_9606 (lncRNA)	1	1 CS: 118 W: 31.76	.	.	0	0	0	0	0	0	0	0	0	0	0	0	0	0	0
chr1_417	chr1:91118581-91118668	chr1:91584138-91584225	87	ACTACAGGCGCCCACCACCACGCC	TGGCTAATTTTTGTATTTTTTACTAAAAAAAATACAAAAT	0	Unknown	24	1	40	0	2	1	100	100	100	100	64	0.6	1	.	.	AluSx1	.	.	.	.	.	.	URS0000EAC9CD_9606 (lncRNA)	.	.	.	.	17.1526	0	0	0	0	0	55.8966	0	0	0	0	0	0	0	0
chr1_418	chr1:91484718-91484836	chr1:91950275-91950393	118	GTCCATGAAATCTTCACAATTTATGTTC	AGAGACTGCAGTAAAGACAAGCATAAGAAATTATAAAAGTGTTAATTTGGGGAACTAATAAAT	0	Forward	28	1	63	0	2	1	100	100	100	33.3333	91	0.444444	1	.	.	MER11C	.	.	.	.	.	.	.	1	1 CS: 201 PAS: 185 W: 49.04	.	.	0	0	0	0	0	0	0	0	0	0	0	0	0	0	0
chr1_419	chr1:92103105-92103188	chr1:92568662-92568745	83	GCTTGTGAGTTATTGCAAATTGATGGAA	TGAGAAAGTGGATTTCAGAAGGGTTGCA	0	Reverse	28	1	28	0	2	1	100	100	100	100	56	1	1	protein_coding	BTBD8	Tigger9b	.	.	.	.	.	.	.	.	.	.	1569693_at	0	0	0	0	0	0	58.5583	0	0	0	0	0	0	0	0
chr1_420	chr1:92164590-92164671	chr1:92630147-92630228	81	GCCTGGGTGACAGAGCGAGACCC	CGTTACGGCGAGCTGAGATCGCACCACTGCACTCCT	0	Unknown	23	1	36	0	1	0.5	95.6522	95.6522	100	100	59	0.638889	1	protein_coding	BTBD8	AluSz6, AluJb	.	.	.	.	.	.	.	.	.	.	.	0	39.8039	0	0	0	0	0	0	13.8444	0	0	42.818	86.2906	0	0
chr1_421	chr1:92723392-92723514	chr1:93188949-93189071	122	ATAAATTGTGAAGATTTCATGGACATTTATCA	GTTCCCAAAATTAATACTTTGATAATTTCTTACACCTGTCTTTACTGCAATCTCTGAAC	0	Reverse	32	1	59	0	1	0.5	96.875	96.875	100	100	91	0.542373	1	protein_coding	EVI5	MER11C	.	.	.	.	lnc-FAM69A-2:1 (lnc_R.)	piR-hsa-931936	URS00009AF590_9606 (lncRNA), URS00008B2CFD_9606 (lncRNA), URS00009BAB44_9606 (lncRNA)	1	1 CS: 182 W: 31.78	.	208297_s_at, 208298_at, 209717_at	0	35.3812	0	0	13.5699	0	39.991	0	0	0	0	0	0	0	0
chr1_422	chr1:92798892-92799007	chr1:93264449-93264564	115	GAAACCCTGTCTCTACTAAAAATACGAAAATTAGC	TGGGTGTGGTGGCATGCGCCTGTAGCCCCAGCCTGGCCAACATGGC	0	Unknown	35	1	46	0	1	0.5	94.4444	97.2222	100	100	81	0.76087	1	.	.	AluSc	.	.	.	.	.	piR-hsa-6521175	.	.	.	.	.	0	9.37908	0	0	0	0	21.2021	36.0437	0	0	0	0	0	18.2925	0
chr1_423	chr1:92809845-92809926	chr1:93275402-93275483	81	ACAACAAACCCAAGAGGTAAGTATTATTA	TCATTATCATTATTTTTTAATAAT	0	Forward	29	1	24	0	1	0.5	96.5517	96.5517	100	100	53	1.20833	1	.	.	MIRb, (TAT)n	.	.	.	.	.	.	.	1	1 CS: 132 W: 31.98	.	.	0	0	0	0	0	0	0	0	0	0	0	0	0	0	0
chr1_424	chr1:93117144-93117223	chr1:93582701-93582780	79	GTTTGGAAATGGTGCCTTTTATTATTTTC	CGATAAAGATAACCGTATCAAA	0	Forward	29	1	22	0	2	1	100	100	100	100	51	1.31818	1	protein_coding	MTF2	.	.	.	.	.	lnc-TMED5-5:1 (lnc_R.)	.	URS00008BCBDE_9606 (lncRNA), URS00009AF4F2_9606 (lncRNA)	1	1 CS: 203 PAS: 182 W: 48.17	.	203345_s_at, 203346_s_at, 203347_s_at	113.207	0	0	39.7707	229.501	0	0	0	0	0	0	0	0	0	82.8882
chr1_425	chr1:93171145-93171277	chr1:93636702-93636834	132	AGCCAGCGAGACCACAAACCCACCAGGAGGAA	CGAACAACTCCAGACACGCCACCTTAAGAGCTGTAACTCTCACTGCAAAGGTCTGCAGCTTCACTCCTG	0	Unknown	32	1	69	0	1	0.5	96.875	96.875	100	11.1111	101	0.463768	1	protein_coding	TMED5	LTR12C	.	.	MLLT1, ZBTB33	.	.	piR-hsa-3032654, piR-hsa-3089356, piR-hsa-3517214, piR-hsa-4259095, piR-hsa-4365650, piR-hsa-4919595, piR-hsa-5235452, piR-hsa-5421831, piR-hsa-5552251, piR-hsa-5606474, piR-hsa-6356570, piR-hsa-7106874, piR-hsa-7770961, piR-hsa-7772002, piR-hsa-8139089, piR-hsa-8192817	URS0000058F30_9606 (piRNA)	.	.	.	202194_at, 202195_s_at, 228022_at	56.7455	98.163	0	0	0	0	18.4921	0	0	0	0	26.3991	0	319.087	19.943
chr1_426	chr1:93479932-93480053	chr1:93945489-93945610	121	AAGACAGGCATAAGAAATTATAAGAGTATTATT	TGGGAACTGATAACTGTCCAGGAAATCTTCACAATTTATGTTCAGAGATTGAAGTA	0	Forward	33	1	56	0	1	0.5	96.9697	96.9697	100	100	89	0.589286	1	protein_coding	FNBP1L	MER11A	.	.	.	.	.	piR-hsa-432585, piR-hsa-1027642, piR-hsa-3389025, piR-hsa-5432624	.	1	1 CS: 110 PAS: 93 W: 45.91	.	.	0	0	0	39.1187	82.0867	0	100.797	45.6948	0	0	0	0	0	0	0
chr1_427	chr1:93833929-93834046	chr1:94299485-94299602	117	AAATGTCCATGAAATCTTCAAAATTTA	CATTCAGAGATTGCAGTAAAGACAGGCGTAAGAAATTATAAAGCTATTAATTTGGGGAACTAAC	0	Forward	27	1	64	0	1	0.5	96.2963	96.2963	100	25	91	0.421875	1	protein_coding	BCAR3	MER11C	.	.	.	.	lnc-DNTTIP2-1:2 (lnc_R.), lnc-DNTTIP2-1:3 (lnc_R.)	piR-hsa-5672057	URS00008BC388_9606 (lncRNA), URS00008B8183_9606 (lncRNA), URS0000E9900C_9606 (lncRNA)	.	.	.	.	0	175.182	0	80.8895	0	0	0	165.353	0	0	0	0	0	0	112.391
chr1_428	chr1:93952596-93952714	chr1:94418152-94418270	118	GTCCATGAAATCTTCACAATTTATGTTC	AGAGATTGCAGTAAAGACAGGCATAAGAAATTATAAAAGTATTAATTTGGGGAACTAATAAAT	0	Forward	28	1	63	0	1	0.5	96.4286	96.4286	100	33.3333	91	0.444444	1	.	.	MER11C	.	.	.	.	.	.	URS0000E96643_9606 (lncRNA)	1	1 CS: 201 PAS: 185 W: 48.84	.	.	0	0	0	0	0	0	0	0	0	0	0	0	0	0	0
chr1_429	chr1:94065739-94065838	chr1:94531295-94531394	99	GGGCCCAGGCTTAAGTGACACCA	CGCTGATGAGATATTAATAATGATCTTAAAATGATATGGAATTGGTATTTCTTT	0	Reverse	23	1	54	0	1	0.5	95.6522	95.6522	100	100	77	0.425926	1	protein_coding	ABCA4	.	.	.	.	.	.	.	.	.	.	.	210082_at	0	0	0	0	0	0	0	0	0	0	0	0	0	0	0
chr1_430	chr1:94398947-94399032	chr1:94864503-94864588	85	TGGATATAGTAAATTTCACTCTT	TAGTAGTATGTAGTTGTACTCTCAAAAAAAAAACAAAACT	0	Reverse	23	1	40	0	1	0.5	95.6522	95.6522	100	100	63	0.575	1	lncR.	ARHGAP29-AS1	L1MD3	.	.	.	.	.	.	URS0000EF3C78_9606 (lncRNA)	1	1 CS: 113 W: 32.28	.	.	0	0	0	0	0	0	0	0	0	0	0	0	0	0	0
chr1_431	chr1:94462189-94462265	chr1:94927745-94927821	76	TTTTTTTATATTTAAAAAAATTA	ATTGGGAAGTTTAGAAGTGGGAAAAGTGGTC	0	Forward	23	1	31	0	0	0	87.5	91.6667	100	100	54	0.741935	1	protein_coding	ABCD3	.	.	.	HNF4A	.	lnc-F3-3:1 (lnc_R.)	.	URS00008BD633_9606 (lncRNA)	1	1 CS: 131 PAS: 115 W: 39.99	.	1554878_a_at, 202850_at	0	155.425	0	206.601	86.7063	0	0	0	36.8585	0	0	45.5984	0	0	0
chr1_432	chr1:94568131-94568227	chr1:95033687-95033783	96	TAGCTGCTTTTTTAGCTACCTTATCAGCA	TAAGCATTGTCCTGAGTGGTGGGATCTGACACCTTTTGA	0	Reverse	29	1	39	0	1	0.5	96.5517	96.5517	100	100	68	0.74359	1	.	.	HERVH-int	.	Yes	.	.	lnc-F3-3:1 (lnc_R.)	piR-hsa-6866944	URS00008BD633_9606 (lncRNA), URS0000EA8BEB_9606 (lncRNA), URS0000E9C1DB_9606 (lncRNA), URS0000EA6C33_9606 (lncRNA), URS0000EB2D9F_9606 (lncRNA)	.	.	.	.	0	0	0	0	0	0	0	0	0	0	0	0	0	0	0
[truncated: 11,623 more rows]
[truncated: 12 more columns]
