# Supplementary material for: CRISPRs in the human genome are differentially expressed between malignant and normal adjacent to tumor tissue
Source: Commun Biol. 2022 Apr 8;5:338. doi: 10.1038/s42003-022-03249-4 (PMC8993844; doi:10.1038/s42003-022-03249-4)
Supplement: Supplementary file 5 — Supplementary Data 2 [file 42003_2022_3249_MOESM5_ESM.xlsx]

## Sheet: CRISPRFinder consensus repeats
Supplementary Data 2 - CRISPRCasFinder related consensus repeat findings
CRISPRFinder consensus repeats		CRISPRMap Findings						CRISPRloci findings
ID	CRISPR Chr/start/end	V1_Structure	V1_Sequences	V1_Superclass	V2_Structure	V2_Sequences	V2_Superclass	Input Sequence	Sequence with Predicted Orientation_y	Strand	Confidence	Type	ID (Acc.Nr., ID, Start, End)	ArrayID	Match Identity	E-Value	bitScore	Strand	Genome
>Chr1_1	Chr1:154096-154216	21	-	A	-	-	-	ATAAATTGTGAAGATTTCATGGACATTTAT	ATAAATGTCCATGAAATCTTCACAATTTAT	Reverse	Medium	I-B
>Chr1_10	Chr1:1094213-1094312	-	-	F	-	-	B	TCAGCCTCCCGAGTAGCTGAGACTA	TAGTCTCAGCTACTCGGGAGGCTGA	Reverse	Medium	II-C
>Chr1_100	Chr1:13567708-13567828	-	-	A	-	-	A	AGTAGCTCCACTCCCACAGGTCCCTACC	GGTAGGGACCTGTGGGAGTGGAGCTACT	Reverse	Medium	I-E
>Chr1_101	Chr1:13636085-13636174	-	-	C	-	-	C	GGATCTGAGCTGGGCCCCAGGATCTGAGCTGG	GGATCTGAGCTGGGCCCCAGGATCTGAGCTGG	Forward	Medium	I-C
>Chr1_102	Chr1:14050022-14050231	-	-	F	-	-	D	TGTGGGCATGCATGTGCACGTGTGT	TGTGGGCATGCATGTGCACGTGTGT	Forward	High	IV-A1
>Chr1_103	Chr1:14125786-14125893	-	-	F	-	-	-	AGGCAACAAAGATCAGGGCAGGTT	AACCTGCCCTGATCTTTGTTGCCT	Reverse	High	III-B	JDST02000017_1_30_278	CRISPR-1	84.211	0.7	22.2	minus	Candidatus Accumulibacter sp. SK-02 contig000022
>Chr1_104	Chr1:14250821-14250900	-	-	F	-	-	-	AGAAATATTTATTAATAGCAAAAAAGAA	TTCTTTTTTGCTATTAATAAATATTTCT	Reverse	High	II-C
>Chr1_105	Chr1:14489305-14489409	-	-	F	-	-	D	TGTATCTATATAAATTGAGATCAA	TTGATCTCAATTTATATAGATACA	Reverse	High	II-C	HF990891_1_55_1347	CRISPR-1	78.261	0.7	22.2	plus	Peptostreptococcus anaerobius CAG:621 genomic scaffold
>Chr1_106	Chr1:15036238-15036380	-	-	-	-	-	-	CTGCCCTGCCTGCTCGCCCCAGCCCTCCCCTGCCCTGCCT	CTGCCCTGCCTGCTCGCCCCAGCCCTCCCCTGCCCTGCCT	Forward	High	IV-A3
>Chr1_107	Chr1:15138716-15138809	-	-	-	-	-	-	CCACCACGCCCAGCTAATTTTTGTATTTTT	CCACCACGCCCAGCTAATTTTTGTATTTTT	Forward	High	II-C
>Chr1_108	Chr1:15206307-15206428	-	-	-	-	-	-	CCCTCACACTTTTGTCCTGAAACACCTCTGGGAA	TTCCCAGAGGTGTTTCAGGACAAAAGTGTGAGGG	Reverse	High	I-B
>Chr1_109	Chr1:15271908-15272007	-	-	F	-	-	D	AAAAGAAAATGGCCAATTCCTTG	CAAGGAATTGGCCATTTTCTTTT	Reverse	High	III-A
>Chr1_11	Chr1:1134749-1134841	30	-	C	5	-	C	CTGCAGCCCCTCTCAGGAGGGGGCACCGTGAGGGG	CCCCTCACGGTGCCCCCTCCTGAGAGGGGCTGCAG	Reverse	High	I-G	JGZP01000006_1_18849_22151	CRISPR-1	94.118	0.076	25.4	plus	Bifidobacterium stellenboschense strain DSM 23968 Contig06
>Chr1_11	Chr1:1134749-1134841	30	-	C	5	-	C	CTGCAGCCCCTCTCAGGAGGGGGCACCGTGAGGGG	CCCCTCACGGTGCCCCCTCCTGAGAGGGGCTGCAG	Reverse	High	I-G	KB899916_1_52927_60032	CRISPR-1	79.167	0.23	23.8	minus	Elioraea tepidiphila DSM 17972 genomic scaffold
>Chr1_11	Chr1:1134749-1134841	30	-	C	5	-	C	CTGCAGCCCCTCTCAGGAGGGGGCACCGTGAGGGG	CCCCTCACGGTGCCCCCTCCTGAGAGGGGCTGCAG	Reverse	High	I-G	KK211352_2_405092_405260	CRISPR-2	93.333	0.69	22.2	minus	Prevotella brevis P6B11 genomic scaffold T496DRAFT_scaffold00001.1
>Chr1_110	Chr1:15362025-15362104	-	-	F	-	-	-	GAGATTGAGCTGGGACCTGAAGGGTGAC	GTCACCCTTCAGGTCCCAGCTCAATCTC	Reverse	Low	III-A
>Chr1_111	Chr1:15377357-15377442	-	-	-	-	-	-	CTGACCCGCTCCCAAGACAGGCCTTCCCCT	CTGACCCGCTCCCAAGACAGGCCTTCCCCT	Forward	High	I-E
>Chr1_112	Chr1:15435339-15435451	-	-	C	-	-	B	GTGTGTGCATTGTGTGCATGTGTGTG	GTGTGTGCATTGTGTGCATGTGTGTG	Forward	High	IV-A1
>Chr1_113	Chr1:15852377-15852482	-	-	F	-	-	D	AAAAATTACACAGAATAATTATA	TATAATTATTCTGTGTAATTTTT	Reverse	High	II-C
>Chr1_114	Chr1:16790162-16790259	17	-	F	-	-	D	CCTAAAGGCCTGCCTCTGGGAAG	CTTCCCAGAGGCAGGCCTTTAGG	Reverse	High	I-B
>Chr1_115	Chr1:17156293-17156415	-	-	-	-	-	-	TTTGTAACTTCACTTCAACCTCTGATTGGTTG	TTTGTAACTTCACTTCAACCTCTGATTGGTTG	Forward	Medium	I-B	KK073768_2_3444956_3447361	CRISPR-2	84.211	0.79	22.2	plus	Tolypothrix [Scytonema hofmanni] UTEX 2349 genomic scaffold
>Chr1_116	Chr1:17475131-17475285	-	-	-	-	-	-	ATATAACCATCTCCAATATAACCATTCTTTGCTATTATAACCATTG	CAATGGTTATAATAGCAAAGAATGGTTATATTGGAGATGGTTATAT	Reverse	High	II-C
>Chr1_117	Chr1:17624296-17624378	-	-	-	-	-	-	TTGAGGCGGCCTCCCTGGCCCACACCTGCCT	AGGCAGGTGTGGGCCAGGGAGGCCGCCTCAA	Reverse	Low	I-G	ABCS01000087_2_19365_19686	CRISPR-2	88.235	0.72	22.2	minus	Plesiocystis pacifica SIR-1 1103186006293
>Chr1_117	Chr1:17624296-17624378	-	-	-	-	-	-	TTGAGGCGGCCTCCCTGGCCCACACCTGCCT	AGGCAGGTGTGGGCCAGGGAGGCCGCCTCAA	Reverse	Low	I-G	ABCS01000087_1_4190_4432	CRISPR-1	88.235	0.72	22.2	minus	Plesiocystis pacifica SIR-1 1103186006293
>Chr1_118	Chr1:17687361-17687431	-	-	F	-	-	D	CCAGTTGTTAAACTTTGGCCAAC	GTTGGCCAAAGTTTAACAACTGG	Reverse	Low	I-B
>Chr1_119	Chr1:17732172-17732267	-	-	F	-	-	D	CGCGCCTGTAGTCCCAGCTACTC	CGCGCCTGTAGTCCCAGCTACTC	Forward	High	II-C
>Chr1_12	Chr1:1149602-1149720	-	-	E	-	-	F	CGTGGTGGGAAGGGGCAGAGGAGGGCAGGTCCCGTGG	CGTGGTGGGAAGGGGCAGAGGAGGGCAGGTCCCGTGG	Forward	Medium	I-E
>Chr1_120	Chr1:17748936-17749062	-	-	B	13	-	B	CATCATCACTGGCTTCCTTGTGGTTGGCA	CATCATCACTGGCTTCCTTGTGGTTGGCA	Forward	High	I-B
>Chr1_121	Chr1:18093668-18093817	-	-	D	-	-	-	AAGAGTCCATCCGCTGAGGAGTGGATAAGCAAAATGTAG	CTACATTTTGCTTATCCACTCCTCAGCGGATGGACTCTT	Reverse	High	II-C
>Chr1_122	Chr1:18622887-18623013	31	-	E	-	-	F	GCCAGGCTGGTCTAGAACTTCTGACCTCAGGTGATC	GATCACCTGAGGTCAGAAGTTCTAGACCAGCCTGGC	Reverse	Low	I-F
>Chr1_123	Chr1:19362216-19362291	22	-	-	-	-	D	CTCTGTCGCCCAGGCTGGAGTGC	CTCTGTCGCCCAGGCTGGAGTGC	Forward	Medium	I-C
>Chr1_124	Chr1:19550967-19551099	-	-	-	-	-	-	GGGAAGTGATAAATGTCCATGAAATCTTCACAATTTATGTTC	GGGAAGTGATAAATGTCCATGAAATCTTCACAATTTATGTTC	Forward	Medium	I-B
>Chr1_125	Chr1:20083198-20083300	-	-	B	-	-	-	TCAGGAATGTTCTTGGGATTCAGAGTTGCT	TCAGGAATGTTCTTGGGATTCAGAGTTGCT	Forward	High	III-A
>Chr1_126	Chr1:20149280-20149423	-	-	-	-	-	-	GCAGCCAGAACACTGGAGGGGGACCCACACCCTCTCTCCCTGGGCTGTGG	CCACAGCCCAGGGAGAGAGGGTGTGGGTCCCCCTCCAGTGTTCTGGCTGC	Reverse	Medium	I-E
>Chr1_127	Chr1:20174748-20174832	-	-	F	-	-	D	TCACACGCTCAAGAAGCTGGCCC	GGGCCAGCTTCTTGAGCGTGTGA	Reverse	Medium	I-G
>Chr1_128	Chr1:20623397-20623466	-	-	F	-	-	B	GAGGACATGCGTTTTCGGAGCAG	CTGCTCCGAAAACGCATGTCCTC	Reverse	Medium	I-B
>Chr1_129	Chr1:20998668-20998757	-	-	D	-	-	C	GGGGTATGTAGAGCCATATTCTGGATACTAATAC	GGGGTATGTAGAGCCATATTCTGGATACTAATAC	Forward	Medium	I-B
>Chr1_13	Chr1:1169122-1169215	-	-	F	-	-	D	GCAGCTCATCAGTGCAAAGCCGCC	GGCGGCTTTGCACTGATGAGCTGC	Reverse	High	I-F
>Chr1_130	Chr1:21036143-21036236	-	-	F	-	-	D	AGGGCCTCCTCTCTGCTGAGAGC	AGGGCCTCCTCTCTGCTGAGAGC	Forward	Medium	III-B
>Chr1_131	Chr1:21330093-21330217	-	-	D	-	-	-	CTGGGCCTTTAAAGGCTCCTGCCCACATACTC	CTGGGCCTTTAAAGGCTCCTGCCCACATACTC	Forward	High	I-B
>Chr1_132	Chr1:22125930-22126002	-	-	F	-	-	D	TTACCTATTATGTGCAGGTCCTG	TTACCTATTATGTGCAGGTCCTG	Forward	High	III-A
>Chr1_133	Chr1:22234997-22235127	-	-	E	-	-	-	GATTTGTACTATTATCTATTCTCTTATAGATT	GATTTGTACTATTATCTATTCTCTTATAGATT	Forward	High	V-A	CP003534_5_800762_801333	CRISPR-5	93.333	0.79	22.2	plus	Pyrococcus sp. ST04
>Chr1_133	Chr1:22234997-22235127	-	-	E	-	-	-	GATTTGTACTATTATCTATTCTCTTATAGATT	GATTTGTACTATTATCTATTCTCTTATAGATT	Forward	High	V-A	CP003534_3_155536_155846	CRISPR-3	93.333	0.79	22.2	minus	Pyrococcus sp. ST04
>Chr1_133	Chr1:22234997-22235127	-	-	E	-	-	-	GATTTGTACTATTATCTATTCTCTTATAGATT	GATTTGTACTATTATCTATTCTCTTATAGATT	Forward	High	V-A	CP003534_1_154588_155229	CRISPR-1	93.333	0.79	22.2	minus	Pyrococcus sp. ST04
>Chr1_133	Chr1:22234997-22235127	-	-	E	-	-	-	GATTTGTACTATTATCTATTCTCTTATAGATT	GATTTGTACTATTATCTATTCTCTTATAGATT	Forward	High	V-A	BA000001_1_637738_638919	CRISPR-1	93.333	0.79	22.2	minus	Pyrococcus horikoshii OT3 DNA
>Chr1_134	Chr1:22314704-22314790	-	-	-	-	-	C	GATCAAGTTGAGGTCAGTCATATTGGGTTAG	GATCAAGTTGAGGTCAGTCATATTGGGTTAG	Forward	High	I-B
>Chr1_135	Chr1:23224346-23224474	-	-	-	-	-	-	ATTAAAATGAAATCTTCACAATTTATGTTC	ATTAAAATGAAATCTTCACAATTTATGTTC	Forward	High	I-B
>Chr1_136	Chr1:23430766-23430866	22	-	F	-	-	D	GCACCAGGACAGGGACTGGCCAAAC	GTTTGGCCAGTCCCTGTCCTGGTGC	Reverse	High	III-A
>Chr1_137	Chr1:23752600-23752712	-	-	F	-	-	D	TAATTCCAGCACTTTGGGAGGCCGAGG	CCTCGGCCTCCCAAAGTGCTGGAATTA	Reverse	High	I-B
>Chr1_138	Chr1:23813375-23813451	-	-	F	-	-	-	CAGCTAATTTTTGTATTTTTAGTA	CAGCTAATTTTTGTATTTTTAGTA	Forward	High	II-C
>Chr1_139	Chr1:23980712-23980783	-	-	F	-	-	-	TGCCTTAAATTTCCCGGTTGGTCCA	TGCCTTAAATTTCCCGGTTGGTCCA	Forward	High	II-C
>Chr1_14	Chr1:1307990-1308069	-	17	C	-	-	A	GCCGCCCGCGCGCACCGCCCGCTGTCAC	GCCGCCCGCGCGCACCGCCCGCTGTCAC	Forward	Medium	IV-A3	LMFP01000003_1_1108336_1114015	CRISPR-1	88.235	0.77	22.2	plus	Pelomonas sp. Root1444 contig_11
>Chr1_140	Chr1:24104597-24104693	-	-	-	-	-	-	TCCCAAGTAGCTGGGATTACAGG	TCCCAAGTAGCTGGGATTACAGG	Forward	Medium	II-C
>Chr1_141	Chr1:24133130-24133248	-	-	D	-	-	-	TACCAATTTCTGTGGCATGCCAGGTAATATATG	TACCAATTTCTGTGGCATGCCAGGTAATATATG	Forward	High	I-B
>Chr1_142	Chr1:24417179-24417266	-	-	-	-	-	-	AAGTCACTGTCAGGCTCTGGGCTAGATCTCA	AAGTCACTGTCAGGCTCTGGGCTAGATCTCA	Forward	High	II-C
>Chr1_143	Chr1:24490452-24490556	-	-	F	-	-	D	GGATTGTATATGCACCAATCAGCAC	GTGCTGATTGGTGCATATACAATCC	Reverse	High	III-D
>Chr1_144	Chr1:24721999-24722106	-	-	-	-	-	-	CACCAATGGACACTCTGTATCTAGCT	AGCTAGATACAGAGTGTCCATTGGTG	Reverse	Medium	II-A	LFTC01000048_1_57854_59276	CRISPR-1	80.952	0.75	22.2	plus	Clostridiales bacterium DTU083 scaffold13716
>Chr1_144	Chr1:24721999-24722106	-	-	-	-	-	-	CACCAATGGACACTCTGTATCTAGCT	AGCTAGATACAGAGTGTCCATTGGTG	Reverse	Medium	II-A	LFTC01000012_1_49_487	CRISPR-1	80.952	0.75	22.2	plus	Clostridiales bacterium DTU083 scaffold7259
>Chr1_145	Chr1:25155269-25155361	-	-	-	-	-	C	AAAAATCCTAAGTAAAATACTAGAAAACCAACCC	GGGTTGGTTTTCTAGTATTTTACTTAGGATTTTT	Reverse	High	II-A	ATUM01000048_1_20209_20502	CRISPR-1	88.235	0.77	22.2	minus	Bacillus coagulans DSM 1 = ATCC 7050 G318DRAFT_scaffold00048.48_C
>Chr1_145	Chr1:25155269-25155361	-	-	-	-	-	C	AAAAATCCTAAGTAAAATACTAGAAAACCAACCC	GGGTTGGTTTTCTAGTATTTTACTTAGGATTTTT	Reverse	High	II-A	KQ955815_1_10913_11273	CRISPR-1	88.235	0.77	22.2	minus	Bacillus coagulans strain GED7749B genomic scaffold Scaffold65
>Chr1_145	Chr1:25155269-25155361	-	-	-	-	-	C	AAAAATCCTAAGTAAAATACTAGAAAACCAACCC	GGGTTGGTTTTCTAGTATTTTACTTAGGATTTTT	Reverse	High	II-A	KI519465_1_19196_19359	CRISPR-1	88.235	0.77	22.2	minus	Bacillus coagulans CSIL1 genomic scaffold
>Chr1_145	Chr1:25155269-25155361	-	-	-	-	-	C	AAAAATCCTAAGTAAAATACTAGAAAACCAACCC	GGGTTGGTTTTCTAGTATTTTACTTAGGATTTTT	Reverse	High	II-A	ALAS01000290_1_61_420	CRISPR-1	88.235	0.77	22.2	minus	Bacillus coagulans DSM 1 = ATCC 7050 strain DSM 1 contig000290
>Chr1_145	Chr1:25155269-25155361	-	-	-	-	-	C	AAAAATCCTAAGTAAAATACTAGAAAACCAACCC	GGGTTGGTTTTCTAGTATTTTACTTAGGATTTTT	Reverse	High	II-A	ALAS01000251_1_56169_56863	CRISPR-1	88.235	0.77	22.2	minus	Bacillus coagulans DSM 1 = ATCC 7050 strain DSM 1 contig000251
>Chr1_145	Chr1:25155269-25155361	-	-	-	-	-	C	AAAAATCCTAAGTAAAATACTAGAAAACCAACCC	GGGTTGGTTTTCTAGTATTTTACTTAGGATTTTT	Reverse	High	II-A	ALAS01000227_1_61_619	CRISPR-1	88.235	0.77	22.2	minus	Bacillus coagulans DSM 1 = ATCC 7050 strain DSM 1 contig000227
>Chr1_145	Chr1:25155269-25155361	-	-	-	-	-	C	AAAAATCCTAAGTAAAATACTAGAAAACCAACCC	GGGTTGGTTTTCTAGTATTTTACTTAGGATTTTT	Reverse	High	II-A	CP009709_2_2584186_2585867	CRISPR-2	88.235	0.77	22.2	minus	Bacillus coagulans DSM 1 = ATCC 7050
>Chr1_146	Chr1:25531194-25531262	-	-	F	-	-	D	ATCACAAGCAAGGGGGCCGATTA	TAATCGGCCCCCTTGCTTGTGAT	Reverse	High	III-A
>Chr1_147	Chr1:25533534-25533625	18	-	-	-	-	-	CCTGTAGTCCCAGCTACTTGGGAGGCT	CCTGTAGTCCCAGCTACTTGGGAGGCT	Forward	High	II-C
>Chr1_148	Chr1:25586123-25586213	-	-	F	-	-	-	GGTCCAGGGGCTCTCATGATAGG	GGTCCAGGGGCTCTCATGATAGG	Forward	High	III-B
>Chr1_149	Chr1:26006809-26006894	-	-	-	-	-	-	TGCGCTCAGCCACCTCCACGCATTTCA	TGAAATGCGTGGAGGTGGCTGAGCGCA	Reverse	Low	I-C
>Chr1_15	Chr1:1449299-1449418	-	-	-	-	-	-	CTCTGTTCCCTCTGTCAGTCTTTCTCT	CTCTGTTCCCTCTGTCAGTCTTTCTCT	Forward	High	III-A
>Chr1_150	Chr1:26496049-26496148	-	-	F	-	-	D	TGAGGCTGCAGTGAGCAGAGATC	TGAGGCTGCAGTGAGCAGAGATC	Forward	Medium	I-G
>Chr1_151	Chr1:26673874-26673976	-	-	-	-	-	-	CTCCCAAAGTGTTGGGATTACAGG	CTCCCAAAGTGTTGGGATTACAGG	Forward	High	III-B
>Chr1_152	Chr1:26927188-26927343	-	-	-	-	-	-	TGTGTGTGTGTCAGGGTCTTGCTCTGTTGTCCCAGCTGGAGCACAGTGGC	TGTGTGTGTGTCAGGGTCTTGCTCTGTTGTCCCAGCTGGAGCACAGTGGC	Forward	High	II-C
>Chr1_153	Chr1:27386095-27386216	-	-	E	15	-	F	CCTCCCAAAGTGCTGGGATTACAGGCGTGAGCCACC	CCTCCCAAAGTGCTGGGATTACAGGCGTGAGCCACC	Forward	Medium	II-C
>Chr1_154	Chr1:27498892-27499015	-	-	-	-	-	-	CCTTGGCCTCCCAAAGTGCTAGGATTACA	CCTTGGCCTCCCAAAGTGCTAGGATTACA	Forward	High	III-A
>Chr1_155	Chr1:27724489-27724615	-	-	-	-	-	-	GCCTCGGCCTCCCAAAGTGCTGGGATTACAG	GCCTCGGCCTCCCAAAGTGCTGGGATTACAG	Forward	High	I-B
>Chr1_156	Chr1:27726603-27726692	-	-	F	-	-	-	TCAGAATCGGAGGTAGCAAGGCTT	TCAGAATCGGAGGTAGCAAGGCTT	Forward	Medium	I-B
>Chr1_157	Chr1:27786386-27786502	-	-	-	-	-	-	CTCTGACCACTCTATATAACTAGTATCCTCTGCCCACC	GGTGGGCAGAGGATACTAGTTATATAGAGTGGTCAGAG	Reverse	High	II-C
>Chr1_158	Chr1:27847168-27847271	-	-	F	-	-	B	TGTAATCCAAGCACTTTGGGAGGC	GCCTCCCAAAGTGCTTGGATTACA	Reverse	High	I-B
>Chr1_159	Chr1:27960343-27960437	-	-	F	-	-	D	CAGCTGGGTTACCTGTACAGGTGA	CAGCTGGGTTACCTGTACAGGTGA	Forward	Medium	I-B
>Chr1_16	Chr1:1473333-1473442	-	-	-	-	-	-	TTAGCCAGGATGGTCTCGATCTCCTGACCTCGTG	TTAGCCAGGATGGTCTCGATCTCCTGACCTCGTG	Forward	High	II-C
>Chr1_160	Chr1:28175932-28176010	-	-	F	-	-	-	CCATCACCACCATCACCACCTCCCAGT	ACTGGGAGGTGGTGATGGTGGTGATGG	Reverse	High	I-B
>Chr1_161	Chr1:28225046-28225151	-	-	F	-	-	D	ACCTTTTTGGGACAATTAGTAAAA	ACCTTTTTGGGACAATTAGTAAAA	Forward	High	I-B
>Chr1_162	Chr1:28632356-28632460	-	-	F	-	-	-	AACCTGGGAGGCGGAGGTTGCAGTG	AACCTGGGAGGCGGAGGTTGCAGTG	Forward	High	I-E
>Chr1_163	Chr1:30312036-30312130	-	-	F	-	-	-	CTGGGAGAGGGAGGAGGAAGGGAA	TTCCCTTCCTCCTCCCTCTCCCAG	Reverse	Medium	I-E
>Chr1_164	Chr1:30551290-30551438	-	-	B	-	-	-	AGGAGCTACCCTCTCTGCTGAGAGCTGAA	TTCAGCTCTCAGCAGAGAGGGTAGCTCCT	Reverse	Medium	II-C
>Chr1_165	Chr1:30680086-30680193	-	-	E	-	-	-	CTGCAGAGAGGAGCTACCCACTCCAGGGCCTCCTCT	AGAGGAGGCCCTGGAGTGGGTAGCTCCTCTCTGCAG	Reverse	High	II-C
>Chr1_166	Chr1:30771762-30771886	-	-	C	-	-	C	CTCTGTCACCCAGGCTGGAGTGCAGTGGTGC	CTCTGTCACCCAGGCTGGAGTGCAGTGGTGC	Forward	Low	III-D	KI913949_2_4148818_4151104	CRISPR-2	93.333	0.72	22.2	minus	Leptolyngbya sp. PCC 6406 genomic scaffold
>Chr1_167	Chr1:30795668-30795760	-	-	A	-	-	-	ATGGCTGCAAAGCCAGCTCTCTCTTCGTGGCCC	ATGGCTGCAAAGCCAGCTCTCTCTTCGTGGCCC	Forward	Low	I-C
>Chr1_168	Chr1:30970659-30970771	-	-	-	-	-	-	AAGAGATCTCACTCTAGGATAAGTAAATAGCAAGCA	TGCTTGCTATTTACTTATCCTAGAGTGAGATCTCTT	Reverse	Medium	III-B
>Chr1_169	Chr1:31235493-31235578	-	-	B	-	-	-	TCACTTGAGCTCAGGGATTTGAGGCTGCAG	TCACTTGAGCTCAGGGATTTGAGGCTGCAG	Forward	Low	III-A
>Chr1_17	Chr1:1487547-1487623	-	-	F	-	-	D	TGTGTGGGTGAAACCTGCAGGGC	GCCCTGCAGGTTTCACCCACACA	Reverse	Low	I-B
>Chr1_170	Chr1:31469822-31469892	-	-	-	-	-	-	CTCTCTCTCTCTCTGAATTCCTCTGTC	CTCTCTCTCTCTCTGAATTCCTCTGTC	Forward	Medium	I-B
>Chr1_171	Chr1:31707268-31707358	-	-	-	-	-	-	GCCAGTAAGACCTTTTCTTTTCTTTTCTTTT	GCCAGTAAGACCTTTTCTTTTCTTTTCTTTT	Forward	High	III-D
>Chr1_172	Chr1:31772541-31772624	-	-	-	-	-	-	TGTGTGACTCAGGGACCAGTCTATGAGCC	GGCTCATAGACTGGTCCCTGAGTCACACA	Reverse	High	I-B
>Chr1_173	Chr1:32014188-32014270	-	-	F	-	-	D	CCGCTGCTGCCGCCCTCGGCCAC	GTGGCCGAGGGCGGCAGCAGCGG	Reverse	Low	III-B
>Chr1_174	Chr1:32411165-32411270	-	-	F	-	-	-	TTCTTATAATAAAAGCTATTAACCTAT	ATAGGTTAATAGCTTTTATTATAAGAA	Reverse	High	II-C	KI928193_1_129647_131649	CRISPR-1	84.211	0.69	22.2	minus	Aphanizomenon flos-aquae NIES-81 genomic scaffold scaffold00002
>Chr1_175	Chr1:32448527-32448609	-	-	F	-	-	-	GCCTGAGAAGGCACCCGTTACTTAGCAGAC	GTCTGCTAAGTAACGGGTGCCTTCTCAGGC	Reverse	Medium	III-D
>Chr1_176	Chr1:32606617-32606720	-	-	E	-	-	C	GCAACAGAACAGCTCTCAGGAGACCTGAAGTGG	CCACTTCAGGTCTCCTGAGAGCTGTTCTGTTGC	Reverse	High	III-B
>Chr1_177	Chr1:32714144-32714215	-	-	F	-	-	D	ACTATATTGGCCAGGCTGGTCAC	ACTATATTGGCCAGGCTGGTCAC	Forward	Medium	I-B
>Chr1_178	Chr1:32762841-32762953	-	-	-	-	-	-	GCCTCCCAAAGTGCTGGGATTACAGG	GCCTCCCAAAGTGCTGGGATTACAGG	Forward	High	I-B
>Chr1_179	Chr1:33041114-33041205	-	-	F	-	-	D	TTCAAGGCTGCAGCCAGGTATGAT	TTCAAGGCTGCAGCCAGGTATGAT	Forward	High	I-B
>Chr1_18	Chr1:1508170-1508247	-	-	F	-	-	D	TCCTGGGCCCCTGAGCCACAGTGG	TCCTGGGCCCCTGAGCCACAGTGG	Forward	Medium	I-B
>Chr1_180	Chr1:33133580-33133654	-	-	C	-	-	D	CACTGCAGCTTGCAAGCCACCCA	TGGGTGGCTTGCAAGCTGCAGTG	Reverse	Medium	I-G
>Chr1_181	Chr1:33224564-33224689	-	-	E	-	-	-	TGAAACACAGTGGACATGTCTAAATTATGTATAATT	AATTATACATAATTTAGACATGTCCACTGTGTTTCA	Reverse	High	I-B
>Chr1_182	Chr1:33356808-33356913	-	-	F	-	-	-	CACCTCCCAGACGGGGTGGCGGCCGGGC	CACCTCCCAGACGGGGTGGCGGCCGGGC	Forward	Medium	I-C
>Chr1_183	Chr1:33503819-33503897	-	-	F	-	-	D	TTGCTACTTCATATATTGTCTCAAA	TTGCTACTTCATATATTGTCTCAAA	Forward	High	I-B
>Chr1_184	Chr1:33977322-33977459	-	-	E	-	-	-	CATGAATGTTCAGATACCCTCCCTATTACCCAGCAAA	CATGAATGTTCAGATACCCTCCCTATTACCCAGCAAA	Forward	High	I-B
>Chr1_185	Chr1:34122556-34122667	-	-	F	5	-	-	GTTTTAATTTTCATAGAACCTCCTCCCACC	GTTTTAATTTTCATAGAACCTCCTCCCACC	Forward	Low	I-B
>Chr1_186	Chr1:34363663-34363779	22	-	F	-	-	D	GAACAGTAGTAAGAGCTGGCAAG	CTTGCCAGCTCTTACTACTGTTC	Reverse	High	III-B
>Chr1_187	Chr1:34506021-34506183	-	-	-	-	-	-	CAAGCCAGGCTAATATTTCCTTCTCTGACCCATCCACTG	CAAGCCAGGCTAATATTTCCTTCTCTGACCCATCCACTG	Forward	Medium	III-D
>Chr1_188	Chr1:34636564-34636656	-	-	D	-	-	C	GGTTGGGGTACTTGCCCTTCCCCCAGAAAAGC	GGTTGGGGTACTTGCCCTTCCCCCAGAAAAGC	Forward	High	I-E
>Chr1_189	Chr1:35492762-35492839	-	-	F	-	-	D	TTCAAAAAACCTACAGCTAACAT	ATGTTAGCTGTAGGTTTTTTGAA	Reverse	High	II-C
>Chr1_19	Chr1:1860647-1860746	-	-	E	-	-	-	AAAAAAAAAGAGGGAGGAAGAGTCCCCACAAACC	GGTTTGTGGGGACTCTTCCTCCCTCTTTTTTTTT	Reverse	Medium	II-C
>Chr1_190	Chr1:35688941-35689025	-	-	F	-	-	-	AGAGAAGGGGAATGGGGCAAACCACCCCG	CGGGGTGGTTTGCCCCATTCCCCTTCTCT	Reverse	High	III-B
>Chr1_191	Chr1:36086410-36086485	-	-	F	-	-	D	CGATTTTCATCCTGCGGGTGTGTAGG	CCTACACACCCGCAGGATGAAAATCG	Reverse	Medium	I-C
>Chr1_192	Chr1:36447466-36447556	-	-	D	-	-	C	TGGTTATAGTAAGGGGACATTGGCTGAGTATGA	TCATACTCAGCCAATGTCCCCTTACTATAACCA	Reverse	Medium	II-C
>Chr1_193	Chr1:36566362-36566431	-	-	F	-	-	D	TGGGAGTACTTGGGTAGGATATCT	AGATATCCTACCCAAGTACTCCCA	Reverse	Medium	II-A
>Chr1_194	Chr1:36649814-36649928	-	-	-	-	-	-	TTGAATCACCAATGACTTTCCAGTGGCCA	TGGCCACTGGAAAGTCATTGGTGATTCAA	Reverse	Medium	I-B
>Chr1_195	Chr1:36743799-36743940	-	-	-	-	-	-	ATTCATCCTTATAGTCACACAAGTGATCACATGACCCAGGTCCA	ATTCATCCTTATAGTCACACAAGTGATCACATGACCCAGGTCCA	Forward	Low	I-B
>Chr1_196	Chr1:37309171-37309260	17	-	F	-	-	D	GTGGTCCATTGAGTATGAACCAAAC	GTGGTCCATTGAGTATGAACCAAAC	Forward	High	I-B
>Chr1_197	Chr1:37520845-37520948	-	-	E	-	-	C	GCCATTGCACTCCAGCCTGGGCAACAGAGAGAGA	TCTCTCTCTGTTGCCCAGGCTGGAGTGCAATGGC	Reverse	High	I-G
>Chr1_198	Chr1:37829247-37829362	23	-	E	4	-	-	CCAGCTAATATTTTATTTTTACTAGAGATGAGGTCTC	CCAGCTAATATTTTATTTTTACTAGAGATGAGGTCTC	Forward	Medium	II-C	LIUL01000001_1_37192_40279	CRISPR-1	85	0.27	23.8	plus	Fibrobacteria bacterium AD111 contig_10
>Chr1_199	Chr1:38453693-38453797	-	-	F	-	-	-	TGTCCAGAGTAGGACAGAGCAGACAC	GTGTCTGCTCTGTCCTACTCTGGACA	Reverse	Medium	I-B
>Chr1_2	Chr1:176188-176268	-	-	F	-	-	-	AAAGACTCCATCTCAAAAACAAAAC	GTTTTGTTTTTGAGATGGAGTCTTT	Reverse	High	II-A
>Chr1_20	Chr1:1989760-1989834	-	-	F	11	-	D	CCGTGTTAGGATAAATCTTGACA	CCGTGTTAGGATAAATCTTGACA	Forward	High	III-A
>Chr1_200	Chr1:38703445-38703537	-	-	-	-	-	-	TGCTAATGTTTTATGATTTCTTAAA	TGCTAATGTTTTATGATTTCTTAAA	Forward	High	I-B
>Chr1_201	Chr1:39680684-39680767	-	-	F	-	-	-	AGCAAAAGGATAGCAACCCAGTGG	CCACTGGGTTGCTATCCTTTTGCT	Reverse	High	II-C
>Chr1_202	Chr1:39698501-39698610	-	-	-	-	-	-	CTGGAGGAGCAAAATGCAGATGGCGAGGTTGCC	CTGGAGGAGCAAAATGCAGATGGCGAGGTTGCC	Forward	Medium	I-C
>Chr1_203	Chr1:40134749-40134840	-	-	F	-	-	D	TTGAATCTCATACTAGGTCTCCTC	TTGAATCTCATACTAGGTCTCCTC	Forward	Medium	I-B
>Chr1_204	Chr1:40172789-40172913	-	-	C	-	-	C	AGAGGATGTTTAAGTTTTGATGGATACTTGCCT	AGAGGATGTTTAAGTTTTGATGGATACTTGCCT	Forward	High	I-B	KB890259_1_101500_101906	CRISPR-1	93.333	0.71	22.2	minus	Leptotrichia shahii DSM 19757 genomic scaffold
>Chr1_205	Chr1:40495348-40495791	-	-	F	-	-	D	GAGAATTCATACTGGTGAGAAACC	GGTTTCTCACCAGTATGAATTCTC	Reverse	High	III-B
>Chr1_206	Chr1:40557903-40558009	21	-	A	-	-	A	TGATTGGTCTGTTTTACAGAGAGCTGATTG	TGATTGGTCTGTTTTACAGAGAGCTGATTG	Forward	High	II-C
>Chr1_207	Chr1:40597023-40597097	-	-	F	-	-	B	CTTGAGCTCAGGAGTTCGAGGCCAG	CTTGAGCTCAGGAGTTCGAGGCCAG	Forward	Low	I-B
>Chr1_208	Chr1:41162586-41162681	-	-	F	-	-	-	AGCCACCCATTCTAGGGCCTCCTCT	AGCCACCCATTCTAGGGCCTCCTCT	Forward	Medium	I-G	JYIJ01000009_2_36471_36716	CRISPR-2	88.889	0.27	23.8	minus	Streptomyces thermoautotrophicus strain UBT1 contig_11
>Chr1_209	Chr1:41247690-41247820	-	-	-	-	-	-	TATTATGGAGATGGTCAAGAACCTGAGGTTTGA	TATTATGGAGATGGTCAAGAACCTGAGGTTTGA	Forward	High	III-B
>Chr1_21	Chr1:2060440-2060545	-	-	-	18	-	-	GGCTTCCAGTGAGAAGTGGGGCTGAATAGAGGTTTGGCAG	GGCTTCCAGTGAGAAGTGGGGCTGAATAGAGGTTTGGCAG	Forward	High	III-B
>Chr1_210	Chr1:41353474-41353584	-	-	-	-	-	-	CTCCCAAAGTGCTGGGATTATAGGC	CTCCCAAAGTGCTGGGATTATAGGC	Forward	High	I-B
>Chr1_211	Chr1:42116596-42116716	-	11	-	-	-	-	CCTGCAGGAATATCCCAGAGAGAAAGTTGAGGTTAGATTAGAGC	GCTCTAATCTAACCTCAACTTTCTCTCTGGGATATTCCTGCAGG	Reverse	High	II-C
>Chr1_212	Chr1:42308591-42308680	-	-	-	-	-	-	AGGGCTTCTCGGTTTATAAATTAAA	AGGGCTTCTCGGTTTATAAATTAAA	Forward	High	I-B
>Chr1_213	Chr1:42312796-42312920	-	-	-	-	-	-	TCTTAACCAAGAGAACTGCCAGGAAAACT	AGTTTTCCTGGCAGTTCTCTTGGTTAAGA	Reverse	High	III-A
>Chr1_214	Chr1:42618898-42618988	-	-	-	-	-	D	ATATTCTGTTGGCCAGAACTTAC	ATATTCTGTTGGCCAGAACTTAC	Forward	Medium	II-C
>Chr1_215	Chr1:42704992-42705068	-	-	A	-	-	-	GGCTGAGGCAAGAGAGTTGCTTGAAAC	GGCTGAGGCAAGAGAGTTGCTTGAAAC	Forward	Medium	I-B	LGCI01000010_2_21205_25588	CRISPR-2	88.235	0.69	22.2	minus	Lysinibacillus macroides strain DSM 54 Scaffold2
>Chr1_215	Chr1:42704992-42705068	-	-	A	-	-	-	GGCTGAGGCAAGAGAGTTGCTTGAAAC	GGCTGAGGCAAGAGAGTTGCTTGAAAC	Forward	Medium	I-B	LGCI01000010_1_11880_16486	CRISPR-1	88.235	0.69	22.2	minus	Lysinibacillus macroides strain DSM 54 Scaffold2
>Chr1_215	Chr1:42704992-42705068	-	-	A	-	-	-	GGCTGAGGCAAGAGAGTTGCTTGAAAC	GGCTGAGGCAAGAGAGTTGCTTGAAAC	Forward	Medium	I-B	LGCI01000009_1_11371_15954	CRISPR-1	88.235	0.69	22.2	plus	Lysinibacillus macroides strain DSM 54 Scaffold9
>Chr1_215	Chr1:42704992-42705068	-	-	A	-	-	-	GGCTGAGGCAAGAGAGTTGCTTGAAAC	GGCTGAGGCAAGAGAGTTGCTTGAAAC	Forward	Medium	I-B	LGCI01000005_1_1258664_1259301	CRISPR-1	88.235	0.69	22.2	plus	Lysinibacillus macroides strain DSM 54 Scaffold1
>Chr1_216	Chr1:42712996-42713079	-	-	F	-	-	-	ATTTCTTTATTGATTTTCTCCTGAG	ATTTCTTTATTGATTTTCTCCTGAG	Forward	High	III-A
>Chr1_217	Chr1:42836810-42836903	-	-	D	-	-	-	TGCCACTGCAATCCAGCCAGGGTGGCAGATTT	TGCCACTGCAATCCAGCCAGGGTGGCAGATTT	Forward	Medium	I-F
>Chr1_218	Chr1:42916600-42916703	-	-	F	-	-	-	AGCTAGACACAGAGTGCTGATTGGTG	AGCTAGACACAGAGTGCTGATTGGTG	Forward	High	II-C
>Chr1_219	Chr1:43185641-43185746	-	-	-	-	-	-	AGACCAGCCTGGGCAACATGGTGAAACCCC	GGGGTTTCACCATGTTGCCCAGGCTGGTCT	Reverse	High	I-B
>Chr1_22	Chr1:2097580-2097678	-	-	B	-	-	C	CAGCCCATGCACCCCGGAAGGCACGCCTCGCACC	GGTGCGAGGCGTGCCTTCCGGGGTGCATGGGCTG	Reverse	High	I-C
>Chr1_220	Chr1:43254751-43254922	-	-	-	-	-	-	CACTCAGCTAATTTTTTGTATTTTTAGTGGAGACGGGGTTTCACCATGTT	CACTCAGCTAATTTTTTGTATTTTTAGTGGAGACGGGGTTTCACCATGTT	Forward	High	II-C	JRAN01000059_1_42391_44387	CRISPR-1	93.75	0.43	23.8	minus	Porphyromonadaceae bacterium COT-184 OH4590 contig_59
>Chr1_221	Chr1:43617036-43617168	-	-	-	-	-	-	GCTCATTTCATTAGGTGAATGCAGGGCTTCG	CGAAGCCCTGCATTCACCTAATGAAATGAGC	Reverse	High	I-G	JPUW01000079_1_1_1922	CRISPR-1	93.333	0.72	22.2	plus	Lysinibacillus sp. BF-4 contig00079
>Chr1_221	Chr1:43617036-43617168	-	-	-	-	-	-	GCTCATTTCATTAGGTGAATGCAGGGCTTCG	CGAAGCCCTGCATTCACCTAATGAAATGAGC	Reverse	High	I-G	JPUW01000066_1_45_1549	CRISPR-1	93.333	0.72	22.2	plus	Lysinibacillus sp. BF-4 contig00066
>Chr1_221	Chr1:43617036-43617168	-	-	-	-	-	-	GCTCATTTCATTAGGTGAATGCAGGGCTTCG	CGAAGCCCTGCATTCACCTAATGAAATGAGC	Reverse	High	I-G	JPUW01000056_1_35_1598	CRISPR-1	93.333	0.72	22.2	minus	Lysinibacillus sp. BF-4 contig00056
>Chr1_222	Chr1:44833715-44833823	-	-	-	-	-	-	GCCTCCCAAAGTGCTGGGATTACAGG	GCCTCCCAAAGTGCTGGGATTACAGG	Forward	High	I-B
>Chr1_223	Chr1:45078989-45079064	-	-	F	-	-	D	CACAAAAGAAGTGAAAATGGCTGGT	ACCAGCCATTTTCACTTCTTTTGTG	Reverse	High	I-B	CP003685_2_112273_113867	CRISPR-2	93.333	0.8	22.2	plus	Pyrococcus furiosus COM1
>Chr1_223	Chr1:45078989-45079064	-	-	F	-	-	D	CACAAAAGAAGTGAAAATGGCTGGT	ACCAGCCATTTTCACTTCTTTTGTG	Reverse	High	I-B	CP003685_1_59725_61193	CRISPR-1	93.333	0.8	22.2	plus	Pyrococcus furiosus COM1
>Chr1_223	Chr1:45078989-45079064	-	-	F	-	-	D	CACAAAAGAAGTGAAAATGGCTGGT	ACCAGCCATTTTCACTTCTTTTGTG	Reverse	High	I-B	CP003098_7_852183_853585	CRISPR-7	93.333	0.8	22.2	plus	Pyrobaculum ferrireducens strain 1860
>Chr1_223	Chr1:45078989-45079064	-	-	F	-	-	D	CACAAAAGAAGTGAAAATGGCTGGT	ACCAGCCATTTTCACTTCTTTTGTG	Reverse	High	I-B	AE009950_3_312405_313932	CRISPR-3	93.333	0.8	22.2	plus	Pyrococcus furiosus DSM 3638
>Chr1_223	Chr1:45078989-45079064	-	-	F	-	-	D	CACAAAAGAAGTGAAAATGGCTGGT	ACCAGCCATTTTCACTTCTTTTGTG	Reverse	High	I-B	AE009950_2_260714_262115	CRISPR-2	93.333	0.8	22.2	plus	Pyrococcus furiosus DSM 3638
>Chr1_223	Chr1:45078989-45079064	-	-	F	-	-	D	CACAAAAGAAGTGAAAATGGCTGGT	ACCAGCCATTTTCACTTCTTTTGTG	Reverse	High	I-B	LOBW01000022_1_22990_23723	CRISPR-1	93.333	0.8	22.2	minus	Thermocladium sp. ECH_B 100077
>Chr1_223	Chr1:45078989-45079064	-	-	F	-	-	D	CACAAAAGAAGTGAAAATGGCTGGT	ACCAGCCATTTTCACTTCTTTTGTG	Reverse	High	I-B	CP003685_5_865558_868060	CRISPR-5	93.333	0.8	22.2	minus	Pyrococcus furiosus COM1
>Chr1_223	Chr1:45078989-45079064	-	-	F	-	-	D	CACAAAAGAAGTGAAAATGGCTGGT	ACCAGCCATTTTCACTTCTTTTGTG	Reverse	High	I-B	CP003098_6_847291_848207	CRISPR-6	93.333	0.8	22.2	minus	Pyrobaculum ferrireducens strain 1860
>Chr1_223	Chr1:45078989-45079064	-	-	F	-	-	D	CACAAAAGAAGTGAAAATGGCTGGT	ACCAGCCATTTTCACTTCTTTTGTG	Reverse	High	I-B	CP003098_5_837534_839154	CRISPR-5	93.333	0.8	22.2	minus	Pyrobaculum ferrireducens strain 1860
>Chr1_223	Chr1:45078989-45079064	-	-	F	-	-	D	CACAAAAGAAGTGAAAATGGCTGGT	ACCAGCCATTTTCACTTCTTTTGTG	Reverse	High	I-B	AE009950_6_1064076_1065544	CRISPR-6	93.333	0.8	22.2	minus	Pyrococcus furiosus DSM 3638
>Chr1_223	Chr1:45078989-45079064	-	-	F	-	-	D	CACAAAAGAAGTGAAAATGGCTGGT	ACCAGCCATTTTCACTTCTTTTGTG	Reverse	High	I-B	AE009441_4_591745_592221	CRISPR-4	93.333	0.8	22.2	minus	Pyrobaculum aerophilum str. IM2
>Chr1_224	Chr1:45081715-45081822	-	-	-	-	-	-	CCTCTGCCCGGCCGCCACCCCGTCTGGGA	CCTCTGCCCGGCCGCCACCCCGTCTGGGA	Forward	Medium	III-D
>Chr1_225	Chr1:45303684-45303777	-	-	F	-	-	D	GTCCAGAAAGGCGGGAGCTTCCG	CGGAAGCTCCCGCCTTTCTGGAC	Reverse	Medium	III-D
>Chr1_226	Chr1:45368699-45368794	-	-	-	-	-	D	GGAGTTTTGCTCTTGTTGCCCAGG	GGAGTTTTGCTCTTGTTGCCCAGG	Forward	High	I-B
>Chr1_227	Chr1:45384281-45384422	-	-	-	-	-	-	TATCTATCTATCTATCTATCTAT	ATAGATAGATAGATAGATAGATA	Reverse	High	I-B
>Chr1_228	Chr1:45497714-45497785	-	-	F	-	-	D	GTCAGCCCCCCGCCAGGCCAGCC	GTCAGCCCCCCGCCAGGCCAGCC	Forward	Medium	I-C	GL892076_2_292812_293350	CRISPR-2	93.333	0.75	22.2	minus	Centipeda periodontii DSM 2778 genomic scaffold SCAFFOLD1
>Chr1_229	Chr1:45576453-45576572	-	-	-	-	-	-	GAACATAAATTGTGAAGATTTCATGGACA	TGTCCATGAAATCTTCACAATTTATGTTC	Reverse	High	I-B
>Chr1_23	Chr1:2110464-2110569	-	-	F	-	-	-	GGGAAACAGAGACTCCTCTGGTAC	GGGAAACAGAGACTCCTCTGGTAC	Forward	High	III-A
>Chr1_230	Chr1:46900788-46900904	-	-	D	-	-	D	AATTAATACTTTTATAATTTCTTATGC	AATTAATACTTTTATAATTTCTTATGC	Forward	High	I-B	GG774890_2_162670_163345	CRISPR-2	89.474	0.077	25.4	plus	Bacteroidetes oral taxon 274 str. F0058 genomic scaffold
>Chr1_231	Chr1:46907054-46907175	-	-	-	-	-	-	GAACATAAATTGTGAAGACTTCATGGACATT	AATGTCCATGAAGTCTTCACAATTTATGTTC	Reverse	Medium	I-B
>Chr1_232	Chr1:47240230-47240304	-	-	F	-	-	D	GAGGCAGGAGAATCCCTTGAACCC	GGGTTCAAGGGATTCTCCTGCCTC	Reverse	High	I-B
>Chr1_233	Chr1:47464393-47464511	-	-	E	5	-	F	TATTATTATTAATTATTATTATTGAGAAAATGGAAGT	ACTTCCATTTTCTCAATAATAATAATTAATAATAATA	Reverse	High	III-B
>Chr1_234	Chr1:48213868-48213952	-	-	F	-	-	-	CTTGCCCCTCCTCCAGAAAAGCGG	CCGCTTTTCTGGAGGAGGGGCAAG	Reverse	Medium	III-D
>Chr1_235	Chr1:48225260-48225395	-	-	-	-	-	-	TAAGTTAAGGGAATCACAGAGGTAAAATCCCCA	TGGGGATTTTACCTCTGTGATTCCCTTAACTTA	Reverse	Medium	II-C	ALWO02000037_1_7_890	CRISPR-1	100	0.71	22.2	plus	Indibacter alkaliphilus LW1 Indibacter_contig_41
>Chr1_235	Chr1:48225260-48225395	-	-	-	-	-	-	TAAGTTAAGGGAATCACAGAGGTAAAATCCCCA	TGGGGATTTTACCTCTGTGATTCCCTTAACTTA	Reverse	Medium	II-C	CP003281_1_3441596_3443135	CRISPR-1	100	0.71	22.2	plus	Belliella baltica DSM 15883
>Chr1_236	Chr1:48631785-48631869	-	-	F	-	-	D	CAGGACAGTAGGTATAAACCAGAA	TTCTGGTTTATACCTACTGTCCTG	Reverse	High	III-A
>Chr1_237	Chr1:48872063-48872162	-	-	-	-	-	-	ATTTCCAGAAAATTCAGAGTAAAAGTAGAAAA	TTTTCTACTTTTACTCTGAATTTTCTGGAAAT	Reverse	Medium	I-B	LIUL01000001_1_37192_40279	CRISPR-1	93.333	0.79	22.2	minus	Fibrobacteria bacterium AD111 contig_10
>Chr1_238	Chr1:49084105-49084184	-	-	F	-	-	D	AGTCTCTAGGAAGTTCCAAATTTCCC	AGTCTCTAGGAAGTTCCAAATTTCCC	Forward	High	III-B
>Chr1_239	Chr1:49196634-49196750	-	-	-	-	-	-	CTTCTTATTTTTGAATTTACTTTTGGTGGGGTGAGACTTTTTT	CTTCTTATTTTTGAATTTACTTTTGGTGGGGTGAGACTTTTTT	Forward	High	II-C
>Chr1_24	Chr1:2176332-2176416	-	-	C	-	-	-	GCGCCGCTTGGTCGTGGGTTCTGTGTGG	GCGCCGCTTGGTCGTGGGTTCTGTGTGG	Forward	High	I-B
>Chr1_240	Chr1:49546248-49546326	-	-	F	-	-	-	TATATATGTGTATATATATTCCATCAT	TATATATGTGTATATATATTCCATCAT	Forward	High	I-B
>Chr1_241	Chr1:49627885-49627969	-	-	F	-	-	D	CTTTAACTCAATCCCAGATATACCA	TGGTATATCTGGGATTGAGTTAAAG	Reverse	Medium	I-B
>Chr1_242	Chr1:49678872-49678980	-	-	-	-	-	-	TTAATGTCCCAGGATATGGTATATCCTCTAT	TTAATGTCCCAGGATATGGTATATCCTCTAT	Forward	High	I-B
>Chr1_243	Chr1:49737946-49738076	-	-	-	-	-	-	TCACTAGGGACTGTTGGTCAGTGGGTGCAGGACAGTGGGTGCAG	TCACTAGGGACTGTTGGTCAGTGGGTGCAGGACAGTGGGTGCAG	Forward	High	III-D
>Chr1_244	Chr1:49757458-49757543	-	-	-	-	-	-	GTGGGAAAGTTTGGATCTTCCTAGAGACTTGT	GTGGGAAAGTTTGGATCTTCCTAGAGACTTGT	Forward	High	III-B	GG774890_1_134205_135556	CRISPR-1	84.211	0.79	22.2	plus	Bacteroidetes oral taxon 274 str. F0058 genomic scaffold
>Chr1_245	Chr1:50021691-50021773	-	-	-	-	-	-	CATTCTTGTATCCTCTGTACTCTCC	CATTCTTGTATCCTCTGTACTCTCC	Forward	High	III-A
>Chr1_246	Chr1:50424731-50424798	-	-	-	-	-	-	CCCTCTAATTTCTAAAGTTCTGT	CCCTCTAATTTCTAAAGTTCTGT	Forward	High	I-B
>Chr1_247	Chr1:50721187-50721275	-	-	C	-	-	B	TGAGAGGAGTCTCACTCTTATCACCA	TGGTGATAAGAGTGAGACTCCTCTCA	Reverse	High	II-C	AYPQ01000001_1_138209_138383	CRISPR-1	93.333	0.75	22.2	plus	Enterococcus crotali strain ETRF1 Contig_43
>Chr1_248	Chr1:50931972-50932096	-	-	-	-	-	-	GGTCCCTCCCACAACATGTGGCAATTCTGGGA	TCCCAGAATTGCCACATGTTGTGGGAGGGACC	Reverse	High	I-B
>Chr1_249	Chr1:51266368-51266487	-	-	-	-	-	-	TTATTGTTATTTAATCCAAATCATTAGCAGTTTTTCTTTTTTTTTT	TTATTGTTATTTAATCCAAATCATTAGCAGTTTTTCTTTTTTTTTT	Forward	High	I-B	ALVU02000001_1_3840046_3840727	CRISPR-1	85	0.37	23.8	minus	Synechocystis sp. PCC 7509 SYN7509DRAFT_scaffold1.1_C
>Chr1_25	Chr1:2273261-2273372	-	-	-	-	-	-	TGTGGAAAGACAGCAGCTGTGGGGTCCCT	TGTGGAAAGACAGCAGCTGTGGGGTCCCT	Forward	High	IV-A3
>Chr1_250	Chr1:52070272-52070344	-	-	F	-	-	-	TGGTTCATTGATTTGGTATAATA	TGGTTCATTGATTTGGTATAATA	Forward	High	I-B	BBAG01000024_1_44901_45662	CRISPR-1	93.333	0.75	22.2	minus	Lactobacillus paracollinoides DSM 15502 = JCM 11969 DNA
>Chr1_251	Chr1:52073071-52073156	-	-	F	-	-	-	AATTGGCTGGGCGTGGTGGTGCAC	AATTGGCTGGGCGTGGTGGTGCAC	Forward	Medium	IV-A1
>Chr1_252	Chr1:52164515-52164599	-	-	-	-	-	-	ACAATGAGTATATATCTTTATACATCT	AGATGTATAAAGATATATACTCATTGT	Reverse	High	I-B
>Chr1_253	Chr1:52390582-52390707	-	-	-	-	-	-	AGGTCTGGAGTTTGAGATCAGCCTGGCCAACA	AGGTCTGGAGTTTGAGATCAGCCTGGCCAACA	Forward	Low	III-B
>Chr1_254	Chr1:52513394-52513481	-	-	F	-	-	-	AAAAAAAAAAAAAAGTACAATGAATTG	CAATTCATTGTACTTTTTTTTTTTTTT	Reverse	High	I-B
>Chr1_255	Chr1:52589240-52589356	-	-	-	-	-	-	CTTCACTTCAGCCTCTGATTGGTTGCTT	CTTCACTTCAGCCTCTGATTGGTTGCTT	Forward	High	I-B
>Chr1_256	Chr1:52711777-52711862	-	-	F	-	-	-	TGAAACCCCATCTCTACTAAAATA	TATTTTAGTAGAGATGGGGTTTCA	Reverse	High	II-A
>Chr1_257	Chr1:52869891-52869972	-	-	-	-	-	-	GGCTGGCCGGGCAGGGGGCTGACCCCCCCC	GGGGGGGGTCAGCCCCCTGCCCGGCCAGCC	Reverse	Medium	I-C
>Chr1_258	Chr1:52934778-52934854	-	-	F	-	-	-	AATTTTTTGTATTTTTAGTAGAGA	AATTTTTTGTATTTTTAGTAGAGA	Forward	High	II-A	JRAN01000059_1_42391_44387	CRISPR-1	93.75	0.23	23.8	minus	Porphyromonadaceae bacterium COT-184 OH4590 contig_59
>Chr1_259	Chr1:52970401-52970497	-	-	-	-	-	-	TGTCCTCTTTTGCTGCTTTTCTCCTTCAC	TGTCCTCTTTTGCTGCTTTTCTCCTTCAC	Forward	High	I-A
>Chr1_26	Chr1:2302195-2302276	-	-	F	-	-	D	GGCACCTTCGCTAAGCTTCCTCCA	GGCACCTTCGCTAAGCTTCCTCCA	Forward	Medium	III-D
>Chr1_260	Chr1:53229367-53229442	-	-	F	11	-	-	TTTTTTTGTATTTTTAGTAGAGAC	TTTTTTTGTATTTTTAGTAGAGAC	Forward	High	II-A
>Chr1_261	Chr1:53425219-53425303	-	-	F	-	-	D	GCTTTTCTGGGGGAGGGGCAAGTA	TACTTGCCCCTCCCCCAGAAAAGC	Reverse	Medium	I-B
>Chr1_262	Chr1:53770161-53770296	-	-	E	-	-	-	GGAATTTCATTCTCACAATTTTTATTTTATTTAT	GGAATTTCATTCTCACAATTTTTATTTTATTTAT	Forward	High	I-B	AELS01000027_1_59177_62115	CRISPR-1	88.235	0.77	22.2	minus	Methanobrevibacter smithii TS147B Contig10
>Chr1_262	Chr1:53770161-53770296	-	-	E	-	-	-	GGAATTTCATTCTCACAATTTTTATTTTATTTAT	GGAATTTCATTCTCACAATTTTTATTTTATTTAT	Forward	High	I-B	AELR01000042_1_42800_43422	CRISPR-1	88.235	0.77	22.2	minus	Methanobrevibacter smithii TS147A Contig29
>Chr1_262	Chr1:53770161-53770296	-	-	E	-	-	-	GGAATTTCATTCTCACAATTTTTATTTTATTTAT	GGAATTTCATTCTCACAATTTTTATTTTATTTAT	Forward	High	I-B	AELQ01000042_1_59154_59702	CRISPR-1	88.235	0.77	22.2	minus	Methanobrevibacter smithii TS146E Contig19
>Chr1_262	Chr1:53770161-53770296	-	-	E	-	-	-	GGAATTTCATTCTCACAATTTTTATTTTATTTAT	GGAATTTCATTCTCACAATTTTTATTTTATTTAT	Forward	High	I-B	AEMA01000041_1_31407_32756	CRISPR-1	88.235	0.77	22.2	minus	Methanobrevibacter smithii TS95D Contig24
>Chr1_262	Chr1:53770161-53770296	-	-	E	-	-	-	GGAATTTCATTCTCACAATTTTTATTTTATTTAT	GGAATTTCATTCTCACAATTTTTATTTTATTTAT	Forward	High	I-B	AEMC01000031_1_31329_35648	CRISPR-1	88.235	0.77	22.2	minus	Methanobrevibacter smithii TS96B Contig29
>Chr1_262	Chr1:53770161-53770296	-	-	E	-	-	-	GGAATTTCATTCTCACAATTTTTATTTTATTTAT	GGAATTTCATTCTCACAATTTTTATTTTATTTAT	Forward	High	I-B	AEMB01000030_1_1_4028	CRISPR-1	88.235	0.77	22.2	minus	Methanobrevibacter smithii TS96A Contig21
>Chr1_262	Chr1:53770161-53770296	-	-	E	-	-	-	GGAATTTCATTCTCACAATTTTTATTTTATTTAT	GGAATTTCATTCTCACAATTTTTATTTTATTTAT	Forward	High	I-B	AEMA01000042_1_36_3111	CRISPR-1	88.235	0.77	22.2	minus	Methanobrevibacter smithii TS95D Contig7
>Chr1_262	Chr1:53770161-53770296	-	-	E	-	-	-	GGAATTTCATTCTCACAATTTTTATTTTATTTAT	GGAATTTCATTCTCACAATTTTTATTTTATTTAT	Forward	High	I-B	CP014265_4_818610_820104	CRISPR-4	84.211	0.77	22.2	minus	Methanobrevibacter olleyae strain YLM1
>Chr1_263	Chr1:54426919-54427028	-	-	-	-	-	-	TACCACAACATTGTTTATAATGCTAAAA	TTTTAGCATTATAAACAATGTTGTGGTA	Reverse	High	I-B
>Chr1_264	Chr1:54649941-54650015	-	-	C	-	-	D	CTTGCTTCCAAGGCAGATGCAAAGCT	AGCTTTGCATCTGCCTTGGAAGCAAG	Reverse	Medium	I-G	ALJQ01000043_1_67334_68226	CRISPR-1	100	0.75	22.2	minus	Prevotella sp. MSX73 ctg120008288370
>Chr1_264	Chr1:54649941-54650015	-	-	C	-	-	D	CTTGCTTCCAAGGCAGATGCAAAGCT	AGCTTTGCATCTGCCTTGGAAGCAAG	Reverse	Medium	I-G	AWET01000045_1_36703_37134	CRISPR-1	100	0.75	22.2	plus	Prevotella pleuritidis F0068 contig00004
>Chr1_264	Chr1:54649941-54650015	-	-	C	-	-	D	CTTGCTTCCAAGGCAGATGCAAAGCT	AGCTTTGCATCTGCCTTGGAAGCAAG	Reverse	Medium	I-G	JVYX01000689_1_15_711	CRISPR-1	100	0.75	22.2	plus	Prevotella buccae strain 1205_PDEN 916_2890_119962
>Chr1_265	Chr1:54676182-54676256	-	-	-	-	-	-	ATACTCTTAGATTTTATTTATTTTTT	ATACTCTTAGATTTTATTTATTTTTT	Forward	High	I-B
>Chr1_266	Chr1:54868673-54868747	-	-	F	-	-	D	TGATGGTTATGAAGGCAATGTAA	TTACATTGCCTTCATAACCATCA	Reverse	Medium	I-B
>Chr1_267	Chr1:54957974-54958083	-	-	E	18	-	F	TGCTATCTCATGGCTAAGGTTCCAAGCTATTGGATCTT	TGCTATCTCATGGCTAAGGTTCCAAGCTATTGGATCTT	Forward	Medium	II-C
>Chr1_268	Chr1:55901667-55901736	-	-	F	-	-	-	ATAAAGGTTACTTTCAGATTAGCA	ATAAAGGTTACTTTCAGATTAGCA	Forward	High	I-B
>Chr1_269	Chr1:55996706-55996825	-	-	-	-	-	-	TGTCCATGAAATCTTCACAACTTATGTTC	TGTCCATGAAATCTTCACAACTTATGTTC	Forward	High	I-B
>Chr1_27	Chr1:2630819-2630946	-	-	C	-	-	A	TGTGCATGATTATGTGCGTGGATATGCAC	TGTGCATGATTATGTGCGTGGATATGCAC	Forward	High	IV-A1
>Chr1_270	Chr1:56162872-56162964	-	-	F	-	-	-	ATTAATATGATTCCCCTCCTAACTAAA	ATTAATATGATTCCCCTCCTAACTAAA	Forward	High	I-B
>Chr1_271	Chr1:56341139-56341216	-	-	F	-	-	-	AGGCTAATACAGTCATTACAGAAAACAG	CTGTTTTCTGTAATGACTGTATTAGCCT	Reverse	High	I-B
>Chr1_272	Chr1:56378842-56378924	-	-	-	-	-	-	TAGATTCTGACCCCATAATTTATCTTGA	TCAAGATAAATTATGGGGTCAGAATCTA	Reverse	Medium	II-C
>Chr1_273	Chr1:56607374-56607456	-	-	F	-	-	D	TCATAAAATAAAATTTAGAAAATA	TATTTTCTAAATTTTATTTTATGA	Reverse	High	I-B	LNTQ01000154_1_464_2102	CRISPR-1	88.889	0.23	23.8	minus	Flavobacterium psychrophilum strain 17830 contig_47
>Chr1_273	Chr1:56607374-56607456	-	-	F	-	-	D	TCATAAAATAAAATTTAGAAAATA	TATTTTCTAAATTTTATTTTATGA	Reverse	High	I-B	LNTP01000311_1_209_1847	CRISPR-1	88.889	0.23	23.8	minus	Flavobacterium psychrophilum strain 11754 contig__38
>Chr1_273	Chr1:56607374-56607456	-	-	F	-	-	D	TCATAAAATAAAATTTAGAAAATA	TATTTTCTAAATTTTATTTTATGA	Reverse	High	I-B	LNNF01000187_1_209_1847	CRISPR-1	88.889	0.23	23.8	minus	Flavobacterium psychrophilum strain Pullman contig_46
>Chr1_273	Chr1:56607374-56607456	-	-	F	-	-	D	TCATAAAATAAAATTTAGAAAATA	TATTTTCTAAATTTTATTTTATGA	Reverse	High	I-B	JRWC01000004_1_194096_195809	CRISPR-1	88.889	0.23	23.8	minus	Flavobacterium psychrophilum strain CR contig6
>Chr1_273	Chr1:56607374-56607456	-	-	F	-	-	D	TCATAAAATAAAATTTAGAAAATA	TATTTTCTAAATTTTATTTTATGA	Reverse	High	I-B	JRWB01000021_1_1_726	CRISPR-1	88.889	0.23	23.8	minus	Flavobacterium psychrophilum strain CN contig39
>Chr1_273	Chr1:56607374-56607456	-	-	F	-	-	D	TCATAAAATAAAATTTAGAAAATA	TATTTTCTAAATTTTATTTTATGA	Reverse	High	I-B	JRWB01000020_1_37_384	CRISPR-1	88.889	0.23	23.8	minus	Flavobacterium psychrophilum strain CN contig37
>Chr1_273	Chr1:56607374-56607456	-	-	F	-	-	D	TCATAAAATAAAATTTAGAAAATA	TATTTTCTAAATTTTATTTTATGA	Reverse	High	I-B	JRWB01000019_1_18997_19196	CRISPR-1	88.889	0.23	23.8	minus	Flavobacterium psychrophilum strain CN contig35
>Chr1_273	Chr1:56607374-56607456	-	-	F	-	-	D	TCATAAAATAAAATTTAGAAAATA	TATTTTCTAAATTTTATTTTATGA	Reverse	High	I-B	JRWA01000006_1_1189779_1191491	CRISPR-1	88.889	0.23	23.8	minus	Flavobacterium psychrophilum strain CSF-259-93 contig9
>Chr1_273	Chr1:56607374-56607456	-	-	F	-	-	D	TCATAAAATAAAATTTAGAAAATA	TATTTTCTAAATTTTATTTTATGA	Reverse	High	I-B	CP007206_1_1376938_1378500	CRISPR-1	88.889	0.23	23.8	minus	Flavobacterium psychrophilum FPG101
>Chr1_273	Chr1:56607374-56607456	-	-	F	-	-	D	TCATAAAATAAAATTTAGAAAATA	TATTTTCTAAATTTTATTTTATGA	Reverse	High	I-B	BCNG01000156_1_24_753	CRISPR-1	88.889	0.23	23.8	minus	Flavobacterium psychrophilum KTEN-1510 DNA
>Chr1_273	Chr1:56607374-56607456	-	-	F	-	-	D	TCATAAAATAAAATTTAGAAAATA	TATTTTCTAAATTTTATTTTATGA	Reverse	High	I-B	BCNG01000075_1_67_341	CRISPR-1	88.889	0.23	23.8	minus	Flavobacterium psychrophilum KTEN-1510 DNA
>Chr1_273	Chr1:56607374-56607456	-	-	F	-	-	D	TCATAAAATAAAATTTAGAAAATA	TATTTTCTAAATTTTATTTTATGA	Reverse	High	I-B	CP007627_1_1425397_1427110	CRISPR-1	88.889	0.23	23.8	minus	Flavobacterium psychrophilum strain CSF259-93
>Chr1_273	Chr1:56607374-56607456	-	-	F	-	-	D	TCATAAAATAAAATTTAGAAAATA	TATTTTCTAAATTTTATTTTATGA	Reverse	High	I-B	JRWF01000050_1_1729_3290	CRISPR-1	88.889	0.23	23.8	plus	Flavobacterium psychrophilum strain TR contig57
>Chr1_273	Chr1:56607374-56607456	-	-	F	-	-	D	TCATAAAATAAAATTTAGAAAATA	TATTTTCTAAATTTTATTTTATGA	Reverse	High	I-B	JRWE01000054_1_1730_3217	CRISPR-1	88.889	0.23	23.8	plus	Flavobacterium psychrophilum strain TN contig58
>Chr1_273	Chr1:56607374-56607456	-	-	F	-	-	D	TCATAAAATAAAATTTAGAAAATA	TATTTTCTAAATTTTATTTTATGA	Reverse	High	I-B	JRWD01000054_1_1730_3217	CRISPR-1	88.889	0.23	23.8	plus	Flavobacterium psychrophilum strain THC 02-90 contig63
>Chr1_273	Chr1:56607374-56607456	-	-	F	-	-	D	TCATAAAATAAAATTTAGAAAATA	TATTTTCTAAATTTTATTTTATGA	Reverse	High	I-B	CP010798_1_1133814_1138029	CRISPR-1	88.889	0.23	23.8	plus	Flavobacterium psychrophilum strain 4
>Chr1_273	Chr1:56607374-56607456	-	-	F	-	-	D	TCATAAAATAAAATTTAGAAAATA	TATTTTCTAAATTTTATTTTATGA	Reverse	High	I-B	BCNG01000169_1_4_579	CRISPR-1	88.889	0.23	23.8	plus	Flavobacterium psychrophilum KTEN-1510 DNA
>Chr1_273	Chr1:56607374-56607456	-	-	F	-	-	D	TCATAAAATAAAATTTAGAAAATA	TATTTTCTAAATTTTATTTTATGA	Reverse	High	I-B	BCNG01000138_1_11_1118	CRISPR-1	88.889	0.23	23.8	plus	Flavobacterium psychrophilum KTEN-1510 DNA
>Chr1_273	Chr1:56607374-56607456	-	-	F	-	-	D	TCATAAAATAAAATTTAGAAAATA	TATTTTCTAAATTTTATTTTATGA	Reverse	High	I-B	CP010278_1_1681655_1683141	CRISPR-1	88.889	0.23	23.8	plus	Flavobacterium psychrophilum strain 3 genome.
>Chr1_273	Chr1:56607374-56607456	-	-	F	-	-	D	TCATAAAATAAAATTTAGAAAATA	TATTTTCTAAATTTTATTTTATGA	Reverse	High	I-B	CP010277_1_1684844_1686330	CRISPR-1	88.889	0.23	23.8	plus	Flavobacterium psychrophilum strain VQ50 genome.
>Chr1_273	Chr1:56607374-56607456	-	-	F	-	-	D	TCATAAAATAAAATTTAGAAAATA	TATTTTCTAAATTTTATTTTATGA	Reverse	High	I-B	CP010276_1_1726885_1728371	CRISPR-1	88.889	0.23	23.8	plus	Flavobacterium psychrophilum strain PG2
>Chr1_273	Chr1:56607374-56607456	-	-	F	-	-	D	TCATAAAATAAAATTTAGAAAATA	TATTTTCTAAATTTTATTTTATGA	Reverse	High	I-B	CP010275_1_1723202_1724688	CRISPR-1	88.889	0.23	23.8	plus	Flavobacterium psychrophilum strain MH1 genome.
>Chr1_273	Chr1:56607374-56607456	-	-	F	-	-	D	TCATAAAATAAAATTTAGAAAATA	TATTTTCTAAATTTTATTTTATGA	Reverse	High	I-B	CP010274_1_1724444_1725932	CRISPR-1	88.889	0.23	23.8	plus	Flavobacterium psychrophilum strain 5 genome.
>Chr1_273	Chr1:56607374-56607456	-	-	F	-	-	D	TCATAAAATAAAATTTAGAAAATA	TATTTTCTAAATTTTATTTTATGA	Reverse	High	I-B	AM398681_1_1325548_1327034	CRISPR-1	88.889	0.23	23.8	plus	Flavobacterium psychrophilum JIP02/86 complete genome.
>Chr1_273	Chr1:56607374-56607456	-	-	F	-	-	D	TCATAAAATAAAATTTAGAAAATA	TATTTTCTAAATTTTATTTTATGA	Reverse	High	I-B	CP008902_1_1571190_1572676	CRISPR-1	88.889	0.23	23.8	plus	Flavobacterium psychrophilum strain 950106-1/1
>Chr1_273	Chr1:56607374-56607456	-	-	F	-	-	D	TCATAAAATAAAATTTAGAAAATA	TATTTTCTAAATTTTATTTTATGA	Reverse	High	I-B	CP008883_1_1579000_1580486	CRISPR-1	88.889	0.23	23.8	plus	Flavobacterium psychrophilum strain v4-33
>Chr1_273	Chr1:56607374-56607456	-	-	F	-	-	D	TCATAAAATAAAATTTAGAAAATA	TATTTTCTAAATTTTATTTTATGA	Reverse	High	I-B	CP008881_1_1576111_1577597	CRISPR-1	88.889	0.23	23.8	plus	Flavobacterium psychrophilum strain V4-24
>Chr1_273	Chr1:56607374-56607456	-	-	F	-	-	D	TCATAAAATAAAATTTAGAAAATA	TATTTTCTAAATTTTATTTTATGA	Reverse	High	I-B	CP008878_1_1585757_1587243	CRISPR-1	88.889	0.23	23.8	plus	Flavobacterium psychrophilum strain V3-5
>Chr1_274	Chr1:56703423-56703506	-	-	-	-	-	-	TCATACCTTCTTCATTCAATCTGTTGCA	TCATACCTTCTTCATTCAATCTGTTGCA	Forward	Medium	III-B
>Chr1_275	Chr1:56960244-56960345	-	-	F	-	-	D	TTAATTAATCCAACAAATATTTA	TAAATATTTGTTGGATTAATTAA	Reverse	High	I-B
>Chr1_276	Chr1:57515438-57515556	-	-	E	-	-	-	AATATTTGAAGCAAGGTATTTATTTGTATCAGCTGA	TCAGCTGATACAAATAAATACCTTGCTTCAAATATT	Reverse	High	VI-B
>Chr1_277	Chr1:57558490-57558574	-	-	F	-	-	-	ATATAAACAGAAATCTGGAAAATAG	CTATTTTCCAGATTTCTGTTTATAT	Reverse	High	I-B
>Chr1_278	Chr1:57595087-57595183	-	-	F	-	-	D	TTTCTACCCACTTCCATTAAGTA	TTTCTACCCACTTCCATTAAGTA	Forward	High	I-B
>Chr1_279	Chr1:57655336-57655430	-	-	F	-	-	-	CTTCATCATCAATCATCCATCCATC	GATGGATGGATGATTGATGATGAAG	Reverse	Medium	I-B
>Chr1_28	Chr1:2899729-2899821	-	-	A	-	-	A	TGTGGGGCAGTGCCAGCCGCCTCACCACT	AGTGGTGAGGCGGCTGGCACTGCCCCACA	Reverse	Medium	I-F
>Chr1_280	Chr1:57693336-57693474	-	-	-	-	-	-	CTCTGTGTCTAGCTAAAGGATTGTAAATGCAC	GTGCATTTACAATCCTTTAGCTAGACACAGAG	Reverse	Medium	IV-A1
>Chr1_281	Chr1:58207418-58207495	-	-	A	-	-	A	TGCTGCTTAGAAAGCAATGTGCTCAGCA	TGCTGCTTAGAAAGCAATGTGCTCAGCA	Forward	High	I-B
>Chr1_282	Chr1:58790154-58790269	-	-	E	4	-	-	CCAAACCTCAGTGACTTAAGAAATAAAGTTTTTTT	CCAAACCTCAGTGACTTAAGAAATAAAGTTTTTTT	Forward	High	III-B
>Chr1_283	Chr1:58843978-58844068	-	-	-	-	-	-	TTTTTTTTAGTTTCACCATGTTG	TTTTTTTTAGTTTCACCATGTTG	Forward	High	I-B
>Chr1_284	Chr1:59559208-59559357	-	-	-	-	-	-	GGGAACTGATAAATGTCCATATTAAAATGAAATCTTCACAATTTATGTTC	GAACATAAATTGTGAAGATTTCATTTTAATATGGACATTTATCAGTTCCC	Reverse	High	I-B	BBDN01000015_1_30677_30841	CRISPR-1	77.778	0.14	25.4	minus	Vulcanisaeta sp. JCM 16159 DNA
>Chr1_284	Chr1:59559208-59559357	-	-	-	-	-	-	GGGAACTGATAAATGTCCATATTAAAATGAAATCTTCACAATTTATGTTC	GAACATAAATTGTGAAGATTTCATTTTAATATGGACATTTATCAGTTCCC	Reverse	High	I-B	BBBI01000019_1_20619_22274	CRISPR-1	81.818	0.43	23.8	minus	Vulcanisaeta distributa JCM 11216 DNA
>Chr1_284	Chr1:59559208-59559357	-	-	-	-	-	-	GGGAACTGATAAATGTCCATATTAAAATGAAATCTTCACAATTTATGTTC	GAACATAAATTGTGAAGATTTCATTTTAATATGGACATTTATCAGTTCCC	Reverse	High	I-B	BBDN01000011_1_20400_21059	CRISPR-1	81.818	0.43	23.8	minus	Vulcanisaeta sp. JCM 16159 DNA
>Chr1_284	Chr1:59559208-59559357	-	-	-	-	-	-	GGGAACTGATAAATGTCCATATTAAAATGAAATCTTCACAATTTATGTTC	GAACATAAATTGTGAAGATTTCATTTTAATATGGACATTTATCAGTTCCC	Reverse	High	I-B	BBBK01000042_1_2602_2900	CRISPR-1	81.818	0.43	23.8	plus	Vulcanisaeta souniana JCM 11219 DNA
>Chr1_284	Chr1:59559208-59559357	-	-	-	-	-	-	GGGAACTGATAAATGTCCATATTAAAATGAAATCTTCACAATTTATGTTC	GAACATAAATTGTGAAGATTTCATTTTAATATGGACATTTATCAGTTCCC	Reverse	High	I-B	BBDM01000016_2_59418_59776	CRISPR-2	81.818	0.43	23.8	plus	Vulcanisaeta sp. JCM 14467 DNA
>Chr1_284	Chr1:59559208-59559357	-	-	-	-	-	-	GGGAACTGATAAATGTCCATATTAAAATGAAATCTTCACAATTTATGTTC	GAACATAAATTGTGAAGATTTCATTTTAATATGGACATTTATCAGTTCCC	Reverse	High	I-B	BBDM01000016_1_2568_3742	CRISPR-1	81.818	0.43	23.8	minus	Vulcanisaeta sp. JCM 14467 DNA
>Chr1_284	Chr1:59559208-59559357	-	-	-	-	-	-	GGGAACTGATAAATGTCCATATTAAAATGAAATCTTCACAATTTATGTTC	GAACATAAATTGTGAAGATTTCATTTTAATATGGACATTTATCAGTTCCC	Reverse	High	I-B	BBDM01000013_2_33635_34482	CRISPR-2	81.818	0.43	23.8	minus	Vulcanisaeta sp. JCM 14467 DNA
>Chr1_284	Chr1:59559208-59559357	-	-	-	-	-	-	GGGAACTGATAAATGTCCATATTAAAATGAAATCTTCACAATTTATGTTC	GAACATAAATTGTGAAGATTTCATTTTAATATGGACATTTATCAGTTCCC	Reverse	High	I-B	BBDM01000002_1_223863_224277	CRISPR-1	81.818	0.43	23.8	plus	Vulcanisaeta sp. JCM 14467 DNA
>Chr1_284	Chr1:59559208-59559357	-	-	-	-	-	-	GGGAACTGATAAATGTCCATATTAAAATGAAATCTTCACAATTTATGTTC	GAACATAAATTGTGAAGATTTCATTTTAATATGGACATTTATCAGTTCCC	Reverse	High	I-B	BBBI01000005_3_156544_157582	CRISPR-3	81.818	0.43	23.8	plus	Vulcanisaeta distributa JCM 11216 DNA
>Chr1_284	Chr1:59559208-59559357	-	-	-	-	-	-	GGGAACTGATAAATGTCCATATTAAAATGAAATCTTCACAATTTATGTTC	GAACATAAATTGTGAAGATTTCATTTTAATATGGACATTTATCAGTTCCC	Reverse	High	I-B	BBBI01000005_2_144700_145010	CRISPR-2	81.818	0.43	23.8	minus	Vulcanisaeta distributa JCM 11216 DNA
>Chr1_284	Chr1:59559208-59559357	-	-	-	-	-	-	GGGAACTGATAAATGTCCATATTAAAATGAAATCTTCACAATTTATGTTC	GAACATAAATTGTGAAGATTTCATTTTAATATGGACATTTATCAGTTCCC	Reverse	High	I-B	BBBI01000005_1_139790_140678	CRISPR-1	81.818	0.43	23.8	minus	Vulcanisaeta distributa JCM 11216 DNA
>Chr1_284	Chr1:59559208-59559357	-	-	-	-	-	-	GGGAACTGATAAATGTCCATATTAAAATGAAATCTTCACAATTTATGTTC	GAACATAAATTGTGAAGATTTCATTTTAATATGGACATTTATCAGTTCCC	Reverse	High	I-B	BBBI01000002_1_176164_176602	CRISPR-1	81.818	0.43	23.8	plus	Vulcanisaeta distributa JCM 11216 DNA
>Chr1_284	Chr1:59559208-59559357	-	-	-	-	-	-	GGGAACTGATAAATGTCCATATTAAAATGAAATCTTCACAATTTATGTTC	GAACATAAATTGTGAAGATTTCATTTTAATATGGACATTTATCAGTTCCC	Reverse	High	I-B	BBCT01000007_1_55979_57403	CRISPR-1	81.818	0.43	23.8	minus	Vulcanisaeta distributa JCM 11215 DNA
>Chr1_284	Chr1:59559208-59559357	-	-	-	-	-	-	GGGAACTGATAAATGTCCATATTAAAATGAAATCTTCACAATTTATGTTC	GAACATAAATTGTGAAGATTTCATTTTAATATGGACATTTATCAGTTCCC	Reverse	High	I-B	BBCT01000005_1_47526_48198	CRISPR-1	81.818	0.43	23.8	minus	Vulcanisaeta distributa JCM 11215 DNA
>Chr1_284	Chr1:59559208-59559357	-	-	-	-	-	-	GGGAACTGATAAATGTCCATATTAAAATGAAATCTTCACAATTTATGTTC	GAACATAAATTGTGAAGATTTCATTTTAATATGGACATTTATCAGTTCCC	Reverse	High	I-B	BBCT01000004_3_103785_104447	CRISPR-3	81.818	0.43	23.8	minus	Vulcanisaeta distributa JCM 11215 DNA
>Chr1_284	Chr1:59559208-59559357	-	-	-	-	-	-	GGGAACTGATAAATGTCCATATTAAAATGAAATCTTCACAATTTATGTTC	GAACATAAATTGTGAAGATTTCATTTTAATATGGACATTTATCAGTTCCC	Reverse	High	I-B	BBCT01000004_2_87795_88401	CRISPR-2	81.818	0.43	23.8	minus	Vulcanisaeta distributa JCM 11215 DNA
>Chr1_284	Chr1:59559208-59559357	-	-	-	-	-	-	GGGAACTGATAAATGTCCATATTAAAATGAAATCTTCACAATTTATGTTC	GAACATAAATTGTGAAGATTTCATTTTAATATGGACATTTATCAGTTCCC	Reverse	High	I-B	BBCT01000004_1_85016_86555	CRISPR-1	81.818	0.43	23.8	minus	Vulcanisaeta distributa JCM 11215 DNA
>Chr1_284	Chr1:59559208-59559357	-	-	-	-	-	-	GGGAACTGATAAATGTCCATATTAAAATGAAATCTTCACAATTTATGTTC	GAACATAAATTGTGAAGATTTCATTTTAATATGGACATTTATCAGTTCCC	Reverse	High	I-B	BBCT01000001_1_305193_305426	CRISPR-1	81.818	0.43	23.8	plus	Vulcanisaeta distributa JCM 11215 DNA
>Chr1_284	Chr1:59559208-59559357	-	-	-	-	-	-	GGGAACTGATAAATGTCCATATTAAAATGAAATCTTCACAATTTATGTTC	GAACATAAATTGTGAAGATTTCATTTTAATATGGACATTTATCAGTTCCC	Reverse	High	I-B	BBCS01000003_1_161493_162001	CRISPR-1	81.818	0.43	23.8	plus	Vulcanisaeta distributa JCM 11213 DNA
>Chr1_285	Chr1:59825811-59825890	17	-	F	-	-	D	AGTATAGATAGATGTCCATATAAG	AGTATAGATAGATGTCCATATAAG	Forward	Medium	I-B
>Chr1_286	Chr1:59846133-59846235	-	-	F	-	-	A	GACATGAAGTTCTTCATAATATTCT	GACATGAAGTTCTTCATAATATTCT	Forward	High	I-B	AXDV01000011_2_1019_6214	CRISPR-2	100	0.8	22.2	plus	Methanolacinia paynteri strain DSM 2545 PGA_11
>Chr1_287	Chr1:59969365-59969524	-	-	F	-	-	-	ACCAGATTAGCTAGATACAGAGTGTGGA	TCCACACTCTGTATCTAGCTAATCTGGT	Reverse	Medium	II-C	LFTC01000048_1_57854_59276	CRISPR-1	88.889	0.26	23.8	minus	Clostridiales bacterium DTU083 scaffold13716
>Chr1_287	Chr1:59969365-59969524	-	-	F	-	-	-	ACCAGATTAGCTAGATACAGAGTGTGGA	TCCACACTCTGTATCTAGCTAATCTGGT	Reverse	Medium	II-C	LFTC01000012_1_49_487	CRISPR-1	88.889	0.26	23.8	minus	Clostridiales bacterium DTU083 scaffold7259
>Chr1_288	Chr1:60088557-60088673	-	-	E	15	-	F	TATTTAGATGATTTAGATAGAGAAAATAGAATG	TATTTAGATGATTTAGATAGAGAAAATAGAATG	Forward	High	I-B
>Chr1_289	Chr1:60376589-60376651	-	-	F	-	-	D	TGATGATGATGATGATGTTGATGA	TGATGATGATGATGATGTTGATGA	Forward	Medium	I-B
>Chr1_29	Chr1:2956348-2956429	-	-	-	-	-	-	CAAACTTTCCCACATTTTCCTGTCTTCT	CAAACTTTCCCACATTTTCCTGTCTTCT	Forward	High	I-B
>Chr1_290	Chr1:60556557-60556642	-	-	-	-	-	-	CTCTATCCATGTCTCTGCAAAGGACATGATCT	AGATCATGTCCTTTGCAGAGACATGGATAGAG	Reverse	Medium	III-A
>Chr1_291	Chr1:60788903-60789018	-	-	E	18	-	F	AGTTTTCAAAAGATACTTTAGGGTATGCTTCCCTGGG	AGTTTTCAAAAGATACTTTAGGGTATGCTTCCCTGGG	Forward	High	I-B
>Chr1_292	Chr1:61016109-61016211	-	-	-	-	-	-	TTCATTCATTTAGTCAATCAGCAAA	TTCATTCATTTAGTCAATCAGCAAA	Forward	Medium	I-B
>Chr1_293	Chr1:61479116-61479242	-	-	-	-	-	-	TTTTTGTATTATTTGTAGAGATGGGGTTTCACCATGTTGCCCA	TTTTTGTATTATTTGTAGAGATGGGGTTTCACCATGTTGCCCA	Forward	High	II-A
>Chr1_294	Chr1:61799887-61799957	-	-	-	-	-	-	TTTCATTCTTTTTATGCCTGTATA	TTTCATTCTTTTTATGCCTGTATA	Forward	High	I-B
>Chr1_295	Chr1:62086261-62086349	-	-	-	-	-	-	TAATACCTGCATATTATACAAAGTTAA	TTAACTTTGTATAATATGCAGGTATTA	Reverse	High	IV-A1
>Chr1_296	Chr1:62158372-62158484	18	-	-	11	-	-	CCTGTAATCCCAGCACTTTGGGAGGC	GCCTCCCAAAGTGCTGGGATTACAGG	Reverse	High	I-B
>Chr1_297	Chr1:62471816-62471932	-	-	F	-	-	-	ATAGTTTAAACTCTAATTGAAAAATAA	TTATTTTTCAATTAGAGTTTAAACTAT	Reverse	Low	I-B	CP003947_6_3183114_3183518	CRISPR-6	100	0.077	25.4	plus	Cyanobacterium aponinum PCC 10605 chromosome
>Chr1_297	Chr1:62471816-62471932	-	-	F	-	-	-	ATAGTTTAAACTCTAATTGAAAAATAA	TTATTTTTCAATTAGAGTTTAAACTAT	Reverse	Low	I-B	CP003947_5_3180046_3182695	CRISPR-5	100	0.077	25.4	plus	Cyanobacterium aponinum PCC 10605 chromosome
>Chr1_297	Chr1:62471816-62471932	-	-	F	-	-	-	ATAGTTTAAACTCTAATTGAAAAATAA	TTATTTTTCAATTAGAGTTTAAACTAT	Reverse	Low	I-B	CP003947_8_4113500_4114043	CRISPR-8	93.333	0.69	22.2	minus	Cyanobacterium aponinum PCC 10605 chromosome
>Chr1_297	Chr1:62471816-62471932	-	-	F	-	-	-	ATAGTTTAAACTCTAATTGAAAAATAA	TTATTTTTCAATTAGAGTTTAAACTAT	Reverse	Low	I-B	CP003947_1_54_811	CRISPR-1	93.333	0.69	22.2	minus	Cyanobacterium aponinum PCC 10605 chromosome
>Chr1_298	Chr1:62670526-62670633	-	-	-	-	-	-	CACCAATCGGCACTCTGTATCTAGCT	AGCTAGATACAGAGTGCCGATTGGTG	Reverse	High	II-C
>Chr1_299	Chr1:63681721-63681794	-	-	F	-	-	D	TTCAGACTTGGACTGGAACTTACC	GGTAAGTTCCAGTCCAAGTCTGAA	Reverse	Medium	I-B
>Chr1_3	Chr1:512684-512808	-	-	-	-	-	-	GAACATAAATTGTGAAGATTTCATGGACATTTAT	ATAAATGTCCATGAAATCTTCACAATTTATGTTC	Reverse	High	I-B
>Chr1_30	Chr1:3117961-3118060	-	-	F	-	-	D	ATGCATGCTCATGCTGTGTGTGT	ATGCATGCTCATGCTGTGTGTGT	Forward	High	IV-A1
>Chr1_300	Chr1:64354694-64354786	-	-	F	-	-	-	GTGAAAGAGAAGGGGTTGAGGGGTACTTG	GTGAAAGAGAAGGGGTTGAGGGGTACTTG	Forward	Medium	III-D
>Chr1_301	Chr1:64566569-64566669	-	-	-	-	-	D	AGCAATTCCTCTTATTTGTTTGG	AGCAATTCCTCTTATTTGTTTGG	Forward	High	I-B
>Chr1_302	Chr1:64929583-64929716	-	-	-	-	-	-	TAAGTAAATGGATGATTCTTGTAAGTTATGATACCTACAAGTCTGAAC	TAAGTAAATGGATGATTCTTGTAAGTTATGATACCTACAAGTCTGAAC	Forward	High	II-C
>Chr1_303	Chr1:65150020-65150100	-	-	C	-	-	-	ATGAGCCCATTCCATAATTCTCTGTACCT	ATGAGCCCATTCCATAATTCTCTGTACCT	Forward	High	II-C
>Chr1_304	Chr1:65420273-65420358	-	-	F	-	-	D	GTTCTGCACCGGCGGGGGCGGGG	GTTCTGCACCGGCGGGGGCGGGG	Forward	Medium	I-E	LMFP01000003_1_1108336_1114015	CRISPR-1	84.211	0.75	22.2	plus	Pelomonas sp. Root1444 contig_11
>Chr1_304	Chr1:65420273-65420358	-	-	F	-	-	D	GTTCTGCACCGGCGGGGGCGGGG	GTTCTGCACCGGCGGGGGCGGGG	Forward	Medium	I-E	FR873700_1_58517_58912	CRISPR-1	93.333	0.75	22.2	minus	Streptomyces sp. S4 genomic scaffold
>Chr1_305	Chr1:65676915-65677020	-	-	E	-	-	-	TCTCTACAGGCTCATGCCCCCAGCTCAGCTACCCT	AGGGTAGCTGAGCTGGGGGCATGAGCCTGTAGAGA	Reverse	Medium	II-C
>Chr1_306	Chr1:65693786-65693898	-	-	-	-	-	-	GCTATATAGTTTGAGAGGCCCTGTGCAAAATGAAAAGG	GCTATATAGTTTGAGAGGCCCTGTGCAAAATGAAAAGG	Forward	High	I-G
>Chr1_307	Chr1:66194748-66194819	-	-	-	-	-	-	CATTCTTATTTATTTTTGTATCT	CATTCTTATTTATTTTTGTATCT	Forward	High	I-B
>Chr1_308	Chr1:66815255-66815353	-	-	D	-	-	-	AAATTTGTTCAATGTTGTATCCTTAGACC	AAATTTGTTCAATGTTGTATCCTTAGACC	Forward	High	I-B
>Chr1_309	Chr1:66902019-66902087	-	-	F	-	-	D	TCAAGCAATCCTCCTGCCTCAGC	GCTGAGGCAGGAGGATTGCTTGA	Reverse	Medium	III-B
>Chr1_31	Chr1:3129272-3129416	-	-	F	-	-	D	GTGTGTGTCCTGCCTGGTTGTGTG	GTGTGTGTCCTGCCTGGTTGTGTG	Forward	High	I-B
>Chr1_310	Chr1:66985113-66985213	-	-	F	-	-	D	GTAAATTTGAATGAACTAAAGAT	ATCTTTAGTTCATTCAAATTTAC	Reverse	Medium	I-B	LOQH01000059_1_7755_11421	CRISPR-1	84.211	0.75	22.2	minus	Caviibacter abscessus strain 151011837 contig_2
>Chr1_310	Chr1:66985113-66985213	-	-	F	-	-	D	GTAAATTTGAATGAACTAAAGAT	ATCTTTAGTTCATTCAAATTTAC	Reverse	Medium	I-B	LOQH01000051_1_25_523	CRISPR-1	84.211	0.75	22.2	minus	Caviibacter abscessus strain 151011837 contig_149
>Chr1_311	Chr1:67689551-67689645	-	-	-	-	-	-	CTTGTTTAGGCTTCTTGTATCTTTT	CTTGTTTAGGCTTCTTGTATCTTTT	Forward	High	II-C
>Chr1_312	Chr1:67878138-67878288	-	-	-	-	-	-	AATAATACTAAATATTAAAAGAAAC	GTTTCTTTTAATATTTAGTATTATT	Reverse	High	I-B	CP002305_1_1938840_1940150	CRISPR-1	84.211	0.8	22.2	minus	Leadbetterella byssophila DSM 17132
>Chr1_313	Chr1:67990611-67990726	-	-	E	-	-	-	ATGAAGTAGCTTGACCAAGGTCACAAATTTAAAAG	CTTTTAAATTTGTGACCTTGGTCAAGCTACTTCAT	Reverse	Low	I-B
>Chr1_314	Chr1:68032433-68032520	-	-	-	-	-	-	CCTGACTTTTTTGCTTTTTTATTTCTCT	CCTGACTTTTTTGCTTTTTTATTTCTCT	Forward	High	II-C
>Chr1_315	Chr1:68818228-68818382	-	-	-	-	-	-	CAATCGGCACTCTGTATCTAGCT	AGCTAGATACAGAGTGCCGATTG	Reverse	High	II-C
>Chr1_316	Chr1:69193491-69193628	-	-	-	-	-	-	CCCCCTATAAATTGTATGATCCTTGACAATTTTCTTAATTACTCTTATCT	CCCCCTATAAATTGTATGATCCTTGACAATTTTCTTAATTACTCTTATCT	Forward	High	II-C
>Chr1_317	Chr1:69499155-69499236	-	-	F	-	-	A	TAGCTGGGTGGTTCTGCTCAAAACCTGT	TAGCTGGGTGGTTCTGCTCAAAACCTGT	Forward	High	II-C
>Chr1_318	Chr1:69709809-69709923	-	-	F	-	-	-	AAAATTATTGATTTATGCAACTATGTGT	ACACATAGTTGCATAAATCAATAATTTT	Reverse	High	I-B
>Chr1_319	Chr1:69776666-69776817	-	-	-	18	-	-	AATGCAACCTCACTAACTTGCTATTGATTTTTCATTTTGG	AATGCAACCTCACTAACTTGCTATTGATTTTTCATTTTGG	Forward	Low	II-C	BBAG01000024_1_44901_45662	CRISPR-1	78.261	0.97	22.2	minus	Lactobacillus paracollinoides DSM 15502 = JCM 11969 DNA
>Chr1_32	Chr1:3162238-3162351	-	-	-	-	-	-	CCGTGCCCGGTAAATAGTGACTCTGCGTCCCTCCTCCCG	CCGTGCCCGGTAAATAGTGACTCTGCGTCCCTCCTCCCG	Forward	Medium	I-E
>Chr1_320	Chr1:70034274-70034341	-	-	F	-	-	-	TAACTTTCAAAATCAATCAAAAT	ATTTTGATTGATTTTGAAAGTTA	Reverse	High	I-B
>Chr1_321	Chr1:70061012-70061160	-	-	-	-	-	-	CCAGTCTCAATCATCACTTCTCTTTCCTGGTTCTCTTTCCCAAGCCTCAT	CCAGTCTCAATCATCACTTCTCTTTCCTGGTTCTCTTTCCCAAGCCTCAT	Forward	Medium	III-B	JYFQ01000070_1_21887_25500	CRISPR-1	76.923	0.43	23.8	plus	Candidatus Synechococcus spongiarum 15L contig70
>Chr1_322	Chr1:70081639-70081726	-	-	F	-	-	D	TGGAAGAGTGAAACGATGGAAAA	TTTTCCATCGTTTCACTCTTCCA	Reverse	High	I-B
>Chr1_323	Chr1:70115757-70115852	-	-	-	-	-	-	ATAAAACATTTGATAAAATGAACCTGTCATTT	AAATGACAGGTTCATTTTATCAAATGTTTTAT	Reverse	High	I-B
>Chr1_324	Chr1:70207974-70208060	-	-	F	-	-	-	AGCACTGGGATTACAGGCATGAGCCACC	GGTGGCTCATGCCTGTAATCCCAGTGCT	Reverse	Medium	I-B
>Chr1_325	Chr1:70481422-70481511	22	-	-	-	-	-	TAATGTAAAAATTATTACACTAAAC	GTTTAGTGTAATAATTTTTACATTA	Reverse	Medium	I-B
>Chr1_326	Chr1:70964151-70964229	-	-	-	-	-	D	TCTCTAGGAAGTTCCATACTTTCCC	TCTCTAGGAAGTTCCATACTTTCCC	Forward	High	III-B
>Chr1_327	Chr1:71237077-71237176	-	-	F	-	-	-	AATGGAAATAACACCAAGAGTTTTT	AAAAACTCTTGGTGTTATTTCCATT	Reverse	High	I-B
>Chr1_328	Chr1:71412053-71412136	-	-	C	-	-	-	TATTGAGTAAAGCCAAAACTTTACAGCCTGG	CCAGGCTGTAAAGTTTTGGCTTTACTCAATA	Reverse	High	I-B
>Chr1_329	Chr1:71500568-71500670	26	-	E	4	-	-	CACTTAATGTTTGTACTGATAATAGTACAGTT	CACTTAATGTTTGTACTGATAATAGTACAGTT	Forward	High	II-A
>Chr1_33	Chr1:3383592-3383685	-	-	B	-	-	-	CCAGCACCAGGCCCGAGATGGCTAGGAACCC	GGGTTCCTAGCCATCTCGGGCCTGGTGCTGG	Reverse	Medium	II-C
>Chr1_330	Chr1:71523172-71523246	-	-	F	-	-	D	GGTTGTTGGGTTGTTGTGAGGATG	GGTTGTTGGGTTGTTGTGAGGATG	Forward	High	I-B
>Chr1_331	Chr1:71542125-71542197	-	-	F	-	-	D	TGAAAAATAAGTCCAAGGTACTTC	GAAGTACCTTGGACTTATTTTTCA	Reverse	High	I-B
>Chr1_332	Chr1:71616565-71616648	-	-	F	-	-	-	CTGCATCTGGTGGCAGGCTTTATAGT	CTGCATCTGGTGGCAGGCTTTATAGT	Forward	High	I-B
>Chr1_333	Chr1:71804508-71804632	-	-	-	-	-	-	GAACATAAATTGTGAAGATTTCATGGACATTTAT	ATAAATGTCCATGAAATCTTCACAATTTATGTTC	Reverse	High	I-B
>Chr1_334	Chr1:72177702-72177813	-	-	-	-	-	D	TTGTTCAAGCCTTCTGAAAATTTCAA	TTGTTCAAGCCTTCTGAAAATTTCAA	Forward	Medium	I-B
>Chr1_335	Chr1:72537206-72537284	-	-	C	-	-	-	ATGCTTAAGTTATTGCTGTCAGGTG	ATGCTTAAGTTATTGCTGTCAGGTG	Forward	High	I-B
>Chr1_336	Chr1:72798934-72799020	-	-	-	-	-	-	AATTTTTAATTGATAGAATAATGAAAAA	TTTTTCATTATTCTATCAATTAAAAATT	Reverse	Medium	I-B	JQAR01000013_1_52771_54193	CRISPR-1	84.211	0.77	22.2	minus	Lactobacillus mali strain ATCC 27304 Scaffold13
>Chr1_337	Chr1:72984514-72984602	-	-	F	11	-	-	CGGGACTTGCCGCTAAGGGTGAAGGA	CGGGACTTGCCGCTAAGGGTGAAGGA	Forward	Medium	III-D
>Chr1_338	Chr1:73347702-73347822	-	-	E	-	-	F	CTGGCTGGCCATGTACTAAATAGTACATGCACTGA	CTGGCTGGCCATGTACTAAATAGTACATGCACTGA	Forward	Medium	II-A
>Chr1_339	Chr1:73407380-73407496	-	-	F	-	-	A	ATTGTGAAGATTTCATGGACATTTAT	ATAAATGTCCATGAAATCTTCACAAT	Reverse	Medium	I-B
>Chr1_34	Chr1:3501991-3502088	-	-	F	-	-	D	GGGCTCCTGGTGAGTGTGCCCCC	GGGCTCCTGGTGAGTGTGCCCCC	Forward	High	IV-A1	CP009709_3_2785593_2786681	CRISPR-3	93.333	0.75	22.2	plus	Bacillus coagulans DSM 1 = ATCC 7050
>Chr1_340	Chr1:73581956-73582042	-	-	F	-	-	-	ACAGCCATAAAAACTAATGAAATCATGC	GCATGATTTCATTAGTTTTTATGGCTGT	Reverse	High	I-B
>Chr1_341	Chr1:73645648-73645715	-	-	F	-	-	-	TATCAGTCCCTAAAAAATGCTGT	TATCAGTCCCTAAAAAATGCTGT	Forward	High	II-C
>Chr1_342	Chr1:73660685-73660784	-	-	-	-	-	-	CATAGAAGATAACATTGGAAATGACATTT	AAATGTCATTTCCAATGTTATCTTCTATG	Reverse	High	III-A
>Chr1_343	Chr1:74307961-74308082	-	-	-	-	-	-	AAAAATATATATATAATAGTAATAATAGTGGAGGACTTCAACATCC	GGATGTTGAAGTCCTCCACTATTATTACTATTATATATATATTTTT	Reverse	High	I-B
>Chr1_344	Chr1:74933351-74933471	-	-	D	-	-	A	AGGTAGTTGAAACCCAACTGCCTAGAGAGA	TCTCTCTAGGCAGTTGGGTTTCAACTACCT	Reverse	Medium	III-B	KB235958_7_3973175_3973653	CRISPR-7	100	0.79	22.2	plus	Geitlerinema sp. PCC 7105 genomic scaffold Gei7105DRAFT_GPC.5
>Chr1_344	Chr1:74933351-74933471	-	-	D	-	-	A	AGGTAGTTGAAACCCAACTGCCTAGAGAGA	TCTCTCTAGGCAGTTGGGTTTCAACTACCT	Reverse	Medium	III-B	KB235958_6_3968932_3972646	CRISPR-6	100	0.79	22.2	plus	Geitlerinema sp. PCC 7105 genomic scaffold Gei7105DRAFT_GPC.5
>Chr1_345	Chr1:75960676-75960800	-	-	-	-	-	-	GAACATAAATTGTGAAGATTTCATGGACATTTAT	ATAAATGTCCATGAAATCTTCACAATTTATGTTC	Reverse	High	I-B
>Chr1_346	Chr1:76165014-76165107	-	-	F	-	-	D	GGGGTTTGTTGTACAGATTATTT	GGGGTTTGTTGTACAGATTATTT	Forward	High	I-B
>Chr1_347	Chr1:76691170-76691266	-	-	-	-	-	-	ACCACCCGGGTAAGGAAGGACTTTTTATTTG	CAAATAAAAAGTCCTTCCTTACCCGGGTGGT	Reverse	High	III-A
>Chr1_348	Chr1:76735220-76735321	-	-	-	-	-	-	CATGTGTCTTTATAGTAAATTGATTTATAATCCTTTGGG	CATGTGTCTTTATAGTAAATTGATTTATAATCCTTTGGG	Forward	High	II-C	KK365715_1_168013_168185	CRISPR-1	84.211	0.92	22.2	plus	Campylobacter jejuni Cj1 genomic scaffold scf_30956_27
>Chr1_349	Chr1:76961032-76961148	-	-	-	-	-	-	ATAAGTGTCCATGAAATCTTCACAAT	ATTGTGAAGATTTCATGGACACTTAT	Reverse	Medium	I-B
>Chr1_35	Chr1:3578762-3578892	-	-	-	-	-	-	CTGGGGAGACCCAGCACCTCTGCAGAACCCCTCCTCAGCC	GGCTGAGGAGGGGTTCTGCAGAGGTGCTGGGTCTCCCCAG	Reverse	High	I-E
>Chr1_350	Chr1:77169525-77169646	-	-	-	5	-	-	TGAAGGCAATTTAATTATTTTTTTCATATCCTTGTGT	ACACAAGGATATGAAAAAAATAATTAAATTGCCTTCA	Reverse	High	I-B
>Chr1_351	Chr1:77203704-77203826	4	-	-	-	-	-	ACATAAATTGTGAAGATTTCATGGACATTTAT	ATAAATGTCCATGAAATCTTCACAATTTATGT	Reverse	Medium	I-B
>Chr1_352	Chr1:77258204-77258307	-	-	F	-	-	-	ATTCATATGTGGAAGCTAAAATGTTGA	ATTCATATGTGGAAGCTAAAATGTTGA	Forward	Low	I-B	LIRA01001592_1_263_1878	CRISPR-1	93.333	0.69	22.2	minus	Paenibacillus riograndensis strain CAR114 contig_536
>Chr1_353	Chr1:77600778-77600891	-	-	E	-	-	-	AAGAAAGGAATCAATTACACAGTGCTCTATAAAACCAA	TTGGTTTTATAGAGCACTGTGTAATTGATTCCTTTCTT	Reverse	Medium	II-C	CP009961_1_551077_559847	CRISPR-1	93.333	0.86	22.2	minus	Thermofilum uzonense strain 1807-2
>Chr1_354	Chr1:77703901-77704037	-	-	E	-	-	-	CAGCTATTCATCAGGAGGCTGATGTGGGGGATCTCTTGAGC	GCTCAAGAGATCCCCCACATCAGCCTCCTGATGAATAGCTG	Reverse	Medium	I-E
>Chr1_355	Chr1:77709677-77709820	31	-	E	-	-	-	TCTGACAGCTAGGTATGATCAATCCTACTGGAGTAATCA	TGATTACTCCAGTAGGATTGATCATACCTAGCTGTCAGA	Reverse	Medium	II-C
>Chr1_356	Chr1:77838360-77838500	-	-	-	-	-	-	TTTATTTTGAGACAGAGTCTCACTCTGTCACCCAGGCTGGAGT	TTTATTTTGAGACAGAGTCTCACTCTGTCACCCAGGCTGGAGT	Forward	Medium	I-C
>Chr1_357	Chr1:78067858-78067946	-	-	F	-	-	-	GATGGTCCTCAGTCTAAACTACCTG	GATGGTCCTCAGTCTAAACTACCTG	Forward	Medium	I-B
>Chr1_358	Chr1:78273204-78273331	-	-	A	-	-	-	TCATATTGTCAGTGAAGATAGATAATTTGACTT	TCATATTGTCAGTGAAGATAGATAATTTGACTT	Forward	High	II-C
>Chr1_359	Chr1:78594789-78594883	-	-	-	-	-	-	CTTCACTTCAGCCTCTGATTGGTC	CTTCACTTCAGCCTCTGATTGGTC	Forward	Medium	I-B
>Chr1_36	Chr1:3636268-3636470	-	-	-	-	-	-	CCTGCACTCGTGTGCACACTCTCCCCCTCACCTTTCCTTGCCTGGCCAG	CCTGCACTCGTGTGCACACTCTCCCCCTCACCTTTCCTTGCCTGGCCAG	Forward	Low	IV-A3
>Chr1_360	Chr1:78836529-78836655	-	-	-	-	-	-	TATATATATGACAATTTGACTAAAAGCTTA	TAAGCTTTTAGTCAAATTGTCATATATATA	Reverse	High	II-A
>Chr1_361	Chr1:78897748-78897840	-	-	F	-	-	-	GTCATATTACAATATTCAGCAAA	GTCATATTACAATATTCAGCAAA	Forward	Medium	I-B
>Chr1_362	Chr1:78961174-78961266	-	-	-	-	-	C	TGGGTTCAAGTGATTCTCCTGCCTCAGCCTCC	TGGGTTCAAGTGATTCTCCTGCCTCAGCCTCC	Forward	Medium	III-B
>Chr1_363	Chr1:79219516-79219662	-	-	-	-	-	-	TGTGTACAGAATTCCTTGTTCTGTCAGCTCAGAGGGCCTAGAAG	TGTGTACAGAATTCCTTGTTCTGTCAGCTCAGAGGGCCTAGAAG	Forward	High	II-A
>Chr1_364	Chr1:79230316-79230448	-	-	-	-	-	-	GAACATAAATTGTGAAGATTTCATGGACATTTATCAGTTCCC	GGGAACTGATAAATGTCCATGAAATCTTCACAATTTATGTTC	Reverse	Medium	I-B
>Chr1_365	Chr1:79269731-79269805	-	-	F	-	-	D	CTGTATCTAGCTACTCTGGTGGGG	CCCCACCAGAGTAGCTAGATACAG	Reverse	Medium	II-C
>Chr1_366	Chr1:79639021-79639095	-	-	F	-	-	-	AATGTCATCGGTTAAGGCAGGAAC	GTTCCTGCCTTAACCGATGACATT	Reverse	High	I-B
>Chr1_367	Chr1:79644351-79644425	-	-	F	-	-	-	TCAGTTAAGGCAGGAACAGGCCAT	ATGGCCTGTTCCTGCCTTAACTGA	Reverse	High	III-D
>Chr1_368	Chr1:79954096-79954215	-	-	-	-	-	-	ATAAGTGTCCATGAAATCTTCACAATTTA	TAAATTGTGAAGATTTCATGGACACTTAT	Reverse	Medium	I-B
>Chr1_369	Chr1:80030543-80030639	-	-	F	-	-	D	TATATATTTAAAGCACTGTTCAAGCAA	TTGCTTGAACAGTGCTTTAAATATATA	Reverse	Medium	I-B	BBNY01000081_1_31_2585	CRISPR-1	88.235	0.69	22.2	minus	Jejuia pallidilutea DNA
>Chr1_369	Chr1:80030543-80030639	-	-	F	-	-	D	TATATATTTAAAGCACTGTTCAAGCAA	TTGCTTGAACAGTGCTTTAAATATATA	Reverse	Medium	I-B	BBNR01000042_1_19_1357	CRISPR-1	88.235	0.69	22.2	minus	Jejuia pallidilutea DNA
>Chr1_37	Chr1:3681849-3681949	-	-	-	-	-	-	GGATCGTAACAGACCACAGGCCTCACAC	GTGTGAGGCCTGTGGTCTGTTACGATCC	Reverse	High	I-B
>Chr1_370	Chr1:80308888-80308979	-	-	-	-	-	-	AAAGAAAAACTGAAAAACTATCATAGATCAAA	TTTGATCTATGATAGTTTTTCAGTTTTTCTTT	Reverse	High	III-B
>Chr1_371	Chr1:81246193-81246280	-	-	F	-	-	-	CTTTTCTGGGGAAGGGGCAAGTACCCC	CTTTTCTGGGGAAGGGGCAAGTACCCC	Forward	Medium	IV-A3
>Chr1_372	Chr1:81462126-81462235	28	-	-	-	-	-	AAAATGGACCAATCAGCACTCTGTAAAATGGACCAATCA	TGATTGGTCCATTTTACAGAGTGCTGATTGGTCCATTTT	Reverse	High	II-C
>Chr1_373	Chr1:81515941-81516032	-	-	F	-	-	-	TATTCAAATATAATTATTCAAAT	TATTCAAATATAATTATTCAAAT	Forward	Medium	I-B
>Chr1_374	Chr1:81723264-81723386	-	-	-	-	-	-	TTCAGATAATGTTTTCCTACTAGGAATTA	TTCAGATAATGTTTTCCTACTAGGAATTA	Forward	High	I-B	CP004044_2_784774_785975	CRISPR-2	81.818	0.24	23.8	plus	Thermoclostridium stercorarium subsp. stercorarium DSM 8532
>Chr1_374	Chr1:81723264-81723386	-	-	-	-	-	-	TTCAGATAATGTTTTCCTACTAGGAATTA	TTCAGATAATGTTTTCCTACTAGGAATTA	Forward	High	I-B	CP003992_2_784887_786088	CRISPR-2	81.818	0.24	23.8	plus	Thermoclostridium stercorarium subsp. stercorarium DSM 8532
>Chr1_374	Chr1:81723264-81723386	-	-	-	-	-	-	TTCAGATAATGTTTTCCTACTAGGAATTA	TTCAGATAATGTTTTCCTACTAGGAATTA	Forward	High	I-B	BAZZ01000006_1_106970_108102	CRISPR-1	81.818	0.24	23.8	plus	[Clostridium] stercorarium subsp. thermolacticum JCM 9324 DNA
>Chr1_374	Chr1:81723264-81723386	-	-	-	-	-	-	TTCAGATAATGTTTTCCTACTAGGAATTA	TTCAGATAATGTTTTCCTACTAGGAATTA	Forward	High	I-B	AUVG01000124_1_5115_5926	CRISPR-1	81.818	0.24	23.8	plus	[Clostridium] cellulosi CS-4-4 Contig0124
>Chr1_374	Chr1:81723264-81723386	-	-	-	-	-	-	TTCAGATAATGTTTTCCTACTAGGAATTA	TTCAGATAATGTTTTCCTACTAGGAATTA	Forward	High	I-B	AP014821_2_2935667_2935991	CRISPR-2	78.261	0.71	22.2	plus	Geminocystis sp. NIES-3709 DNA
>Chr1_375	Chr1:82341098-82341168	-	-	F	-	-	D	TACAATGCAATAAGCAATTTGTT	TACAATGCAATAAGCAATTTGTT	Forward	High	II-C
>Chr1_376	Chr1:82356458-82356562	-	-	E	15	-	F	TTGTCCTGAGCGATGGGATCTGATGCCTTTTGATGGC	TTGTCCTGAGCGATGGGATCTGATGCCTTTTGATGGC	Forward	High	III-D
>Chr1_377	Chr1:82776540-82776647	-	-	F	-	-	-	AGCTAGATACAGAGTGTCGATTGGTG	AGCTAGATACAGAGTGTCGATTGGTG	Forward	Medium	II-C	LFTC01000048_1_57854_59276	CRISPR-1	85.714	0.083	25.4	minus	Clostridiales bacterium DTU083 scaffold13716
>Chr1_377	Chr1:82776540-82776647	-	-	F	-	-	-	AGCTAGATACAGAGTGTCGATTGGTG	AGCTAGATACAGAGTGTCGATTGGTG	Forward	Medium	II-C	LFTC01000012_1_49_487	CRISPR-1	85.714	0.083	25.4	minus	Clostridiales bacterium DTU083 scaffold7259
>Chr1_377	Chr1:82776540-82776647	-	-	F	-	-	-	AGCTAGATACAGAGTGTCGATTGGTG	AGCTAGATACAGAGTGTCGATTGGTG	Forward	Medium	II-C	LDUJ01000020_1_73646_74547	CRISPR-1	88.235	0.75	22.2	minus	Lysinibacillus sp. LK3
>Chr1_377	Chr1:82776540-82776647	-	-	F	-	-	-	AGCTAGATACAGAGTGTCGATTGGTG	AGCTAGATACAGAGTGTCGATTGGTG	Forward	Medium	II-C	BBCN01000055_1_13910_15828	CRISPR-1	88.235	0.75	22.2	minus	Lysinibacillus boronitolerans JCM 21713 = 10a = NBRC 103108 DNA
>Chr1_377	Chr1:82776540-82776647	-	-	F	-	-	-	AGCTAGATACAGAGTGTCGATTGGTG	AGCTAGATACAGAGTGTCGATTGGTG	Forward	Medium	II-C	JPVR01000081_1_164662_166581	CRISPR-1	88.235	0.75	22.2	minus	Lysinibacillus boronitolerans JCM 21713 = 10a = NBRC 103108
>Chr1_377	Chr1:82776540-82776647	-	-	F	-	-	-	AGCTAGATACAGAGTGTCGATTGGTG	AGCTAGATACAGAGTGTCGATTGGTG	Forward	Medium	II-C	LN831197_3_3836021_3837689	CRISPR-3	88.235	0.75	22.2	plus	Bacillus sp. SIT3 genome assembly Bacillus niameyensis
>Chr1_377	Chr1:82776540-82776647	-	-	F	-	-	-	AGCTAGATACAGAGTGTCGATTGGTG	AGCTAGATACAGAGTGTCGATTGGTG	Forward	Medium	II-C	LN831197_2_3833477_3834590	CRISPR-2	88.235	0.75	22.2	plus	Bacillus sp. SIT3 genome assembly Bacillus niameyensis
>Chr1_378	Chr1:83018881-83018991	-	-	-	-	-	D	TTTTAGGACCCTGCTATATATGTGTAT	TTTTAGGACCCTGCTATATATGTGTAT	Forward	High	II-C
>Chr1_379	Chr1:83242192-83242273	-	-	F	-	-	D	CTTCCAACCCGGATTCATATGAA	TTCATATGAATCCGGGTTGGAAG	Reverse	Medium	III-B
>Chr1_38	Chr1:3761621-3761705	-	-	F	-	-	-	AAATGACAAATGAGAGCCATGAGC	GCTCATGGCTCTCATTTGTCATTT	Reverse	High	I-B
>Chr1_380	Chr1:83252273-83252396	-	-	-	-	-	-	AAATGTCCATGAAATCTTCACAATTTATGTTC	AAATGTCCATGAAATCTTCACAATTTATGTTC	Forward	High	I-B
>Chr1_381	Chr1:83312447-83312564	-	-	E	-	-	F	ATGTATGAAACTTAAATGGGAGTAAATAACAGTAAC	GTTACTGTTATTTACTCCCATTTAAGTTTCATACAT	Reverse	High	I-B	KE993167_1_81990_82268	CRISPR-1	76.923	0.25	23.8	minus	Bacteroides pyogenes F0041 genomic scaffold Scaffold862
>Chr1_382	Chr1:83769237-83769307	-	-	-	-	-	-	GCTTCTATTAAATTTAATTACTT	GCTTCTATTAAATTTAATTACTT	Forward	High	I-B
>Chr1_383	Chr1:84015648-84015728	-	-	-	-	-	-	ATTTCTGTGTCTTTGTGTCTTACCAT	ATTTCTGTGTCTTTGTGTCTTACCAT	Forward	High	I-B
>Chr1_384	Chr1:84027481-84027583	-	-	F	-	-	-	AAAGCAATTTACATACAGGGAGTGG	CCACTCCCTGTATGTAAATTGCTTT	Reverse	High	I-B	CDOF01000097_1_40_1243	CRISPR-1	100	0.8	22.2	plus	Capnocytophaga cynodegmi genome assembly Ccyn49044.1
>Chr1_384	Chr1:84027481-84027583	-	-	F	-	-	-	AAAGCAATTTACATACAGGGAGTGG	CCACTCCCTGTATGTAAATTGCTTT	Reverse	High	I-B	CDOG01000072_1_39_394	CRISPR-1	100	0.8	22.2	minus	Capnocytophaga cynodegmi genome assembly Ccyn74.1
>Chr1_384	Chr1:84027481-84027583	-	-	F	-	-	-	AAAGCAATTTACATACAGGGAGTGG	CCACTCCCTGTATGTAAATTGCTTT	Reverse	High	I-B	CDOF01000110_1_37_700	CRISPR-1	100	0.8	22.2	minus	Capnocytophaga cynodegmi genome assembly Ccyn49044.1
>Chr1_384	Chr1:84027481-84027583	-	-	F	-	-	-	AAAGCAATTTACATACAGGGAGTGG	CCACTCCCTGTATGTAAATTGCTTT	Reverse	High	I-B	CDOF01000079_1_65313_65745	CRISPR-1	100	0.8	22.2	minus	Capnocytophaga cynodegmi genome assembly Ccyn49044.1
>Chr1_384	Chr1:84027481-84027583	-	-	F	-	-	-	AAAGCAATTTACATACAGGGAGTGG	CCACTCCCTGTATGTAAATTGCTTT	Reverse	High	I-B	CDOF01000018_1_40_550	CRISPR-1	100	0.8	22.2	minus	Capnocytophaga cynodegmi genome assembly Ccyn49044.1
>Chr1_385	Chr1:84052227-84052383	-	-	-	-	-	-	TTTTTTTTTTTTTTTTTTTTTTTT	TTTTTTTTTTTTTTTTTTTTTTTT	Forward	High	I-B
>Chr1_386	Chr1:84070115-84070222	31	-	E	-	-	F	TATAGTTTTATAACCCTTATGGCTTATAGTATTCTGC	TATAGTTTTATAACCCTTATGGCTTATAGTATTCTGC	Forward	High	III-D
>Chr1_387	Chr1:84511491-84511642	-	-	-	-	-	-	GCTCTAGAAGTCTAACTACTATAAATGTTTGTGGATTCTGGAGTGCCCTC	GCTCTAGAAGTCTAACTACTATAAATGTTTGTGGATTCTGGAGTGCCCTC	Forward	Low	I-B
>Chr1_388	Chr1:84526882-84527016	-	-	-	-	-	-	AAAAAAAGATAGGTAATTTAAAATGTTTAAATAAAAATTAAACTCA	AAAAAAAGATAGGTAATTTAAAATGTTTAAATAAAAATTAAACTCA	Forward	Medium	I-B
>Chr1_389	Chr1:84972594-84972667	-	-	F	-	-	-	ATTAAGAAAACCTACTGTCTCCACA	TGTGGAGACAGTAGGTTTTCTTAAT	Reverse	High	III-B
>Chr1_39	Chr1:3782322-3782428	-	-	-	-	-	-	GATTCTCCTGCCTCAGCCTCCTGAGTAGCTG	GATTCTCCTGCCTCAGCCTCCTGAGTAGCTG	Forward	Medium	III-A
>Chr1_390	Chr1:85194325-85194406	-	-	B	11	-	-	ATAAATTATAAATATTTTTGTAGAGA	ATAAATTATAAATATTTTTGTAGAGA	Forward	Medium	I-B
>Chr1_391	Chr1:86047584-86047684	-	-	F	-	-	-	ATAAAGAAGTTAATTCATGTATATA	TATATACATGAATTAACTTCTTTAT	Reverse	Medium	I-B
>Chr1_392	Chr1:86397148-86397240	-	-	E	-	-	-	CCATAATCCCCACGTGTCAAGAGAGAAACCAG	CTGGTTTCTCTCTTGACACGTGGGGATTATGG	Reverse	High	I-B	CP010904_1_2430825_2433234	CRISPR-1	76	0.79	22.2	plus	Kiritimatiella glycovorans strain L21-Fru-AB chromosome
>Chr1_393	Chr1:86572175-86572294	28	-	E	-	-	-	CTGGCTGAAATATCTGAAAGTCAACTTTGTTAGAA	CTGGCTGAAATATCTGAAAGTCAACTTTGTTAGAA	Forward	Medium	II-C
>Chr1_394	Chr1:86802172-86802285	-	-	-	-	-	-	CCTTTAGCTAGACACAAAAGTTCTCCAAGTCCCCAC	CCTTTAGCTAGACACAAAAGTTCTCCAAGTCCCCAC	Forward	Medium	II-C
>Chr1_395	Chr1:86808041-86808151	-	-	F	-	-	-	GGTCCCTGGACCCTGCTGATTAGAATAGTTG	GGTCCCTGGACCCTGCTGATTAGAATAGTTG	Forward	High	III-B
>Chr1_396	Chr1:86969683-86969830	-	-	-	-	-	-	AGTTATATAAAATATTTTAATTAAG	AGTTATATAAAATATTTTAATTAAG	Forward	High	I-B
>Chr1_397	Chr1:87528645-87528781	28	-	E	-	-	F	AAGCTGCAGACCTTCGCGTTGAGTGTTACAGCTC	AAGCTGCAGACCTTCGCGTTGAGTGTTACAGCTC	Forward	Medium	I-B
>Chr1_398	Chr1:88279871-88279972	-	-	-	-	-	-	TGCTATTCATGCTCCCTCTCACTCAACCCATTCAAG	TGCTATTCATGCTCCCTCTCACTCAACCCATTCAAG	Forward	Medium	I-B
>Chr1_399	Chr1:88312960-88313061	-	-	F	-	-	-	AGATAGATAGATAGATAGATAGAT	AGATAGATAGATAGATAGATAGAT	Forward	High	I-B
>Chr1_4	Chr1:534775-534855	-	-	F	-	-	-	AAAGACTCCATCTCAAAAACAAAAC	GTTTTGTTTTTGAGATGGAGTCTTT	Reverse	High	II-A
>Chr1_40	Chr1:3795989-3796086	-	-	F	-	-	-	TTGCCGGTGAGGTTGAGGCTCTGCAG	TTGCCGGTGAGGTTGAGGCTCTGCAG	Forward	High	I-G
>Chr1_400	Chr1:88723954-88724058	-	-	F	-	-	-	AGAGATAAGGAGATACTCAAGTCACTT	AGAGATAAGGAGATACTCAAGTCACTT	Forward	High	II-C
>Chr1_401	Chr1:88730297-88730390	-	-	F	-	-	D	CAGTAAGGCCATCAGGGACCCAG	CTGGGTCCCTGATGGCCTTACTG	Reverse	High	III-D
>Chr1_402	Chr1:88773408-88773541	-	-	D	5	-	C	ACTGGTGTCAAACTCCTGGCCTCAAGTGATCTGC	ACTGGTGTCAAACTCCTGGCCTCAAGTGATCTGC	Forward	Medium	I-B
>Chr1_403	Chr1:88831464-88831532	-	-	F	-	-	D	ATTTGATTTATGTATTTTGAGTG	ATTTGATTTATGTATTTTGAGTG	Forward	Medium	I-B
>Chr1_404	Chr1:88994938-88995024	-	-	F	-	-	-	CTTGTTTTCTGAATACAAAAATTA	CTTGTTTTCTGAATACAAAAATTA	Forward	High	I-B	JRAN01000059_1_42391_44387	CRISPR-1	88.235	0.7	22.2	plus	Porphyromonadaceae bacterium COT-184 OH4590 contig_59
>Chr1_405	Chr1:89037756-89037844	-	-	D	-	-	C	TTTTTATATAAAGCTGCTTTTTACATAAAGAA	TTCTTTATGTAAAAAGCAGCTTTATATAAAAA	Reverse	High	II-C
>Chr1_406	Chr1:89079744-89079860	4	-	F	-	-	D	GAATATAAATTGTGAAGATTTCATGG	CCATGAAATCTTCACAATTTATATTC	Reverse	High	I-B
>Chr1_407	Chr1:89208513-89208591	-	-	F	-	-	D	CTACCCATTGAGATGAAAACAAT	CTACCCATTGAGATGAAAACAAT	Forward	Medium	I-B
>Chr1_408	Chr1:89273154-89273276	-	-	-	-	-	-	ATTTACAATCCCTTAGCTAGACATAAAGATTCTCCAAGTCCCCAC	ATTTACAATCCCTTAGCTAGACATAAAGATTCTCCAAGTCCCCAC	Forward	High	III-A
>Chr1_409	Chr1:89279040-89279115	-	-	F	-	-	-	CGATGAAACCACGGTAGCAGCAACCA	TGGTTGCTGCTACCGTGGTTTCATCG	Reverse	High	II-C
>Chr1_41	Chr1:3867226-3867318	-	-	F	-	-	D	TCCACTGCGTGTACATACCACGC	GCGTGGTATGTACACGCAGTGGA	Reverse	High	I-B
>Chr1_410	Chr1:89437954-89438084	-	-	D	5	-	-	ATATGGACATATATCAGTTCCCAAAATTAATA	ATATGGACATATATCAGTTCCCAAAATTAATA	Forward	High	I-B
>Chr1_411	Chr1:89886893-89886966	-	-	F	11	-	D	TTTTTAAAAAGACATTTTTAAAA	TTTTAAAAATGTCTTTTTAAAAA	Reverse	High	I-B	AWUR01000016_1_30066_31398	CRISPR-1	93.333	0.75	22.2	plus	Acidaminococcus sp. BV3L6 contig00028
>Chr1_411	Chr1:89886893-89886966	-	-	F	11	-	D	TTTTTAAAAAGACATTTTTAAAA	TTTTAAAAATGTCTTTTTAAAAA	Reverse	High	I-B	AOTR01000619_1_9_3080	CRISPR-1	93.333	0.75	22.2	plus	Treponema pedis isoM1224 segment618
>Chr1_411	Chr1:89886893-89886966	-	-	F	11	-	D	TTTTTAAAAAGACATTTTTAAAA	TTTTAAAAATGTCTTTTTAAAAA	Reverse	High	I-B	AOTR01000485_1_21_1379	CRISPR-1	93.333	0.75	22.2	plus	Treponema pedis isoM1224 segment484
>Chr1_411	Chr1:89886893-89886966	-	-	F	11	-	D	TTTTTAAAAAGACATTTTTAAAA	TTTTAAAAATGTCTTTTTAAAAA	Reverse	High	I-B	AOTQ01000537_1_55_4579	CRISPR-1	93.333	0.75	22.2	plus	Treponema pedis isoM1220 segment536
>Chr1_411	Chr1:89886893-89886966	-	-	F	11	-	D	TTTTTAAAAAGACATTTTTAAAA	TTTTAAAAATGTCTTTTTAAAAA	Reverse	High	I-B	AOTN01000324_1_546_3088	CRISPR-1	93.333	0.75	22.2	plus	Treponema pedis str. B 683 segment323
>Chr1_411	Chr1:89886893-89886966	-	-	F	11	-	D	TTTTTAAAAAGACATTTTTAAAA	TTTTAAAAATGTCTTTTTAAAAA	Reverse	High	I-B	BBZD01000056_1_138086_139980	CRISPR-1	84.211	0.75	22.2	minus	Bacteroidales bacterium 6E DNA
>Chr1_411	Chr1:89886893-89886966	-	-	F	11	-	D	TTTTTAAAAAGACATTTTTAAAA	TTTTAAAAATGTCTTTTTAAAAA	Reverse	High	I-B	CP004120_1_745578_750496	CRISPR-1	93.333	0.75	22.2	minus	Treponema pedis str. T A4
>Chr1_411	Chr1:89886893-89886966	-	-	F	11	-	D	TTTTTAAAAAGACATTTTTAAAA	TTTTAAAAATGTCTTTTTAAAAA	Reverse	High	I-B	AOTM01000161_1_4740_8539	CRISPR-1	93.333	0.75	22.2	minus	Treponema pedis str. T M1 segment160
>Chr1_411	Chr1:89886893-89886966	-	-	F	11	-	D	TTTTTAAAAAGACATTTTTAAAA	TTTTAAAAATGTCTTTTTAAAAA	Reverse	High	I-B	AOTR01000821_1_14_2953	CRISPR-1	93.333	0.75	22.2	minus	Treponema pedis isoM1224 segment829
>Chr1_412	Chr1:89984363-89984519	-	-	F	-	-	-	AGATTAGCTAGATACAGAGTGTGGA	TCCACACTCTGTATCTAGCTAATCT	Reverse	Medium	II-C	LFTC01000048_1_57854_59276	CRISPR-1	88.889	0.27	23.8	minus	Clostridiales bacterium DTU083 scaffold13716
>Chr1_412	Chr1:89984363-89984519	-	-	F	-	-	-	AGATTAGCTAGATACAGAGTGTGGA	TCCACACTCTGTATCTAGCTAATCT	Reverse	Medium	II-C	LFTC01000012_1_49_487	CRISPR-1	88.889	0.27	23.8	minus	Clostridiales bacterium DTU083 scaffold7259
>Chr1_413	Chr1:90140489-90140566	-	-	F	-	-	D	CAAGTCTCTAGGAAGTTCCAAACT	CAAGTCTCTAGGAAGTTCCAAACT	Forward	Medium	III-B
>Chr1_414	Chr1:90330959-90331116	-	-	-	-	-	-	AGTGAACAATCTGAAAAAAAAATCAAGAAAGTAATCCCATGTAC	GTACATGGGATTACTTTCTTGATTTTTTTTTCAGATTGTTCACT	Reverse	High	I-D
>Chr1_415	Chr1:90638893-90638990	-	-	D	5	-	-	AGTGAGCCATAATGATGCCACTGCATTCCAG	CTGGAATGCAGTGGCATCATTATGGCTCACT	Reverse	Medium	III-B
>Chr1_416	Chr1:90666426-90666502	-	-	F	-	-	-	TTATTACACTTATACTAAAATCCAAACT	AGTTTGGATTTTAGTATAAGTGTAATAA	Reverse	High	I-B
>Chr1_417	Chr1:91118581-91118668	-	-	F	-	-	D	ACTACAGGCGCCCACCACCACGCC	GGCGTGGTGGTGGGCGCCTGTAGT	Reverse	High	I-B
>Chr1_418	Chr1:91484718-91484836	-	-	-	-	-	-	GTCCATGAAATCTTCACAATTTATGTTC	GTCCATGAAATCTTCACAATTTATGTTC	Forward	High	I-B
>Chr1_419	Chr1:92103105-92103188	-	-	D	-	-	-	GCTTGTGAGTTATTGCAAATTGATGGAA	GCTTGTGAGTTATTGCAAATTGATGGAA	Forward	Medium	I-B
>Chr1_42	Chr1:3891271-3891340	-	-	F	-	-	D	TTTCCCTAGTGGCGTTACAGCTCC	TTTCCCTAGTGGCGTTACAGCTCC	Forward	High	I-B
>Chr1_420	Chr1:92164590-92164671	-	-	F	-	-	B	GCCTGGGTGACAGAGCGAGACCC	GCCTGGGTGACAGAGCGAGACCC	Forward	Medium	I-B
>Chr1_421	Chr1:92723392-92723514	21	-	C	-	-	-	ATAAATTGTGAAGATTTCATGGACATTTATCA	TGATAAATGTCCATGAAATCTTCACAATTTAT	Reverse	Medium	I-B
>Chr1_422	Chr1:92798892-92799007	-	-	-	-	-	-	GAAACCCTGTCTCTACTAAAAATACGAAAATTAGC	GCTAATTTTCGTATTTTTAGTAGAGACAGGGTTTC	Reverse	High	II-A
>Chr1_423	Chr1:92809845-92809926	-	-	-	-	-	D	ACAACAAACCCAAGAGGTAAGTATTATTA	TAATAATACTTACCTCTTGGGTTTGTTGT	Reverse	High	I-B
>Chr1_424	Chr1:93117144-93117223	-	-	-	-	-	-	GTTTGGAAATGGTGCCTTTTATTATTTTC	GTTTGGAAATGGTGCCTTTTATTATTTTC	Forward	High	I-B
>Chr1_425	Chr1:93171145-93171277	-	-	-	-	-	-	AGCCAGCGAGACCACAAACCCACCAGGAGGAA	TTCCTCCTGGTGGGTTTGTGGTCTCGCTGGCT	Reverse	High	I-B
>Chr1_426	Chr1:93479932-93480053	-	-	E	-	-	-	AAGACAGGCATAAGAAATTATAAGAGTATTATT	AATAATACTCTTATAATTTCTTATGCCTGTCTT	Reverse	High	III-B	JRNR01000108_1_3531_4991	CRISPR-1	85.714	0.079	25.4	minus	Prevotella disiens DNF00882 contig108
>Chr1_426	Chr1:93479932-93480053	-	-	E	-	-	-	AAGACAGGCATAAGAAATTATAAGAGTATTATT	AATAATACTCTTATAATTTCTTATGCCTGTCTT	Reverse	High	III-B	AEDO01000031_1_14261_15200	CRISPR-1	85.714	0.079	25.4	minus	Prevotella disiens FB035-09AN ctg1125417240294
>Chr1_426	Chr1:93479932-93480053	-	-	E	-	-	-	AAGACAGGCATAAGAAATTATAAGAGTATTATT	AATAATACTCTTATAATTTCTTATGCCTGTCTT	Reverse	High	III-B	GG774890_2_162670_163345	CRISPR-2	85	0.24	23.8	minus	Bacteroidetes oral taxon 274 str. F0058 genomic scaffold
>Chr1_427	Chr1:93833929-93834046	-	-	-	-	-	-	AAATGTCCATGAAATCTTCAAAATTTA	TAAATTTTGAAGATTTCATGGACATTT	Reverse	Medium	I-B	CM001437_1_333588_336244	CRISPR-1	93.333	0.69	22.2	minus	Myroides odoratus DSM 2801 chromosome
>Chr1_428	Chr1:93952596-93952714	-	-	-	-	-	-	GTCCATGAAATCTTCACAATTTATGTTC	GTCCATGAAATCTTCACAATTTATGTTC	Forward	High	I-B
>Chr1_429	Chr1:94065739-94065838	-	-	F	-	-	D	GGGCCCAGGCTTAAGTGACACCA	GGGCCCAGGCTTAAGTGACACCA	Forward	Low	I-B
>Chr1_43	Chr1:3904450-3904524	-	-	F	-	-	D	GGCCGAAGCCACCTCCACACCAC	GTGGTGTGGAGGTGGCTTCGGCC	Reverse	High	I-B
>Chr1_430	Chr1:94398947-94399032	-	-	F	-	-	-	TGGATATAGTAAATTTCACTCTT	TGGATATAGTAAATTTCACTCTT	Forward	High	I-B
>Chr1_431	Chr1:94462189-94462265	-	-	F	-	-	D	TTTTTTTATATTTAAAAAAATTA	TTTTTTTATATTTAAAAAAATTA	Forward	High	I-B
>Chr1_432	Chr1:94568131-94568227	-	-	D	-	-	-	TAGCTGCTTTTTTAGCTACCTTATCAGCA	TAGCTGCTTTTTTAGCTACCTTATCAGCA	Forward	Medium	I-F
>Chr1_433	Chr1:94571745-94571831	-	-	C	-	-	-	CCTCCCAGGAAAGTGGAGAAGGGGT	ACCCCTTCTCCACTTTCCTGGGAGG	Reverse	High	III-A
>Chr1_434	Chr1:95138715-95138819	-	-	F	-	-	D	TACTGTACTGAATACATTGTGTAG	CTACACAATGTATTCAGTACAGTA	Reverse	High	I-B
>Chr1_435	Chr1:95143033-95143133	-	-	C	-	-	-	GATTGGTTGGGGAAAGCAACCAATCAGAGG	CCTCTGATTGGTTGCTTTCCCCAACCAATC	Reverse	High	I-B
>Chr1_436	Chr1:95513588-95513679	-	-	B	-	-	-	TTTTAATACCAACATACTTAATTTTAATAAT	ATTATTAAAATTAAGTATGTTGGTATTAAAA	Reverse	High	I-B	GL636578_1_742406_744876	CRISPR-1	93.333	0.72	22.2	plus	Coprobacillus sp. 29_1 genomic scaffold supercont1.2
>Chr1_436	Chr1:95513588-95513679	-	-	B	-	-	-	TTTTAATACCAACATACTTAATTTTAATAAT	ATTATTAAAATTAAGTATGTTGGTATTAAAA	Reverse	High	I-B	AKCB01000003_1_274809_277279	CRISPR-1	93.333	0.72	22.2	plus	Coprobacillus cateniformis strain D6 cont1.3
>Chr1_436	Chr1:95513588-95513679	-	-	B	-	-	-	TTTTAATACCAACATACTTAATTTTAATAAT	ATTATTAAAATTAAGTATGTTGGTATTAAAA	Reverse	High	I-B	HG005289_3_183856_184677	CRISPR-3	93.333	0.72	22.2	minus	Erysipelotrichaceae bacterium AP9 genomic scaffold
>Chr1_436	Chr1:95513588-95513679	-	-	B	-	-	-	TTTTAATACCAACATACTTAATTTTAATAAT	ATTATTAAAATTAAGTATGTTGGTATTAAAA	Reverse	High	I-B	HG005289_2_182230_183775	CRISPR-2	93.333	0.72	22.2	minus	Erysipelotrichaceae bacterium AP9 genomic scaffold
>Chr1_436	Chr1:95513588-95513679	-	-	B	-	-	-	TTTTAATACCAACATACTTAATTTTAATAAT	ATTATTAAAATTAAGTATGTTGGTATTAAAA	Reverse	High	I-B	KK211298_1_15114_15278	CRISPR-1	74.074	0.72	22.2	plus	Clostridium cellobioparum ATCC 15832 genomic scaffold
>Chr1_437	Chr1:95557367-95557499	-	-	-	-	-	-	GACCCTTATCAGTAGTTCTGCTTTTGCCGTTTG	GACCCTTATCAGTAGTTCTGCTTTTGCCGTTTG	Forward	High	II-C
>Chr1_438	Chr1:96029192-96029290	-	-	F	-	-	D	CAGCTGGGCGGCTGCAGCTGTGC	CAGCTGGGCGGCTGCAGCTGTGC	Forward	High	IV-A1
>Chr1_439	Chr1:96140198-96140310	-	-	F	-	-	-	AAATGCACCAATCAGCACTCTGT	ACAGAGTGCTGATTGGTGCATTT	Reverse	High	III-D
>Chr1_44	Chr1:3956780-3956869	-	-	F	-	-	-	GGGCTCTTGGGACTGCTCTACTGGCC	GGGCTCTTGGGACTGCTCTACTGGCC	Forward	High	II-C
>Chr1_440	Chr1:96149327-96149438	-	-	F	11	-	D	CTCAGTCCTCCTTGTGGTCTAGGAGGA	CTCAGTCCTCCTTGTGGTCTAGGAGGA	Forward	High	I-B
>Chr1_441	Chr1:97200642-97200712	-	-	-	-	-	-	TTTATAGTTTTCAAAGCATGCTG	TTTATAGTTTTCAAAGCATGCTG	Forward	High	I-B
>Chr1_442	Chr1:97267599-97267697	-	-	-	-	-	-	AATGGGCATTAATCCATTCATGAGGGTGGAG	CTCCACCCTCATGAATGGATTAATGCCCATT	Reverse	High	I-B
>Chr1_443	Chr1:97445443-97445531	-	-	B	-	-	-	ATAACCTAATATGTAACTTAAATGTTAAGG	CCTTAACATTTAAGTTACATATTAGGTTAT	Reverse	Medium	I-B
>Chr1_444	Chr1:97818784-97818918	-	-	-	-	-	F	GTGTATAAAGACATATACACACATTCATATTAC	GTAATATGAATGTGTGTATATGTCTTTATACAC	Reverse	High	I-B
>Chr1_445	Chr1:97857161-97857277	-	-	-	-	-	-	ATAGAAGTGAGTCAATTTCCTAGCTATCATGGAGTATATGTCTT	AAGACATATACTCCATGATAGCTAGGAAATTGACTCACTTCTAT	Reverse	High	II-C
>Chr1_446	Chr1:98281481-98281603	-	-	-	-	-	F	GGGTGTGCTGGCCCATGCCTGTAGTTCCAGCTAC	GGGTGTGCTGGCCCATGCCTGTAGTTCCAGCTAC	Forward	Medium	II-C
>Chr1_447	Chr1:98525958-98526046	20	-	F	-	-	D	ATAAGGGTCTAACAAAGATCACA	TGTGATCTTTGTTAGACCCTTAT	Reverse	High	I-B
>Chr1_448	Chr1:99668163-99668247	-	-	-	-	-	-	GGTCAGCCTTCCATATGAATTTCTAAAAAAG	GGTCAGCCTTCCATATGAATTTCTAAAAAAG	Forward	Medium	II-C
>Chr1_449	Chr1:99759077-99759165	-	-	F	-	-	D	AGTAGTTCTGCTTTTGCCCTTTG	AGTAGTTCTGCTTTTGCCCTTTG	Forward	High	I-B
>Chr1_45	Chr1:4062424-4062611	-	-	-	-	-	-	CCATCTCTTTCTCCCCATCTGTCC	GGACAGATGGGGAGAAAGAGATGG	Reverse	Medium	II-C	JXCA01000010_1_478499_478894	CRISPR-1	93.333	0.7	22.2	minus	Scytonema tolypothrichoides VB-61278 scaffold_4
>Chr1_450	Chr1:100264469-100264541	-	-	F	-	-	D	AGTAGCTCTGCTTTTGCCCTTTG	AGTAGCTCTGCTTTTGCCCTTTG	Forward	High	II-C
>Chr1_451	Chr1:100348348-100348500	-	-	-	-	-	-	TTTCATTTCTTTTGCTCACATCTGAATCTTCCATCCATTCTTTTTTCTTT	TTTCATTTCTTTTGCTCACATCTGAATCTTCCATCCATTCTTTTTTCTTT	Forward	Medium	II-C
>Chr1_452	Chr1:100620078-100620163	-	-	F	-	-	-	TCTCAAACTCCTGAGCTCAAGTGAT	ATCACTTGAGCTCAGGAGTTTGAGA	Reverse	Medium	III-B
>Chr1_453	Chr1:100823448-100823601	-	-	-	-	-	-	CAATAATTAATAGCCTCCCAATCAAAACAAGCCCAGGACCAGGC	GCCTGGTCCTGGGCTTGTTTTGATTGGGAGGCTATTAATTATTG	Reverse	High	II-C	KK342303_1_40323_40627	CRISPR-1	85	0.33	23.8	minus	Mycobacterium tuberculosis TB_RSA50 genomic scaffold
>Chr1_453	Chr1:100823448-100823601	-	-	-	-	-	-	CAATAATTAATAGCCTCCCAATCAAAACAAGCCCAGGACCAGGC	GCCTGGTCCTGGGCTTGTTTTGATTGGGAGGCTATTAATTATTG	Reverse	High	II-C	KK353309_1_40323_40571	CRISPR-1	85	0.33	23.8	minus	Mycobacterium tuberculosis TKK_04_0018 genomic scaffold
>Chr1_453	Chr1:100823448-100823601	-	-	-	-	-	-	CAATAATTAATAGCCTCCCAATCAAAACAAGCCCAGGACCAGGC	GCCTGGTCCTGGGCTTGTTTTGATTGGGAGGCTATTAATTATTG	Reverse	High	II-C	KK316609_1_41707_41955	CRISPR-1	85	0.33	23.8	minus	Mycobacterium tuberculosis TKK_03_0028 genomic scaffold
>Chr1_453	Chr1:100823448-100823601	-	-	-	-	-	-	CAATAATTAATAGCCTCCCAATCAAAACAAGCCCAGGACCAGGC	GCCTGGTCCTGGGCTTGTTTTGATTGGGAGGCTATTAATTATTG	Reverse	High	II-C	KK353581_1_293937_294185	CRISPR-1	85	0.33	23.8	plus	Mycobacterium tuberculosis KT-0035 genomic scaffold
>Chr1_453	Chr1:100823448-100823601	-	-	-	-	-	-	CAATAATTAATAGCCTCCCAATCAAAACAAGCCCAGGACCAGGC	GCCTGGTCCTGGGCTTGTTTTGATTGGGAGGCTATTAATTATTG	Reverse	High	II-C	KK353507_1_292890_293138	CRISPR-1	85	0.33	23.8	plus	Mycobacterium tuberculosis KT-0016 genomic scaffold
>Chr1_454	Chr1:101178396-101178488	-	-	B	-	-	-	CCTGAGTAGCTAGGACCACAGGTGCATCACC	GGTGATGCACCTGTGGTCCTAGCTACTCAGG	Reverse	High	IV-A1
>Chr1_455	Chr1:101280764-101280836	-	-	F	-	-	D	TATTGAGCTCAATAACTCAATAA	TTATTGAGTTATTGAGCTCAATA	Reverse	Medium	I-B
>Chr1_456	Chr1:101568595-101568666	-	-	F	-	-	D	AGTGTGAGCTTTATATTTATATTT	AGTGTGAGCTTTATATTTATATTT	Forward	High	I-B	FR900184_2_4434_4663	CRISPR-2	100	0.7	22.2	plus	Roseburia sp. CAG:303 genomic scaffold
>Chr1_456	Chr1:101568595-101568666	-	-	F	-	-	D	AGTGTGAGCTTTATATTTATATTT	AGTGTGAGCTTTATATTTATATTT	Forward	High	I-B	FR900184_1_2674_4529	CRISPR-1	100	0.7	22.2	plus	Roseburia sp. CAG:303 genomic scaffold
>Chr1_457	Chr1:101805657-101805769	-	-	-	-	-	-	TTTGCCCTTGAGTTTTTCACTTATTTAGTCCTAT	TTTGCCCTTGAGTTTTTCACTTATTTAGTCCTAT	Forward	High	I-B
>Chr1_458	Chr1:101949867-101949994	-	-	A	-	-	A	TTGCAGTGAGCCGAGATCGCGCCACTGCAC	TTGCAGTGAGCCGAGATCGCGCCACTGCAC	Forward	Low	I-C
>Chr1_459	Chr1:101952313-101952407	-	-	-	-	-	-	CCTAGTACTGAATACAATTATATTTTAAAGCTCA	TGAGCTTTAAAATATAATTGTATTCAGTACTAGG	Reverse	High	I-B
>Chr1_46	Chr1:4327585-4327706	-	-	D	-	-	-	CCCACAGCCCTTGCCATGAGACTCCATC	GATGGAGTCTCATGGCAAGGGCTGTGGG	Reverse	High	I-B
>Chr1_460	Chr1:102325226-102325337	-	-	C	-	-	-	TTTTCTCCTTGAAATTGAAATAAAT	TTTTCTCCTTGAAATTGAAATAAAT	Forward	High	I-B
>Chr1_461	Chr1:102649756-102649837	-	-	-	-	-	-	AACATATACAATTATCAAACTTT	AAAGTTTGATAATTGTATATGTT	Reverse	High	I-B
>Chr1_462	Chr1:102862422-102862499	-	-	-	-	-	-	ATTCCATTGTGTATATATACCACGTTTTC	ATTCCATTGTGTATATATACCACGTTTTC	Forward	High	I-B
>Chr1_463	Chr1:102987495-102987591	-	-	-	-	-	-	AAATTTAAAATGATAATGAAACAT	ATGTTTCATTATCATTTTAAATTT	Reverse	High	I-B	HG326877_1_1463296_1463593	CRISPR-1	81.818	0.23	23.8	minus	Campylobacter coli 76339
>Chr1_463	Chr1:102987495-102987591	-	-	-	-	-	-	AAATTTAAAATGATAATGAAACAT	ATGTTTCATTATCATTTTAAATTT	Reverse	High	I-B	FAXG01000063_1_119311_120136	CRISPR-1	81.818	0.23	23.8	plus	Campylobacter coli genome assembly H055260517
>Chr1_463	Chr1:102987495-102987591	-	-	-	-	-	-	AAATTTAAAATGATAATGAAACAT	ATGTTTCATTATCATTTTAAATTT	Reverse	High	I-B	ANGL01000164_1_30070_31028	CRISPR-1	81.818	0.23	23.8	minus	Campylobacter coli BIGS0001 164
>Chr1_463	Chr1:102987495-102987591	-	-	-	-	-	-	AAATTTAAAATGATAATGAAACAT	ATGTTTCATTATCATTTTAAATTT	Reverse	High	I-B	CP007775_1_233889_234845	CRISPR-1	81.818	0.23	23.8	plus	Campylobacter lari NCTC 11845 chromosome
>Chr1_463	Chr1:102987495-102987591	-	-	-	-	-	-	AAATTTAAAATGATAATGAAACAT	ATGTTTCATTATCATTTTAAATTT	Reverse	High	I-B	CP007772_1_224094_225386	CRISPR-1	81.818	0.23	23.8	plus	Campylobacter subantarcticus LMG 24374
>Chr1_463	Chr1:102987495-102987591	-	-	-	-	-	-	AAATTTAAAATGATAATGAAACAT	ATGTTTCATTATCATTTTAAATTT	Reverse	High	I-B	CP007769_1_678898_681045	CRISPR-1	81.818	0.23	23.8	minus	Campylobacter sp. RM16704
>Chr1_463	Chr1:102987495-102987591	-	-	-	-	-	-	AAATTTAAAATGATAATGAAACAT	ATGTTTCATTATCATTTTAAATTT	Reverse	High	I-B	CP007766_1_227906_228670	CRISPR-1	81.818	0.23	23.8	plus	Campylobacter peloridis LMG 23910
>Chr1_463	Chr1:102987495-102987591	-	-	-	-	-	-	AAATTTAAAATGATAATGAAACAT	ATGTTTCATTATCATTTTAAATTT	Reverse	High	I-B	CP000025_1_1594102_1594337	CRISPR-1	78.261	0.7	22.2	minus	Campylobacter jejuni RM1221
>Chr1_464	Chr1:103413025-103413118	-	-	F	-	-	D	TTATAATTTACATAGATATTCTTA	TTATAATTTACATAGATATTCTTA	Forward	High	I-B
>Chr1_465	Chr1:103437275-103437393	-	-	-	-	-	-	TGTCCATGAAATCTTCACAATTTATGTT	TGTCCATGAAATCTTCACAATTTATGTT	Forward	High	I-B
>Chr1_466	Chr1:103505847-103505953	-	-	F	-	-	-	TTCTTTTATTAAAATGTTCTTGAT	TTCTTTTATTAAAATGTTCTTGAT	Forward	High	I-B
>Chr1_467	Chr1:103879578-103879705	-	-	-	-	-	-	TATTATTCAGCCTTACGAAAGAAGGAGACCTAAATTTCCA	TGGAAATTTAGGTCTCCTTCTTTCGTAAGGCTGAATAATA	Reverse	High	III-B
>Chr1_468	Chr1:104045426-104045546	-	-	-	-	-	-	TGTCCATGAAATCTTCACAATTTATGTTC	TGTCCATGAAATCTTCACAATTTATGTTC	Forward	High	I-B
>Chr1_469	Chr1:104212381-104212456	-	-	-	-	-	-	TGCAAGGGTGTCGCATAGTAAACATA	TGCAAGGGTGTCGCATAGTAAACATA	Forward	High	III-A
>Chr1_47	Chr1:4456219-4456324	-	-	D	-	-	C	ATGTTGAATTGTAGCTCCCATAATTCCCATGCGTTGTGG	ATGTTGAATTGTAGCTCCCATAATTCCCATGCGTTGTGG	Forward	High	II-C	ARYF01000108_1_49_481	CRISPR-1	100	0.92	22.2	minus	Neisseria meningitidis Nm10259 J13601000108
>Chr1_47	Chr1:4456219-4456324	-	-	D	-	-	C	ATGTTGAATTGTAGCTCCCATAATTCCCATGCGTTGTGG	ATGTTGAATTGTAGCTCCCATAATTCCCATGCGTTGTGG	Forward	High	II-C	ANRH01000025_1_73003_74227	CRISPR-1	100	0.92	22.2	minus	Neisseria meningitidis 2002038 NM2002038.contig.24
>Chr1_47	Chr1:4456219-4456324	-	-	D	-	-	C	ATGTTGAATTGTAGCTCCCATAATTCCCATGCGTTGTGG	ATGTTGAATTGTAGCTCCCATAATTCCCATGCGTTGTGG	Forward	High	II-C	ALYA01000021_1_98572_99333	CRISPR-1	100	0.92	22.2	minus	Neisseria meningitidis NM3001 NM3001.contig.20
>Chr1_47	Chr1:4456219-4456324	-	-	D	-	-	C	ATGTTGAATTGTAGCTCCCATAATTCCCATGCGTTGTGG	ATGTTGAATTGTAGCTCCCATAATTCCCATGCGTTGTGG	Forward	High	II-C	ALXX01000025_1_81747_82377	CRISPR-1	100	0.92	22.2	minus	Neisseria meningitidis NM2657 gnm2657.contig.24
>Chr1_47	Chr1:4456219-4456324	-	-	D	-	-	C	ATGTTGAATTGTAGCTCCCATAATTCCCATGCGTTGTGG	ATGTTGAATTGTAGCTCCCATAATTCCCATGCGTTGTGG	Forward	High	II-C	AEQD01000080_1_37903_39589	CRISPR-1	100	0.92	22.2	minus	Neisseria meningitidis N1568 menX.contig.79
>Chr1_47	Chr1:4456219-4456324	-	-	D	-	-	C	ATGTTGAATTGTAGCTCCCATAATTCCCATGCGTTGTGG	ATGTTGAATTGTAGCTCCCATAATTCCCATGCGTTGTGG	Forward	High	II-C	ACDY02000005_1_83371_84528	CRISPR-1	100	0.92	22.2	minus	Neisseria cinerea ATCC 14685 N_cinerea-1.0.2_Cont4.1
>Chr1_47	Chr1:4456219-4456324	-	-	D	-	-	C	ATGTTGAATTGTAGCTCCCATAATTCCCATGCGTTGTGG	ATGTTGAATTGTAGCTCCCATAATTCCCATGCGTTGTGG	Forward	High	II-C	AGBS01000007_1_24201_24963	CRISPR-1	100	0.92	22.2	minus	Neisseria meningitidis Nm8663 contig00007
>Chr1_47	Chr1:4456219-4456324	-	-	D	-	-	C	ATGTTGAATTGTAGCTCCCATAATTCCCATGCGTTGTGG	ATGTTGAATTGTAGCTCCCATAATTCCCATGCGTTGTGG	Forward	High	II-C	AGBR01000162_1_24662_24896	CRISPR-1	100	0.92	22.2	minus	Neisseria meningitidis Nm6756 contig00187
>Chr1_47	Chr1:4456219-4456324	-	-	D	-	-	C	ATGTTGAATTGTAGCTCCCATAATTCCCATGCGTTGTGG	ATGTTGAATTGTAGCTCCCATAATTCCCATGCGTTGTGG	Forward	High	II-C	AGBR01000087_1_31_397	CRISPR-1	100	0.92	22.2	minus	Neisseria meningitidis Nm6756 contig00091
>Chr1_47	Chr1:4456219-4456324	-	-	D	-	-	C	ATGTTGAATTGTAGCTCCCATAATTCCCATGCGTTGTGG	ATGTTGAATTGTAGCTCCCATAATTCCCATGCGTTGTGG	Forward	High	II-C	ANRG01000007_1_251736_253356	CRISPR-1	100	0.92	22.2	minus	Neisseria meningitidis 2006087 NM2006087.contig.6
>Chr1_47	Chr1:4456219-4456324	-	-	D	-	-	C	ATGTTGAATTGTAGCTCCCATAATTCCCATGCGTTGTGG	ATGTTGAATTGTAGCTCCCATAATTCCCATGCGTTGTGG	Forward	High	II-C	ANRC01000017_1_14899_16189	CRISPR-1	100	0.92	22.2	minus	Neisseria meningitidis 97021 NM97021.contig.16
>Chr1_47	Chr1:4456219-4456324	-	-	D	-	-	C	ATGTTGAATTGTAGCTCCCATAATTCCCATGCGTTGTGG	ATGTTGAATTGTAGCTCCCATAATTCCCATGCGTTGTGG	Forward	High	II-C	ALXN01000038_1_74674_76624	CRISPR-1	100	0.92	22.2	minus	Neisseria meningitidis 93004 NM93004.contig.37
>Chr1_47	Chr1:4456219-4456324	-	-	D	-	-	C	ATGTTGAATTGTAGCTCCCATAATTCCCATGCGTTGTGG	ATGTTGAATTGTAGCTCCCATAATTCCCATGCGTTGTGG	Forward	High	II-C	ALXM01000021_1_67889_68849	CRISPR-1	100	0.92	22.2	minus	Neisseria meningitidis 93003 NM93003.contig.20
>Chr1_47	Chr1:4456219-4456324	-	-	D	-	-	C	ATGTTGAATTGTAGCTCCCATAATTCCCATGCGTTGTGG	ATGTTGAATTGTAGCTCCCATAATTCCCATGCGTTGTGG	Forward	High	II-C	AGRR01000278_1_9292_10516	CRISPR-1	100	0.92	22.2	minus	Neisseria meningitidis NM220 ntnm06c.contig.325
>Chr1_47	Chr1:4456219-4456324	-	-	D	-	-	C	ATGTTGAATTGTAGCTCCCATAATTCCCATGCGTTGTGG	ATGTTGAATTGTAGCTCCCATAATTCCCATGCGTTGTGG	Forward	High	II-C	AGRQ01000224_1_24334_25360	CRISPR-1	100	0.92	22.2	minus	Neisseria meningitidis NM233 ntnm05c.contig.223
>Chr1_47	Chr1:4456219-4456324	-	-	D	-	-	C	ATGTTGAATTGTAGCTCCCATAATTCCCATGCGTTGTGG	ATGTTGAATTGTAGCTCCCATAATTCCCATGCGTTGTGG	Forward	High	II-C	ALXV01000023_1_18546_19704	CRISPR-1	100	0.92	22.2	minus	Neisseria meningitidis 80179 NM80179.contig.22
>Chr1_47	Chr1:4456219-4456324	-	-	D	-	-	C	ATGTTGAATTGTAGCTCCCATAATTCCCATGCGTTGTGG	ATGTTGAATTGTAGCTCCCATAATTCCCATGCGTTGTGG	Forward	High	II-C	AEPJ01000362_1_1_232	CRISPR-1	100	0.92	22.2	minus	Neisseria meningitidis NS44 contig00362
>Chr1_47	Chr1:4456219-4456324	-	-	D	-	-	C	ATGTTGAATTGTAGCTCCCATAATTCCCATGCGTTGTGG	ATGTTGAATTGTAGCTCCCATAATTCCCATGCGTTGTGG	Forward	High	II-C	ALXU01000028_1_45582_48192	CRISPR-1	100	0.92	22.2	minus	Neisseria meningitidis 98008 NM98008.contig.27
>Chr1_47	Chr1:4456219-4456324	-	-	D	-	-	C	ATGTTGAATTGTAGCTCCCATAATTCCCATGCGTTGTGG	ATGTTGAATTGTAGCTCCCATAATTCCCATGCGTTGTGG	Forward	High	II-C	ALXT01000023_1_72245_74471	CRISPR-1	100	0.92	22.2	minus	Neisseria meningitidis NM576 NM576.contig.22
>Chr1_47	Chr1:4456219-4456324	-	-	D	-	-	C	ATGTTGAATTGTAGCTCCCATAATTCCCATGCGTTGTGG	ATGTTGAATTGTAGCTCCCATAATTCCCATGCGTTGTGG	Forward	High	II-C	ALXR01000005_1_157641_159933	CRISPR-1	100	0.92	22.2	minus	Neisseria meningitidis NM2781 NM2781.contig.4
>Chr1_47	Chr1:4456219-4456324	-	-	D	-	-	C	ATGTTGAATTGTAGCTCCCATAATTCCCATGCGTTGTGG	ATGTTGAATTGTAGCTCCCATAATTCCCATGCGTTGTGG	Forward	High	II-C	ALXQ01000023_1_72485_74579	CRISPR-1	100	0.92	22.2	minus	Neisseria meningitidis NM183 NM183.contig.22
>Chr1_47	Chr1:4456219-4456324	-	-	D	-	-	C	ATGTTGAATTGTAGCTCCCATAATTCCCATGCGTTGTGG	ATGTTGAATTGTAGCTCCCATAATTCCCATGCGTTGTGG	Forward	High	II-C	ALXP01000028_1_85286_86918	CRISPR-1	100	0.92	22.2	minus	Neisseria meningitidis NM140 NM140.contig.27
>Chr1_47	Chr1:4456219-4456324	-	-	D	-	-	C	ATGTTGAATTGTAGCTCCCATAATTCCCATGCGTTGTGG	ATGTTGAATTGTAGCTCCCATAATTCCCATGCGTTGTGG	Forward	High	II-C	ARYF01000027_1_39_933	CRISPR-1	100	0.92	22.2	plus	Neisseria meningitidis Nm10259 J13601000027
>Chr1_47	Chr1:4456219-4456324	-	-	D	-	-	C	ATGTTGAATTGTAGCTCCCATAATTCCCATGCGTTGTGG	ATGTTGAATTGTAGCTCCCATAATTCCCATGCGTTGTGG	Forward	High	II-C	ANRI01000006_1_24723_26277	CRISPR-1	100	0.92	22.2	plus	Neisseria meningitidis 97014 NM97014.contig.5
>Chr1_47	Chr1:4456219-4456324	-	-	D	-	-	C	ATGTTGAATTGTAGCTCCCATAATTCCCATGCGTTGTGG	ATGTTGAATTGTAGCTCCCATAATTCCCATGCGTTGTGG	Forward	High	II-C	KQ236553_1_759_1851	CRISPR-1	100	0.92	22.2	plus	Neisseria meningitidis strain 311112 genomic scaffold Scaffold18
>Chr1_470	Chr1:104217083-104217268	-	-	-	-	-	-	AGCTAGATACAGAGTGTCGATTGGTG	AGCTAGATACAGAGTGTCGATTGGTG	Forward	Medium	II-C	LFTC01000048_1_57854_59276	CRISPR-1	85.714	0.083	25.4	minus	Clostridiales bacterium DTU083 scaffold13716
>Chr1_470	Chr1:104217083-104217268	-	-	-	-	-	-	AGCTAGATACAGAGTGTCGATTGGTG	AGCTAGATACAGAGTGTCGATTGGTG	Forward	Medium	II-C	LFTC01000012_1_49_487	CRISPR-1	85.714	0.083	25.4	minus	Clostridiales bacterium DTU083 scaffold7259
>Chr1_470	Chr1:104217083-104217268	-	-	-	-	-	-	AGCTAGATACAGAGTGTCGATTGGTG	AGCTAGATACAGAGTGTCGATTGGTG	Forward	Medium	II-C	LDUJ01000020_1_73646_74547	CRISPR-1	88.235	0.75	22.2	minus	Lysinibacillus sp. LK3
>Chr1_470	Chr1:104217083-104217268	-	-	-	-	-	-	AGCTAGATACAGAGTGTCGATTGGTG	AGCTAGATACAGAGTGTCGATTGGTG	Forward	Medium	II-C	BBCN01000055_1_13910_15828	CRISPR-1	88.235	0.75	22.2	minus	Lysinibacillus boronitolerans JCM 21713 = 10a = NBRC 103108 DNA
>Chr1_470	Chr1:104217083-104217268	-	-	-	-	-	-	AGCTAGATACAGAGTGTCGATTGGTG	AGCTAGATACAGAGTGTCGATTGGTG	Forward	Medium	II-C	JPVR01000081_1_164662_166581	CRISPR-1	88.235	0.75	22.2	minus	Lysinibacillus boronitolerans JCM 21713 = 10a = NBRC 103108
>Chr1_470	Chr1:104217083-104217268	-	-	-	-	-	-	AGCTAGATACAGAGTGTCGATTGGTG	AGCTAGATACAGAGTGTCGATTGGTG	Forward	Medium	II-C	LN831197_3_3836021_3837689	CRISPR-3	88.235	0.75	22.2	plus	Bacillus sp. SIT3 genome assembly Bacillus niameyensis
>Chr1_470	Chr1:104217083-104217268	-	-	-	-	-	-	AGCTAGATACAGAGTGTCGATTGGTG	AGCTAGATACAGAGTGTCGATTGGTG	Forward	Medium	II-C	LN831197_2_3833477_3834590	CRISPR-2	88.235	0.75	22.2	plus	Bacillus sp. SIT3 genome assembly Bacillus niameyensis
>Chr1_471	Chr1:104295676-104295767	-	-	F	-	-	D	GGCACCAGGGAGAGGCAGTTTCC	GGCACCAGGGAGAGGCAGTTTCC	Forward	High	III-A
>Chr1_472	Chr1:104408182-104408304	-	-	-	-	-	-	GTTTGCAATCCTTTAGCTAGACACAAAAGTTCTCCAAGTCCCCAC	GTTTGCAATCCTTTAGCTAGACACAAAAGTTCTCCAAGTCCCCAC	Forward	High	III-A
>Chr1_473	Chr1:104705095-104705194	-	-	F	-	-	D	TTATTTCTTATTAGTTTGAAGAA	TTATTTCTTATTAGTTTGAAGAA	Forward	Medium	I-B
>Chr1_474	Chr1:104707015-104707114	-	-	F	-	-	B	TGATTGGTTGAAGTTTCAATCCCTTAGCTTG	TGATTGGTTGAAGTTTCAATCCCTTAGCTTG	Forward	High	I-B	LK996017_1_3090496_3091455	CRISPR-1	100	0.24	23.8	plus	Desulfitobacterium hafniense strain PCE-S genome assembly
>Chr1_474	Chr1:104707015-104707114	-	-	F	-	-	B	TGATTGGTTGAAGTTTCAATCCCTTAGCTTG	TGATTGGTTGAAGTTTCAATCCCTTAGCTTG	Forward	High	I-B	JH992898_2_3258292_3259650	CRISPR-2	88.889	0.24	23.8	plus	Fischerella sp. PCC 9339 genomic scaffold PCC9339DRAFT_scaffold1.1
>Chr1_474	Chr1:104707015-104707114	-	-	F	-	-	B	TGATTGGTTGAAGTTTCAATCCCTTAGCTTG	TGATTGGTTGAAGTTTCAATCCCTTAGCTTG	Forward	High	I-B	JH414494_4_1811_2040	CRISPR-4	100	0.24	23.8	plus	Desulfitobacterium hafniense DP7 genomic scaffold Scfld774
>Chr1_474	Chr1:104707015-104707114	-	-	F	-	-	B	TGATTGGTTGAAGTTTCAATCCCTTAGCTTG	TGATTGGTTGAAGTTTCAATCCCTTAGCTTG	Forward	High	I-B	JH414494_2_232_1125	CRISPR-2	100	0.24	23.8	plus	Desulfitobacterium hafniense DP7 genomic scaffold Scfld774
>Chr1_474	Chr1:104707015-104707114	-	-	F	-	-	B	TGATTGGTTGAAGTTTCAATCCCTTAGCTTG	TGATTGGTTGAAGTTTCAATCCCTTAGCTTG	Forward	High	I-B	JH414465_1_86075_86829	CRISPR-1	100	0.24	23.8	plus	Desulfitobacterium hafniense DP7 genomic scaffold Scfld202
>Chr1_474	Chr1:104707015-104707114	-	-	F	-	-	B	TGATTGGTTGAAGTTTCAATCCCTTAGCTTG	TGATTGGTTGAAGTTTCAATCCCTTAGCTTG	Forward	High	I-B	JAGB01000003_1_306669_315126	CRISPR-1	100	0.24	23.8	plus	Caldicoprobacter oshimai DSM 21659 K363DRAFT_scaffold00003.3_C
>Chr1_474	Chr1:104707015-104707114	-	-	F	-	-	B	TGATTGGTTGAAGTTTCAATCCCTTAGCTTG	TGATTGGTTGAAGTTTCAATCCCTTAGCTTG	Forward	High	I-B	CP001826_2_1043770_1053545	CRISPR-2	100	0.24	23.8	plus	Thermobaculum terrenum ATCC BAA-798 chromosome 2
>Chr1_474	Chr1:104707015-104707114	-	-	F	-	-	B	TGATTGGTTGAAGTTTCAATCCCTTAGCTTG	TGATTGGTTGAAGTTTCAATCCCTTAGCTTG	Forward	High	I-B	CP000386_2_2300783_2302886	CRISPR-2	100	0.24	23.8	plus	Rubrobacter xylanophilus DSM 9941
>Chr1_474	Chr1:104707015-104707114	-	-	F	-	-	B	TGATTGGTTGAAGTTTCAATCCCTTAGCTTG	TGATTGGTTGAAGTTTCAATCCCTTAGCTTG	Forward	High	I-B	CP000386_1_262283_263240	CRISPR-1	100	0.24	23.8	plus	Rubrobacter xylanophilus DSM 9941
>Chr1_474	Chr1:104707015-104707114	-	-	F	-	-	B	TGATTGGTTGAAGTTTCAATCCCTTAGCTTG	TGATTGGTTGAAGTTTCAATCCCTTAGCTTG	Forward	High	I-B	AXAA01000040_1_13_179	CRISPR-1	100	0.24	23.8	plus	Caloramator sp. ALD01 A3M9DRAFT_scaffold_36.37_C
>Chr1_474	Chr1:104707015-104707114	-	-	F	-	-	B	TGATTGGTTGAAGTTTCAATCCCTTAGCTTG	TGATTGGTTGAAGTTTCAATCCCTTAGCTTG	Forward	High	I-B	AXAA01000026_1_33389_33752	CRISPR-1	100	0.24	23.8	plus	Caloramator sp. ALD01 A3M9DRAFT_scaffold_23.24_C
>Chr1_474	Chr1:104707015-104707114	-	-	F	-	-	B	TGATTGGTTGAAGTTTCAATCCCTTAGCTTG	TGATTGGTTGAAGTTTCAATCCCTTAGCTTG	Forward	High	I-B	JYHU01000003_1_14238_15127	CRISPR-1	100	0.24	23.8	plus	Clostridium aceticum strain DSM 1496 contig_3
>Chr1_474	Chr1:104707015-104707114	-	-	F	-	-	B	TGATTGGTTGAAGTTTCAATCCCTTAGCTTG	TGATTGGTTGAAGTTTCAATCCCTTAGCTTG	Forward	High	I-B	BCQV01000064_1_8836_11533	CRISPR-1	100	0.24	23.8	plus	Alicyclobacillus shizuokensis NBRC 103103 DNA
>Chr1_474	Chr1:104707015-104707114	-	-	F	-	-	B	TGATTGGTTGAAGTTTCAATCCCTTAGCTTG	TGATTGGTTGAAGTTTCAATCCCTTAGCTTG	Forward	High	I-B	CAKP01000114_1_2439_7059	CRISPR-1	100	0.24	23.8	plus	Caloramator australicus RC3 WGS project CAKP00000000 data
>Chr1_474	Chr1:104707015-104707114	-	-	F	-	-	B	TGATTGGTTGAAGTTTCAATCCCTTAGCTTG	TGATTGGTTGAAGTTTCAATCCCTTAGCTTG	Forward	High	I-B	LOED01000016_4_47163_51172	CRISPR-4	100	0.24	23.8	plus	Fervidicola ferrireducens strain Y170 AN618_contig000016
>Chr1_474	Chr1:104707015-104707114	-	-	F	-	-	B	TGATTGGTTGAAGTTTCAATCCCTTAGCTTG	TGATTGGTTGAAGTTTCAATCCCTTAGCTTG	Forward	High	I-B	AXDC01000014_1_1438_5070	CRISPR-1	100	0.24	23.8	plus	Caldanaerobacter subterraneus subsp. yonseiensis KB-1 Contig014
>Chr1_474	Chr1:104707015-104707114	-	-	F	-	-	B	TGATTGGTTGAAGTTTCAATCCCTTAGCTTG	TGATTGGTTGAAGTTTCAATCCCTTAGCTTG	Forward	High	I-B	LBFQ01000032_1_37_534	CRISPR-1	100	0.24	23.8	plus	Bacterium T1.2 2547288292_T1.2_scf1119030633697.32
>Chr1_474	Chr1:104707015-104707114	-	-	F	-	-	B	TGATTGGTTGAAGTTTCAATCCCTTAGCTTG	TGATTGGTTGAAGTTTCAATCCCTTAGCTTG	Forward	High	I-B	LBFP01000001_1_667_1103	CRISPR-1	100	0.24	23.8	plus	Bacterium T1.1 2547288145_T1.1_scf1119037731544.1
>Chr1_474	Chr1:104707015-104707114	-	-	F	-	-	B	TGATTGGTTGAAGTTTCAATCCCTTAGCTTG	TGATTGGTTGAAGTTTCAATCCCTTAGCTTG	Forward	High	I-B	LOCK01000050_6_82743_84486	CRISPR-6	100	0.24	23.8	minus	Desulfitobacterium hafniense strain DH Scaffold5
>Chr1_474	Chr1:104707015-104707114	-	-	F	-	-	B	TGATTGGTTGAAGTTTCAATCCCTTAGCTTG	TGATTGGTTGAAGTTTCAATCCCTTAGCTTG	Forward	High	I-B	LOCK01000050_3_67936_68302	CRISPR-3	100	0.24	23.8	minus	Desulfitobacterium hafniense strain DH Scaffold5
>Chr1_474	Chr1:104707015-104707114	-	-	F	-	-	B	TGATTGGTTGAAGTTTCAATCCCTTAGCTTG	TGATTGGTTGAAGTTTCAATCCCTTAGCTTG	Forward	High	I-B	LOCK01000050_2_57696_59118	CRISPR-2	100	0.24	23.8	minus	Desulfitobacterium hafniense strain DH Scaffold5
>Chr1_474	Chr1:104707015-104707114	-	-	F	-	-	B	TGATTGGTTGAAGTTTCAATCCCTTAGCTTG	TGATTGGTTGAAGTTTCAATCCCTTAGCTTG	Forward	High	I-B	LGKP01000018_1_39283_39691	CRISPR-1	93.75	0.24	23.8	minus	Herpetosiphon geysericola strain DSM 7119 contig_25
>Chr1_474	Chr1:104707015-104707114	-	-	F	-	-	B	TGATTGGTTGAAGTTTCAATCCCTTAGCTTG	TGATTGGTTGAAGTTTCAATCCCTTAGCTTG	Forward	High	I-B	LGEO01000036_1_14189_15276	CRISPR-1	100	0.24	23.8	minus	Thermoanaerobacter thermocopriae isolate 34_5835
>Chr1_474	Chr1:104707015-104707114	-	-	F	-	-	B	TGATTGGTTGAAGTTTCAATCCCTTAGCTTG	TGATTGGTTGAAGTTTCAATCCCTTAGCTTG	Forward	High	I-B	KB217478_4_1434535_1434719	CRISPR-4	100	0.24	23.8	minus	Calothrix sp. PCC 7103 genomic scaffold Cal7103DRAFT_CPM.6
>Chr1_474	Chr1:104707015-104707114	-	-	F	-	-	B	TGATTGGTTGAAGTTTCAATCCCTTAGCTTG	TGATTGGTTGAAGTTTCAATCCCTTAGCTTG	Forward	High	I-B	KB217478_1_505441_506198	CRISPR-1	100	0.24	23.8	minus	Calothrix sp. PCC 7103 genomic scaffold Cal7103DRAFT_CPM.6
>Chr1_474	Chr1:104707015-104707114	-	-	F	-	-	B	TGATTGGTTGAAGTTTCAATCCCTTAGCTTG	TGATTGGTTGAAGTTTCAATCCCTTAGCTTG	Forward	High	I-B	JH414494_3_1355_1647	CRISPR-3	100	0.24	23.8	minus	Desulfitobacterium hafniense DP7 genomic scaffold Scfld774
>Chr1_474	Chr1:104707015-104707114	-	-	F	-	-	B	TGATTGGTTGAAGTTTCAATCCCTTAGCTTG	TGATTGGTTGAAGTTTCAATCCCTTAGCTTG	Forward	High	I-B	JH414494_1_1_228	CRISPR-1	100	0.24	23.8	minus	Desulfitobacterium hafniense DP7 genomic scaffold Scfld774
>Chr1_474	Chr1:104707015-104707114	-	-	F	-	-	B	TGATTGGTTGAAGTTTCAATCCCTTAGCTTG	TGATTGGTTGAAGTTTCAATCCCTTAGCTTG	Forward	High	I-B	CP002780_9_3091332_3093025	CRISPR-9	100	0.24	23.8	minus	Desulfotomaculum ruminis DSM 2154
>Chr1_474	Chr1:104707015-104707114	-	-	F	-	-	B	TGATTGGTTGAAGTTTCAATCCCTTAGCTTG	TGATTGGTTGAAGTTTCAATCCCTTAGCTTG	Forward	High	I-B	CP002131_5_1643952_1644915	CRISPR-5	100	0.24	23.8	minus	Thermosediminibacter oceani DSM 16646
>Chr1_474	Chr1:104707015-104707114	-	-	F	-	-	B	TGATTGGTTGAAGTTTCAATCCCTTAGCTTG	TGATTGGTTGAAGTTTCAATCCCTTAGCTTG	Forward	High	I-B	CP002131_4_544868_545236	CRISPR-4	100	0.24	23.8	minus	Thermosediminibacter oceani DSM 16646
>Chr1_474	Chr1:104707015-104707114	-	-	F	-	-	B	TGATTGGTTGAAGTTTCAATCCCTTAGCTTG	TGATTGGTTGAAGTTTCAATCCCTTAGCTTG	Forward	High	I-B	CP002131_3_541723_543433	CRISPR-3	100	0.24	23.8	minus	Thermosediminibacter oceani DSM 16646
>Chr1_474	Chr1:104707015-104707114	-	-	F	-	-	B	TGATTGGTTGAAGTTTCAATCCCTTAGCTTG	TGATTGGTTGAAGTTTCAATCCCTTAGCTTG	Forward	High	I-B	BCQV01000048_2_18434_20083	CRISPR-2	100	0.24	23.8	minus	Alicyclobacillus shizuokensis NBRC 103103 DNA
>Chr1_474	Chr1:104707015-104707114	-	-	F	-	-	B	TGATTGGTTGAAGTTTCAATCCCTTAGCTTG	TGATTGGTTGAAGTTTCAATCCCTTAGCTTG	Forward	High	I-B	BCQV01000048_1_12724_16108	CRISPR-1	100	0.24	23.8	minus	Alicyclobacillus shizuokensis NBRC 103103 DNA
>Chr1_474	Chr1:104707015-104707114	-	-	F	-	-	B	TGATTGGTTGAAGTTTCAATCCCTTAGCTTG	TGATTGGTTGAAGTTTCAATCCCTTAGCTTG	Forward	High	I-B	AQWN01000001_2_250905_252064	CRISPR-2	100	0.24	23.8	minus	Desulfurispora thermophila DSM 16022 B064DRAFT_scaffold_0.1_C
>Chr1_474	Chr1:104707015-104707114	-	-	F	-	-	B	TGATTGGTTGAAGTTTCAATCCCTTAGCTTG	TGATTGGTTGAAGTTTCAATCCCTTAGCTTG	Forward	High	I-B	AQWN01000001_1_239688_240754	CRISPR-1	100	0.24	23.8	minus	Desulfurispora thermophila DSM 16022 B064DRAFT_scaffold_0.1_C
>Chr1_474	Chr1:104707015-104707114	-	-	F	-	-	B	TGATTGGTTGAAGTTTCAATCCCTTAGCTTG	TGATTGGTTGAAGTTTCAATCCCTTAGCTTG	Forward	High	I-B	ABHJ01000005_1_44503_45065	CRISPR-1	100	0.24	23.8	minus	Hydrogenivirga sp. 128-5-R1-1 1102927038515
>Chr1_474	Chr1:104707015-104707114	-	-	F	-	-	B	TGATTGGTTGAAGTTTCAATCCCTTAGCTTG	TGATTGGTTGAAGTTTCAATCCCTTAGCTTG	Forward	High	I-B	BCRP01000009_1_24137_31146	CRISPR-1	100	0.24	23.8	minus	Alicyclobacillus kakegawensis NBRC 103104 DNA
>Chr1_474	Chr1:104707015-104707114	-	-	F	-	-	B	TGATTGGTTGAAGTTTCAATCCCTTAGCTTG	TGATTGGTTGAAGTTTCAATCCCTTAGCTTG	Forward	High	I-B	KB900390_4_2467744_2469693	CRISPR-4	100	0.24	23.8	minus	Desulfitobacterium hafniense TCP-A genomic scaffold
>Chr1_474	Chr1:104707015-104707114	-	-	F	-	-	B	TGATTGGTTGAAGTTTCAATCCCTTAGCTTG	TGATTGGTTGAAGTTTCAATCCCTTAGCTTG	Forward	High	I-B	LGVB01000001_7_45160_46528	CRISPR-7	100	0.24	23.8	minus	Clostridium sp. DMHC 10 contig_1
>Chr1_474	Chr1:104707015-104707114	-	-	F	-	-	B	TGATTGGTTGAAGTTTCAATCCCTTAGCTTG	TGATTGGTTGAAGTTTCAATCCCTTAGCTTG	Forward	High	I-B	LGVB01000001_6_43778_44869	CRISPR-6	100	0.24	23.8	minus	Clostridium sp. DMHC 10 contig_1
>Chr1_474	Chr1:104707015-104707114	-	-	F	-	-	B	TGATTGGTTGAAGTTTCAATCCCTTAGCTTG	TGATTGGTTGAAGTTTCAATCCCTTAGCTTG	Forward	High	I-B	KB912882_1_10_1444	CRISPR-1	100	0.24	23.8	minus	Caldibacillus debilis DSM 16016 genomic scaffold
>Chr1_474	Chr1:104707015-104707114	-	-	F	-	-	B	TGATTGGTTGAAGTTTCAATCCCTTAGCTTG	TGATTGGTTGAAGTTTCAATCCCTTAGCTTG	Forward	High	I-B	CP003587_1_2066878_2070196	CRISPR-1	93.75	0.24	23.8	minus	Gloeobacter kilaueensis JS1
>Chr1_474	Chr1:104707015-104707114	-	-	F	-	-	B	TGATTGGTTGAAGTTTCAATCCCTTAGCTTG	TGATTGGTTGAAGTTTCAATCCCTTAGCTTG	Forward	High	I-B	KI421442_1_8_871	CRISPR-1	100	0.24	23.8	minus	Caloramator sp. ALD01 genomic scaffold A3M9DRAFT_scaffold_21.22
>Chr1_474	Chr1:104707015-104707114	-	-	F	-	-	B	TGATTGGTTGAAGTTTCAATCCCTTAGCTTG	TGATTGGTTGAAGTTTCAATCCCTTAGCTTG	Forward	High	I-B	CP009687_1_1146356_1147244	CRISPR-1	100	0.24	23.8	minus	Clostridium aceticum strain DSM 1496
>Chr1_474	Chr1:104707015-104707114	-	-	F	-	-	B	TGATTGGTTGAAGTTTCAATCCCTTAGCTTG	TGATTGGTTGAAGTTTCAATCCCTTAGCTTG	Forward	High	I-B	CP008903_6_2248777_2249011	CRISPR-6	100	0.24	23.8	minus	Geobacillus sp. LC300
>Chr1_474	Chr1:104707015-104707114	-	-	F	-	-	B	TGATTGGTTGAAGTTTCAATCCCTTAGCTTG	TGATTGGTTGAAGTTTCAATCCCTTAGCTTG	Forward	High	I-B	LBFQ01000020_1_2508_2877	CRISPR-1	100	0.24	23.8	minus	Bacterium T1.2 2547288280_T1.2_scf1119030633490.20
>Chr1_474	Chr1:104707015-104707114	-	-	F	-	-	B	TGATTGGTTGAAGTTTCAATCCCTTAGCTTG	TGATTGGTTGAAGTTTCAATCCCTTAGCTTG	Forward	High	I-B	CP003947_6_3183114_3183518	CRISPR-6	100	0.24	23.8	minus	Cyanobacterium aponinum PCC 10605 chromosome
>Chr1_474	Chr1:104707015-104707114	-	-	F	-	-	B	TGATTGGTTGAAGTTTCAATCCCTTAGCTTG	TGATTGGTTGAAGTTTCAATCCCTTAGCTTG	Forward	High	I-B	CP003947_5_3180046_3182695	CRISPR-5	100	0.24	23.8	minus	Cyanobacterium aponinum PCC 10605 chromosome
>Chr1_474	Chr1:104707015-104707114	-	-	F	-	-	B	TGATTGGTTGAAGTTTCAATCCCTTAGCTTG	TGATTGGTTGAAGTTTCAATCCCTTAGCTTG	Forward	High	I-B	ACXP02000001_4_909087_909449	CRISPR-4	100	0.24	23.8	minus	Thermoanaerobacter sp. X561 ctg57
>Chr1_474	Chr1:104707015-104707114	-	-	F	-	-	B	TGATTGGTTGAAGTTTCAATCCCTTAGCTTG	TGATTGGTTGAAGTTTCAATCCCTTAGCTTG	Forward	High	I-B	LPSJ01000006_2_40396_40611	CRISPR-2	100	0.72	22.2	minus	Sulfolobus acidocaldarius strain NG05B_CO5_03
>Chr1_474	Chr1:104707015-104707114	-	-	F	-	-	B	TGATTGGTTGAAGTTTCAATCCCTTAGCTTG	TGATTGGTTGAAGTTTCAATCCCTTAGCTTG	Forward	High	I-B	LPSI01000006_1_89804_90019	CRISPR-1	100	0.72	22.2	plus	Sulfolobus acidocaldarius strain NG05B_CO5_02
>Chr1_474	Chr1:104707015-104707114	-	-	F	-	-	B	TGATTGGTTGAAGTTTCAATCCCTTAGCTTG	TGATTGGTTGAAGTTTCAATCCCTTAGCTTG	Forward	High	I-B	LPSH01000015_1_89748_89963	CRISPR-1	100	0.72	22.2	plus	Sulfolobus acidocaldarius strain NG05B_CO5_01
>Chr1_474	Chr1:104707015-104707114	-	-	F	-	-	B	TGATTGGTTGAAGTTTCAATCCCTTAGCTTG	TGATTGGTTGAAGTTTCAATCCCTTAGCTTG	Forward	High	I-B	LPSG01000007_1_67457_67672	CRISPR-1	100	0.72	22.2	plus	Sulfolobus acidocaldarius strain NG05B_C06_13
>Chr1_474	Chr1:104707015-104707114	-	-	F	-	-	B	TGATTGGTTGAAGTTTCAATCCCTTAGCTTG	TGATTGGTTGAAGTTTCAATCCCTTAGCTTG	Forward	High	I-B	LPSF01000005_1_89729_89944	CRISPR-1	100	0.72	22.2	plus	Sulfolobus acidocaldarius strain NG05B_C06_12
>Chr1_474	Chr1:104707015-104707114	-	-	F	-	-	B	TGATTGGTTGAAGTTTCAATCCCTTAGCTTG	TGATTGGTTGAAGTTTCAATCCCTTAGCTTG	Forward	High	I-B	LPSE01000004_1_215407_215622	CRISPR-1	100	0.72	22.2	plus	Sulfolobus acidocaldarius strain NG05B_C06_11
>Chr1_474	Chr1:104707015-104707114	-	-	F	-	-	B	TGATTGGTTGAAGTTTCAATCCCTTAGCTTG	TGATTGGTTGAAGTTTCAATCCCTTAGCTTG	Forward	High	I-B	LPSD01000013_1_52125_52340	CRISPR-1	100	0.72	22.2	plus	Sulfolobus acidocaldarius strain NG05B_C06_07
>Chr1_474	Chr1:104707015-104707114	-	-	F	-	-	B	TGATTGGTTGAAGTTTCAATCCCTTAGCTTG	TGATTGGTTGAAGTTTCAATCCCTTAGCTTG	Forward	High	I-B	LPSC01000016_1_52076_52291	CRISPR-1	100	0.72	22.2	plus	Sulfolobus acidocaldarius strain NG05B_C06_06
>Chr1_474	Chr1:104707015-104707114	-	-	F	-	-	B	TGATTGGTTGAAGTTTCAATCCCTTAGCTTG	TGATTGGTTGAAGTTTCAATCCCTTAGCTTG	Forward	High	I-B	LPSB01000011_1_365793_366008	CRISPR-1	100	0.72	22.2	plus	Sulfolobus acidocaldarius strain NG05B_C06_05
>Chr1_474	Chr1:104707015-104707114	-	-	F	-	-	B	TGATTGGTTGAAGTTTCAATCCCTTAGCTTG	TGATTGGTTGAAGTTTCAATCCCTTAGCTTG	Forward	High	I-B	LPSA01000017_1_9271_9486	CRISPR-1	100	0.72	22.2	plus	Sulfolobus acidocaldarius strain NG05B_C06_04
>Chr1_474	Chr1:104707015-104707114	-	-	F	-	-	B	TGATTGGTTGAAGTTTCAATCCCTTAGCTTG	TGATTGGTTGAAGTTTCAATCCCTTAGCTTG	Forward	High	I-B	LPRZ01000015_1_132296_132511	CRISPR-1	100	0.72	22.2	plus	Sulfolobus acidocaldarius strain NG05B_C06_03
>Chr1_474	Chr1:104707015-104707114	-	-	F	-	-	B	TGATTGGTTGAAGTTTCAATCCCTTAGCTTG	TGATTGGTTGAAGTTTCAATCCCTTAGCTTG	Forward	High	I-B	LPRY01000016_1_70466_70681	CRISPR-1	100	0.72	22.2	plus	Sulfolobus acidocaldarius strain NG05B_C06_02
>Chr1_474	Chr1:104707015-104707114	-	-	F	-	-	B	TGATTGGTTGAAGTTTCAATCCCTTAGCTTG	TGATTGGTTGAAGTTTCAATCCCTTAGCTTG	Forward	High	I-B	LPRX01000005_1_548299_548514	CRISPR-1	100	0.72	22.2	plus	Sulfolobus acidocaldarius strain NG05B_C03_01
>Chr1_474	Chr1:104707015-104707114	-	-	F	-	-	B	TGATTGGTTGAAGTTTCAATCCCTTAGCTTG	TGATTGGTTGAAGTTTCAATCCCTTAGCTTG	Forward	High	I-B	LPRF01000001_2_40413_40628	CRISPR-2	100	0.72	22.2	minus	Sulfolobus acidocaldarius strain GG12-C01-04
>Chr1_474	Chr1:104707015-104707114	-	-	F	-	-	B	TGATTGGTTGAAGTTTCAATCCCTTAGCTTG	TGATTGGTTGAAGTTTCAATCCCTTAGCTTG	Forward	High	I-B	LPRE01000002_1_669305_669520	CRISPR-1	100	0.72	22.2	plus	Sulfolobus acidocaldarius strain GG12-C01-03 GG12_C01_03_scaffold2
>Chr1_474	Chr1:104707015-104707114	-	-	F	-	-	B	TGATTGGTTGAAGTTTCAATCCCTTAGCTTG	TGATTGGTTGAAGTTTCAATCCCTTAGCTTG	Forward	High	I-B	LPRD01000006_1_89539_89754	CRISPR-1	100	0.72	22.2	plus	Sulfolobus acidocaldarius strain GG12-C01-02 GG12_C01_02_scaffold5
>Chr1_474	Chr1:104707015-104707114	-	-	F	-	-	B	TGATTGGTTGAAGTTTCAATCCCTTAGCTTG	TGATTGGTTGAAGTTTCAATCCCTTAGCTTG	Forward	High	I-B	LPRC01000012_1_89633_89848	CRISPR-1	100	0.72	22.2	plus	Sulfolobus acidocaldarius strain GG12-C01-01 GG12_C01_01_scaffold8
>Chr1_474	Chr1:104707015-104707114	-	-	F	-	-	B	TGATTGGTTGAAGTTTCAATCCCTTAGCTTG	TGATTGGTTGAAGTTTCAATCCCTTAGCTTG	Forward	High	I-B	KI913949_1_1985956_1991561	CRISPR-1	93.333	0.72	22.2	plus	Leptolyngbya sp. PCC 6406 genomic scaffold
>Chr1_474	Chr1:104707015-104707114	-	-	F	-	-	B	TGATTGGTTGAAGTTTCAATCCCTTAGCTTG	TGATTGGTTGAAGTTTCAATCCCTTAGCTTG	Forward	High	I-B	KB904821_3_658859_659339	CRISPR-3	100	0.72	22.2	plus	filamentous cyanobacterium ESFC-1 genomic scaffold
>Chr1_474	Chr1:104707015-104707114	-	-	F	-	-	B	TGATTGGTTGAAGTTTCAATCCCTTAGCTTG	TGATTGGTTGAAGTTTCAATCCCTTAGCTTG	Forward	High	I-B	KB904821_2_657840_658682	CRISPR-2	100	0.72	22.2	plus	filamentous cyanobacterium ESFC-1 genomic scaffold
>Chr1_474	Chr1:104707015-104707114	-	-	F	-	-	B	TGATTGGTTGAAGTTTCAATCCCTTAGCTTG	TGATTGGTTGAAGTTTCAATCCCTTAGCTTG	Forward	High	I-B	KB235962_1_83495_84865	CRISPR-1	100	0.72	22.2	plus	Geitlerinema sp. PCC 7105 genomic scaffold Gei7105DRAFT_GPC.1
>Chr1_474	Chr1:104707015-104707114	-	-	F	-	-	B	TGATTGGTTGAAGTTTCAATCCCTTAGCTTG	TGATTGGTTGAAGTTTCAATCCCTTAGCTTG	Forward	High	I-B	KB235958_9_3979544_3980379	CRISPR-9	100	0.72	22.2	plus	Geitlerinema sp. PCC 7105 genomic scaffold Gei7105DRAFT_GPC.5
>Chr1_474	Chr1:104707015-104707114	-	-	F	-	-	B	TGATTGGTTGAAGTTTCAATCCCTTAGCTTG	TGATTGGTTGAAGTTTCAATCCCTTAGCTTG	Forward	High	I-B	KB235958_8_3977403_3978817	CRISPR-8	100	0.72	22.2	plus	Geitlerinema sp. PCC 7105 genomic scaffold Gei7105DRAFT_GPC.5
>Chr1_474	Chr1:104707015-104707114	-	-	F	-	-	B	TGATTGGTTGAAGTTTCAATCCCTTAGCTTG	TGATTGGTTGAAGTTTCAATCCCTTAGCTTG	Forward	High	I-B	KB235958_7_3973175_3973653	CRISPR-7	100	0.72	22.2	minus	Geitlerinema sp. PCC 7105 genomic scaffold Gei7105DRAFT_GPC.5
>Chr1_474	Chr1:104707015-104707114	-	-	F	-	-	B	TGATTGGTTGAAGTTTCAATCCCTTAGCTTG	TGATTGGTTGAAGTTTCAATCCCTTAGCTTG	Forward	High	I-B	KB235958_6_3968932_3972646	CRISPR-6	100	0.72	22.2	minus	Geitlerinema sp. PCC 7105 genomic scaffold Gei7105DRAFT_GPC.5
>Chr1_474	Chr1:104707015-104707114	-	-	F	-	-	B	TGATTGGTTGAAGTTTCAATCCCTTAGCTTG	TGATTGGTTGAAGTTTCAATCCCTTAGCTTG	Forward	High	I-B	KB235958_5_3949816_3968588	CRISPR-5	100	0.72	22.2	minus	Geitlerinema sp. PCC 7105 genomic scaffold Gei7105DRAFT_GPC.5
>Chr1_474	Chr1:104707015-104707114	-	-	F	-	-	B	TGATTGGTTGAAGTTTCAATCCCTTAGCTTG	TGATTGGTTGAAGTTTCAATCCCTTAGCTTG	Forward	High	I-B	KB235958_1_395074_396854	CRISPR-1	100	0.72	22.2	plus	Geitlerinema sp. PCC 7105 genomic scaffold Gei7105DRAFT_GPC.5
>Chr1_474	Chr1:104707015-104707114	-	-	F	-	-	B	TGATTGGTTGAAGTTTCAATCCCTTAGCTTG	TGATTGGTTGAAGTTTCAATCCCTTAGCTTG	Forward	High	I-B	JPDT01000986_1_18_3136	CRISPR-1	100	0.72	22.2	plus	Candidatus Magnetomorum sp. HK-1 HK1c0989
>Chr1_474	Chr1:104707015-104707114	-	-	F	-	-	B	TGATTGGTTGAAGTTTCAATCCCTTAGCTTG	TGATTGGTTGAAGTTTCAATCCCTTAGCTTG	Forward	High	I-B	JPDT01000841_1_18_1588	CRISPR-1	100	0.72	22.2	plus	Candidatus Magnetomorum sp. HK-1 HK1c0843
>Chr1_474	Chr1:104707015-104707114	-	-	F	-	-	B	TGATTGGTTGAAGTTTCAATCCCTTAGCTTG	TGATTGGTTGAAGTTTCAATCCCTTAGCTTG	Forward	High	I-B	JHEG02000058_1_58544_58730	CRISPR-1	100	0.72	22.2	plus	Tolypothrix bouteillei VB521301 scaffold_2
>Chr1_474	Chr1:104707015-104707114	-	-	F	-	-	B	TGATTGGTTGAAGTTTCAATCCCTTAGCTTG	TGATTGGTTGAAGTTTCAATCCCTTAGCTTG	Forward	High	I-B	JAGA01000001_2_507298_508268	CRISPR-2	93.333	0.72	22.2	plus	Bacterium JKG1 strain JKG1 K361DRAFT_scf7180000000010_quiver.1_C
>Chr1_474	Chr1:104707015-104707114	-	-	F	-	-	B	TGATTGGTTGAAGTTTCAATCCCTTAGCTTG	TGATTGGTTGAAGTTTCAATCCCTTAGCTTG	Forward	High	I-B	CP003642_1_1088840_1090260	CRISPR-1	100	0.72	22.2	plus	Cylindrospermum stagnale PCC 7417
>Chr1_474	Chr1:104707015-104707114	-	-	F	-	-	B	TGATTGGTTGAAGTTTCAATCCCTTAGCTTG	TGATTGGTTGAAGTTTCAATCCCTTAGCTTG	Forward	High	I-B	CP002818_1_1784394_1784609	CRISPR-1	100	0.72	22.2	plus	Sulfolobus acidocaldarius Ron12/I
>Chr1_474	Chr1:104707015-104707114	-	-	F	-	-	B	TGATTGGTTGAAGTTTCAATCCCTTAGCTTG	TGATTGGTTGAAGTTTCAATCCCTTAGCTTG	Forward	High	I-B	CP002817_1_1786206_1786421	CRISPR-1	100	0.72	22.2	plus	Sulfolobus acidocaldarius N8
>Chr1_474	Chr1:104707015-104707114	-	-	F	-	-	B	TGATTGGTTGAAGTTTCAATCCCTTAGCTTG	TGATTGGTTGAAGTTTCAATCCCTTAGCTTG	Forward	High	I-B	CP003614_7_4977931_4984952	CRISPR-7	100	0.72	22.2	plus	Oscillatoria nigro-viridis PCC 7112 chromosome
>Chr1_474	Chr1:104707015-104707114	-	-	F	-	-	B	TGATTGGTTGAAGTTTCAATCCCTTAGCTTG	TGATTGGTTGAAGTTTCAATCCCTTAGCTTG	Forward	High	I-B	CP001701_4_4298967_4299801	CRISPR-4	88.235	0.72	22.2	plus	Cyanothece sp. PCC 8802
>Chr1_474	Chr1:104707015-104707114	-	-	F	-	-	B	TGATTGGTTGAAGTTTCAATCCCTTAGCTTG	TGATTGGTTGAAGTTTCAATCCCTTAGCTTG	Forward	High	I-B	CP001287_4_4328521_4331329	CRISPR-4	88.235	0.72	22.2	plus	Cyanothece sp. PCC 8801
>Chr1_474	Chr1:104707015-104707114	-	-	F	-	-	B	TGATTGGTTGAAGTTTCAATCCCTTAGCTTG	TGATTGGTTGAAGTTTCAATCCCTTAGCTTG	Forward	High	I-B	CP001145_1_1263870_1264967	CRISPR-1	100	0.72	22.2	plus	Coprothermobacter proteolyticus DSM 5265
>Chr1_474	Chr1:104707015-104707114	-	-	F	-	-	B	TGATTGGTTGAAGTTTCAATCCCTTAGCTTG	TGATTGGTTGAAGTTTCAATCCCTTAGCTTG	Forward	High	I-B	CP000077_1_1786370_1786585	CRISPR-1	100	0.72	22.2	plus	Sulfolobus acidocaldarius DSM 639
>Chr1_474	Chr1:104707015-104707114	-	-	F	-	-	B	TGATTGGTTGAAGTTTCAATCCCTTAGCTTG	TGATTGGTTGAAGTTTCAATCCCTTAGCTTG	Forward	High	I-B	CM001776_5_3241792_3247885	CRISPR-5	93.333	0.72	22.2	plus	Synechococcus sp. PCC 7336 chromosome
>Chr1_474	Chr1:104707015-104707114	-	-	F	-	-	B	TGATTGGTTGAAGTTTCAATCCCTTAGCTTG	TGATTGGTTGAAGTTTCAATCCCTTAGCTTG	Forward	High	I-B	BBMP01000002_1_5936_6259	CRISPR-1	93.333	0.72	22.2	plus	Halococcus sediminicola DNA
>Chr1_474	Chr1:104707015-104707114	-	-	F	-	-	B	TGATTGGTTGAAGTTTCAATCCCTTAGCTTG	TGATTGGTTGAAGTTTCAATCCCTTAGCTTG	Forward	High	I-B	ATXC01000001_2_644876_647531	CRISPR-2	93.333	0.72	22.2	minus	Desulfurobacterium sp. TC5-1 H153DRAFT_scaffold00001.1_C
>Chr1_474	Chr1:104707015-104707114	-	-	F	-	-	B	TGATTGGTTGAAGTTTCAATCCCTTAGCTTG	TGATTGGTTGAAGTTTCAATCCCTTAGCTTG	Forward	High	I-B	ATXC01000001_1_643128_644774	CRISPR-1	93.333	0.72	22.2	minus	Desulfurobacterium sp. TC5-1 H153DRAFT_scaffold00001.1_C
>Chr1_474	Chr1:104707015-104707114	-	-	F	-	-	B	TGATTGGTTGAAGTTTCAATCCCTTAGCTTG	TGATTGGTTGAAGTTTCAATCCCTTAGCTTG	Forward	High	I-B	ATBP01001126_1_336_671	CRISPR-1	100	0.72	22.2	minus	Candidatus Magnetoglobus multicellularis str. Araruama Cont1127
>Chr1_474	Chr1:104707015-104707114	-	-	F	-	-	B	TGATTGGTTGAAGTTTCAATCCCTTAGCTTG	TGATTGGTTGAAGTTTCAATCCCTTAGCTTG	Forward	High	I-B	ATBP01000455_1_27_214	CRISPR-1	100	0.72	22.2	plus	Candidatus Magnetoglobus multicellularis str. Araruama Cont456
>Chr1_474	Chr1:104707015-104707114	-	-	F	-	-	B	TGATTGGTTGAAGTTTCAATCCCTTAGCTTG	TGATTGGTTGAAGTTTCAATCCCTTAGCTTG	Forward	High	I-B	ACYG01000030_1_196241_197783	CRISPR-1	93.333	0.72	22.2	minus	Campylobacter gracilis RM3268 contig00003
>Chr1_474	Chr1:104707015-104707114	-	-	F	-	-	B	TGATTGGTTGAAGTTTCAATCCCTTAGCTTG	TGATTGGTTGAAGTTTCAATCCCTTAGCTTG	Forward	High	I-B	CP009552_4_1415496_1416340	CRISPR-4	100	0.72	22.2	plus	Geoglobus acetivorans strain SBH6
>Chr1_474	Chr1:104707015-104707114	-	-	F	-	-	B	TGATTGGTTGAAGTTTCAATCCCTTAGCTTG	TGATTGGTTGAAGTTTCAATCCCTTAGCTTG	Forward	High	I-B	CP009552_3_1354028_1355002	CRISPR-3	100	0.72	22.2	plus	Geoglobus acetivorans strain SBH6
>Chr1_474	Chr1:104707015-104707114	-	-	F	-	-	B	TGATTGGTTGAAGTTTCAATCCCTTAGCTTG	TGATTGGTTGAAGTTTCAATCCCTTAGCTTG	Forward	High	I-B	AE016827_3_1629950_1630989	CRISPR-3	100	0.72	22.2	plus	Mannheimia succiniciproducens MBEL55E
>Chr1_474	Chr1:104707015-104707114	-	-	F	-	-	B	TGATTGGTTGAAGTTTCAATCCCTTAGCTTG	TGATTGGTTGAAGTTTCAATCCCTTAGCTTG	Forward	High	I-B	CP012196_2_73917_74342	CRISPR-2	93.333	0.72	22.2	minus	Campylobacter gracilis strain ATCC 33236
>Chr1_474	Chr1:104707015-104707114	-	-	F	-	-	B	TGATTGGTTGAAGTTTCAATCCCTTAGCTTG	TGATTGGTTGAAGTTTCAATCCCTTAGCTTG	Forward	High	I-B	CP012196_1_71182_74032	CRISPR-1	93.333	0.72	22.2	minus	Campylobacter gracilis strain ATCC 33236
>Chr1_474	Chr1:104707015-104707114	-	-	F	-	-	B	TGATTGGTTGAAGTTTCAATCCCTTAGCTTG	TGATTGGTTGAAGTTTCAATCCCTTAGCTTG	Forward	High	I-B	ANNG01000021_1_18689_19575	CRISPR-1	93.333	0.72	22.2	plus	Campylobacter concisus UNSWCS Contig_21
>Chr1_474	Chr1:104707015-104707114	-	-	F	-	-	B	TGATTGGTTGAAGTTTCAATCCCTTAGCTTG	TGATTGGTTGAAGTTTCAATCCCTTAGCTTG	Forward	High	I-B	DS989866_1_5552_6447	CRISPR-1	100	0.72	22.2	plus	Microcoleus chthonoplastes PCC 7420 scf_1103659003788 genomic
>Chr1_474	Chr1:104707015-104707114	-	-	F	-	-	B	TGATTGGTTGAAGTTTCAATCCCTTAGCTTG	TGATTGGTTGAAGTTTCAATCCCTTAGCTTG	Forward	High	I-B	LFSH01000030_1_2980_3279	CRISPR-1	93.333	0.72	22.2	plus	Clostridiales bacterium DTU070 scaffold21932
>Chr1_474	Chr1:104707015-104707114	-	-	F	-	-	B	TGATTGGTTGAAGTTTCAATCCCTTAGCTTG	TGATTGGTTGAAGTTTCAATCCCTTAGCTTG	Forward	High	I-B	AEYS01000038_1_9612_10110	CRISPR-1	93.333	0.72	22.2	plus	Thermoanaerobacter ethanolicus JW 200 ctg1003
>Chr1_474	Chr1:104707015-104707114	-	-	F	-	-	B	TGATTGGTTGAAGTTTCAATCCCTTAGCTTG	TGATTGGTTGAAGTTTCAATCCCTTAGCTTG	Forward	High	I-B	CP013695_2_2149981_2150196	CRISPR-2	100	0.72	22.2	minus	Sulfolobus acidocaldarius strain NG05B_CO5_07 genome.
>Chr1_474	Chr1:104707015-104707114	-	-	F	-	-	B	TGATTGGTTGAAGTTTCAATCCCTTAGCTTG	TGATTGGTTGAAGTTTCAATCCCTTAGCTTG	Forward	High	I-B	CP013694_2_1548412_1548627	CRISPR-2	100	0.72	22.2	minus	Sulfolobus acidocaldarius strain GG12-C01-09 genome.
>Chr1_474	Chr1:104707015-104707114	-	-	F	-	-	B	TGATTGGTTGAAGTTTCAATCCCTTAGCTTG	TGATTGGTTGAAGTTTCAATCCCTTAGCTTG	Forward	High	I-B	DF820457_1_59075_61545	CRISPR-1	100	0.72	22.2	plus	Bacterium UASB14 DNA
>Chr1_474	Chr1:104707015-104707114	-	-	F	-	-	B	TGATTGGTTGAAGTTTCAATCCCTTAGCTTG	TGATTGGTTGAAGTTTCAATCCCTTAGCTTG	Forward	High	I-B	LPRW01000008_1_67164_67379	CRISPR-1	100	0.72	22.2	plus	Sulfolobus acidocaldarius strain NG05A_C05_01
>Chr1_474	Chr1:104707015-104707114	-	-	F	-	-	B	TGATTGGTTGAAGTTTCAATCCCTTAGCTTG	TGATTGGTTGAAGTTTCAATCCCTTAGCTTG	Forward	High	I-B	LPRV01000016_1_208641_208856	CRISPR-1	100	0.72	22.2	plus	Sulfolobus acidocaldarius strain NG05A_C04 NG05A_C04_scaffold7_1
>Chr1_474	Chr1:104707015-104707114	-	-	F	-	-	B	TGATTGGTTGAAGTTTCAATCCCTTAGCTTG	TGATTGGTTGAAGTTTCAATCCCTTAGCTTG	Forward	High	I-B	LPRU01000010_1_89615_89830	CRISPR-1	100	0.72	22.2	plus	Sulfolobus acidocaldarius strain GG12-C01-22
>Chr1_474	Chr1:104707015-104707114	-	-	F	-	-	B	TGATTGGTTGAAGTTTCAATCCCTTAGCTTG	TGATTGGTTGAAGTTTCAATCCCTTAGCTTG	Forward	High	I-B	LPRT01000011_1_89569_89784	CRISPR-1	100	0.72	22.2	plus	Sulfolobus acidocaldarius strain GG12-C01-21 GG12_C01_21_scaffold7
>Chr1_474	Chr1:104707015-104707114	-	-	F	-	-	B	TGATTGGTTGAAGTTTCAATCCCTTAGCTTG	TGATTGGTTGAAGTTTCAATCCCTTAGCTTG	Forward	High	I-B	LPRS01000008_1_174479_174694	CRISPR-1	100	0.72	22.2	plus	Sulfolobus acidocaldarius strain GG12-C01-20 GG12_C01_20_scaffold6
>Chr1_474	Chr1:104707015-104707114	-	-	F	-	-	B	TGATTGGTTGAAGTTTCAATCCCTTAGCTTG	TGATTGGTTGAAGTTTCAATCCCTTAGCTTG	Forward	High	I-B	LPRR01000001_2_1548655_1548870	CRISPR-2	100	0.72	22.2	minus	Sulfolobus acidocaldarius strain GG12-C01-18
>Chr1_474	Chr1:104707015-104707114	-	-	F	-	-	B	TGATTGGTTGAAGTTTCAATCCCTTAGCTTG	TGATTGGTTGAAGTTTCAATCCCTTAGCTTG	Forward	High	I-B	LPRQ01000005_1_581697_581912	CRISPR-1	100	0.72	22.2	plus	Sulfolobus acidocaldarius strain GG12-C01-17
>Chr1_474	Chr1:104707015-104707114	-	-	F	-	-	B	TGATTGGTTGAAGTTTCAATCCCTTAGCTTG	TGATTGGTTGAAGTTTCAATCCCTTAGCTTG	Forward	High	I-B	LPRP01000007_1_89720_89935	CRISPR-1	100	0.72	22.2	plus	Sulfolobus acidocaldarius strain GG12-C01-16 GG12_C01_16_scaffold6
>Chr1_474	Chr1:104707015-104707114	-	-	F	-	-	B	TGATTGGTTGAAGTTTCAATCCCTTAGCTTG	TGATTGGTTGAAGTTTCAATCCCTTAGCTTG	Forward	High	I-B	LPRO01000011_1_89664_89879	CRISPR-1	100	0.72	22.2	plus	Sulfolobus acidocaldarius strain GG12-C01-15 GG12_C01_15_scaffold3
>Chr1_474	Chr1:104707015-104707114	-	-	F	-	-	B	TGATTGGTTGAAGTTTCAATCCCTTAGCTTG	TGATTGGTTGAAGTTTCAATCCCTTAGCTTG	Forward	High	I-B	LPRN01000009_1_174193_174408	CRISPR-1	100	0.72	22.2	plus	Sulfolobus acidocaldarius strain GG12-C01-14
>Chr1_474	Chr1:104707015-104707114	-	-	F	-	-	B	TGATTGGTTGAAGTTTCAATCCCTTAGCTTG	TGATTGGTTGAAGTTTCAATCCCTTAGCTTG	Forward	High	I-B	LPRM01000004_1_33916_34131	CRISPR-1	100	0.72	22.2	plus	Sulfolobus acidocaldarius strain GG12-C01-13 GG12_C01_13_scaffold4
>Chr1_474	Chr1:104707015-104707114	-	-	F	-	-	B	TGATTGGTTGAAGTTTCAATCCCTTAGCTTG	TGATTGGTTGAAGTTTCAATCCCTTAGCTTG	Forward	High	I-B	LPRL01000005_1_89371_89586	CRISPR-1	100	0.72	22.2	plus	Sulfolobus acidocaldarius strain GG12-C01-12 GG12_C01_12_scaffold3
>Chr1_474	Chr1:104707015-104707114	-	-	F	-	-	B	TGATTGGTTGAAGTTTCAATCCCTTAGCTTG	TGATTGGTTGAAGTTTCAATCCCTTAGCTTG	Forward	High	I-B	LPRK01000002_1_672662_672877	CRISPR-1	100	0.72	22.2	plus	Sulfolobus acidocaldarius strain GG12-C01-11 GG12_C01_11_scaffold1
>Chr1_474	Chr1:104707015-104707114	-	-	F	-	-	B	TGATTGGTTGAAGTTTCAATCCCTTAGCTTG	TGATTGGTTGAAGTTTCAATCCCTTAGCTTG	Forward	High	I-B	LPRJ01000008_1_89589_89804	CRISPR-1	100	0.72	22.2	plus	Sulfolobus acidocaldarius strain GG12-C01-10 GG12_C01_10_scaffold4
>Chr1_474	Chr1:104707015-104707114	-	-	F	-	-	B	TGATTGGTTGAAGTTTCAATCCCTTAGCTTG	TGATTGGTTGAAGTTTCAATCCCTTAGCTTG	Forward	High	I-B	LPRI01000004_1_672720_672935	CRISPR-1	100	0.72	22.2	plus	Sulfolobus acidocaldarius strain GG12-C01-08 GG12_C01_08_scaffold4
>Chr1_474	Chr1:104707015-104707114	-	-	F	-	-	B	TGATTGGTTGAAGTTTCAATCCCTTAGCTTG	TGATTGGTTGAAGTTTCAATCCCTTAGCTTG	Forward	High	I-B	LPRH01000013_1_39250_39465	CRISPR-1	100	0.72	22.2	plus	Sulfolobus acidocaldarius strain GG12-C01-07
>Chr1_474	Chr1:104707015-104707114	-	-	F	-	-	B	TGATTGGTTGAAGTTTCAATCCCTTAGCTTG	TGATTGGTTGAAGTTTCAATCCCTTAGCTTG	Forward	High	I-B	LPRG01000019_1_89609_89824	CRISPR-1	100	0.72	22.2	plus	Sulfolobus acidocaldarius strain GG12-C01-05 GG12_C01_05_scaffold7
>Chr1_474	Chr1:104707015-104707114	-	-	F	-	-	B	TGATTGGTTGAAGTTTCAATCCCTTAGCTTG	TGATTGGTTGAAGTTTCAATCCCTTAGCTTG	Forward	High	I-B	JWID01000042_2_2679_3375	CRISPR-2	93.333	0.72	22.2	plus	Defluviitalea phaphyphila strain Alg1 scaffold42
>Chr1_474	Chr1:104707015-104707114	-	-	F	-	-	B	TGATTGGTTGAAGTTTCAATCCCTTAGCTTG	TGATTGGTTGAAGTTTCAATCCCTTAGCTTG	Forward	High	I-B	JWID01000042_1_76_643	CRISPR-1	93.333	0.72	22.2	plus	Defluviitalea phaphyphila strain Alg1 scaffold42
>Chr1_474	Chr1:104707015-104707114	-	-	F	-	-	B	TGATTGGTTGAAGTTTCAATCCCTTAGCTTG	TGATTGGTTGAAGTTTCAATCCCTTAGCTTG	Forward	High	I-B	JPDT01001176_1_18_2696	CRISPR-1	100	0.72	22.2	plus	Candidatus Magnetomorum sp. HK-1 HK1c1179
>Chr1_474	Chr1:104707015-104707114	-	-	F	-	-	B	TGATTGGTTGAAGTTTCAATCCCTTAGCTTG	TGATTGGTTGAAGTTTCAATCCCTTAGCTTG	Forward	High	I-B	KB910517_3_2533478_2533841	CRISPR-3	93.333	0.72	22.2	plus	Thermoanaerobacter indiensis BSB-33 genomic scaffold
>Chr1_474	Chr1:104707015-104707114	-	-	F	-	-	B	TGATTGGTTGAAGTTTCAATCCCTTAGCTTG	TGATTGGTTGAAGTTTCAATCCCTTAGCTTG	Forward	High	I-B	AAVU01000022_1_81128_83148	CRISPR-1	100	0.72	22.2	plus	Lyngbya sp. PCC 8106 1099428180539
>Chr1_474	Chr1:104707015-104707114	-	-	F	-	-	B	TGATTGGTTGAAGTTTCAATCCCTTAGCTTG	TGATTGGTTGAAGTTTCAATCCCTTAGCTTG	Forward	High	I-B	KB235941_2_1335011_1338351	CRISPR-2	93.333	0.72	22.2	minus	Prochlorothrix hollandica PCC 9006 genomic scaffold
>Chr1_474	Chr1:104707015-104707114	-	-	F	-	-	B	TGATTGGTTGAAGTTTCAATCCCTTAGCTTG	TGATTGGTTGAAGTTTCAATCCCTTAGCTTG	Forward	High	I-B	KB235941_1_1073532_1075145	CRISPR-1	93.333	0.72	22.2	minus	Prochlorothrix hollandica PCC 9006 genomic scaffold
>Chr1_474	Chr1:104707015-104707114	-	-	F	-	-	B	TGATTGGTTGAAGTTTCAATCCCTTAGCTTG	TGATTGGTTGAAGTTTCAATCCCTTAGCTTG	Forward	High	I-B	AE008691_1_2326770_2331142	CRISPR-1	100	0.72	22.2	minus	Thermoanaerobacter tengcongensis MB4
>Chr1_474	Chr1:104707015-104707114	-	-	F	-	-	B	TGATTGGTTGAAGTTTCAATCCCTTAGCTTG	TGATTGGTTGAAGTTTCAATCCCTTAGCTTG	Forward	High	I-B	AYKT01000015_1_53056_53486	CRISPR-1	100	0.72	22.2	minus	Geobacillus thermodenitrificans subsp. thermodenitrificans DSM 465
>Chr1_474	Chr1:104707015-104707114	-	-	F	-	-	B	TGATTGGTTGAAGTTTCAATCCCTTAGCTTG	TGATTGGTTGAAGTTTCAATCCCTTAGCTTG	Forward	High	I-B	CP003607_1_3497269_3497449	CRISPR-1	100	0.72	22.2	plus	Oscillatoria acuminata PCC 6304
>Chr1_474	Chr1:104707015-104707114	-	-	F	-	-	B	TGATTGGTTGAAGTTTCAATCCCTTAGCTTG	TGATTGGTTGAAGTTTCAATCCCTTAGCTTG	Forward	High	I-B	ALVU02000001_1_3840046_3840727	CRISPR-1	100	0.72	22.2	plus	Synechocystis sp. PCC 7509 SYN7509DRAFT_scaffold1.1_C
>Chr1_474	Chr1:104707015-104707114	-	-	F	-	-	B	TGATTGGTTGAAGTTTCAATCCCTTAGCTTG	TGATTGGTTGAAGTTTCAATCCCTTAGCTTG	Forward	High	I-B	JH993797_4_3627989_3629979	CRISPR-4	93.333	0.72	22.2	minus	Leptolyngbya sp. PCC 7375 genomic scaffold Lepto7375DRAFT_LPA.5
>Chr1_474	Chr1:104707015-104707114	-	-	F	-	-	B	TGATTGGTTGAAGTTTCAATCCCTTAGCTTG	TGATTGGTTGAAGTTTCAATCCCTTAGCTTG	Forward	High	I-B	BCPV01000070_2_6841_7073	CRISPR-2	100	0.72	22.2	minus	Geobacillus zalihae NBRC 101842 DNA
>Chr1_474	Chr1:104707015-104707114	-	-	F	-	-	B	TGATTGGTTGAAGTTTCAATCCCTTAGCTTG	TGATTGGTTGAAGTTTCAATCCCTTAGCTTG	Forward	High	I-B	JNLL01000001_6_909313_909891	CRISPR-6	93.333	0.72	22.2	minus	Persephonella sp. KM09-Lau-8 strain KM09_Lau8
>Chr1_474	Chr1:104707015-104707114	-	-	F	-	-	B	TGATTGGTTGAAGTTTCAATCCCTTAGCTTG	TGATTGGTTGAAGTTTCAATCCCTTAGCTTG	Forward	High	I-B	AWNH01000018_1_569_2259	CRISPR-1	93.333	0.72	22.2	minus	Leptolyngbya sp. Heron Island J 114
>Chr1_474	Chr1:104707015-104707114	-	-	F	-	-	B	TGATTGGTTGAAGTTTCAATCCCTTAGCTTG	TGATTGGTTGAAGTTTCAATCCCTTAGCTTG	Forward	High	I-B	CP008903_3_1638903_1639143	CRISPR-3	100	0.72	22.2	plus	Geobacillus sp. LC300
>Chr1_474	Chr1:104707015-104707114	-	-	F	-	-	B	TGATTGGTTGAAGTTTCAATCCCTTAGCTTG	TGATTGGTTGAAGTTTCAATCCCTTAGCTTG	Forward	High	I-B	AJTX02000002_2_1222374_1225714	CRISPR-2	93.333	0.72	22.2	minus	Prochlorothrix hollandica PCC 9006 = CALU 1027 contig_8
>Chr1_474	Chr1:104707015-104707114	-	-	F	-	-	B	TGATTGGTTGAAGTTTCAATCCCTTAGCTTG	TGATTGGTTGAAGTTTCAATCCCTTAGCTTG	Forward	High	I-B	AJTX02000002_1_957697_959310	CRISPR-1	93.333	0.72	22.2	minus	Prochlorothrix hollandica PCC 9006 = CALU 1027 contig_8
>Chr1_474	Chr1:104707015-104707114	-	-	F	-	-	B	TGATTGGTTGAAGTTTCAATCCCTTAGCTTG	TGATTGGTTGAAGTTTCAATCCCTTAGCTTG	Forward	High	I-B	JPDT01002594_1_20_720	CRISPR-1	100	0.72	22.2	minus	Candidatus Magnetomorum sp. HK-1 HK1c2598
>Chr1_474	Chr1:104707015-104707114	-	-	F	-	-	B	TGATTGGTTGAAGTTTCAATCCCTTAGCTTG	TGATTGGTTGAAGTTTCAATCCCTTAGCTTG	Forward	High	I-B	JPDT01002166_1_18_1752	CRISPR-1	100	0.72	22.2	plus	Candidatus Magnetomorum sp. HK-1 HK1c2169
>Chr1_474	Chr1:104707015-104707114	-	-	F	-	-	B	TGATTGGTTGAAGTTTCAATCCCTTAGCTTG	TGATTGGTTGAAGTTTCAATCCCTTAGCTTG	Forward	High	I-B	JPDT01001516_1_11894_25833	CRISPR-1	100	0.72	22.2	minus	Candidatus Magnetomorum sp. HK-1 HK1c1519
>Chr1_474	Chr1:104707015-104707114	-	-	F	-	-	B	TGATTGGTTGAAGTTTCAATCCCTTAGCTTG	TGATTGGTTGAAGTTTCAATCCCTTAGCTTG	Forward	High	I-B	JH932294_1_24125_24541	CRISPR-1	93.333	0.72	22.2	minus	Bergeyella zoohelcum ATCC 43767 genomic scaffold supercont1.2
>Chr1_474	Chr1:104707015-104707114	-	-	F	-	-	B	TGATTGGTTGAAGTTTCAATCCCTTAGCTTG	TGATTGGTTGAAGTTTCAATCCCTTAGCTTG	Forward	High	I-B	CP003947_8_4113500_4114043	CRISPR-8	93.333	0.72	22.2	plus	Cyanobacterium aponinum PCC 10605 chromosome
>Chr1_474	Chr1:104707015-104707114	-	-	F	-	-	B	TGATTGGTTGAAGTTTCAATCCCTTAGCTTG	TGATTGGTTGAAGTTTCAATCCCTTAGCTTG	Forward	High	I-B	CP003947_1_54_811	CRISPR-1	93.333	0.72	22.2	plus	Cyanobacterium aponinum PCC 10605 chromosome
>Chr1_474	Chr1:104707015-104707114	-	-	F	-	-	B	TGATTGGTTGAAGTTTCAATCCCTTAGCTTG	TGATTGGTTGAAGTTTCAATCCCTTAGCTTG	Forward	High	I-B	LPSU01000004_1_376560_376775	CRISPR-1	100	0.72	22.2	plus	Sulfolobus acidocaldarius strain NG05B_CO5_15
>Chr1_474	Chr1:104707015-104707114	-	-	F	-	-	B	TGATTGGTTGAAGTTTCAATCCCTTAGCTTG	TGATTGGTTGAAGTTTCAATCCCTTAGCTTG	Forward	High	I-B	LPST01000006_1_89558_89773	CRISPR-1	100	0.72	22.2	plus	Sulfolobus acidocaldarius strain NG05B_CO5_14
>Chr1_474	Chr1:104707015-104707114	-	-	F	-	-	B	TGATTGGTTGAAGTTTCAATCCCTTAGCTTG	TGATTGGTTGAAGTTTCAATCCCTTAGCTTG	Forward	High	I-B	LPSS01000003_1_67139_67354	CRISPR-1	100	0.72	22.2	plus	Sulfolobus acidocaldarius strain NG05B_CO5_13
>Chr1_474	Chr1:104707015-104707114	-	-	F	-	-	B	TGATTGGTTGAAGTTTCAATCCCTTAGCTTG	TGATTGGTTGAAGTTTCAATCCCTTAGCTTG	Forward	High	I-B	LPSR01000007_1_89456_89671	CRISPR-1	100	0.72	22.2	plus	Sulfolobus acidocaldarius strain NG05B_CO5_12
>Chr1_474	Chr1:104707015-104707114	-	-	F	-	-	B	TGATTGGTTGAAGTTTCAATCCCTTAGCTTG	TGATTGGTTGAAGTTTCAATCCCTTAGCTTG	Forward	High	I-B	LPSQ01000006_1_631564_631779	CRISPR-1	100	0.72	22.2	plus	Sulfolobus acidocaldarius strain NG05B_CO5_11
>Chr1_474	Chr1:104707015-104707114	-	-	F	-	-	B	TGATTGGTTGAAGTTTCAATCCCTTAGCTTG	TGATTGGTTGAAGTTTCAATCCCTTAGCTTG	Forward	High	I-B	LPSP01000005_1_47180_47395	CRISPR-1	100	0.72	22.2	plus	Sulfolobus acidocaldarius strain NG05B_CO5_10
>Chr1_474	Chr1:104707015-104707114	-	-	F	-	-	B	TGATTGGTTGAAGTTTCAATCCCTTAGCTTG	TGATTGGTTGAAGTTTCAATCCCTTAGCTTG	Forward	High	I-B	LPSO01000004_1_59342_59557	CRISPR-1	100	0.72	22.2	plus	Sulfolobus acidocaldarius strain NG05B_CO5_09
>Chr1_474	Chr1:104707015-104707114	-	-	F	-	-	B	TGATTGGTTGAAGTTTCAATCCCTTAGCTTG	TGATTGGTTGAAGTTTCAATCCCTTAGCTTG	Forward	High	I-B	LPSN01000006_1_108215_108430	CRISPR-1	100	0.72	22.2	plus	Sulfolobus acidocaldarius strain NG05B_CO5_08
>Chr1_474	Chr1:104707015-104707114	-	-	F	-	-	B	TGATTGGTTGAAGTTTCAATCCCTTAGCTTG	TGATTGGTTGAAGTTTCAATCCCTTAGCTTG	Forward	High	I-B	LPSM01000002_1_21847_22062	CRISPR-1	100	0.72	22.2	minus	Sulfolobus acidocaldarius strain NG05B_CO5_06
>Chr1_474	Chr1:104707015-104707114	-	-	F	-	-	B	TGATTGGTTGAAGTTTCAATCCCTTAGCTTG	TGATTGGTTGAAGTTTCAATCCCTTAGCTTG	Forward	High	I-B	LPSL01000014_1_67098_67313	CRISPR-1	100	0.72	22.2	plus	Sulfolobus acidocaldarius strain NG05B_CO5_05
>Chr1_474	Chr1:104707015-104707114	-	-	F	-	-	B	TGATTGGTTGAAGTTTCAATCCCTTAGCTTG	TGATTGGTTGAAGTTTCAATCCCTTAGCTTG	Forward	High	I-B	LPSK01000004_1_89937_90152	CRISPR-1	100	0.72	22.2	plus	Sulfolobus acidocaldarius strain NG05B_CO5_04
>Chr1_474	Chr1:104707015-104707114	-	-	F	-	-	B	TGATTGGTTGAAGTTTCAATCCCTTAGCTTG	TGATTGGTTGAAGTTTCAATCCCTTAGCTTG	Forward	High	I-B	LBMQ01000062_1_1174_1893	CRISPR-1	93.333	0.72	22.2	plus	Bacillus coagulans strain NL01 contig_000062
>Chr1_474	Chr1:104707015-104707114	-	-	F	-	-	B	TGATTGGTTGAAGTTTCAATCCCTTAGCTTG	TGATTGGTTGAAGTTTCAATCCCTTAGCTTG	Forward	High	I-B	LGTE01000011_1_315_3149	CRISPR-1	100	0.72	22.2	plus	Thermincola ferriacetica strain Z-0001 Tfer_ctg11
>Chr1_474	Chr1:104707015-104707114	-	-	F	-	-	B	TGATTGGTTGAAGTTTCAATCCCTTAGCTTG	TGATTGGTTGAAGTTTCAATCCCTTAGCTTG	Forward	High	I-B	ACYG01000025_2_95807_96694	CRISPR-2	93.333	0.72	22.2	plus	Campylobacter gracilis RM3268 contig00002
>Chr1_474	Chr1:104707015-104707114	-	-	F	-	-	B	TGATTGGTTGAAGTTTCAATCCCTTAGCTTG	TGATTGGTTGAAGTTTCAATCCCTTAGCTTG	Forward	High	I-B	ACYG01000025_1_95497_95922	CRISPR-1	93.333	0.72	22.2	plus	Campylobacter gracilis RM3268 contig00002
>Chr1_475	Chr1:104769718-104769850	-	-	-	-	-	-	TTTACATAAGCTGTGTATGTGCATATATGTGT	TTTACATAAGCTGTGTATGTGCATATATGTGT	Forward	High	IV-A1
>Chr1_476	Chr1:104979911-104980063	-	-	-	-	-	-	TTAATTTATGTTGTCTGTCCCAGGATGCATTATTGGTTTCT	TTAATTTATGTTGTCTGTCCCAGGATGCATTATTGGTTTCT	Forward	High	I-B
>Chr1_477	Chr1:105434129-105434202	-	-	F	-	-	-	CACTCCCATAATACGATCACCTC	GAGGTGATCGTATTATGGGAGTG	Reverse	High	I-B
>Chr1_478	Chr1:105520989-105521123	-	-	E	-	-	-	TCCCAAGCAAGACTAAAATCTGGCAAAAAAAAAAAAA	TTTTTTTTTTTTTGCCAGATTTTAGTCTTGCTTGGGA	Reverse	High	I-B
>Chr1_479	Chr1:106073735-106073854	-	-	-	-	-	-	TACATAGAACTGTAGTTATTTTCTAGGAAAA	TACATAGAACTGTAGTTATTTTCTAGGAAAA	Forward	High	I-B
>Chr1_48	Chr1:4617025-4617114	-	-	F	-	-	D	GACGGGCCCCGCTGAGGCTAGAGG	GACGGGCCCCGCTGAGGCTAGAGG	Forward	High	I-G	JH590841_1_267082_267379	CRISPR-1	84.211	0.7	22.2	plus	Erysipelotrichaceae bacterium 21_3 genomic scaffold supercont1.2
>Chr1_48	Chr1:4617025-4617114	-	-	F	-	-	D	GACGGGCCCCGCTGAGGCTAGAGG	GACGGGCCCCGCTGAGGCTAGAGG	Forward	High	I-G	JQIF01000025_1_22913_23324	CRISPR-1	84.211	0.7	22.2	plus	[Clostridium] innocuum strain AN88 contig25
>Chr1_48	Chr1:4617025-4617114	-	-	F	-	-	D	GACGGGCCCCGCTGAGGCTAGAGG	GACGGGCCCCGCTGAGGCTAGAGG	Forward	High	I-G	BBZY01000036_1_32413_33110	CRISPR-1	84.211	0.7	22.2	minus	Clostridia bacterium UC5.1-2G4 DNA
>Chr1_48	Chr1:4617025-4617114	-	-	F	-	-	D	GACGGGCCCCGCTGAGGCTAGAGG	GACGGGCCCCGCTGAGGCTAGAGG	Forward	High	I-G	JQIF01000005_1_9249_10209	CRISPR-1	84.211	0.7	22.2	minus	[Clostridium] innocuum strain AN88 contig5
>Chr1_480	Chr1:106412610-106412738	-	-	-	-	-	-	GTCCGGGAGGGAGGTGGGGGGGTCAGCCCCC	GTCCGGGAGGGAGGTGGGGGGGTCAGCCCCC	Forward	High	I-E
>Chr1_481	Chr1:106989582-106989685	-	-	-	-	-	-	AATAAGAATATAATTCAGCAATAAAAATAAA	TTTATTTTTATTGCTGAATTATATTCTTATT	Reverse	High	II-C
>Chr1_482	Chr1:107047915-107047998	-	-	F	-	-	-	AAATGAAGAGGCTGAAGTGAAGTTACAA	TTGTAACTTCACTTCAGCCTCTTCATTT	Reverse	Medium	I-G	KK073768_2_3444956_3447361	CRISPR-2	84.211	0.77	22.2	minus	Tolypothrix [Scytonema hofmanni] UTEX 2349 genomic scaffold
>Chr1_483	Chr1:107089056-107089149	-	-	F	-	-	-	GAGTTAGTTTTTGGGTAAAAATA	GAGTTAGTTTTTGGGTAAAAATA	Forward	High	I-B
>Chr1_484	Chr1:107466080-107466162	-	-	F	-	-	D	AGTATTTGCAGTTAGCAGTGGGGAG	AGTATTTGCAGTTAGCAGTGGGGAG	Forward	Medium	II-C
>Chr1_485	Chr1:107558095-107558180	-	-	-	-	-	-	AAACCCACTTCAAGCAGATTTTT	AAAAATCTGCTTGAAGTGGGTTT	Reverse	High	I-B
>Chr1_486	Chr1:108035039-108035142	-	-	F	-	-	-	CACACACACACACACACACACACA	TGTGTGTGTGTGTGTGTGTGTGTG	Reverse	High	I-B
>Chr1_487	Chr1:108057435-108057567	-	-	-	-	-	-	CTAGTTTACCCCTTTCCCTCTAGGATCTTATA	CTAGTTTACCCCTTTCCCTCTAGGATCTTATA	Forward	High	III-A
>Chr1_488	Chr1:108067221-108067328	-	-	-	-	-	-	TGCAGACAGCCATCTTCTCATTGAATCCTCACCCAG	TGCAGACAGCCATCTTCTCATTGAATCCTCACCCAG	Forward	Medium	I-G	KI783301_1_388873_390783	CRISPR-1	93.75	0.25	23.8	minus	Thermicanus aegyptius DSM 12793 genomic scaffold
>Chr1_488	Chr1:108067221-108067328	-	-	-	-	-	-	TGCAGACAGCCATCTTCTCATTGAATCCTCACCCAG	TGCAGACAGCCATCTTCTCATTGAATCCTCACCCAG	Forward	Medium	I-G	KB205935_5_1513098_1513713	CRISPR-5	93.75	0.25	23.8	plus	Anoxybacillus flavithermus TNO-09.006 genomic scaffold chrAF6
>Chr1_488	Chr1:108067221-108067328	-	-	-	-	-	-	TGCAGACAGCCATCTTCTCATTGAATCCTCACCCAG	TGCAGACAGCCATCTTCTCATTGAATCCTCACCCAG	Forward	Medium	I-G	KB205935_4_1512479_1512942	CRISPR-4	93.75	0.25	23.8	plus	Anoxybacillus flavithermus TNO-09.006 genomic scaffold chrAF6
>Chr1_488	Chr1:108067221-108067328	-	-	-	-	-	-	TGCAGACAGCCATCTTCTCATTGAATCCTCACCCAG	TGCAGACAGCCATCTTCTCATTGAATCCTCACCCAG	Forward	Medium	I-G	JYCF01000076_1_37516_37909	CRISPR-1	93.75	0.25	23.8	plus	Geobacillus kaustophilus strain Et2/3 LG51_076
>Chr1_488	Chr1:108067221-108067328	-	-	-	-	-	-	TGCAGACAGCCATCTTCTCATTGAATCCTCACCCAG	TGCAGACAGCCATCTTCTCATTGAATCCTCACCCAG	Forward	Medium	I-G	JYCF01000075_1_82_1049	CRISPR-1	93.75	0.25	23.8	plus	Geobacillus kaustophilus strain Et2/3 LG51_075
>Chr1_488	Chr1:108067221-108067328	-	-	-	-	-	-	TGCAGACAGCCATCTTCTCATTGAATCCTCACCCAG	TGCAGACAGCCATCTTCTCATTGAATCCTCACCCAG	Forward	Medium	I-G	JYCF01000054_1_52541_55498	CRISPR-1	93.75	0.25	23.8	minus	Geobacillus kaustophilus strain Et2/3 LG51_054
>Chr1_488	Chr1:108067221-108067328	-	-	-	-	-	-	TGCAGACAGCCATCTTCTCATTGAATCCTCACCCAG	TGCAGACAGCCATCTTCTCATTGAATCCTCACCCAG	Forward	Medium	I-G	JYBP01000003_2_471374_471841	CRISPR-2	93.75	0.25	23.8	minus	Geobacillus kaustophilus strain Et7/4 LG52.Contig26
>Chr1_488	Chr1:108067221-108067328	-	-	-	-	-	-	TGCAGACAGCCATCTTCTCATTGAATCCTCACCCAG	TGCAGACAGCCATCTTCTCATTGAATCCTCACCCAG	Forward	Medium	I-G	JYBP01000003_1_465957_470083	CRISPR-1	93.75	0.25	23.8	minus	Geobacillus kaustophilus strain Et7/4 LG52.Contig26
>Chr1_488	Chr1:108067221-108067328	-	-	-	-	-	-	TGCAGACAGCCATCTTCTCATTGAATCCTCACCCAG	TGCAGACAGCCATCTTCTCATTGAATCCTCACCCAG	Forward	Medium	I-G	JYCG01000117_1_19195_20020	CRISPR-1	93.75	0.25	23.8	minus	Anoxybacillus geothermalis strain ATCC BAA-2555 LG53_117
>Chr1_488	Chr1:108067221-108067328	-	-	-	-	-	-	TGCAGACAGCCATCTTCTCATTGAATCCTCACCCAG	TGCAGACAGCCATCTTCTCATTGAATCCTCACCCAG	Forward	Medium	I-G	JH980292_12_4002276_4006833	CRISPR-12	93.75	0.25	23.8	plus	Spirulina subsalsa PCC 9445 genomic scaffold Contig210
>Chr1_488	Chr1:108067221-108067328	-	-	-	-	-	-	TGCAGACAGCCATCTTCTCATTGAATCCTCACCCAG	TGCAGACAGCCATCTTCTCATTGAATCCTCACCCAG	Forward	Medium	I-G	HG764817_6_4946387_4953264	CRISPR-6	93.75	0.25	23.8	plus	Clostridium ultunense Esp genomic scaffold
>Chr1_488	Chr1:108067221-108067328	-	-	-	-	-	-	TGCAGACAGCCATCTTCTCATTGAATCCTCACCCAG	TGCAGACAGCCATCTTCTCATTGAATCCTCACCCAG	Forward	Medium	I-G	HG764817_2_749547_750015	CRISPR-2	93.75	0.25	23.8	minus	Clostridium ultunense Esp genomic scaffold
>Chr1_488	Chr1:108067221-108067328	-	-	-	-	-	-	TGCAGACAGCCATCTTCTCATTGAATCCTCACCCAG	TGCAGACAGCCATCTTCTCATTGAATCCTCACCCAG	Forward	Medium	I-G	CP002537_1_197386_198573	CRISPR-1	93.75	0.25	23.8	plus	Deinococcus proteolyticus MRP plasmid pDEIPR01
>Chr1_488	Chr1:108067221-108067328	-	-	-	-	-	-	TGCAGACAGCCATCTTCTCATTGAATCCTCACCCAG	TGCAGACAGCCATCTTCTCATTGAATCCTCACCCAG	Forward	Medium	I-G	CP011832_3_2456738_2457431	CRISPR-3	93.75	0.25	23.8	plus	Geobacillus sp. 12AMOR1
>Chr1_488	Chr1:108067221-108067328	-	-	-	-	-	-	TGCAGACAGCCATCTTCTCATTGAATCCTCACCCAG	TGCAGACAGCCATCTTCTCATTGAATCCTCACCCAG	Forward	Medium	I-G	CZJP01000175_1_8116_10088	CRISPR-1	93.75	0.25	23.8	minus	Campylobacter jejuni genome assembly 59_S57
>Chr1_488	Chr1:108067221-108067328	-	-	-	-	-	-	TGCAGACAGCCATCTTCTCATTGAATCCTCACCCAG	TGCAGACAGCCATCTTCTCATTGAATCCTCACCCAG	Forward	Medium	I-G	CZIN01000362_1_7095_11017	CRISPR-1	93.75	0.25	23.8	plus	Campylobacter jejuni genome assembly 15_S14
>Chr1_488	Chr1:108067221-108067328	-	-	-	-	-	-	TGCAGACAGCCATCTTCTCATTGAATCCTCACCCAG	TGCAGACAGCCATCTTCTCATTGAATCCTCACCCAG	Forward	Medium	I-G	CZJA01002456_1_1_693	CRISPR-1	93.75	0.25	23.8	minus	Campylobacter jejuni genome assembly 12_S11
>Chr1_488	Chr1:108067221-108067328	-	-	-	-	-	-	TGCAGACAGCCATCTTCTCATTGAATCCTCACCCAG	TGCAGACAGCCATCTTCTCATTGAATCCTCACCCAG	Forward	Medium	I-G	CZJA01002145_1_367_795	CRISPR-1	93.75	0.25	23.8	plus	Campylobacter jejuni genome assembly 12_S11
>Chr1_488	Chr1:108067221-108067328	-	-	-	-	-	-	TGCAGACAGCCATCTTCTCATTGAATCCTCACCCAG	TGCAGACAGCCATCTTCTCATTGAATCCTCACCCAG	Forward	Medium	I-G	CZJA01001100_1_26_855	CRISPR-1	93.75	0.25	23.8	minus	Campylobacter jejuni genome assembly 12_S11
>Chr1_488	Chr1:108067221-108067328	-	-	-	-	-	-	TGCAGACAGCCATCTTCTCATTGAATCCTCACCCAG	TGCAGACAGCCATCTTCTCATTGAATCCTCACCCAG	Forward	Medium	I-G	CZJA01000471_1_6_476	CRISPR-1	93.75	0.25	23.8	plus	Campylobacter jejuni genome assembly 12_S11
>Chr1_488	Chr1:108067221-108067328	-	-	-	-	-	-	TGCAGACAGCCATCTTCTCATTGAATCCTCACCCAG	TGCAGACAGCCATCTTCTCATTGAATCCTCACCCAG	Forward	Medium	I-G	CZIZ01000898_1_3_2580	CRISPR-1	93.75	0.25	23.8	plus	Campylobacter jejuni genome assembly 19_S18
>Chr1_488	Chr1:108067221-108067328	-	-	-	-	-	-	TGCAGACAGCCATCTTCTCATTGAATCCTCACCCAG	TGCAGACAGCCATCTTCTCATTGAATCCTCACCCAG	Forward	Medium	I-G	CZIZ01000851_1_1_252	CRISPR-1	93.75	0.25	23.8	minus	Campylobacter jejuni genome assembly 19_S18
>Chr1_488	Chr1:108067221-108067328	-	-	-	-	-	-	TGCAGACAGCCATCTTCTCATTGAATCCTCACCCAG	TGCAGACAGCCATCTTCTCATTGAATCCTCACCCAG	Forward	Medium	I-G	KI913949_2_4148818_4151104	CRISPR-2	100	0.74	22.2	minus	Leptolyngbya sp. PCC 6406 genomic scaffold
>Chr1_488	Chr1:108067221-108067328	-	-	-	-	-	-	TGCAGACAGCCATCTTCTCATTGAATCCTCACCCAG	TGCAGACAGCCATCTTCTCATTGAATCCTCACCCAG	Forward	Medium	I-G	CP003592_3_2213433_2214422	CRISPR-3	100	0.74	22.2	minus	Pseudanabaena sp. PCC 7367
>Chr1_488	Chr1:108067221-108067328	-	-	-	-	-	-	TGCAGACAGCCATCTTCTCATTGAATCCTCACCCAG	TGCAGACAGCCATCTTCTCATTGAATCCTCACCCAG	Forward	Medium	I-G	CP003592_2_2206597_2212374	CRISPR-2	100	0.74	22.2	minus	Pseudanabaena sp. PCC 7367
>Chr1_489	Chr1:108073369-108073458	-	-	C	-	-	-	TGTGGACCTTTCTAAGATCCCTATCT	AGATAGGGATCTTAGAAAGGTCCACA	Reverse	Medium	I-B	LMTZ01000101_1_26525_27267	CRISPR-1	82.609	0.083	25.4	minus	Mastigocoleus testarum BC008 Contig-34
>Chr1_489	Chr1:108073369-108073458	-	-	C	-	-	-	TGTGGACCTTTCTAAGATCCCTATCT	AGATAGGGATCTTAGAAAGGTCCACA	Reverse	Medium	I-B	CM001984_6_4002347_4002556	CRISPR-6	88.889	0.25	23.8	minus	Dickeya sp. MK7 chromosome
>Chr1_489	Chr1:108073369-108073458	-	-	C	-	-	-	TGTGGACCTTTCTAAGATCCCTATCT	AGATAGGGATCTTAGAAAGGTCCACA	Reverse	Medium	I-B	JXBN01000015_3_161725_161934	CRISPR-3	88.889	0.25	23.8	minus	Dickeya fangzhongdai strain B16 B16_contig_15
>Chr1_489	Chr1:108073369-108073458	-	-	C	-	-	-	TGTGGACCTTTCTAAGATCCCTATCT	AGATAGGGATCTTAGAAAGGTCCACA	Reverse	Medium	I-B	KB849164_1_898956_899824	CRISPR-1	88.889	0.25	23.8	plus	Acinetobacter sp. ANC 3994 genomic scaffold acLZV-supercont1.10
>Chr1_489	Chr1:108073369-108073458	-	-	C	-	-	-	TGTGGACCTTTCTAAGATCCCTATCT	AGATAGGGATCTTAGAAAGGTCCACA	Reverse	Medium	I-B	LDUM01000004_1_105734_106605	CRISPR-1	88.235	0.75	22.2	minus	Chromobacterium violaceum strain LK6
>Chr1_489	Chr1:108073369-108073458	-	-	C	-	-	-	TGTGGACCTTTCTAAGATCCCTATCT	AGATAGGGATCTTAGAAAGGTCCACA	Reverse	Medium	I-B	LDUI01000011_1_130352_131645	CRISPR-1	88.235	0.75	22.2	minus	Chromobacterium sp. LK1
>Chr1_489	Chr1:108073369-108073458	-	-	C	-	-	-	TGTGGACCTTTCTAAGATCCCTATCT	AGATAGGGATCTTAGAAAGGTCCACA	Reverse	Medium	I-B	LDUU01000015_1_105482_106353	CRISPR-1	88.235	0.75	22.2	minus	Chromobacterium violaceum strain LK17
>Chr1_489	Chr1:108073369-108073458	-	-	C	-	-	-	TGTGGACCTTTCTAAGATCCCTATCT	AGATAGGGATCTTAGAAAGGTCCACA	Reverse	Medium	I-B	JSYH01000073_2_11237_12947	CRISPR-2	88.235	0.75	22.2	minus	Dickeya chrysanthemi strain L11 contig_74
>Chr1_489	Chr1:108073369-108073458	-	-	C	-	-	-	TGTGGACCTTTCTAAGATCCCTATCT	AGATAGGGATCTTAGAAAGGTCCACA	Reverse	Medium	I-B	JSXD01000027_3_161870_162378	CRISPR-3	88.235	0.75	22.2	minus	Dickeya fangzhongdai strain M005 Contig27
>Chr1_489	Chr1:108073369-108073458	-	-	C	-	-	-	TGTGGACCTTTCTAAGATCCCTATCT	AGATAGGGATCTTAGAAAGGTCCACA	Reverse	Medium	I-B	JQOH01000005_1_167732_167881	CRISPR-1	88.235	0.75	22.2	minus	Pectobacterium wasabiae strain NCPPB3702 contig_5
>Chr1_489	Chr1:108073369-108073458	-	-	C	-	-	-	TGTGGACCTTTCTAAGATCCCTATCT	AGATAGGGATCTTAGAAAGGTCCACA	Reverse	Medium	I-B	CP007212_1_2054628_2055319	CRISPR-1	88.235	0.75	22.2	minus	Burkholderia plantarii strain ATCC 43733 chromosome 1
>Chr1_489	Chr1:108073369-108073458	-	-	C	-	-	-	TGTGGACCTTTCTAAGATCCCTATCT	AGATAGGGATCTTAGAAAGGTCCACA	Reverse	Medium	I-B	CAEE01001013_1_36_604	CRISPR-1	88.235	0.75	22.2	minus	Chromobacterium haemolyticum strain C-61 genome assembly
>Chr1_489	Chr1:108073369-108073458	-	-	C	-	-	-	TGTGGACCTTTCTAAGATCCCTATCT	AGATAGGGATCTTAGAAAGGTCCACA	Reverse	Medium	I-B	AUDB01000006_1_184104_185152	CRISPR-1	88.235	0.75	22.2	minus	Desulfovibrio hydrothermalis AM13 = DSM 14728
>Chr1_489	Chr1:108073369-108073458	-	-	C	-	-	-	TGTGGACCTTTCTAAGATCCCTATCT	AGATAGGGATCTTAGAAAGGTCCACA	Reverse	Medium	I-B	JQOF01000032_2_28133_28341	CRISPR-2	88.235	0.75	22.2	minus	Pectobacterium odoriferum strain NCPPB3841 contig_32
>Chr1_489	Chr1:108073369-108073458	-	-	C	-	-	-	TGTGGACCTTTCTAAGATCCCTATCT	AGATAGGGATCTTAGAAAGGTCCACA	Reverse	Medium	I-B	JUJM01000007_2_166914_167422	CRISPR-2	88.235	0.75	22.2	minus	Pectobacterium brasiliense strain Y3 Y3.scaffold7
>Chr1_489	Chr1:108073369-108073458	-	-	C	-	-	-	TGTGGACCTTTCTAAGATCCCTATCT	AGATAGGGATCTTAGAAAGGTCCACA	Reverse	Medium	I-B	JUJL01000004_2_167808_168316	CRISPR-2	88.235	0.75	22.2	minus	Pectobacterium brasiliense strain Y31 Y31.scaffold4
>Chr1_489	Chr1:108073369-108073458	-	-	C	-	-	-	TGTGGACCTTTCTAAGATCCCTATCT	AGATAGGGATCTTAGAAAGGTCCACA	Reverse	Medium	I-B	JUJD01000004_2_169936_170444	CRISPR-2	88.235	0.75	22.2	minus	Pectobacterium brasiliense strain Y62 Y62.scaffold4
>Chr1_489	Chr1:108073369-108073458	-	-	C	-	-	-	TGTGGACCTTTCTAAGATCCCTATCT	AGATAGGGATCTTAGAAAGGTCCACA	Reverse	Medium	I-B	CM001983_6_3480055_3480680	CRISPR-6	88.235	0.75	22.2	minus	Dickeya sp. DW 0440 chromosome
>Chr1_489	Chr1:108073369-108073458	-	-	C	-	-	-	TGTGGACCTTTCTAAGATCCCTATCT	AGATAGGGATCTTAGAAAGGTCCACA	Reverse	Medium	I-B	CM001980_7_3753340_3753910	CRISPR-7	88.235	0.75	22.2	minus	Dickeya zeae NCPPB 3531 chromosome
>Chr1_489	Chr1:108073369-108073458	-	-	C	-	-	-	TGTGGACCTTTCTAAGATCCCTATCT	AGATAGGGATCTTAGAAAGGTCCACA	Reverse	Medium	I-B	CM001977_7_3680827_3681155	CRISPR-7	88.235	0.75	22.2	minus	Dickeya zeae NCPPB 2538 chromosome
>Chr1_489	Chr1:108073369-108073458	-	-	C	-	-	-	TGTGGACCTTTCTAAGATCCCTATCT	AGATAGGGATCTTAGAAAGGTCCACA	Reverse	Medium	I-B	CM001977_6_3680194_3680705	CRISPR-6	88.235	0.75	22.2	minus	Dickeya zeae NCPPB 2538 chromosome
>Chr1_489	Chr1:108073369-108073458	-	-	C	-	-	-	TGTGGACCTTTCTAAGATCCCTATCT	AGATAGGGATCTTAGAAAGGTCCACA	Reverse	Medium	I-B	CM001973_7_3493130_3493636	CRISPR-7	88.235	0.75	22.2	minus	Dickeya sp. CSL RW240 chromosome
>Chr1_489	Chr1:108073369-108073458	-	-	C	-	-	-	TGTGGACCTTTCTAAGATCCCTATCT	AGATAGGGATCTTAGAAAGGTCCACA	Reverse	Medium	I-B	CM001972_8_3815590_3816158	CRISPR-8	88.235	0.75	22.2	minus	Dickeya zeae CSL RW192 chromosome
>Chr1_489	Chr1:108073369-108073458	-	-	C	-	-	-	TGTGGACCTTTCTAAGATCCCTATCT	AGATAGGGATCTTAGAAAGGTCCACA	Reverse	Medium	I-B	CM001858_10_3674791_3675008	CRISPR-10	88.235	0.75	22.2	minus	Dickeya zeae NCPPB 3532 chromosome
>Chr1_489	Chr1:108073369-108073458	-	-	C	-	-	-	TGTGGACCTTTCTAAGATCCCTATCT	AGATAGGGATCTTAGAAAGGTCCACA	Reverse	Medium	I-B	CM001858_8_3674012_3674339	CRISPR-8	88.235	0.75	22.2	minus	Dickeya zeae NCPPB 3532 chromosome
>Chr1_489	Chr1:108073369-108073458	-	-	C	-	-	-	TGTGGACCTTTCTAAGATCCCTATCT	AGATAGGGATCTTAGAAAGGTCCACA	Reverse	Medium	I-B	CM001858_7_3673069_3673820	CRISPR-7	88.235	0.75	22.2	minus	Dickeya zeae NCPPB 3532 chromosome
>Chr1_489	Chr1:108073369-108073458	-	-	C	-	-	-	TGTGGACCTTTCTAAGATCCCTATCT	AGATAGGGATCTTAGAAAGGTCCACA	Reverse	Medium	I-B	CP000117_2_2395670_2398704	CRISPR-2	93.333	0.75	22.2	minus	Anabaena variabilis ATCC 29413
>Chr1_489	Chr1:108073369-108073458	-	-	C	-	-	-	TGTGGACCTTTCTAAGATCCCTATCT	AGATAGGGATCTTAGAAAGGTCCACA	Reverse	Medium	I-B	LDUX01000010_1_35550_36421	CRISPR-1	88.235	0.75	22.2	minus	Chromobacterium violaceum strain LK30
>Chr1_489	Chr1:108073369-108073458	-	-	C	-	-	-	TGTGGACCTTTCTAAGATCCCTATCT	AGATAGGGATCTTAGAAAGGTCCACA	Reverse	Medium	I-B	JQHP01000005_1_167732_167881	CRISPR-1	88.235	0.75	22.2	minus	Pectobacterium wasabiae strain NCPPB 3701 ID_9
>Chr1_489	Chr1:108073369-108073458	-	-	C	-	-	-	TGTGGACCTTTCTAAGATCCCTATCT	AGATAGGGATCTTAGAAAGGTCCACA	Reverse	Medium	I-B	AKVS01000066_1_132942_133091	CRISPR-1	88.235	0.75	22.2	minus	Pectobacterium wasabiae CFBP 3304 Seq66
>Chr1_489	Chr1:108073369-108073458	-	-	C	-	-	-	TGTGGACCTTTCTAAGATCCCTATCT	AGATAGGGATCTTAGAAAGGTCCACA	Reverse	Medium	I-B	JRFR01000009_1_81536_85048	CRISPR-1	88.235	0.75	22.2	minus	Chromobacterium haemolyticum strain T124 contig00009
>Chr1_489	Chr1:108073369-108073458	-	-	C	-	-	-	TGTGGACCTTTCTAAGATCCCTATCT	AGATAGGGATCTTAGAAAGGTCCACA	Reverse	Medium	I-B	LDUT01000015_1_237652_238522	CRISPR-1	88.235	0.75	22.2	plus	Chromobacterium violaceum strain LK15
>Chr1_489	Chr1:108073369-108073458	-	-	C	-	-	-	TGTGGACCTTTCTAAGATCCCTATCT	AGATAGGGATCTTAGAAAGGTCCACA	Reverse	Medium	I-B	LDUR01000016_2_345859_347027	CRISPR-2	88.235	0.75	22.2	plus	Chromobacterium sp. LK11
>Chr1_489	Chr1:108073369-108073458	-	-	C	-	-	-	TGTGGACCTTTCTAAGATCCCTATCT	AGATAGGGATCTTAGAAAGGTCCACA	Reverse	Medium	I-B	KL543996_1_149_537	CRISPR-1	88.235	0.75	22.2	plus	Chromobacterium haemolyticum DSM 19808 genomic scaffold
>Chr1_489	Chr1:108073369-108073458	-	-	C	-	-	-	TGTGGACCTTTCTAAGATCCCTATCT	AGATAGGGATCTTAGAAAGGTCCACA	Reverse	Medium	I-B	JYGI01000023_1_1_870	CRISPR-1	88.235	0.75	22.2	plus	Chromobacterium violaceum strain L_1B5_1 contig_23
>Chr1_489	Chr1:108073369-108073458	-	-	C	-	-	-	TGTGGACCTTTCTAAGATCCCTATCT	AGATAGGGATCTTAGAAAGGTCCACA	Reverse	Medium	I-B	JONK01000032_2_59319_60428	CRISPR-2	88.235	0.75	22.2	plus	Chromobacterium haemolyticum DSM 19808
>Chr1_489	Chr1:108073369-108073458	-	-	C	-	-	-	TGTGGACCTTTCTAAGATCCCTATCT	AGATAGGGATCTTAGAAAGGTCCACA	Reverse	Medium	I-B	BA000019_10_5654133_5654385	CRISPR-10	93.333	0.75	22.2	plus	Nostoc sp. PCC 7120 DNA
>Chr1_489	Chr1:108073369-108073458	-	-	C	-	-	-	TGTGGACCTTTCTAAGATCCCTATCT	AGATAGGGATCTTAGAAAGGTCCACA	Reverse	Medium	I-B	AUCX01000024_1_561_1125	CRISPR-1	88.235	0.75	22.2	plus	Desulfovibrio bastinii DSM 16055 G496DRAFT_scaffold00021.21_C
>Chr1_489	Chr1:108073369-108073458	-	-	C	-	-	-	TGTGGACCTTTCTAAGATCCCTATCT	AGATAGGGATCTTAGAAAGGTCCACA	Reverse	Medium	I-B	AUCX01000005_1_70064_70393	CRISPR-1	88.235	0.75	22.2	plus	Desulfovibrio bastinii DSM 16055 G496DRAFT_scaffold00003.3_C
>Chr1_489	Chr1:108073369-108073458	-	-	C	-	-	-	TGTGGACCTTTCTAAGATCCCTATCT	AGATAGGGATCTTAGAAAGGTCCACA	Reverse	Medium	I-B	JQOF01000032_3_28373_28818	CRISPR-3	88.235	0.75	22.2	plus	Pectobacterium odoriferum strain NCPPB3841 contig_32
>Chr1_489	Chr1:108073369-108073458	-	-	C	-	-	-	TGTGGACCTTTCTAAGATCCCTATCT	AGATAGGGATCTTAGAAAGGTCCACA	Reverse	Medium	I-B	LMTZ01000084_2_107029_108483	CRISPR-2	78.261	0.75	22.2	plus	Mastigocoleus testarum BC008 Contig-19
>Chr1_489	Chr1:108073369-108073458	-	-	C	-	-	-	TGTGGACCTTTCTAAGATCCCTATCT	AGATAGGGATCTTAGAAAGGTCCACA	Reverse	Medium	I-B	JUJK01000004_2_174204_175012	CRISPR-2	88.235	0.75	22.2	plus	Pectobacterium brasiliense strain Y29 Y29.scaffold4
>Chr1_489	Chr1:108073369-108073458	-	-	C	-	-	-	TGTGGACCTTTCTAAGATCCCTATCT	AGATAGGGATCTTAGAAAGGTCCACA	Reverse	Medium	I-B	CM001981_2_778970_779594	CRISPR-2	88.235	0.75	22.2	plus	Dickeya chrysanthemi NCPPB 3533 chromosome
>Chr1_489	Chr1:108073369-108073458	-	-	C	-	-	-	TGTGGACCTTTCTAAGATCCCTATCT	AGATAGGGATCTTAGAAAGGTCCACA	Reverse	Medium	I-B	CM001981_1_778345_778793	CRISPR-1	88.235	0.75	22.2	plus	Dickeya chrysanthemi NCPPB 3533 chromosome
>Chr1_489	Chr1:108073369-108073458	-	-	C	-	-	-	TGTGGACCTTTCTAAGATCCCTATCT	AGATAGGGATCTTAGAAAGGTCCACA	Reverse	Medium	I-B	CM001904_1_699493_700484	CRISPR-1	88.235	0.75	22.2	plus	Dickeya chrysanthemi NCPPB 516 chromosome
>Chr1_489	Chr1:108073369-108073458	-	-	C	-	-	-	TGTGGACCTTTCTAAGATCCCTATCT	AGATAGGGATCTTAGAAAGGTCCACA	Reverse	Medium	I-B	AE016825_5_1900978_1902571	CRISPR-5	88.235	0.75	22.2	plus	Chromobacterium violaceum ATCC 12472
>Chr1_489	Chr1:108073369-108073458	-	-	C	-	-	-	TGTGGACCTTTCTAAGATCCCTATCT	AGATAGGGATCTTAGAAAGGTCCACA	Reverse	Medium	I-B	KE387016_2_1050_1319	CRISPR-2	88.235	0.75	22.2	plus	Desulfovibrio bastinii DSM 16055 genomic scaffold
>Chr1_489	Chr1:108073369-108073458	-	-	C	-	-	-	TGTGGACCTTTCTAAGATCCCTATCT	AGATAGGGATCTTAGAAAGGTCCACA	Reverse	Medium	I-B	KE387016_1_781_929	CRISPR-1	88.235	0.75	22.2	plus	Desulfovibrio bastinii DSM 16055 genomic scaffold
>Chr1_49	Chr1:4644398-4644500	-	-	F	-	-	-	GTGTCCTGAGAAGGGGGGTGGGATG	GTGTCCTGAGAAGGGGGGTGGGATG	Forward	High	III-A
>Chr1_490	Chr1:108540026-108540142	-	-	F	-	-	A	ATTGTGAAGATTTCATGGACATTTAT	ATAAATGTCCATGAAATCTTCACAAT	Reverse	Medium	I-B
>Chr1_491	Chr1:108667992-108668099	-	-	-	-	-	-	CACCAATCGGCACTCTGTATCTAGCT	AGCTAGATACAGAGTGCCGATTGGTG	Reverse	High	II-C
>Chr1_492	Chr1:108939081-108939182	-	-	F	-	-	D	TAAATCTTGCTAAATATTGACAGTGC	TAAATCTTGCTAAATATTGACAGTGC	Forward	Medium	II-C
>Chr1_493	Chr1:109113361-109113459	-	-	F	-	-	D	AGAGAGAGAGAGAGAGAGAGAGA	TCTCTCTCTCTCTCTCTCTCTCT	Reverse	High	I-B
>Chr1_494	Chr1:109424907-109425026	-	-	-	-	-	-	AACCCAGGAGGCGGAGGTTGCAGTGAGCC	AACCCAGGAGGCGGAGGTTGCAGTGAGCC	Forward	Medium	I-G
>Chr1_495	Chr1:110354428-110354507	-	-	-	-	-	-	GACAAATAATGTATTAAGATTCAT	GACAAATAATGTATTAAGATTCAT	Forward	High	I-B
>Chr1_496	Chr1:110809332-110809450	-	-	E	-	-	-	GATTGAACCATGAAGAAATAGAAAACTTCAACAA	TTGTTGAAGTTTTCTATTTCTTCATGGTTCAATC	Reverse	High	I-B	LLWN01000025_1_39867_40035	CRISPR-1	79.167	0.26	23.8	plus	Campylobacter jejuni strain 2871 contig_4AGATG
>Chr1_496	Chr1:110809332-110809450	-	-	E	-	-	-	GATTGAACCATGAAGAAATAGAAAACTTCAACAA	TTGTTGAAGTTTTCTATTTCTTCATGGTTCAATC	Reverse	High	I-B	LLWL01000056_1_34480_34714	CRISPR-1	79.167	0.26	23.8	minus	Campylobacter jejuni strain 2865 contig_6
>Chr1_496	Chr1:110809332-110809450	-	-	E	-	-	-	GATTGAACCATGAAGAAATAGAAAACTTCAACAA	TTGTTGAAGTTTTCTATTTCTTCATGGTTCAATC	Reverse	High	I-B	LKCT01000009_1_49391_49755	CRISPR-1	79.167	0.26	23.8	plus	Campylobacter coli strain 6461 isolate Swine
>Chr1_496	Chr1:110809332-110809450	-	-	E	-	-	-	GATTGAACCATGAAGAAATAGAAAACTTCAACAA	TTGTTGAAGTTTTCTATTTCTTCATGGTTCAATC	Reverse	High	I-B	LKCS01000008_1_212737_213169	CRISPR-1	79.167	0.26	23.8	minus	Campylobacter coli isolate 11601 contig00009183936444079
>Chr1_496	Chr1:110809332-110809450	-	-	E	-	-	-	GATTGAACCATGAAGAAATAGAAAACTTCAACAA	TTGTTGAAGTTTTCTATTTCTTCATGGTTCAATC	Reverse	High	I-B	LKCR01000011_1_39576_39810	CRISPR-1	79.167	0.26	23.8	plus	Campylobacter jejuni strain 11601MD isolate turkey
>Chr1_496	Chr1:110809332-110809450	-	-	E	-	-	-	GATTGAACCATGAAGAAATAGAAAACTTCAACAA	TTGTTGAAGTTTTCTATTTCTTCATGGTTCAATC	Reverse	High	I-B	LKCQ01000019_1_39861_40293	CRISPR-1	79.167	0.26	23.8	minus	Campylobacter coli isolate 6067 contig0002712360171319743
>Chr1_496	Chr1:110809332-110809450	-	-	E	-	-	-	GATTGAACCATGAAGAAATAGAAAACTTCAACAA	TTGTTGAAGTTTTCTATTTCTTCATGGTTCAATC	Reverse	High	I-B	LISK01000003_1_177229_177661	CRISPR-1	79.167	0.26	23.8	minus	Campylobacter jejuni strain BJ-CJD63 Scaffold3
>Chr1_496	Chr1:110809332-110809450	-	-	E	-	-	-	GATTGAACCATGAAGAAATAGAAAACTTCAACAA	TTGTTGAAGTTTTCTATTTCTTCATGGTTCAATC	Reverse	High	I-B	LISI01000003_1_37817_38183	CRISPR-1	79.167	0.26	23.8	plus	Campylobacter jejuni strain BJ-CJD39 Scaffold3
>Chr1_496	Chr1:110809332-110809450	-	-	E	-	-	-	GATTGAACCATGAAGAAATAGAAAACTTCAACAA	TTGTTGAAGTTTTCTATTTCTTCATGGTTCAATC	Reverse	High	I-B	LIRY01000002_1_84263_84629	CRISPR-1	79.167	0.26	23.8	minus	Campylobacter coli strain SH-CCH11C311 Scaffold2
>Chr1_496	Chr1:110809332-110809450	-	-	E	-	-	-	GATTGAACCATGAAGAAATAGAAAACTTCAACAA	TTGTTGAAGTTTTCTATTTCTTCATGGTTCAATC	Reverse	High	I-B	LBEM01000013_1_86589_87153	CRISPR-1	79.167	0.26	23.8	minus	Campylobacter coli strain CVM N43850 N43850_contig_13
>Chr1_496	Chr1:110809332-110809450	-	-	E	-	-	-	GATTGAACCATGAAGAAATAGAAAACTTCAACAA	TTGTTGAAGTTTTCTATTTCTTCATGGTTCAATC	Reverse	High	I-B	KK365980_1_12358_13063	CRISPR-1	79.167	0.26	23.8	plus	Campylobacter jejuni 20176 genomic scaffold scf_17367_103
>Chr1_496	Chr1:110809332-110809450	-	-	E	-	-	-	GATTGAACCATGAAGAAATAGAAAACTTCAACAA	TTGTTGAAGTTTTCTATTTCTTCATGGTTCAATC	Reverse	High	I-B	KB741859_1_10815_11181	CRISPR-1	79.167	0.26	23.8	plus	Campylobacter jejuni subsp. jejuni ICDCCJ07004 genomic scaffold
>Chr1_496	Chr1:110809332-110809450	-	-	E	-	-	-	GATTGAACCATGAAGAAATAGAAAACTTCAACAA	TTGTTGAAGTTTTCTATTTCTTCATGGTTCAATC	Reverse	High	I-B	KB741839_1_757726_758092	CRISPR-1	79.167	0.26	23.8	minus	Campylobacter jejuni subsp. jejuni ICDCCJ07002 genomic scaffold
>Chr1_496	Chr1:110809332-110809450	-	-	E	-	-	-	GATTGAACCATGAAGAAATAGAAAACTTCAACAA	TTGTTGAAGTTTTCTATTTCTTCATGGTTCAATC	Reverse	High	I-B	JOVZ01000027_1_6081_6710	CRISPR-1	79.167	0.26	23.8	plus	Campylobacter coli strain CVM N6401 N6401_contig_27
>Chr1_496	Chr1:110809332-110809450	-	-	E	-	-	-	GATTGAACCATGAAGAAATAGAAAACTTCAACAA	TTGTTGAAGTTTTCTATTTCTTCATGGTTCAATC	Reverse	High	I-B	JOVW01000014_1_60643_60943	CRISPR-1	79.167	0.26	23.8	minus	Campylobacter jejuni strain CVM N15870 N15870_contig_14
>Chr1_496	Chr1:110809332-110809450	-	-	E	-	-	-	GATTGAACCATGAAGAAATAGAAAACTTCAACAA	TTGTTGAAGTTTTCTATTTCTTCATGGTTCAATC	Reverse	High	I-B	JOVW01000011_1_1_1158	CRISPR-1	79.167	0.26	23.8	minus	Campylobacter jejuni strain CVM N15870 N15870_contig_11
>Chr1_496	Chr1:110809332-110809450	-	-	E	-	-	-	GATTGAACCATGAAGAAATAGAAAACTTCAACAA	TTGTTGAAGTTTTCTATTTCTTCATGGTTCAATC	Reverse	High	I-B	JOVV01000011_1_172917_173283	CRISPR-1	79.167	0.26	23.8	minus	Campylobacter coli strain CVM N14840 N14840_contig_11
>Chr1_496	Chr1:110809332-110809450	-	-	E	-	-	-	GATTGAACCATGAAGAAATAGAAAACTTCAACAA	TTGTTGAAGTTTTCTATTTCTTCATGGTTCAATC	Reverse	High	I-B	JOVH01000002_1_38606_38906	CRISPR-1	79.167	0.26	23.8	plus	Campylobacter jejuni strain CVM N9095 N9095_contig_2
>Chr1_496	Chr1:110809332-110809450	-	-	E	-	-	-	GATTGAACCATGAAGAAATAGAAAACTTCAACAA	TTGTTGAAGTTTTCTATTTCTTCATGGTTCAATC	Reverse	High	I-B	JOUX01000010_1_161404_162100	CRISPR-1	79.167	0.26	23.8	minus	Campylobacter coli strain CVM N5441 N5441_contig_10
>Chr1_496	Chr1:110809332-110809450	-	-	E	-	-	-	GATTGAACCATGAAGAAATAGAAAACTTCAACAA	TTGTTGAAGTTTTCTATTTCTTCATGGTTCAATC	Reverse	High	I-B	JOUV01000035_1_61124_62017	CRISPR-1	79.167	0.26	23.8	plus	Campylobacter coli strain CVM N4677 N4677_contig_35
>Chr1_496	Chr1:110809332-110809450	-	-	E	-	-	-	GATTGAACCATGAAGAAATAGAAAACTTCAACAA	TTGTTGAAGTTTTCTATTTCTTCATGGTTCAATC	Reverse	High	I-B	JOUS01000001_1_34598_35030	CRISPR-1	79.167	0.26	23.8	plus	Campylobacter coli strain CVM N3508 N3508_contig_1
>Chr1_496	Chr1:110809332-110809450	-	-	E	-	-	-	GATTGAACCATGAAGAAATAGAAAACTTCAACAA	TTGTTGAAGTTTTCTATTTCTTCATGGTTCAATC	Reverse	High	I-B	JOUN01000008_1_42356_42986	CRISPR-1	79.167	0.26	23.8	plus	Campylobacter coli strain CVM N26070 N26070_contig_8
>Chr1_496	Chr1:110809332-110809450	-	-	E	-	-	-	GATTGAACCATGAAGAAATAGAAAACTTCAACAA	TTGTTGAAGTTTTCTATTTCTTCATGGTTCAATC	Reverse	High	I-B	JAKP01000011_1_34728_35029	CRISPR-1	79.167	0.26	23.8	minus	Campylobacter jejuni CVM 41936 contig_11
>Chr1_496	Chr1:110809332-110809450	-	-	E	-	-	-	GATTGAACCATGAAGAAATAGAAAACTTCAACAA	TTGTTGAAGTTTTCTATTTCTTCATGGTTCAATC	Reverse	High	I-B	JAKO01000107_1_6090_6390	CRISPR-1	79.167	0.26	23.8	plus	Campylobacter jejuni CVM 41934 contig_109
>Chr1_496	Chr1:110809332-110809450	-	-	E	-	-	-	GATTGAACCATGAAGAAATAGAAAACTTCAACAA	TTGTTGAAGTTTTCTATTTCTTCATGGTTCAATC	Reverse	High	I-B	JAKN01000010_1_38289_38589	CRISPR-1	79.167	0.26	23.8	plus	Campylobacter jejuni CVM 41933 contig_10
>Chr1_496	Chr1:110809332-110809450	-	-	E	-	-	-	GATTGAACCATGAAGAAATAGAAAACTTCAACAA	TTGTTGAAGTTTTCTATTTCTTCATGGTTCAATC	Reverse	High	I-B	JAKM01000016_1_15978_16278	CRISPR-1	79.167	0.26	23.8	minus	Campylobacter jejuni CVM 41923 contig_16
>Chr1_496	Chr1:110809332-110809450	-	-	E	-	-	-	GATTGAACCATGAAGAAATAGAAAACTTCAACAA	TTGTTGAAGTTTTCTATTTCTTCATGGTTCAATC	Reverse	High	I-B	JAKI01000013_1_6091_6391	CRISPR-1	79.167	0.26	23.8	plus	Campylobacter jejuni CVM 41914 contig_13
>Chr1_496	Chr1:110809332-110809450	-	-	E	-	-	-	GATTGAACCATGAAGAAATAGAAAACTTCAACAA	TTGTTGAAGTTTTCTATTTCTTCATGGTTCAATC	Reverse	High	I-B	JAKH01000027_1_10790_11090	CRISPR-1	79.167	0.26	23.8	plus	Campylobacter jejuni CVM 41912 contig_27
>Chr1_496	Chr1:110809332-110809450	-	-	E	-	-	-	GATTGAACCATGAAGAAATAGAAAACTTCAACAA	TTGTTGAAGTTTTCTATTTCTTCATGGTTCAATC	Reverse	High	I-B	JAKG01000008_1_154541_154841	CRISPR-1	79.167	0.26	23.8	plus	Campylobacter jejuni CVM 41910 contig_8
>Chr1_496	Chr1:110809332-110809450	-	-	E	-	-	-	GATTGAACCATGAAGAAATAGAAAACTTCAACAA	TTGTTGAAGTTTTCTATTTCTTCATGGTTCAATC	Reverse	High	I-B	JAKF01000250_1_47_281	CRISPR-1	79.167	0.26	23.8	plus	Campylobacter jejuni CVM 41908 contig_255
>Chr1_496	Chr1:110809332-110809450	-	-	E	-	-	-	GATTGAACCATGAAGAAATAGAAAACTTCAACAA	TTGTTGAAGTTTTCTATTTCTTCATGGTTCAATC	Reverse	High	I-B	JAKE01000051_1_7528_7762	CRISPR-1	79.167	0.26	23.8	minus	Campylobacter jejuni CVM 41905 contig_54
>Chr1_496	Chr1:110809332-110809450	-	-	E	-	-	-	GATTGAACCATGAAGAAATAGAAAACTTCAACAA	TTGTTGAAGTTTTCTATTTCTTCATGGTTCAATC	Reverse	High	I-B	JAKD01000184_1_19_187	CRISPR-1	79.167	0.26	23.8	plus	Campylobacter jejuni CVM 41902 contig_198
>Chr1_496	Chr1:110809332-110809450	-	-	E	-	-	-	GATTGAACCATGAAGAAATAGAAAACTTCAACAA	TTGTTGAAGTTTTCTATTTCTTCATGGTTCAATC	Reverse	High	I-B	JAKC01000001_1_74877_75242	CRISPR-1	79.167	0.26	23.8	minus	Campylobacter jejuni CVM 41900 contig_1
>Chr1_496	Chr1:110809332-110809450	-	-	E	-	-	-	GATTGAACCATGAAGAAATAGAAAACTTCAACAA	TTGTTGAAGTTTTCTATTTCTTCATGGTTCAATC	Reverse	High	I-B	HG326877_1_1463296_1463593	CRISPR-1	79.167	0.26	23.8	minus	Campylobacter coli 76339
>Chr1_496	Chr1:110809332-110809450	-	-	E	-	-	-	GATTGAACCATGAAGAAATAGAAAACTTCAACAA	TTGTTGAAGTTTTCTATTTCTTCATGGTTCAATC	Reverse	High	I-B	FAXG01000063_1_119311_120136	CRISPR-1	79.167	0.26	23.8	plus	Campylobacter coli genome assembly H055260517
>Chr1_496	Chr1:110809332-110809450	-	-	E	-	-	-	GATTGAACCATGAAGAAATAGAAAACTTCAACAA	TTGTTGAAGTTTTCTATTTCTTCATGGTTCAATC	Reverse	High	I-B	CP008787_1_1466708_1466943	CRISPR-1	79.167	0.26	23.8	minus	Campylobacter jejuni subsp. jejuni strain MTVDSCj20
>Chr1_496	Chr1:110809332-110809450	-	-	E	-	-	-	GATTGAACCATGAAGAAATAGAAAACTTCAACAA	TTGTTGAAGTTTTCTATTTCTTCATGGTTCAATC	Reverse	High	I-B	CP003871_1_1448577_1448811	CRISPR-1	79.167	0.26	23.8	minus	Campylobacter jejuni subsp. jejuni PT14
>Chr1_496	Chr1:110809332-110809450	-	-	E	-	-	-	GATTGAACCATGAAGAAATAGAAAACTTCAACAA	TTGTTGAAGTTTTCTATTTCTTCATGGTTCAATC	Reverse	High	I-B	CP000025_1_1594102_1594337	CRISPR-1	79.167	0.26	23.8	minus	Campylobacter jejuni RM1221
>Chr1_496	Chr1:110809332-110809450	-	-	E	-	-	-	GATTGAACCATGAAGAAATAGAAAACTTCAACAA	TTGTTGAAGTTTTCTATTTCTTCATGGTTCAATC	Reverse	High	I-B	BALI01000006_1_80781_81081	CRISPR-1	79.167	0.26	23.8	minus	Campylobacter jejuni subsp. jejuni JCM 2013 DNA
>Chr1_496	Chr1:110809332-110809450	-	-	E	-	-	-	GATTGAACCATGAAGAAATAGAAAACTTCAACAA	TTGTTGAAGTTTTCTATTTCTTCATGGTTCAATC	Reverse	High	I-B	ADHL01000163_1_51_285	CRISPR-1	79.167	0.26	23.8	minus	Campylobacter jejuni subsp. jejuni 305 gcj305.assembly.247
>Chr1_496	Chr1:110809332-110809450	-	-	E	-	-	-	GATTGAACCATGAAGAAATAGAAAACTTCAACAA	TTGTTGAAGTTTTCTATTTCTTCATGGTTCAATC	Reverse	High	I-B	JNJR01000005_1_90650_91016	CRISPR-1	79.167	0.26	23.8	minus	Campylobacter jejuni subsp. doylei ATCC 49349
>Chr1_496	Chr1:110809332-110809450	-	-	E	-	-	-	GATTGAACCATGAAGAAATAGAAAACTTCAACAA	TTGTTGAAGTTTTCTATTTCTTCATGGTTCAATC	Reverse	High	I-B	CZJP01000007_1_58888_59123	CRISPR-1	79.167	0.26	23.8	minus	Campylobacter jejuni genome assembly 59_S57
>Chr1_496	Chr1:110809332-110809450	-	-	E	-	-	-	GATTGAACCATGAAGAAATAGAAAACTTCAACAA	TTGTTGAAGTTTTCTATTTCTTCATGGTTCAATC	Reverse	High	I-B	CZJO01000002_1_82759_83125	CRISPR-1	79.167	0.26	23.8	minus	Campylobacter jejuni genome assembly 66_S64
>Chr1_496	Chr1:110809332-110809450	-	-	E	-	-	-	GATTGAACCATGAAGAAATAGAAAACTTCAACAA	TTGTTGAAGTTTTCTATTTCTTCATGGTTCAATC	Reverse	High	I-B	JH377046_1_10792_11026	CRISPR-1	79.167	0.26	23.8	plus	Campylobacter jejuni subsp. jejuni D2600 genomic scaffold
>Chr1_496	Chr1:110809332-110809450	-	-	E	-	-	-	GATTGAACCATGAAGAAATAGAAAACTTCAACAA	TTGTTGAAGTTTTCTATTTCTTCATGGTTCAATC	Reverse	High	I-B	JH376989_1_10765_11131	CRISPR-1	79.167	0.26	23.8	plus	Campylobacter jejuni subsp. jejuni NW genomic scaffold
>Chr1_496	Chr1:110809332-110809450	-	-	E	-	-	-	GATTGAACCATGAAGAAATAGAAAACTTCAACAA	TTGTTGAAGTTTTCTATTTCTTCATGGTTCAATC	Reverse	High	I-B	JAKU01000002_1_16331_16631	CRISPR-1	79.167	0.26	23.8	plus	Campylobacter jejuni CVM 41985 contig_2
>Chr1_496	Chr1:110809332-110809450	-	-	E	-	-	-	GATTGAACCATGAAGAAATAGAAAACTTCAACAA	TTGTTGAAGTTTTCTATTTCTTCATGGTTCAATC	Reverse	High	I-B	JAKT01000005_1_175487_175788	CRISPR-1	79.167	0.26	23.8	minus	Campylobacter jejuni CVM 41975 contig_5
>Chr1_496	Chr1:110809332-110809450	-	-	E	-	-	-	GATTGAACCATGAAGAAATAGAAAACTTCAACAA	TTGTTGAAGTTTTCTATTTCTTCATGGTTCAATC	Reverse	High	I-B	JAKS01000011_1_70259_70559	CRISPR-1	79.167	0.26	23.8	minus	Campylobacter jejuni CVM 41974 contig_11
>Chr1_496	Chr1:110809332-110809450	-	-	E	-	-	-	GATTGAACCATGAAGAAATAGAAAACTTCAACAA	TTGTTGAAGTTTTCTATTTCTTCATGGTTCAATC	Reverse	High	I-B	AL111168_1_1455125_1455425	CRISPR-1	79.167	0.26	23.8	minus	Campylobacter jejuni subsp. jejuni NCTC 11168 complete genome.
>Chr1_496	Chr1:110809332-110809450	-	-	E	-	-	-	GATTGAACCATGAAGAAATAGAAAACTTCAACAA	TTGTTGAAGTTTTCTATTTCTTCATGGTTCAATC	Reverse	High	I-B	CP012149_1_1431620_1431855	CRISPR-1	79.167	0.26	23.8	minus	Campylobacter jejuni strain CJM1cam
>Chr1_496	Chr1:110809332-110809450	-	-	E	-	-	-	GATTGAACCATGAAGAAATAGAAAACTTCAACAA	TTGTTGAAGTTTTCTATTTCTTCATGGTTCAATC	Reverse	High	I-B	KE504113_1_221936_222368	CRISPR-1	79.167	0.26	23.8	plus	Campylobacter jejuni BJ-CJD101 genomic scaffold Scaffold1
>Chr1_496	Chr1:110809332-110809450	-	-	E	-	-	-	GATTGAACCATGAAGAAATAGAAAACTTCAACAA	TTGTTGAAGTTTTCTATTTCTTCATGGTTCAATC	Reverse	High	I-B	JAKR01000006_1_46_743	CRISPR-1	79.167	0.26	23.8	minus	Campylobacter jejuni CVM 41964 contig_6
>Chr1_496	Chr1:110809332-110809450	-	-	E	-	-	-	GATTGAACCATGAAGAAATAGAAAACTTCAACAA	TTGTTGAAGTTTTCTATTTCTTCATGGTTCAATC	Reverse	High	I-B	KK365715_1_168013_168185	CRISPR-1	79.167	0.26	23.8	minus	Campylobacter jejuni Cj1 genomic scaffold scf_30956_27
>Chr1_496	Chr1:110809332-110809450	-	-	E	-	-	-	GATTGAACCATGAAGAAATAGAAAACTTCAACAA	TTGTTGAAGTTTTCTATTTCTTCATGGTTCAATC	Reverse	High	I-B	KK365643_1_40839_41007	CRISPR-1	79.167	0.26	23.8	plus	Campylobacter jejuni 30318 genomic scaffold scf_17379_4
>Chr1_496	Chr1:110809332-110809450	-	-	E	-	-	-	GATTGAACCATGAAGAAATAGAAAACTTCAACAA	TTGTTGAAGTTTTCTATTTCTTCATGGTTCAATC	Reverse	High	I-B	KK365595_1_45194_45428	CRISPR-1	79.167	0.26	23.8	plus	Campylobacter jejuni 255 genomic scaffold scf_17371_4
>Chr1_496	Chr1:110809332-110809450	-	-	E	-	-	-	GATTGAACCATGAAGAAATAGAAAACTTCAACAA	TTGTTGAAGTTTTCTATTTCTTCATGGTTCAATC	Reverse	High	I-B	KK365580_1_74790_75090	CRISPR-1	79.167	0.26	23.8	minus	Campylobacter jejuni 10186 genomic scaffold scf_17351_12
>Chr1_496	Chr1:110809332-110809450	-	-	E	-	-	-	GATTGAACCATGAAGAAATAGAAAACTTCAACAA	TTGTTGAAGTTTTCTATTTCTTCATGGTTCAATC	Reverse	High	I-B	CCDE01000047_1_77877_78111	CRISPR-1	79.167	0.26	23.8	minus	Campylobacter jejuni genome assembly Po_2
>Chr1_496	Chr1:110809332-110809450	-	-	E	-	-	-	GATTGAACCATGAAGAAATAGAAAACTTCAACAA	TTGTTGAAGTTTTCTATTTCTTCATGGTTCAATC	Reverse	High	I-B	CCDD01000050_1_77822_78056	CRISPR-1	79.167	0.26	23.8	minus	Campylobacter jejuni genome assembly Ma_B
>Chr1_496	Chr1:110809332-110809450	-	-	E	-	-	-	GATTGAACCATGAAGAAATAGAAAACTTCAACAA	TTGTTGAAGTTTTCTATTTCTTCATGGTTCAATC	Reverse	High	I-B	CCDC01000023_1_37591_37825	CRISPR-1	79.167	0.26	23.8	plus	Campylobacter jejuni genome assembly Le_755
>Chr1_496	Chr1:110809332-110809450	-	-	E	-	-	-	GATTGAACCATGAAGAAATAGAAAACTTCAACAA	TTGTTGAAGTTTTCTATTTCTTCATGGTTCAATC	Reverse	High	I-B	CCDB01000024_1_78080_78314	CRISPR-1	79.167	0.26	23.8	minus	Campylobacter jejuni genome assembly Le_204R
>Chr1_496	Chr1:110809332-110809450	-	-	E	-	-	-	GATTGAACCATGAAGAAATAGAAAACTTCAACAA	TTGTTGAAGTTTTCTATTTCTTCATGGTTCAATC	Reverse	High	I-B	CCDA01000064_1_37591_37825	CRISPR-1	79.167	0.26	23.8	plus	Campylobacter jejuni genome assembly Po_1
>Chr1_496	Chr1:110809332-110809450	-	-	E	-	-	-	GATTGAACCATGAAGAAATAGAAAACTTCAACAA	TTGTTGAAGTTTTCTATTTCTTCATGGTTCAATC	Reverse	High	I-B	CCCZ01000030_1_83694_83928	CRISPR-1	79.167	0.26	23.8	minus	Campylobacter jejuni genome assembly Ma_1
>Chr1_496	Chr1:110809332-110809450	-	-	E	-	-	-	GATTGAACCATGAAGAAATAGAAAACTTCAACAA	TTGTTGAAGTTTTCTATTTCTTCATGGTTCAATC	Reverse	High	I-B	CP006689_1_1455126_1455426	CRISPR-1	79.167	0.26	23.8	minus	Campylobacter jejuni subsp. jejuni NCTC 11168-GSv
>Chr1_496	Chr1:110809332-110809450	-	-	E	-	-	-	GATTGAACCATGAAGAAATAGAAAACTTCAACAA	TTGTTGAAGTTTTCTATTTCTTCATGGTTCAATC	Reverse	High	I-B	AANQ01000001_1_163126_163756	CRISPR-1	79.167	0.26	23.8	plus	Campylobacter jejuni subsp. jejuni HB93-13
>Chr1_496	Chr1:110809332-110809450	-	-	E	-	-	-	GATTGAACCATGAAGAAATAGAAAACTTCAACAA	TTGTTGAAGTTTTCTATTTCTTCATGGTTCAATC	Reverse	High	I-B	AANJ01000002_1_164382_164746	CRISPR-1	79.167	0.26	23.8	plus	Campylobacter jejuni subsp. jejuni CF93-6
>Chr1_496	Chr1:110809332-110809450	-	-	E	-	-	-	GATTGAACCATGAAGAAATAGAAAACTTCAACAA	TTGTTGAAGTTTTCTATTTCTTCATGGTTCAATC	Reverse	High	I-B	CP006688_1_1455113_1455413	CRISPR-1	79.167	0.26	23.8	minus	Campylobacter jejuni subsp. jejuni NCTC 11168-mfK12E5
>Chr1_496	Chr1:110809332-110809450	-	-	E	-	-	-	GATTGAACCATGAAGAAATAGAAAACTTCAACAA	TTGTTGAAGTTTTCTATTTCTTCATGGTTCAATC	Reverse	High	I-B	CP006687_1_1455115_1455415	CRISPR-1	79.167	0.26	23.8	minus	Campylobacter jejuni subsp. jejuni NCTC 11168-mcK12E5
>Chr1_496	Chr1:110809332-110809450	-	-	E	-	-	-	GATTGAACCATGAAGAAATAGAAAACTTCAACAA	TTGTTGAAGTTTTCTATTTCTTCATGGTTCAATC	Reverse	High	I-B	CP006686_1_1455124_1455424	CRISPR-1	79.167	0.26	23.8	minus	Campylobacter jejuni subsp. jejuni NCTC 11168-Kf1
>Chr1_496	Chr1:110809332-110809450	-	-	E	-	-	-	GATTGAACCATGAAGAAATAGAAAACTTCAACAA	TTGTTGAAGTTTTCTATTTCTTCATGGTTCAATC	Reverse	High	I-B	CP006685_1_1455125_1455425	CRISPR-1	79.167	0.26	23.8	minus	Campylobacter jejuni subsp. jejuni NCTC 11168-K12E5
>Chr1_496	Chr1:110809332-110809450	-	-	E	-	-	-	GATTGAACCATGAAGAAATAGAAAACTTCAACAA	TTGTTGAAGTTTTCTATTTCTTCATGGTTCAATC	Reverse	High	I-B	ANGX01000024_1_9817_10117	CRISPR-1	79.167	0.26	23.8	plus	Campylobacter jejuni subsp. jejuni BIGS0013 2408
>Chr1_496	Chr1:110809332-110809450	-	-	E	-	-	-	GATTGAACCATGAAGAAATAGAAAACTTCAACAA	TTGTTGAAGTTTTCTATTTCTTCATGGTTCAATC	Reverse	High	I-B	ANGL01000164_1_30070_31028	CRISPR-1	79.167	0.26	23.8	minus	Campylobacter coli BIGS0001 164
>Chr1_496	Chr1:110809332-110809450	-	-	E	-	-	-	GATTGAACCATGAAGAAATAGAAAACTTCAACAA	TTGTTGAAGTTTTCTATTTCTTCATGGTTCAATC	Reverse	High	I-B	CZIX01000014_1_129_429	CRISPR-1	79.167	0.26	23.8	plus	Campylobacter jejuni genome assembly 25_S24
>Chr1_496	Chr1:110809332-110809450	-	-	E	-	-	-	GATTGAACCATGAAGAAATAGAAAACTTCAACAA	TTGTTGAAGTTTTCTATTTCTTCATGGTTCAATC	Reverse	High	I-B	CZIW01000003_1_81329_81763	CRISPR-1	79.167	0.26	23.8	minus	Campylobacter jejuni genome assembly 35_S34
>Chr1_496	Chr1:110809332-110809450	-	-	E	-	-	-	GATTGAACCATGAAGAAATAGAAAACTTCAACAA	TTGTTGAAGTTTTCTATTTCTTCATGGTTCAATC	Reverse	High	I-B	CZIU01000036_1_36978_37278	CRISPR-1	79.167	0.26	23.8	plus	Campylobacter jejuni genome assembly 41_S39
>Chr1_496	Chr1:110809332-110809450	-	-	E	-	-	-	GATTGAACCATGAAGAAATAGAAAACTTCAACAA	TTGTTGAAGTTTTCTATTTCTTCATGGTTCAATC	Reverse	High	I-B	CZIT01000011_1_37377_37677	CRISPR-1	79.167	0.26	23.8	plus	Campylobacter jejuni genome assembly 33_S32
>Chr1_496	Chr1:110809332-110809450	-	-	E	-	-	-	GATTGAACCATGAAGAAATAGAAAACTTCAACAA	TTGTTGAAGTTTTCTATTTCTTCATGGTTCAATC	Reverse	High	I-B	CZIS01000086_1_36334_36504	CRISPR-1	79.167	0.26	23.8	plus	Campylobacter jejuni genome assembly 43_S41
>Chr1_496	Chr1:110809332-110809450	-	-	E	-	-	-	GATTGAACCATGAAGAAATAGAAAACTTCAACAA	TTGTTGAAGTTTTCTATTTCTTCATGGTTCAATC	Reverse	High	I-B	CZIR01000014_1_12611_12912	CRISPR-1	79.167	0.26	23.8	minus	Campylobacter jejuni genome assembly 26_S25
>Chr1_496	Chr1:110809332-110809450	-	-	E	-	-	-	GATTGAACCATGAAGAAATAGAAAACTTCAACAA	TTGTTGAAGTTTTCTATTTCTTCATGGTTCAATC	Reverse	High	I-B	CZIQ01000018_1_82815_83050	CRISPR-1	79.167	0.26	23.8	minus	Campylobacter jejuni genome assembly 47_S45
>Chr1_496	Chr1:110809332-110809450	-	-	E	-	-	-	GATTGAACCATGAAGAAATAGAAAACTTCAACAA	TTGTTGAAGTTTTCTATTTCTTCATGGTTCAATC	Reverse	High	I-B	CZIO01000013_1_37823_38123	CRISPR-1	79.167	0.26	23.8	minus	Campylobacter jejuni genome assembly 11_S10
>Chr1_496	Chr1:110809332-110809450	-	-	E	-	-	-	GATTGAACCATGAAGAAATAGAAAACTTCAACAA	TTGTTGAAGTTTTCTATTTCTTCATGGTTCAATC	Reverse	High	I-B	CZIN01000005_1_50825_51059	CRISPR-1	79.167	0.26	23.8	minus	Campylobacter jejuni genome assembly 15_S14
>Chr1_496	Chr1:110809332-110809450	-	-	E	-	-	-	GATTGAACCATGAAGAAATAGAAAACTTCAACAA	TTGTTGAAGTTTTCTATTTCTTCATGGTTCAATC	Reverse	High	I-B	CZIM01000023_1_4530_4962	CRISPR-1	79.167	0.26	23.8	plus	Campylobacter jejuni genome assembly 14_S13
>Chr1_496	Chr1:110809332-110809450	-	-	E	-	-	-	GATTGAACCATGAAGAAATAGAAAACTTCAACAA	TTGTTGAAGTTTTCTATTTCTTCATGGTTCAATC	Reverse	High	I-B	CZIL01000007_1_15279_15449	CRISPR-1	79.167	0.26	23.8	plus	Campylobacter jejuni genome assembly 7_S6
>Chr1_496	Chr1:110809332-110809450	-	-	E	-	-	-	GATTGAACCATGAAGAAATAGAAAACTTCAACAA	TTGTTGAAGTTTTCTATTTCTTCATGGTTCAATC	Reverse	High	I-B	CZIK01000047_1_171778_172079	CRISPR-1	79.167	0.26	23.8	minus	Campylobacter jejuni genome assembly 2_S2
>Chr1_496	Chr1:110809332-110809450	-	-	E	-	-	-	GATTGAACCATGAAGAAATAGAAAACTTCAACAA	TTGTTGAAGTTTTCTATTTCTTCATGGTTCAATC	Reverse	High	I-B	CZIJ01000304_1_1909_2209	CRISPR-1	79.167	0.26	23.8	plus	Campylobacter jejuni genome assembly 9_S8
>Chr1_496	Chr1:110809332-110809450	-	-	E	-	-	-	GATTGAACCATGAAGAAATAGAAAACTTCAACAA	TTGTTGAAGTTTTCTATTTCTTCATGGTTCAATC	Reverse	High	I-B	CZII01000051_1_82859_83028	CRISPR-1	79.167	0.26	23.8	minus	Campylobacter jejuni genome assembly 3_S3
>Chr1_496	Chr1:110809332-110809450	-	-	E	-	-	-	GATTGAACCATGAAGAAATAGAAAACTTCAACAA	TTGTTGAAGTTTTCTATTTCTTCATGGTTCAATC	Reverse	High	I-B	CZIH01000023_1_75003_75237	CRISPR-1	79.167	0.26	23.8	minus	Campylobacter jejuni genome assembly 50_S47
>Chr1_496	Chr1:110809332-110809450	-	-	E	-	-	-	GATTGAACCATGAAGAAATAGAAAACTTCAACAA	TTGTTGAAGTTTTCTATTTCTTCATGGTTCAATC	Reverse	High	I-B	CZIG01000008_1_82512_82746	CRISPR-1	79.167	0.26	23.8	minus	Campylobacter jejuni genome assembly 30_S29
>Chr1_496	Chr1:110809332-110809450	-	-	E	-	-	-	GATTGAACCATGAAGAAATAGAAAACTTCAACAA	TTGTTGAAGTTTTCTATTTCTTCATGGTTCAATC	Reverse	High	I-B	CZIE01000055_1_15146_15380	CRISPR-1	79.167	0.26	23.8	plus	Campylobacter jejuni genome assembly 5_S5
>Chr1_496	Chr1:110809332-110809450	-	-	E	-	-	-	GATTGAACCATGAAGAAATAGAAAACTTCAACAA	TTGTTGAAGTTTTCTATTTCTTCATGGTTCAATC	Reverse	High	I-B	LBEL01000008_1_45998_46563	CRISPR-1	79.167	0.26	23.8	plus	Campylobacter coli strain CVM N44721 N44721_contig_8
>Chr1_496	Chr1:110809332-110809450	-	-	E	-	-	-	GATTGAACCATGAAGAAATAGAAAACTTCAACAA	TTGTTGAAGTTTTCTATTTCTTCATGGTTCAATC	Reverse	High	I-B	LBEJ01000010_1_6075_6640	CRISPR-1	79.167	0.26	23.8	plus	Campylobacter coli strain CVM N46876 N46876_contig_10
>Chr1_496	Chr1:110809332-110809450	-	-	E	-	-	-	GATTGAACCATGAAGAAATAGAAAACTTCAACAA	TTGTTGAAGTTTTCTATTTCTTCATGGTTCAATC	Reverse	High	I-B	LBED01000001_1_168029_168526	CRISPR-1	79.167	0.26	23.8	minus	Campylobacter jejuni strain CVM N51684 N51684_contig_1
>Chr1_496	Chr1:110809332-110809450	-	-	E	-	-	-	GATTGAACCATGAAGAAATAGAAAACTTCAACAA	TTGTTGAAGTTTTCTATTTCTTCATGGTTCAATC	Reverse	High	I-B	LBEC01000001_1_6788_7418	CRISPR-1	79.167	0.26	23.8	plus	Campylobacter jejuni strain CVM N51691 N51691_contig_1
>Chr1_496	Chr1:110809332-110809450	-	-	E	-	-	-	GATTGAACCATGAAGAAATAGAAAACTTCAACAA	TTGTTGAAGTTTTCTATTTCTTCATGGTTCAATC	Reverse	High	I-B	LBDU01000012_1_71527_72157	CRISPR-1	79.167	0.26	23.8	minus	Campylobacter coli strain CVM N46573F N46573F_contig_12
>Chr1_496	Chr1:110809332-110809450	-	-	E	-	-	-	GATTGAACCATGAAGAAATAGAAAACTTCAACAA	TTGTTGAAGTTTTCTATTTCTTCATGGTTCAATC	Reverse	High	I-B	KI639657_1_47885_48382	CRISPR-1	79.167	0.26	23.8	plus	Campylobacter coli K3 genomic scaffold scf_17387_76
>Chr1_496	Chr1:110809332-110809450	-	-	E	-	-	-	GATTGAACCATGAAGAAATAGAAAACTTCAACAA	TTGTTGAAGTTTTCTATTTCTTCATGGTTCAATC	Reverse	High	I-B	ADHK01000027_1_83243_83477	CRISPR-1	79.167	0.26	23.8	minus	Campylobacter jejuni subsp. jejuni DFVF1099 gcj1099.assembly.34
>Chr1_496	Chr1:110809332-110809450	-	-	E	-	-	-	GATTGAACCATGAAGAAATAGAAAACTTCAACAA	TTGTTGAAGTTTTCTATTTCTTCATGGTTCAATC	Reverse	High	I-B	CP012696_1_1449329_1449695	CRISPR-1	79.167	0.26	23.8	minus	Campylobacter jejuni strain RM1285
>Chr1_496	Chr1:110809332-110809450	-	-	E	-	-	-	GATTGAACCATGAAGAAATAGAAAACTTCAACAA	TTGTTGAAGTTTTCTATTTCTTCATGGTTCAATC	Reverse	High	I-B	JOUM01000026_1_73976_74540	CRISPR-1	79.167	0.26	23.8	minus	Campylobacter coli strain CVM N23392 N23392_contig_26
>Chr1_496	Chr1:110809332-110809450	-	-	E	-	-	-	GATTGAACCATGAAGAAATAGAAAACTTCAACAA	TTGTTGAAGTTTTCTATTTCTTCATGGTTCAATC	Reverse	High	I-B	JOUL01000038_1_17385_18146	CRISPR-1	79.167	0.26	23.8	plus	Campylobacter coli strain CVM N23169 N23169_contig_38
>Chr1_496	Chr1:110809332-110809450	-	-	E	-	-	-	GATTGAACCATGAAGAAATAGAAAACTTCAACAA	TTGTTGAAGTTTTCTATTTCTTCATGGTTCAATC	Reverse	High	I-B	JOUK01000004_1_152626_153256	CRISPR-1	79.167	0.26	23.8	minus	Campylobacter coli strain CVM N18725 N18725_contig_4
>Chr1_496	Chr1:110809332-110809450	-	-	E	-	-	-	GATTGAACCATGAAGAAATAGAAAACTTCAACAA	TTGTTGAAGTTTTCTATTTCTTCATGGTTCAATC	Reverse	High	I-B	JOUG01000006_1_75144_75642	CRISPR-1	79.167	0.26	23.8	minus	Campylobacter jejuni strain CVM N15262 N15262_contig_6
>Chr1_496	Chr1:110809332-110809450	-	-	E	-	-	-	GATTGAACCATGAAGAAATAGAAAACTTCAACAA	TTGTTGAAGTTTTCTATTTCTTCATGGTTCAATC	Reverse	High	I-B	CP007181_1_1541969_1542996	CRISPR-1	79.167	0.26	23.8	minus	Campylobacter coli RM4661
>Chr1_496	Chr1:110809332-110809450	-	-	E	-	-	-	GATTGAACCATGAAGAAATAGAAAACTTCAACAA	TTGTTGAAGTTTTCTATTTCTTCATGGTTCAATC	Reverse	High	I-B	CM000855_1_1456509_1458716	CRISPR-1	79.167	0.26	23.8	minus	Campylobacter jejuni subsp. jejuni 414 chromosome
>Chr1_496	Chr1:110809332-110809450	-	-	E	-	-	-	GATTGAACCATGAAGAAATAGAAAACTTCAACAA	TTGTTGAAGTTTTCTATTTCTTCATGGTTCAATC	Reverse	High	I-B	CP006709_1_1533138_1533438	CRISPR-1	79.167	0.26	23.8	minus	Campylobacter jejuni subsp. jejuni 00-2544
>Chr1_496	Chr1:110809332-110809450	-	-	E	-	-	-	GATTGAACCATGAAGAAATAGAAAACTTCAACAA	TTGTTGAAGTTTTCTATTTCTTCATGGTTCAATC	Reverse	High	I-B	CP007766_1_227906_228670	CRISPR-1	79.167	0.26	23.8	plus	Campylobacter peloridis LMG 23910
>Chr1_496	Chr1:110809332-110809450	-	-	E	-	-	-	GATTGAACCATGAAGAAATAGAAAACTTCAACAA	TTGTTGAAGTTTTCTATTTCTTCATGGTTCAATC	Reverse	High	I-B	CZJN01000005_1_15149_15912	CRISPR-1	79.167	0.26	23.8	plus	Campylobacter jejuni genome assembly 65_S63
>Chr1_496	Chr1:110809332-110809450	-	-	E	-	-	-	GATTGAACCATGAAGAAATAGAAAACTTCAACAA	TTGTTGAAGTTTTCTATTTCTTCATGGTTCAATC	Reverse	High	I-B	CZID01000036_1_36434_36668	CRISPR-1	79.167	0.26	23.8	plus	Campylobacter jejuni genome assembly 29_S28
>Chr1_496	Chr1:110809332-110809450	-	-	E	-	-	-	GATTGAACCATGAAGAAATAGAAAACTTCAACAA	TTGTTGAAGTTTTCTATTTCTTCATGGTTCAATC	Reverse	High	I-B	JXTR01000020_1_42774_43007	CRISPR-1	79.167	0.26	23.8	plus	Campylobacter jejuni subsp. jejuni strain C2-5524 contig020
>Chr1_496	Chr1:110809332-110809450	-	-	E	-	-	-	GATTGAACCATGAAGAAATAGAAAACTTCAACAA	TTGTTGAAGTTTTCTATTTCTTCATGGTTCAATC	Reverse	High	I-B	CP010058_1_1525944_1526310	CRISPR-1	79.167	0.26	23.8	minus	Campylobacter jejuni subsp. jejuni strain YH001
>Chr1_496	Chr1:110809332-110809450	-	-	E	-	-	-	GATTGAACCATGAAGAAATAGAAAACTTCAACAA	TTGTTGAAGTTTTCTATTTCTTCATGGTTCAATC	Reverse	High	I-B	CZIC01000011_1_80097_80529	CRISPR-1	79.167	0.26	23.8	minus	Campylobacter jejuni genome assembly 42_S40
>Chr1_496	Chr1:110809332-110809450	-	-	E	-	-	-	GATTGAACCATGAAGAAATAGAAAACTTCAACAA	TTGTTGAAGTTTTCTATTTCTTCATGGTTCAATC	Reverse	High	I-B	CZIB01000028_1_92328_92825	CRISPR-1	79.167	0.26	23.8	minus	Campylobacter jejuni genome assembly 16_S15
>Chr1_496	Chr1:110809332-110809450	-	-	E	-	-	-	GATTGAACCATGAAGAAATAGAAAACTTCAACAA	TTGTTGAAGTTTTCTATTTCTTCATGGTTCAATC	Reverse	High	I-B	CZHZ01000009_1_39522_39755	CRISPR-1	79.167	0.26	23.8	plus	Campylobacter jejuni genome assembly 10_S9
>Chr1_496	Chr1:110809332-110809450	-	-	E	-	-	-	GATTGAACCATGAAGAAATAGAAAACTTCAACAA	TTGTTGAAGTTTTCTATTTCTTCATGGTTCAATC	Reverse	High	I-B	CZHX01000016_1_15235_15666	CRISPR-1	79.167	0.26	23.8	plus	Campylobacter jejuni genome assembly 23_S22
>Chr1_496	Chr1:110809332-110809450	-	-	E	-	-	-	GATTGAACCATGAAGAAATAGAAAACTTCAACAA	TTGTTGAAGTTTTCTATTTCTTCATGGTTCAATC	Reverse	High	I-B	CZHV01000032_1_15981_16216	CRISPR-1	79.167	0.26	23.8	minus	Campylobacter jejuni genome assembly 13_S12
>Chr1_496	Chr1:110809332-110809450	-	-	E	-	-	-	GATTGAACCATGAAGAAATAGAAAACTTCAACAA	TTGTTGAAGTTTTCTATTTCTTCATGGTTCAATC	Reverse	High	I-B	CZHU01000049_1_10959_11326	CRISPR-1	79.167	0.26	23.8	plus	Campylobacter jejuni genome assembly 44_S42
>Chr1_496	Chr1:110809332-110809450	-	-	E	-	-	-	GATTGAACCATGAAGAAATAGAAAACTTCAACAA	TTGTTGAAGTTTTCTATTTCTTCATGGTTCAATC	Reverse	High	I-B	CZHT01000095_1_16053_16286	CRISPR-1	79.167	0.26	23.8	minus	Campylobacter jejuni genome assembly 4_S4
>Chr1_496	Chr1:110809332-110809450	-	-	E	-	-	-	GATTGAACCATGAAGAAATAGAAAACTTCAACAA	TTGTTGAAGTTTTCTATTTCTTCATGGTTCAATC	Reverse	High	I-B	CZHR01000009_1_66896_67196	CRISPR-1	79.167	0.26	23.8	minus	Campylobacter jejuni genome assembly 40_S38
>Chr1_496	Chr1:110809332-110809450	-	-	E	-	-	-	GATTGAACCATGAAGAAATAGAAAACTTCAACAA	TTGTTGAAGTTTTCTATTTCTTCATGGTTCAATC	Reverse	High	I-B	CZHP01000015_1_37951_38382	CRISPR-1	79.167	0.26	23.8	plus	Campylobacter jejuni genome assembly 31_S30
>Chr1_496	Chr1:110809332-110809450	-	-	E	-	-	-	GATTGAACCATGAAGAAATAGAAAACTTCAACAA	TTGTTGAAGTTTTCTATTTCTTCATGGTTCAATC	Reverse	High	I-B	CZHM01000002_1_37389_37755	CRISPR-1	79.167	0.26	23.8	plus	Campylobacter jejuni genome assembly 28_S27
>Chr1_496	Chr1:110809332-110809450	-	-	E	-	-	-	GATTGAACCATGAAGAAATAGAAAACTTCAACAA	TTGTTGAAGTTTTCTATTTCTTCATGGTTCAATC	Reverse	High	I-B	CZHL01000019_1_1596_1896	CRISPR-1	79.167	0.26	23.8	plus	Campylobacter jejuni genome assembly 36_S35
>Chr1_496	Chr1:110809332-110809450	-	-	E	-	-	-	GATTGAACCATGAAGAAATAGAAAACTTCAACAA	TTGTTGAAGTTTTCTATTTCTTCATGGTTCAATC	Reverse	High	I-B	CZHJ01000030_1_12376_12611	CRISPR-1	79.167	0.26	23.8	plus	Campylobacter jejuni genome assembly 20_S19
>Chr1_496	Chr1:110809332-110809450	-	-	E	-	-	-	GATTGAACCATGAAGAAATAGAAAACTTCAACAA	TTGTTGAAGTTTTCTATTTCTTCATGGTTCAATC	Reverse	High	I-B	CZHI01000003_1_4526_4760	CRISPR-1	79.167	0.26	23.8	plus	Campylobacter jejuni genome assembly 27_S26
>Chr1_496	Chr1:110809332-110809450	-	-	E	-	-	-	GATTGAACCATGAAGAAATAGAAAACTTCAACAA	TTGTTGAAGTTTTCTATTTCTTCATGGTTCAATC	Reverse	High	I-B	HG428754_1_1482248_1482549	CRISPR-1	79.167	0.26	23.8	minus	Campylobacter jejuni 4031 genome sequence.
>Chr1_496	Chr1:110809332-110809450	-	-	E	-	-	-	GATTGAACCATGAAGAAATAGAAAACTTCAACAA	TTGTTGAAGTTTTCTATTTCTTCATGGTTCAATC	Reverse	High	I-B	CYRU01000009_1_37485_37653	CRISPR-1	79.167	0.26	23.8	plus	Campylobacter jejuni genome assembly RC517_S50cntgs.fa
>Chr1_496	Chr1:110809332-110809450	-	-	E	-	-	-	GATTGAACCATGAAGAAATAGAAAACTTCAACAA	TTGTTGAAGTTTTCTATTTCTTCATGGTTCAATC	Reverse	High	I-B	CYRR01000001_1_42124_42358	CRISPR-1	79.167	0.26	23.8	plus	Campylobacter jejuni strain RC459 genome assembly
>Chr1_496	Chr1:110809332-110809450	-	-	E	-	-	-	GATTGAACCATGAAGAAATAGAAAACTTCAACAA	TTGTTGAAGTTTTCTATTTCTTCATGGTTCAATC	Reverse	High	I-B	CYRF01000011_1_37567_37801	CRISPR-1	79.167	0.26	23.8	plus	Campylobacter jejuni strain RC291 genome assembly
>Chr1_496	Chr1:110809332-110809450	-	-	E	-	-	-	GATTGAACCATGAAGAAATAGAAAACTTCAACAA	TTGTTGAAGTTTTCTATTTCTTCATGGTTCAATC	Reverse	High	I-B	CYQY01000113_1_12558_12726	CRISPR-1	79.167	0.26	23.8	plus	Campylobacter jejuni genome assembly RC270_S29cntgs.fa
>Chr1_496	Chr1:110809332-110809450	-	-	E	-	-	-	GATTGAACCATGAAGAAATAGAAAACTTCAACAA	TTGTTGAAGTTTTCTATTTCTTCATGGTTCAATC	Reverse	High	I-B	CYQQ01000027_1_16853_17021	CRISPR-1	79.167	0.26	23.8	plus	Campylobacter jejuni genome assembly RC169_S20cntgs.fa
>Chr1_496	Chr1:110809332-110809450	-	-	E	-	-	-	GATTGAACCATGAAGAAATAGAAAACTTCAACAA	TTGTTGAAGTTTTCTATTTCTTCATGGTTCAATC	Reverse	High	I-B	CYQP01000068_1_34498_34666	CRISPR-1	79.167	0.26	23.8	plus	Campylobacter jejuni genome assembly RC168_S19cntgs.fa
>Chr1_496	Chr1:110809332-110809450	-	-	E	-	-	-	GATTGAACCATGAAGAAATAGAAAACTTCAACAA	TTGTTGAAGTTTTCTATTTCTTCATGGTTCAATC	Reverse	High	I-B	CYQH01000149_1_37497_37732	CRISPR-1	79.167	0.26	23.8	minus	Campylobacter jejuni genome assembly RC104_S12cntgs.fa
>Chr1_496	Chr1:110809332-110809450	-	-	E	-	-	-	GATTGAACCATGAAGAAATAGAAAACTTCAACAA	TTGTTGAAGTTTTCTATTTCTTCATGGTTCAATC	Reverse	High	I-B	JYDZ01000019_1_29443_29676	CRISPR-1	79.167	0.26	23.8	plus	Campylobacter jejuni subsp. jejuni strain C12-5524 contig019
>Chr1_496	Chr1:110809332-110809450	-	-	E	-	-	-	GATTGAACCATGAAGAAATAGAAAACTTCAACAA	TTGTTGAAGTTTTCTATTTCTTCATGGTTCAATC	Reverse	High	I-B	JYDX01000043_1_1_170	CRISPR-1	79.167	0.26	23.8	minus	Campylobacter jejuni subsp. jejuni strain C1-5523 contig043
>Chr1_496	Chr1:110809332-110809450	-	-	E	-	-	-	GATTGAACCATGAAGAAATAGAAAACTTCAACAA	TTGTTGAAGTTTTCTATTTCTTCATGGTTCAATC	Reverse	High	I-B	CP005388_1_1444761_1444930	CRISPR-1	79.167	0.26	23.8	minus	Campylobacter jejuni subsp. jejuni CG8421
>Chr1_496	Chr1:110809332-110809450	-	-	E	-	-	-	GATTGAACCATGAAGAAATAGAAAACTTCAACAA	TTGTTGAAGTTTTCTATTTCTTCATGGTTCAATC	Reverse	High	I-B	CAFV01000010_1_27434_27800	CRISPR-1	79.167	0.26	23.8	minus	Campylobacter jejuni subsp. jejuni 04199 WGS project CAFV00000000
>Chr1_496	Chr1:110809332-110809450	-	-	E	-	-	-	GATTGAACCATGAAGAAATAGAAAACTTCAACAA	TTGTTGAAGTTTTCTATTTCTTCATGGTTCAATC	Reverse	High	I-B	CAFT01000009_1_77748_78048	CRISPR-1	79.167	0.26	23.8	minus	Campylobacter jejuni subsp. jejuni 6399 WGS project CAFT00000000
>Chr1_496	Chr1:110809332-110809450	-	-	E	-	-	-	GATTGAACCATGAAGAAATAGAAAACTTCAACAA	TTGTTGAAGTTTTCTATTTCTTCATGGTTCAATC	Reverse	High	I-B	CAFR01000067_1_57556_57790	CRISPR-1	79.167	0.26	23.8	minus	Campylobacter jejuni subsp. jejuni xy259 WGS project CAFR00000000
>Chr1_496	Chr1:110809332-110809450	-	-	E	-	-	-	GATTGAACCATGAAGAAATAGAAAACTTCAACAA	TTGTTGAAGTTTTCTATTTCTTCATGGTTCAATC	Reverse	High	I-B	LBEN01000005_1_39285_39784	CRISPR-1	79.167	0.26	23.8	plus	Campylobacter jejuni strain CVM N42547 N42547_contig_5
>Chr1_496	Chr1:110809332-110809450	-	-	E	-	-	-	GATTGAACCATGAAGAAATAGAAAACTTCAACAA	TTGTTGAAGTTTTCTATTTCTTCATGGTTCAATC	Reverse	High	I-B	JAJN01000031_1_13890_14321	CRISPR-1	79.167	0.26	23.8	minus	Campylobacter coli CVM 41917 contig_31
>Chr1_496	Chr1:110809332-110809450	-	-	E	-	-	-	GATTGAACCATGAAGAAATAGAAAACTTCAACAA	TTGTTGAAGTTTTCTATTTCTTCATGGTTCAATC	Reverse	High	I-B	JAJH01000017_1_55448_55683	CRISPR-1	79.167	0.26	23.8	plus	Campylobacter coli CVM 41970 contig_17
>Chr1_496	Chr1:110809332-110809450	-	-	E	-	-	-	GATTGAACCATGAAGAAATAGAAAACTTCAACAA	TTGTTGAAGTTTTCTATTTCTTCATGGTTCAATC	Reverse	High	I-B	JAJG01000009_1_15433_15732	CRISPR-1	79.167	0.26	23.8	plus	Campylobacter jejuni CVM 41927 contig_9
>Chr1_496	Chr1:110809332-110809450	-	-	E	-	-	-	GATTGAACCATGAAGAAATAGAAAACTTCAACAA	TTGTTGAAGTTTTCTATTTCTTCATGGTTCAATC	Reverse	High	I-B	JAJF01000007_1_34771_35072	CRISPR-1	79.167	0.26	23.8	minus	Campylobacter jejuni CVM 41973 contig_7
>Chr1_496	Chr1:110809332-110809450	-	-	E	-	-	-	GATTGAACCATGAAGAAATAGAAAACTTCAACAA	TTGTTGAAGTTTTCTATTTCTTCATGGTTCAATC	Reverse	High	I-B	JAJE01000047_1_12121_12948	CRISPR-1	79.167	0.26	23.8	minus	Campylobacter jejuni CVM 41946 contig_47
>Chr1_496	Chr1:110809332-110809450	-	-	E	-	-	-	GATTGAACCATGAAGAAATAGAAAACTTCAACAA	TTGTTGAAGTTTTCTATTTCTTCATGGTTCAATC	Reverse	High	I-B	CP010307_1_1488123_1488555	CRISPR-1	79.167	0.26	23.8	minus	Campylobacter jejuni subsp. jejuni strain 00-6200
>Chr1_496	Chr1:110809332-110809450	-	-	E	-	-	-	GATTGAACCATGAAGAAATAGAAAACTTCAACAA	TTGTTGAAGTTTTCTATTTCTTCATGGTTCAATC	Reverse	High	I-B	CP010306_1_1550137_1550439	CRISPR-1	79.167	0.26	23.8	minus	Campylobacter jejuni subsp. jejuni strain 00-1597
>Chr1_496	Chr1:110809332-110809450	-	-	E	-	-	-	GATTGAACCATGAAGAAATAGAAAACTTCAACAA	TTGTTGAAGTTTTCTATTTCTTCATGGTTCAATC	Reverse	High	I-B	CZJL01000019_1_35694_35862	CRISPR-1	79.167	0.26	23.8	plus	Campylobacter jejuni genome assembly 63_S61
>Chr1_496	Chr1:110809332-110809450	-	-	E	-	-	-	GATTGAACCATGAAGAAATAGAAAACTTCAACAA	TTGTTGAAGTTTTCTATTTCTTCATGGTTCAATC	Reverse	High	I-B	CZJK01000034_1_15283_15583	CRISPR-1	79.167	0.26	23.8	plus	Campylobacter jejuni genome assembly 64_S62
>Chr1_496	Chr1:110809332-110809450	-	-	E	-	-	-	GATTGAACCATGAAGAAATAGAAAACTTCAACAA	TTGTTGAAGTTTTCTATTTCTTCATGGTTCAATC	Reverse	High	I-B	CZJH01000015_1_35879_36310	CRISPR-1	79.167	0.26	23.8	plus	Campylobacter jejuni genome assembly 57_S55
>Chr1_496	Chr1:110809332-110809450	-	-	E	-	-	-	GATTGAACCATGAAGAAATAGAAAACTTCAACAA	TTGTTGAAGTTTTCTATTTCTTCATGGTTCAATC	Reverse	High	I-B	CZJG01000037_1_90211_90446	CRISPR-1	79.167	0.26	23.8	minus	Campylobacter jejuni genome assembly 58_S56
>Chr1_496	Chr1:110809332-110809450	-	-	E	-	-	-	GATTGAACCATGAAGAAATAGAAAACTTCAACAA	TTGTTGAAGTTTTCTATTTCTTCATGGTTCAATC	Reverse	High	I-B	ADHL01000150_1_2_302	CRISPR-1	79.167	0.26	23.8	plus	Campylobacter jejuni subsp. jejuni 305 gcj305.assembly.235
>Chr1_496	Chr1:110809332-110809450	-	-	E	-	-	-	GATTGAACCATGAAGAAATAGAAAACTTCAACAA	TTGTTGAAGTTTTCTATTTCTTCATGGTTCAATC	Reverse	High	I-B	JZEK01000073_1_9134_16294	CRISPR-1	78.261	0.77	22.2	minus	Candidatus Brocadia sinica isolate OLB1 UZ01_contig000073
>Chr1_497	Chr1:111676368-111676499	-	-	-	-	-	-	AAGGTGAGATTTGGGTGGGGACACAGAGCCAAACCATATCAGTATGTA	TACATACTGATATGGTTTGGCTCTGTGTCCCCACCCAAATCTCACCTT	Reverse	High	II-C
>Chr1_498	Chr1:112206420-112206540	-	-	F	-	-	-	AGAAAGAAAGAAAGAAAGAAAGAAAGAA	TTCTTTCTTTCTTTCTTTCTTTCTTTCT	Reverse	High	III-B
>Chr1_499	Chr1:112599760-112599863	-	-	-	-	-	-	TTATAAACCAGGGGCCTAATACATACTTA	TAAGTATGTATTAGGCCCCTGGTTTATAA	Reverse	High	I-B
>Chr1_5	Chr1:754402-754526	-	-	-	-	-	-	GAACATAAATTGTGAAGATTTCATGGACATTTAT	ATAAATGTCCATGAAATCTTCACAATTTATGTTC	Reverse	High	I-B
>Chr1_50	Chr1:4826630-4826761	-	-	E	-	-	F	TATGTAGTGGTGGCCCTGTGAGGGTTGGTGTTCACCT	TATGTAGTGGTGGCCCTGTGAGGGTTGGTGTTCACCT	Forward	High	I-B
>Chr1_500	Chr1:112622674-112622760	-	-	F	-	-	-	TCATGCTTTCAGTTTAGACAATG	TCATGCTTTCAGTTTAGACAATG	Forward	High	I-B
>Chr1_501	Chr1:113001630-113001734	-	-	C	-	-	D	GCCTCCCAAAGTGCTGGGATTACAGG	GCCTCCCAAAGTGCTGGGATTACAGG	Forward	High	I-B
>Chr1_502	Chr1:113091059-113091169	-	-	-	-	-	-	TCTTGAACTCCTGACCTCAGGTGATCTGCC	TCTTGAACTCCTGACCTCAGGTGATCTGCC	Forward	Medium	I-B
>Chr1_503	Chr1:113269907-113269973	-	-	F	-	-	D	TATATATAAATTTAAAATATATA	TATATATTTTAAATTTATATATA	Reverse	High	I-B
>Chr1_504	Chr1:113429557-113429657	-	-	A	-	-	B	GTGACCAATCAGAGGCTGAAGTGAAGTTACA	GTGACCAATCAGAGGCTGAAGTGAAGTTACA	Forward	Low	I-B
>Chr1_505	Chr1:113771833-113771920	-	-	F	-	-	-	AGGGTAATCAGAAACTGCAGGAAAAACA	TGTTTTTCCTGCAGTTTCTGATTACCCT	Reverse	High	III-A
>Chr1_506	Chr1:114038688-114038834	-	-	-	-	-	-	AGGTTTCAACTGCATAAGAACTGTGGTCTCCACAGCTCCTTATCTTAAG	AGGTTTCAACTGCATAAGAACTGTGGTCTCCACAGCTCCTTATCTTAAG	Forward	Medium	II-B
>Chr1_507	Chr1:114473517-114473584	-	-	F	-	-	D	GGCAGAGCAGGAAATCGGAATGA	TCATTCCGATTTCCTGCTCTGCC	Reverse	High	II-C
>Chr1_508	Chr1:114602242-114602367	-	11	-	-	-	-	GGCATTCTCCATGGAACAAACAATTGAAAACTAGAGTCCA	TGGACTCTAGTTTTCAATTGTTTGTTCCATGGAGAATGCC	Reverse	High	III-B	JRAN01000059_1_42391_44387	CRISPR-1	88.889	0.32	23.8	plus	Porphyromonadaceae bacterium COT-184 OH4590 contig_59
>Chr1_509	Chr1:114790585-114790660	-	-	F	-	-	D	GGGGGGCTGACCCCCCCACCTCCCTCC	GGAGGGAGGTGGGGGGGTCAGCCCCCC	Reverse	High	I-G
>Chr1_51	Chr1:5008645-5008756	-	-	E	-	-	-	TAAGTGGATGGATGGATGCTCAGATGGATATGTTAG	TAAGTGGATGGATGGATGCTCAGATGGATATGTTAG	Forward	High	I-B
>Chr1_510	Chr1:115383138-115383240	-	-	F	-	-	-	GTGTTATACCCTTCATGTATATTA	GTGTTATACCCTTCATGTATATTA	Forward	High	I-B
>Chr1_511	Chr1:115436205-115436350	-	-	-	-	-	-	AGAGTGGAATCCCACACTAGAAATTCATAACAATAAGATGAAT	ATTCATCTTATTGTTATGAATTTCTAGTGTGGGATTCCACTCT	Reverse	High	I-B
>Chr1_512	Chr1:115519275-115519349	-	-	F	-	-	D	TATGGACATTTTAACAATATTGA	TCAATATTGTTAAAATGTCCATA	Reverse	Medium	I-B
>Chr1_513	Chr1:115892767-115892863	-	-	F	-	-	D	ACATGTGCTTATGTGCCCCTTCTGCATC	ACATGTGCTTATGTGCCCCTTCTGCATC	Forward	High	III-D
>Chr1_514	Chr1:116234556-116234640	-	-	F	-	-	D	GGAGTTAAGACTGTATTCCCTAG	GGAGTTAAGACTGTATTCCCTAG	Forward	Medium	III-A
>Chr1_515	Chr1:116423206-116423311	-	-	F	-	-	D	ATTGAATAAATTAAGATCCTCATTTG	ATTGAATAAATTAAGATCCTCATTTG	Forward	High	I-B
>Chr1_516	Chr1:116702408-116702484	-	-	F	-	-	-	CTCTTAATAGATGATTTTGGTCC	CTCTTAATAGATGATTTTGGTCC	Forward	High	II-A	LIYD01000005_1_255956_258200	CRISPR-1	93.333	0.75	22.2	plus	Flavobacterium akiainvivens strain IK-1 scaffold00001
>Chr1_516	Chr1:116702408-116702484	-	-	F	-	-	-	CTCTTAATAGATGATTTTGGTCC	CTCTTAATAGATGATTTTGGTCC	Forward	High	II-A	AELS01000027_1_59177_62115	CRISPR-1	93.333	0.75	22.2	minus	Methanobrevibacter smithii TS147B Contig10
>Chr1_516	Chr1:116702408-116702484	-	-	F	-	-	-	CTCTTAATAGATGATTTTGGTCC	CTCTTAATAGATGATTTTGGTCC	Forward	High	II-A	AELR01000042_1_42800_43422	CRISPR-1	93.333	0.75	22.2	minus	Methanobrevibacter smithii TS147A Contig29
>Chr1_516	Chr1:116702408-116702484	-	-	F	-	-	-	CTCTTAATAGATGATTTTGGTCC	CTCTTAATAGATGATTTTGGTCC	Forward	High	II-A	AELQ01000042_1_59154_59702	CRISPR-1	93.333	0.75	22.2	minus	Methanobrevibacter smithii TS146E Contig19
>Chr1_517	Chr1:117441563-117441639	-	-	F	-	-	D	CTAAGAAAATAGTAGAAATTTTTCTAT	ATAGAAAAATTTCTACTATTTTCTTAG	Reverse	High	I-B	JQDQ01000121_2_8530_11065	CRISPR-2	100	0.23	23.8	plus	Smithella sp. SCADC Smithella_SCADC_Contig_212
>Chr1_517	Chr1:117441563-117441639	-	-	F	-	-	D	CTAAGAAAATAGTAGAAATTTTTCTAT	ATAGAAAAATTTCTACTATTTTCTTAG	Reverse	High	I-B	GG774890_2_162670_163345	CRISPR-2	100	0.69	22.2	minus	Bacteroidetes oral taxon 274 str. F0058 genomic scaffold
>Chr1_517	Chr1:117441563-117441639	-	-	F	-	-	D	CTAAGAAAATAGTAGAAATTTTTCTAT	ATAGAAAAATTTCTACTATTTTCTTAG	Reverse	High	I-B	BAOV01000052_1_9993_10807	CRISPR-1	100	0.69	22.2	minus	Porphyromonas cansulci JCM 13913 DNA
>Chr1_517	Chr1:117441563-117441639	-	-	F	-	-	D	CTAAGAAAATAGTAGAAATTTTTCTAT	ATAGAAAAATTTCTACTATTTTCTTAG	Reverse	High	I-B	BAKQ01000001_1_127175_128178	CRISPR-1	100	0.69	22.2	plus	Porphyromonas macacae DSM 20710 = JCM 13914 DNA
>Chr1_517	Chr1:117441563-117441639	-	-	F	-	-	D	CTAAGAAAATAGTAGAAATTTTTCTAT	ATAGAAAAATTTCTACTATTTTCTTAG	Reverse	High	I-B	AOMT01000011_1_28589_29645	CRISPR-1	93.333	0.69	22.2	plus	Moraxella bovoculi 237 MBO_237Contig11
>Chr1_518	Chr1:117559610-117559731	-	-	-	-	-	-	CATATCGCTATCAGCATTTTGGGCAAAGCCATTCA	TGAATGGCTTTGCCCAAAATGCTGATAGCGATATG	Reverse	High	II-C
>Chr1_519	Chr1:117584474-117584607	-	-	-	-	-	D	AGTTTACATGGATATGTGCCTGT	AGTTTACATGGATATGTGCCTGT	Forward	High	I-B	AGFP01000038_1_1_1026	CRISPR-1	93.75	0.25	23.8	plus	Mycoplasma iowae 695 contig43
>Chr1_52	Chr1:5034790-5034888	-	-	F	-	-	-	TGGGGTGGAGCTTCCATGCCTTCT	TGGGGTGGAGCTTCCATGCCTTCT	Forward	High	I-F
>Chr1_520	Chr1:117897898-117898005	-	-	-	-	-	-	GATTTAACATTCTGCTTGAAAATATTTAAGAA	TTCTTAAATATTTTCAAGCAGAATGTTAAATC	Reverse	Medium	I-B
>Chr1_521	Chr1:117923333-117923457	-	-	-	-	-	-	ATAAATGTCCATGAAATCTTCACAATTTATGTTC	ATAAATGTCCATGAAATCTTCACAATTTATGTTC	Forward	High	I-B
>Chr1_522	Chr1:118227042-118227151	-	-	-	-	-	-	GTCCTCTTTGTGGTCTAAGAGGAAA	GTCCTCTTTGTGGTCTAAGAGGAAA	Forward	High	I-B
>Chr1_523	Chr1:118232967-118233063	-	-	D	-	-	-	CTCTGTAGCTAGCAAGGGGATTGTAAAATG	CATTTTACAATCCCCTTGCTAGCTACAGAG	Reverse	Medium	III-A	KE992763_2_510_675	CRISPR-2	76.923	0.26	23.8	plus	Clostridium sp. KLE 1755 genomic scaffold Scaffold809
>Chr1_523	Chr1:118232967-118233063	-	-	D	-	-	-	CTCTGTAGCTAGCAAGGGGATTGTAAAATG	CATTTTACAATCCCCTTGCTAGCTACAGAG	Reverse	Medium	III-A	KE992763_1_60_356	CRISPR-1	76.923	0.26	23.8	plus	Clostridium sp. KLE 1755 genomic scaffold Scaffold809
>Chr1_523	Chr1:118232967-118233063	-	-	D	-	-	-	CTCTGTAGCTAGCAAGGGGATTGTAAAATG	CATTTTACAATCCCCTTGCTAGCTACAGAG	Reverse	Medium	III-A	KE136479_4_2194359_2194727	CRISPR-4	76.923	0.26	23.8	minus	Enterococcus haemoperoxidus ATCC BAA-382 genomic scaffold
>Chr1_523	Chr1:118232967-118233063	-	-	D	-	-	-	CTCTGTAGCTAGCAAGGGGATTGTAAAATG	CATTTTACAATCCCCTTGCTAGCTACAGAG	Reverse	Medium	III-A	CP001701_4_4298967_4299801	CRISPR-4	88.889	0.26	23.8	minus	Cyanothece sp. PCC 8802
>Chr1_523	Chr1:118232967-118233063	-	-	D	-	-	-	CTCTGTAGCTAGCAAGGGGATTGTAAAATG	CATTTTACAATCCCCTTGCTAGCTACAGAG	Reverse	Medium	III-A	CP001287_4_4328521_4331329	CRISPR-4	88.889	0.26	23.8	minus	Cyanothece sp. PCC 8801
>Chr1_523	Chr1:118232967-118233063	-	-	D	-	-	-	CTCTGTAGCTAGCAAGGGGATTGTAAAATG	CATTTTACAATCCCCTTGCTAGCTACAGAG	Reverse	Medium	III-A	ATVA01000015_1_364054_365240	CRISPR-1	93.75	0.26	23.8	plus	Desulfovibrio longus DSM 6739 G452DRAFT_scaffold00005.5_C
>Chr1_523	Chr1:118232967-118233063	-	-	D	-	-	-	CTCTGTAGCTAGCAAGGGGATTGTAAAATG	CATTTTACAATCCCCTTGCTAGCTACAGAG	Reverse	Medium	III-A	KB946315_1_315635_315866	CRISPR-1	76.923	0.26	23.8	plus	Enterococcus haemoperoxidus ATCC BAA-382 genomic scaffold
>Chr1_523	Chr1:118232967-118233063	-	-	D	-	-	-	CTCTGTAGCTAGCAAGGGGATTGTAAAATG	CATTTTACAATCCCCTTGCTAGCTACAGAG	Reverse	Medium	III-A	LGKN01000010_1_525_2291	CRISPR-1	93.333	0.79	22.2	plus	Ardenticatena maritima strain 110S contig_9
>Chr1_523	Chr1:118232967-118233063	-	-	D	-	-	-	CTCTGTAGCTAGCAAGGGGATTGTAAAATG	CATTTTACAATCCCCTTGCTAGCTACAGAG	Reverse	Medium	III-A	KI912183_1_3050218_3052257	CRISPR-1	88.235	0.79	22.2	plus	Desulfotomaculum nigrificans DSM 574 genomic scaffold
>Chr1_523	Chr1:118232967-118233063	-	-	D	-	-	-	CTCTGTAGCTAGCAAGGGGATTGTAAAATG	CATTTTACAATCCCCTTGCTAGCTACAGAG	Reverse	Medium	III-A	CP003614_2_648662_650343	CRISPR-2	93.333	0.79	22.2	minus	Oscillatoria nigro-viridis PCC 7112 chromosome
>Chr1_523	Chr1:118232967-118233063	-	-	D	-	-	-	CTCTGTAGCTAGCAAGGGGATTGTAAAATG	CATTTTACAATCCCCTTGCTAGCTACAGAG	Reverse	Medium	III-A	BBZA01000275_2_15904_16387	CRISPR-2	93.333	0.79	22.2	minus	Ardenticatena maritima DNA
>Chr1_523	Chr1:118232967-118233063	-	-	D	-	-	-	CTCTGTAGCTAGCAAGGGGATTGTAAAATG	CATTTTACAATCCCCTTGCTAGCTACAGAG	Reverse	Medium	III-A	BBZA01000275_1_15076_16016	CRISPR-1	93.333	0.79	22.2	minus	Ardenticatena maritima DNA
>Chr1_523	Chr1:118232967-118233063	-	-	D	-	-	-	CTCTGTAGCTAGCAAGGGGATTGTAAAATG	CATTTTACAATCCCCTTGCTAGCTACAGAG	Reverse	Medium	III-A	BBZA01000235_1_11340_11754	CRISPR-1	93.333	0.79	22.2	minus	Ardenticatena maritima DNA
>Chr1_523	Chr1:118232967-118233063	-	-	D	-	-	-	CTCTGTAGCTAGCAAGGGGATTGTAAAATG	CATTTTACAATCCCCTTGCTAGCTACAGAG	Reverse	Medium	III-A	BBZA01000222_1_354_1219	CRISPR-1	93.333	0.79	22.2	minus	Ardenticatena maritima DNA
>Chr1_523	Chr1:118232967-118233063	-	-	D	-	-	-	CTCTGTAGCTAGCAAGGGGATTGTAAAATG	CATTTTACAATCCCCTTGCTAGCTACAGAG	Reverse	Medium	III-A	BBZA01000201_1_54_468	CRISPR-1	93.333	0.79	22.2	plus	Ardenticatena maritima DNA
>Chr1_523	Chr1:118232967-118233063	-	-	D	-	-	-	CTCTGTAGCTAGCAAGGGGATTGTAAAATG	CATTTTACAATCCCCTTGCTAGCTACAGAG	Reverse	Medium	III-A	BBZA01000158_1_2761_3843	CRISPR-1	93.333	0.79	22.2	plus	Ardenticatena maritima DNA
>Chr1_523	Chr1:118232967-118233063	-	-	D	-	-	-	CTCTGTAGCTAGCAAGGGGATTGTAAAATG	CATTTTACAATCCCCTTGCTAGCTACAGAG	Reverse	Medium	III-A	AUZM01000036_1_18821_20703	CRISPR-1	93.333	0.79	22.2	plus	Lyngbya aestuarii BL J laest3.contig.35
>Chr1_523	Chr1:118232967-118233063	-	-	D	-	-	-	CTCTGTAGCTAGCAAGGGGATTGTAAAATG	CATTTTACAATCCCCTTGCTAGCTACAGAG	Reverse	Medium	III-A	LGKN01000005_1_196793_197207	CRISPR-1	93.333	0.79	22.2	plus	Ardenticatena maritima strain 110S contig_3
>Chr1_523	Chr1:118232967-118233063	-	-	D	-	-	-	CTCTGTAGCTAGCAAGGGGATTGTAAAATG	CATTTTACAATCCCCTTGCTAGCTACAGAG	Reverse	Medium	III-A	LGKN01000003_2_642621_643488	CRISPR-2	93.333	0.79	22.2	plus	Ardenticatena maritima strain 110S contig_1
>Chr1_523	Chr1:118232967-118233063	-	-	D	-	-	-	CTCTGTAGCTAGCAAGGGGATTGTAAAATG	CATTTTACAATCCCCTTGCTAGCTACAGAG	Reverse	Medium	III-A	LGKN01000003_1_610528_611610	CRISPR-1	93.333	0.79	22.2	minus	Ardenticatena maritima strain 110S contig_1
>Chr1_523	Chr1:118232967-118233063	-	-	D	-	-	-	CTCTGTAGCTAGCAAGGGGATTGTAAAATG	CATTTTACAATCCCCTTGCTAGCTACAGAG	Reverse	Medium	III-A	LGKN01000001_1_26889_27754	CRISPR-1	93.333	0.79	22.2	minus	Ardenticatena maritima strain 110S contig_7
>Chr1_523	Chr1:118232967-118233063	-	-	D	-	-	-	CTCTGTAGCTAGCAAGGGGATTGTAAAATG	CATTTTACAATCCCCTTGCTAGCTACAGAG	Reverse	Medium	III-A	KB890702_1_72140_72540	CRISPR-1	93.333	0.79	22.2	minus	Meiothermus timidus DSM 17022 genomic scaffold
>Chr1_523	Chr1:118232967-118233063	-	-	D	-	-	-	CTCTGTAGCTAGCAAGGGGATTGTAAAATG	CATTTTACAATCCCCTTGCTAGCTACAGAG	Reverse	Medium	III-A	KB890700_1_237585_238063	CRISPR-1	93.333	0.79	22.2	minus	Meiothermus timidus DSM 17022 genomic scaffold
>Chr1_523	Chr1:118232967-118233063	-	-	D	-	-	-	CTCTGTAGCTAGCAAGGGGATTGTAAAATG	CATTTTACAATCCCCTTGCTAGCTACAGAG	Reverse	Medium	III-A	BBZA01000088_1_4711_5578	CRISPR-1	93.333	0.79	22.2	minus	Ardenticatena maritima DNA
>Chr1_523	Chr1:118232967-118233063	-	-	D	-	-	-	CTCTGTAGCTAGCAAGGGGATTGTAAAATG	CATTTTACAATCCCCTTGCTAGCTACAGAG	Reverse	Medium	III-A	AAVU01000002_1_243459_244171	CRISPR-1	93.333	0.79	22.2	minus	Lyngbya sp. PCC 8106 1099428180510
>Chr1_524	Chr1:118475837-118476003	-	-	-	-	-	-	ATCAGTGCTCTGTGTCTAGCTAATCAGGTGGAGACTTAGAGAACTTTT	AAAAGTTCTCTAAGTCTCCACCTGATTAGCTAGACACAGAGCACTGAT	Reverse	High	II-C
>Chr1_525	Chr1:119172022-119172129	-	-	-	-	-	-	CACCAATCGGCACTCTGTATCTAGCT	AGCTAGATACAGAGTGCCGATTGGTG	Reverse	High	II-C
>Chr1_526	Chr1:119173877-119173999	-	-	E	-	-	-	GATCAGCAGGGTCCAGGGACCGTTGCGGGTTCTTGGGCAGGGG	GATCAGCAGGGTCCAGGGACCGTTGCGGGTTCTTGGGCAGGGG	Forward	High	IV-A1
>Chr1_527	Chr1:119734415-119734531	-	-	F	-	-	D	GAGAATTAATTAAGCTGATCATGGTA	TACCATGATCAGCTTAATTAATTCTC	Reverse	High	II-C
>Chr1_528	Chr1:119908160-119908269	-	-	E	-	-	F	TATATTGAAGCCCGTCCACTGGGTTTGAATTTTTTTAA	TATATTGAAGCCCGTCCACTGGGTTTGAATTTTTTTAA	Forward	High	I-G
>Chr1_529	Chr1:120501306-120501384	-	-	F	-	-	D	CCAGATGTCAACTCAGAGGGTCAT	ATGACCCTCTGAGTTGACATCTGG	Reverse	Medium	I-B
>Chr1_53	Chr1:5046017-5046076	-	-	-	-	-	-	CTACCCTTTCTCTGCTTTTCTGG	CTACCCTTTCTCTGCTTTTCTGG	Forward	High	III-B
>Chr1_530	Chr1:120587253-120587328	22	-	C	-	-	-	TGTACTCCAGCCGGGGTGACAGAG	TGTACTCCAGCCGGGGTGACAGAG	Forward	Medium	II-C	KI911560_1_1235054_1236766	CRISPR-1	79.167	0.23	23.8	plus	Methylophilus sp. 5 genomic scaffold scaffold1
>Chr1_530	Chr1:120587253-120587328	22	-	C	-	-	-	TGTACTCCAGCCGGGGTGACAGAG	TGTACTCCAGCCGGGGTGACAGAG	Forward	Medium	II-C	BAUS01000004_1_113716_114489	CRISPR-1	79.167	0.23	23.8	plus	Methylophilus sp. OH31 DNA
>Chr1_530	Chr1:120587253-120587328	22	-	C	-	-	-	TGTACTCCAGCCGGGGTGACAGAG	TGTACTCCAGCCGGGGTGACAGAG	Forward	Medium	II-C	CP011412_1_3352909_3354725	CRISPR-1	88.235	0.7	22.2	minus	Sedimenticola thiotaurini strain SIP-G1 chromosome
>Chr1_531	Chr1:125051184-125051274	-	-	-	-	-	-	TCACATAAAAATTAGACAGAAGCATTCTCA	TCACATAAAAATTAGACAGAAGCATTCTCA	Forward	Medium	II-A
>Chr1_532	Chr1:143656611-143656714	-	-	E	-	-	-	AAAAGCAGAACCACTGATAAGGGTCTAACAAAGATCAC	GTGATCTTTGTTAGACCCTTATCAGTGGTTCTGCTTTT	Reverse	High	II-C
>Chr1_533	Chr1:145450069-145450207	-	-	-	-	-	-	TCATCCGTCCACCCGCCGACTGCTCTCTGGGGCACGCCCATGCCGC	GCGGCATGGGCGTGCCCCAGAGAGCAGTCGGCGGGTGGACGGATGA	Reverse	Medium	I-C
>Chr1_534	Chr1:145509777-145509854	-	-	-	-	-	-	TGACCCCCTGAGTTGACATCTGG	TGACCCCCTGAGTTGACATCTGG	Forward	Medium	I-B
>Chr1_535	Chr1:145888172-145888268	-	-	F	-	-	-	CAACTCTGGAGCCCAGGCTGTTGCTT	CAACTCTGGAGCCCAGGCTGTTGCTT	Forward	Medium	I-B
>Chr1_536	Chr1:146821099-146821205	-	-	A	-	-	-	GGGAAATATGAGATCGCGTTCAGGTAAC	GTTACCTGAACGCGATCTCATATTTCCC	Reverse	Medium	I-B
>Chr1_537	Chr1:147263788-147263928	-	-	C	17	-	-	CCAGAAACATCCAGAAATCTTGACATCTTGCATCT	AGATGCAAGATGTCAAGATTTCTGGATGTTTCTGG	Reverse	High	III-B
>Chr1_538	Chr1:147688196-147688266	-	-	-	-	-	D	AAAATATAAAATATAAAAGCAAC	GTTGCTTTTATATTTTATATTTT	Reverse	High	I-B	KE150494_1_86724_86922	CRISPR-1	81.818	0.25	23.8	minus	Capnocytophaga sp. oral taxon 336 str. F0502 genomic scaffold
>Chr1_538	Chr1:147688196-147688266	-	-	-	-	-	D	AAAATATAAAATATAAAAGCAAC	GTTGCTTTTATATTTTATATTTT	Reverse	High	I-B	CP012589_1_1486603_1489993	CRISPR-1	81.818	0.25	23.8	minus	Capnocytophaga sp. oral taxon 323 strain F0383
>Chr1_538	Chr1:147688196-147688266	-	-	-	-	-	D	AAAATATAAAATATAAAAGCAAC	GTTGCTTTTATATTTTATATTTT	Reverse	High	I-B	LIUL01000001_1_37192_40279	CRISPR-1	81.818	0.25	23.8	minus	Fibrobacteria bacterium AD111 contig_10
>Chr1_538	Chr1:147688196-147688266	-	-	-	-	-	D	AAAATATAAAATATAAAAGCAAC	GTTGCTTTTATATTTTATATTTT	Reverse	High	I-B	JVFB01000048_1_18_2267	CRISPR-1	81.818	0.25	23.8	minus	Capnocytophaga ochracea strain 490_CAPN
>Chr1_538	Chr1:147688196-147688266	-	-	-	-	-	D	AAAATATAAAATATAAAAGCAAC	GTTGCTTTTATATTTTATATTTT	Reverse	High	I-B	LBMG01000069_1_13268_14073	CRISPR-1	80.952	0.75	22.2	plus	Kordia jejudonensis strain SSK3-3 contig69
>Chr1_539	Chr1:147937913-147938042	-	-	-	-	-	-	AAAAGTATTAATTTGGGGAACTAATAAATGTCCATGAAA	TTTCATGGACATTTATTAGTTCCCCAAATTAATACTTTT	Reverse	High	I-B
>Chr1_54	Chr1:5090790-5090885	-	-	C	-	-	-	GCATGGCCCCAGCATGGGCCTGTGAT	GCATGGCCCCAGCATGGGCCTGTGAT	Forward	High	IV-A1
>Chr1_540	Chr1:148082931-148083008	-	-	-	-	-	-	TGACCCCCTGAGTTGACATCTGG	TGACCCCCTGAGTTGACATCTGG	Forward	Medium	I-B
>Chr1_541	Chr1:148286108-148286212	-	-	E	-	-	-	TGTGATCTTTGTTGGACCCTTATCAGTGGTTCTGCTTTT	TGTGATCTTTGTTGGACCCTTATCAGTGGTTCTGCTTTT	Forward	High	II-C
>Chr1_542	Chr1:148297966-148298065	-	-	E	-	-	-	CAGAACCACTGATAAGGGTCTAACAAAGATCACA	TGTGATCTTTGTTAGACCCTTATCAGTGGTTCTG	Reverse	High	I-B
>Chr1_543	Chr1:148353813-148353904	-	-	-	-	-	-	GTCCCTCCTGCTCCGGCCTCGCAATGCGTCCCCT	GTCCCTCCTGCTCCGGCCTCGCAATGCGTCCCCT	Forward	Medium	I-G	JPIK01000028_1_10844_13083	CRISPR-1	93.333	0.77	22.2	plus	Desulfonatronum thiodismutans strain MLF-1 contig28
>Chr1_543	Chr1:148353813-148353904	-	-	-	-	-	-	GTCCCTCCTGCTCCGGCCTCGCAATGCGTCCCCT	GTCCCTCCTGCTCCGGCCTCGCAATGCGTCCCCT	Forward	Medium	I-G	DS990260_1_1249606_1253057	CRISPR-1	76	0.77	22.2	plus	Clostridiales bacterium 1_7_47_FAA supercont2.1 genomic scaffold
>Chr1_544	Chr1:148471238-148471336	-	-	F	11	-	D	ACATATATATATATATATATATA	TATATATATATATATATATATGT	Reverse	High	I-B
>Chr1_545	Chr1:149020879-149020957	-	-	-	-	-	-	ATGACCCCCTGAGTTGACATCTGG	ATGACCCCCTGAGTTGACATCTGG	Forward	Medium	I-B
>Chr1_546	Chr1:149207291-149207366	22	-	C	-	-	-	TGTACTCCAGCCGGGGTGACAGAG	TGTACTCCAGCCGGGGTGACAGAG	Forward	Medium	II-C	KI911560_1_1235054_1236766	CRISPR-1	79.167	0.23	23.8	plus	Methylophilus sp. 5 genomic scaffold scaffold1
>Chr1_546	Chr1:149207291-149207366	22	-	C	-	-	-	TGTACTCCAGCCGGGGTGACAGAG	TGTACTCCAGCCGGGGTGACAGAG	Forward	Medium	II-C	BAUS01000004_1_113716_114489	CRISPR-1	79.167	0.23	23.8	plus	Methylophilus sp. OH31 DNA
>Chr1_546	Chr1:149207291-149207366	22	-	C	-	-	-	TGTACTCCAGCCGGGGTGACAGAG	TGTACTCCAGCCGGGGTGACAGAG	Forward	Medium	II-C	CP011412_1_3352909_3354725	CRISPR-1	88.235	0.7	22.2	minus	Sedimenticola thiotaurini strain SIP-G1 chromosome
>Chr1_547	Chr1:149859456-149859539	-	-	B	-	-	-	CTTGCATCCACTGCTTTGCTGGCAACCCGA	CTTGCATCCACTGCTTTGCTGGCAACCCGA	Forward	Medium	III-B	LAKY01000023_1_22073_22339	CRISPR-1	79.167	0.26	23.8	minus	Clostridiales bacterium PH28_bin88 ph28_504
>Chr1_548	Chr1:150317509-150317647	30	-	-	-	-	-	TCTCCTTCTGTCATCCAGGCTGGAGTGCAGTTGC	TCTCCTTCTGTCATCCAGGCTGGAGTGCAGTTGC	Forward	Medium	III-A
>Chr1_549	Chr1:150549100-150549209	-	-	C	-	-	-	GACCCCGGCTGGGCCAGCCCGGGCT	GACCCCGGCTGGGCCAGCCCGGGCT	Forward	Medium	I-C
>Chr1_55	Chr1:5126751-5126831	-	-	B	-	-	-	TCAGCACTCCTGGCTCACTAGCTTCTCCCC	TCAGCACTCCTGGCTCACTAGCTTCTCCCC	Forward	Medium	II-C
>Chr1_550	Chr1:151072881-151073011	-	-	-	-	-	-	TCCCCTATTGATATATATTTAGGTTCTTTTC	TCCCCTATTGATATATATTTAGGTTCTTTTC	Forward	High	I-B
>Chr1_551	Chr1:151792916-151792999	-	-	-	-	-	-	TCCCTTTTCCCAGTTTGTTCTATGTATATTG	TCCCTTTTCCCAGTTTGTTCTATGTATATTG	Forward	High	I-B
>Chr1_552	Chr1:151906654-151906811	-	-	-	-	-	-	CACCAATCGGCACTCTGTATCTAGCT	AGCTAGATACAGAGTGCCGATTGGTG	Reverse	High	II-C
>Chr1_553	Chr1:151941242-151941383	-	-	-	-	-	-	TCAAGGTCATTTGACTCCCTTTCTAGCTGCCCTGCCTGTCTCTC	TCAAGGTCATTTGACTCCCTTTCTAGCTGCCCTGCCTGTCTCTC	Forward	Medium	II-A
>Chr1_554	Chr1:152420668-152420776	-	-	-	-	-	-	AACACTAAAACATTATTGCTGTTGTTATTTAAAGTAGTA	AACACTAAAACATTATTGCTGTTGTTATTTAAAGTAGTA	Forward	High	I-B
>Chr1_555	Chr1:153236349-153236440	-	-	F	-	-	D	AATAGTATAAGATATTAACAATA	TATTGTTAATATCTTATACTATT	Reverse	High	I-B
>Chr1_556	Chr1:153563058-153563190	-	-	E	-	-	F	GAGGTCAGGAGTTCGAGACCAGCCTGACCAATATG	CATATTGGTCAGGCTGGTCTCGAACTCCTGACCTC	Reverse	Low	I-B
>Chr1_557	Chr1:153770036-153770124	-	-	F	-	-	D	GTGCTGGTAGTCAGTGGATTGGGG	GTGCTGGTAGTCAGTGGATTGGGG	Forward	High	I-B
>Chr1_558	Chr1:154003897-154003996	-	-	-	-	-	-	ATTAGTCTGGTCTAGACCCTTATCAATGCATGCTTG	ATTAGTCTGGTCTAGACCCTTATCAATGCATGCTTG	Forward	High	II-C
>Chr1_559	Chr1:154098505-154098595	-	-	F	-	-	-	AGAGGAGGCCCTGGAGTGGGTAG	AGAGGAGGCCCTGGAGTGGGTAG	Forward	Medium	I-B
>Chr1_56	Chr1:5130394-5130533	-	-	-	-	-	-	GGGGAGGTGGTTGTTGAGGGGATGGGAGGGTGGGGGCTCT	GGGGAGGTGGTTGTTGAGGGGATGGGAGGGTGGGGGCTCT	Forward	High	I-E
>Chr1_560	Chr1:154218613-154218696	-	-	F	-	-	D	ACTAACCTGTTTTTCATTCAGCAA	ACTAACCTGTTTTTCATTCAGCAA	Forward	High	I-B
>Chr1_561	Chr1:154222264-154222413	-	-	-	-	-	-	ATTAAAACATTTTGGCTGTGTATCAGTTGATAAAACTGCTTTGAGATCTG	CAGATCTCAAAGCAGTTTTATCAACTGATACACAGCCAAAATGTTTTAAT	Reverse	Medium	II-B
>Chr1_562	Chr1:154389112-154389230	-	-	F	-	-	B	ATATCTTCTGTATATATAGAATATACATCTT	ATATCTTCTGTATATATAGAATATACATCTT	Forward	High	I-A
>Chr1_563	Chr1:154607685-154607810	-	-	-	-	-	-	CACAAATTCCTAAACCAGCAATGCTGCTTGGCAAGACTACACACAC	GTGTGTGTAGTCTTGCCAAGCAGCATTGCTGGTTTAGGAATTTGTG	Reverse	High	II-C
>Chr1_564	Chr1:154671694-154671832	-	-	E	-	-	-	TAACACTCACCGCGAAGGTCTGCAGCTACACTCCTGA	TAACACTCACCGCGAAGGTCTGCAGCTACACTCCTGA	Forward	Medium	III-D	LJBR01000161_1_36239_36469	CRISPR-1	93.75	0.27	23.8	minus	Streptomyces sp. NRRL B-24085 contig_161
>Chr1_564	Chr1:154671694-154671832	-	-	E	-	-	-	TAACACTCACCGCGAAGGTCTGCAGCTACACTCCTGA	TAACACTCACCGCGAAGGTCTGCAGCTACACTCCTGA	Forward	Medium	III-D	KB892637_1_455213_456969	CRISPR-1	100	0.8	22.2	plus	Blautia producta ATCC 27340 genomic scaffold
>Chr1_564	Chr1:154671694-154671832	-	-	E	-	-	-	TAACACTCACCGCGAAGGTCTGCAGCTACACTCCTGA	TAACACTCACCGCGAAGGTCTGCAGCTACACTCCTGA	Forward	Medium	III-D	BAHT02000236_1_10762_11783	CRISPR-1	100	0.8	22.2	plus	Clostridiales bacterium VE202-06 DNA
>Chr1_565	Chr1:155293727-155293804	-	-	D	-	-	-	GTCAAAGTATATTTAACTTTGTCGTTTG	GTCAAAGTATATTTAACTTTGTCGTTTG	Forward	Medium	I-B
>Chr1_566	Chr1:155353672-155353803	-	-	-	-	-	-	AATCTGAATGTGAGAAAAAAAGGTCTTCAAACTGATAATGACC	GGTCATTATCAGTTTGAAGACCTTTTTTTCTCACATTCAGATT	Reverse	High	II-C
>Chr1_567	Chr1:155619366-155619467	-	-	F	-	-	D	GGTGGCTCATGCCTGTAATCCCA	TGGGATTACAGGCATGAGCCACC	Reverse	Medium	I-B
>Chr1_568	Chr1:155656931-155657075	-	-	-	-	-	-	ATTTCCTTTCCCCAGCCTACCATAAAAGATGGCTGGATTTTCCTCCTTGC	GCAAGGAGGAAAATCCAGCCATCTTTTATGGTAGGCTGGGGAAAGGAAAT	Reverse	Medium	II-C
>Chr1_569	Chr1:155667803-155667905	-	-	F	-	-	-	CAAGAGCGAGACTCCATCTCAAT	ATTGAGATGGAGTCTCGCTCTTG	Reverse	High	III-B
>Chr1_57	Chr1:5155178-5155259	-	-	-	-	-	-	TTAGCTCCTCCAATCCTTCTTTATTGGAAA	TTAGCTCCTCCAATCCTTCTTTATTGGAAA	Forward	High	III-A
>Chr1_570	Chr1:155698277-155698399	-	-	-	-	-	-	AAATGTCCATGAAATCTTCACAATTTATGTTC	AAATGTCCATGAAATCTTCACAATTTATGTTC	Forward	High	I-B
>Chr1_571	Chr1:155849185-155849302	-	-	F	-	-	-	GTGGCTCACGCCTGTAATCCCAGCACTT	AAGTGCTGGGATTACAGGCGTGAGCCAC	Reverse	Medium	II-C
>Chr1_572	Chr1:156854562-156854633	-	-	F	-	-	D	TAGCGACTTCATTCTTGCAGTCA	TGACTGCAAGAATGAAGTCGCTA	Reverse	Medium	III-B
>Chr1_573	Chr1:157095516-157095602	-	-	F	-	-	-	TGGGAGGGAACACTTTTTTCTTTC	GAAAGAAAAAAGTGTTCCCTCCCA	Reverse	High	III-B
>Chr1_574	Chr1:157292613-157292687	-	-	F	-	-	D	CTGACCTCCATAAACTGTGAGAC	CTGACCTCCATAAACTGTGAGAC	Forward	Medium	III-A
>Chr1_575	Chr1:157320190-157320310	-	-	-	-	-	-	ATGTCCATGAAATCTTCACAATTTATGTTC	ATGTCCATGAAATCTTCACAATTTATGTTC	Forward	High	I-B
>Chr1_576	Chr1:157445959-157446036	-	-	F	-	-	-	TAGACACAAAGGTTCTCCAAGTCCCCAC	GTGGGGACTTGGAGAACCTTTGTGTCTA	Reverse	Low	I-B
>Chr1_577	Chr1:157536817-157536936	-	-	-	-	-	-	GAACATAAATTTTGAAGATTTCATGGACA	TGTCCATGAAATCTTCAAAATTTATGTTC	Reverse	High	I-B	CM001437_1_333588_336244	CRISPR-1	93.333	0.71	22.2	plus	Myroides odoratus DSM 2801 chromosome
>Chr1_578	Chr1:157679099-157679212	-	-	-	-	-	-	TGGATTCTTCCAAACCCACATAGAAAAAGTACT	AGTACTTTTTCTATGTGGGTTTGGAAGAATCCA	Reverse	High	II-A
>Chr1_579	Chr1:158327176-158327280	-	-	E	-	-	-	TGATTGGTGCATTTTACAAACCTCTTGCTAGCTACAGA	TGATTGGTGCATTTTACAAACCTCTTGCTAGCTACAGA	Forward	High	II-A
>Chr1_58	Chr1:5210127-5210255	-	-	A	-	-	-	TATAAGATTTGGAAATAATAGATGCACAG	CTGTGCATCTATTATTTCCAAATCTTATA	Reverse	High	III-B	KI928193_1_129647_131649	CRISPR-1	81.818	0.24	23.8	plus	Aphanizomenon flos-aquae NIES-81 genomic scaffold scaffold00002
>Chr1_580	Chr1:158348685-158348763	-	-	B	-	-	-	CCCCACCAGATTAGCTAGATACAGAGTGT	CCCCACCAGATTAGCTAGATACAGAGTGT	Forward	High	II-C
>Chr1_581	Chr1:158373691-158373765	-	-	F	-	-	-	TCCCCACCAGATTAGCTAGATACAG	TCCCCACCAGATTAGCTAGATACAG	Forward	Medium	II-C
>Chr1_582	Chr1:158458427-158458543	-	-	C	-	-	-	GGAGGGGGAGAGTTCTGGCATTGTAG	GGAGGGGGAGAGTTCTGGCATTGTAG	Forward	High	I-B
>Chr1_583	Chr1:158666173-158666289	-	-	-	-	-	-	AGTGTGCTCAGAGCATATACACCCATTGCTTAT	AGTGTGCTCAGAGCATATACACCCATTGCTTAT	Forward	High	I-B
>Chr1_584	Chr1:158881864-158881954	30	-	D	-	-	F	ATATGAAAACTCCAATGTGTTTCTTATTCCAGAAA	TTTCTGGAATAAGAAACACATTGGAGTTTTCATAT	Reverse	High	I-B
>Chr1_585	Chr1:159339445-159339518	-	-	-	-	-	-	ATACATAATATAAATTCTTTTTG	ATACATAATATAAATTCTTTTTG	Forward	High	I-B
>Chr1_586	Chr1:159631917-159632001	-	-	F	-	-	-	CCTATACATTGGGGGTCTCTTTCT	CCTATACATTGGGGGTCTCTTTCT	Forward	High	I-E
>Chr1_587	Chr1:159723761-159723885	-	-	-	-	-	-	ATAAGTGTCCATGAAATCTTCACAATTTATGTTC	ATAAGTGTCCATGAAATCTTCACAATTTATGTTC	Forward	Medium	I-B
>Chr1_588	Chr1:159739538-159739639	30	-	D	-	-	-	CAGCAGAAACCTTGTTTTTCTTCTCCTTAGTCTT	CAGCAGAAACCTTGTTTTTCTTCTCCTTAGTCTT	Forward	High	III-B	LFSC01000012_1_209758_210086	CRISPR-1	93.333	0.77	22.2	plus	Clostridiaceae bacterium DTU079 scaffold9125
>Chr1_588	Chr1:159739538-159739639	30	-	D	-	-	-	CAGCAGAAACCTTGTTTTTCTTCTCCTTAGTCTT	CAGCAGAAACCTTGTTTTTCTTCTCCTTAGTCTT	Forward	High	III-B	LFSC01000025_1_46996_48798	CRISPR-1	93.333	0.77	22.2	minus	Clostridiaceae bacterium DTU079 scaffold12311
>Chr1_589	Chr1:159770110-159770237	-	-	-	-	-	-	ATCAGTTTTCCATTCCTATGAAGTAAATGACC	ATCAGTTTTCCATTCCTATGAAGTAAATGACC	Forward	Medium	I-B	LN851177_4_601221_603116	CRISPR-4	80.952	0.79	22.2	plus	Lactobacillus agilis genome assembly Lactobacillus agilis
>Chr1_589	Chr1:159770110-159770237	-	-	-	-	-	-	ATCAGTTTTCCATTCCTATGAAGTAAATGACC	ATCAGTTTTCCATTCCTATGAAGTAAATGACC	Forward	Medium	I-B	LN851177_3_600758_601318	CRISPR-3	80.952	0.79	22.2	plus	Lactobacillus agilis genome assembly Lactobacillus agilis
>Chr1_589	Chr1:159770110-159770237	-	-	-	-	-	-	ATCAGTTTTCCATTCCTATGAAGTAAATGACC	ATCAGTTTTCCATTCCTATGAAGTAAATGACC	Forward	Medium	I-B	LN851177_2_592014_594362	CRISPR-2	80.952	0.79	22.2	plus	Lactobacillus agilis genome assembly Lactobacillus agilis
>Chr1_589	Chr1:159770110-159770237	-	-	-	-	-	-	ATCAGTTTTCCATTCCTATGAAGTAAATGACC	ATCAGTTTTCCATTCCTATGAAGTAAATGACC	Forward	Medium	I-B	LN851177_1_484142_486904	CRISPR-1	80.952	0.79	22.2	plus	Lactobacillus agilis genome assembly Lactobacillus agilis
>Chr1_589	Chr1:159770110-159770237	-	-	-	-	-	-	ATCAGTTTTCCATTCCTATGAAGTAAATGACC	ATCAGTTTTCCATTCCTATGAAGTAAATGACC	Forward	Medium	I-B	BALC01000001_1_486545_489277	CRISPR-1	80.952	0.79	22.2	plus	Lactobacillus sucicola DSM 21376 = JCM 15457 DNA
>Chr1_59	Chr1:5330474-5330630	-	-	-	-	-	-	GTGTGCCAGGGAGCCTCACCTGTGCACCTATGCAGATCCTGAAC	GTTCAGGATCTGCATAGGTGCACAGGTGAGGCTCCCTGGCACAC	Reverse	Low	III-D
>Chr1_590	Chr1:160600021-160600145	-	-	-	-	-	-	GAACATAAATTGTGAAGATTTCATGGACATTTAT	ATAAATGTCCATGAAATCTTCACAATTTATGTTC	Reverse	High	I-B
>Chr1_591	Chr1:161251556-161251665	-	-	-	-	-	-	GTCCTCTTTGTGGTCTAAGAGGAAA	GTCCTCTTTGTGGTCTAAGAGGAAA	Forward	High	I-B
>Chr1_592	Chr1:161338170-161338259	-	-	-	-	-	-	TTGTTAAATCTGAGTTGATCAGAGTGGTAT	TTGTTAAATCTGAGTTGATCAGAGTGGTAT	Forward	High	I-B
>Chr1_593	Chr1:161343959-161344059	-	-	F	-	-	D	CCCAGCACTTTGGGAGGCCGAGG	CCTCGGCCTCCCAAAGTGCTGGG	Reverse	High	I-B
>Chr1_594	Chr1:161545615-161545731	-	-	-	-	-	-	TATCGCCAGAGCTTATTCTCACGATCATGTCACCAAGTAAT	ATTACTTGGTGACATGATCGTGAGAATAAGCTCTGGCGATA	Reverse	High	II-C
>Chr1_595	Chr1:161778550-161778653	30	-	-	-	-	-	GGTGACTTTGGAAAAGTCACTAATCTGCCTAC	GTAGGCAGATTAGTGACTTTTCCAAAGTCACC	Reverse	Medium	III-B
>Chr1_596	Chr1:162226406-162226487	-	-	F	-	-	-	TAACATCTAAATACTTAATATTTAC	GTAAATATTAAGTATTTAGATGTTA	Reverse	High	I-B
>Chr1_597	Chr1:162433719-162433826	-	-	-	-	-	-	CACCAATCGGCACTCTGTATCTAGCT	AGCTAGATACAGAGTGCCGATTGGTG	Reverse	High	II-C
>Chr1_598	Chr1:162764066-162764164	-	-	E	-	-	F	GGGTAACAGTGGGATAATTCTTTTCTGTATATAGTTAT	GGGTAACAGTGGGATAATTCTTTTCTGTATATAGTTAT	Forward	High	I-B
>Chr1_599	Chr1:163682066-163682135	-	-	F	-	-	D	CTGTGGGAGCAAAAGAGCTGTAA	TTACAGCTCTTTTGCTCCCACAG	Reverse	Medium	II-C
>Chr1_6	Chr1:776590-776670	-	-	F	-	-	-	AAAGACTCCATCTCAAAAACAAAAC	GTTTTGTTTTTGAGATGGAGTCTTT	Reverse	High	II-A
>Chr1_60	Chr1:5343658-5343739	-	-	D	-	-	-	CAGGATAAAGCGTGTCTCAGGATAAAGGGT	CAGGATAAAGCGTGTCTCAGGATAAAGGGT	Forward	Medium	III-D
>Chr1_600	Chr1:163910364-163910486	-	-	-	-	-	-	TCTCTACTAAAACTACAAAAAATTAGCCAGG	CCTGGCTAATTTTTTGTAGTTTTAGTAGAGA	Reverse	High	II-C	LIUL01000001_1_37192_40279	CRISPR-1	89.474	0.08	25.4	minus	Fibrobacteria bacterium AD111 contig_10
>Chr1_600	Chr1:163910364-163910486	-	-	-	-	-	-	TCTCTACTAAAACTACAAAAAATTAGCCAGG	CCTGGCTAATTTTTTGTAGTTTTAGTAGAGA	Reverse	High	II-C	CM001437_1_333588_336244	CRISPR-1	93.333	0.72	22.2	minus	Myroides odoratus DSM 2801 chromosome
>Chr1_600	Chr1:163910364-163910486	-	-	-	-	-	-	TCTCTACTAAAACTACAAAAAATTAGCCAGG	CCTGGCTAATTTTTTGTAGTTTTAGTAGAGA	Reverse	High	II-C	CCMH01000005_1_49_499	CRISPR-1	88.235	0.72	22.2	minus	Weeksella sp. FF8 genome assembly Weeksella massiliensis
>Chr1_601	Chr1:165082021-165082151	-	-	D	-	-	F	GGATTACAATTGAAGGCAAGATTTGGGTAGGGACACAGA	TCTGTGTCCCTACCCAAATCTTGCCTTCAATTGTAATCC	Reverse	High	VI-B
>Chr1_602	Chr1:165321826-165321934	-	-	-	-	-	-	CAGAATAGGAGAAAATATTTGCAAATCATATA	TATATGATTTGCAAATATTTTCTCCTATTCTG	Reverse	High	III-A
>Chr1_603	Chr1:165605283-165605361	-	-	F	-	-	D	AGGAACCCAAACCCGGTTGGAAAATAC	GTATTTTCCAACCGGGTTTGGGTTCCT	Reverse	High	I-B
>Chr1_604	Chr1:165608334-165608423	-	-	-	-	-	-	AGTAGCTGGGATTACAGGCACCTGCCACCA	AGTAGCTGGGATTACAGGCACCTGCCACCA	Forward	Medium	II-C
>Chr1_605	Chr1:166654440-166654532	-	-	F	-	-	-	TACATTTTGTTAATTACATTTAA	TACATTTTGTTAATTACATTTAA	Forward	Medium	I-B
>Chr1_606	Chr1:166838433-166838507	-	-	F	-	-	D	CCACCCTTGATATCTGATCACCCT	CCACCCTTGATATCTGATCACCCT	Forward	Medium	I-B
>Chr1_607	Chr1:166842643-166842711	-	-	F	-	-	-	CCCCACCCCTGGACATTTGGCAA	CCCCACCCCTGGACATTTGGCAA	Forward	Medium	IV-A3
>Chr1_608	Chr1:166900143-166900267	-	-	C	-	-	-	ACCCCCATGGCAGCCTCCTTCTCTCTATTGC	ACCCCCATGGCAGCCTCCTTCTCTCTATTGC	Forward	Medium	I-G
>Chr1_609	Chr1:167296889-167296985	-	-	F	-	-	-	AAAATTATAGGCTGGAAATGGTGCA	TGCACCATTTCCAGCCTATAATTTT	Reverse	Medium	I-B
>Chr1_61	Chr1:5393070-5393155	-	-	C	-	-	C	ACTTGACTGGGGGGATTCTTGCAAGCGGGGTG	CACCCCGCTTGCAAGAATCCCCCCAGTCAAGT	Reverse	Medium	III-B
>Chr1_610	Chr1:167437044-167437127	-	-	F	-	-	-	CTATTAACAATAACCACGGCTGGG	CCCAGCCGTGGTTATTGTTAATAG	Reverse	High	I-B
>Chr1_611	Chr1:167814412-167814483	-	-	F	-	-	D	ATATATAACAATTATAAACATTT	AAATGTTTATAATTGTTATATAT	Reverse	High	I-B
>Chr1_612	Chr1:168269736-168269850	-	-	-	-	-	-	ATCAGCTATTCAATTAGAGTGTGGTTGCCTTGCCCCTATGCTAA	ATCAGCTATTCAATTAGAGTGTGGTTGCCTTGCCCCTATGCTAA	Forward	High	II-C
>Chr1_613	Chr1:168641839-168641917	-	-	F	-	-	-	TTGAGAATTTGGGGTAAAAGGAAGGCA	TGCCTTCCTTTTACCCCAAATTCTCAA	Reverse	Medium	III-B
>Chr1_614	Chr1:168775199-168775276	-	-	E	-	-	-	TTTAAGCTGATATATATATGTGTATATATA	TTTAAGCTGATATATATATGTGTATATATA	Forward	High	I-B
>Chr1_615	Chr1:168944501-168944570	20	-	F	11	-	D	TAAAAAGTTAAAAAATGTTTGGCT	TAAAAAGTTAAAAAATGTTTGGCT	Forward	High	I-B
>Chr1_616	Chr1:168995592-168995707	-	-	E	-	-	-	GAAGTTGTTTGCTCTTACTTCTCTAGGTCTTGTAATTGTAA	GAAGTTGTTTGCTCTTACTTCTCTAGGTCTTGTAATTGTAA	Forward	High	II-A
>Chr1_617	Chr1:169144500-169144579	-	-	F	-	-	-	AAGGATCAACCTCCTAGCATTTACTT	AAGTAAATGCTAGGAGGTTGATCCTT	Reverse	Medium	I-B
>Chr1_618	Chr1:169542333-169542407	-	-	F	-	-	D	GGAAGGAGAACCAGTGTCTTGGCT	AGCCAAGACACTGGTTCTCCTTCC	Reverse	Medium	III-B
>Chr1_619	Chr1:169661690-169661847	-	-	-	-	-	-	CACCAATCGGCACTCTGTATCTAGCT	AGCTAGATACAGAGTGCCGATTGGTG	Reverse	High	II-C
>Chr1_62	Chr1:5767727-5767847	-	-	-	-	-	-	ATAAGTGTCCATGAAATCTTCACAATTTAT	ATAAATTGTGAAGATTTCATGGACACTTAT	Reverse	Medium	I-B
>Chr1_620	Chr1:169935001-169935101	-	-	-	-	-	D	AATGCTTTTTAAAAATACTTTTT	AATGCTTTTTAAAAATACTTTTT	Forward	High	I-B
>Chr1_621	Chr1:170316939-170317076	-	-	-	-	-	-	TAAGTAATGATAATGACAATATATTGCATACTTGAAAACTGCTAAG	CTTAGCAGTTTTCAAGTATGCAATATATTGTCATTATCATTACTTA	Reverse	High	II-A
>Chr1_622	Chr1:170639308-170639397	-	-	D	-	-	-	TCTGTAGCTAGCAAGAGGTTGTAAAATG	TCTGTAGCTAGCAAGAGGTTGTAAAATG	Forward	High	II-C
>Chr1_623	Chr1:171288171-171288240	-	-	F	-	-	D	CAGAAGAGCTTCTGAGGCATTTC	GAAATGCCTCAGAAGCTCTTCTG	Reverse	High	I-F
>Chr1_624	Chr1:171306321-171306430	-	-	F	-	-	D	TGCATCAGTAAGGGCCACTAAATCCAA	TTGGATTTAGTGGCCCTTACTGATGCA	Reverse	High	III-A
>Chr1_625	Chr1:171338969-171339041	-	-	-	-	-	-	AAGTTTACTGACAGAAATAAGTA	AAGTTTACTGACAGAAATAAGTA	Forward	High	I-B
>Chr1_626	Chr1:171440388-171440494	-	-	-	-	-	-	AGACTTATTCACTACCATGAGAACAGTATGG	CCATACTGTTCTCATGGTAGTGAATAAGTCT	Reverse	High	III-B
>Chr1_627	Chr1:171521797-171521895	-	-	F	-	-	D	ACAGTTACTTTAATGTAATTTTA	ACAGTTACTTTAATGTAATTTTA	Forward	High	I-B
>Chr1_628	Chr1:171723807-171723928	-	-	-	-	-	-	ATAAATGTCCATGAAATCTTCACAATTTATG	ATAAATGTCCATGAAATCTTCACAATTTATG	Forward	Medium	I-B
>Chr1_629	Chr1:171915630-171915779	-	-	-	-	-	-	TGTAGAGATGTTTGGTTCCAGACACCTAGTGGAGATGTTTAAGAG	TGTAGAGATGTTTGGTTCCAGACACCTAGTGGAGATGTTTAAGAG	Forward	High	II-A
>Chr1_63	Chr1:5831462-5831541	-	-	-	-	-	D	GTCACTCCCCACCGTCACTGCCAC	GTCACTCCCCACCGTCACTGCCAC	Forward	Medium	I-F
>Chr1_630	Chr1:172098637-172098753	-	-	-	-	-	-	CCATGAAATCTTCACAATTTATGTTC	CCATGAAATCTTCACAATTTATGTTC	Forward	High	I-B
>Chr1_631	Chr1:172263281-172263409	-	-	-	-	-	-	ATTTATTCTGTTATCCATTCCAAAGTATCAA	ATTTATTCTGTTATCCATTCCAAAGTATCAA	Forward	High	II-C
>Chr1_632	Chr1:172799913-172800028	-	-	E	-	-	F	TTGTGGGTTCTTGGGCAAGAGGTGTTTCTGCTGCTG	TTGTGGGTTCTTGGGCAAGAGGTGTTTCTGCTGCTG	Forward	High	I-B	CP001100_1_322150_322383	CRISPR-1	88.889	0.25	23.8	minus	Chloroherpeton thalassium ATCC 35110
>Chr1_633	Chr1:172980911-172981013	-	-	F	-	-	-	CTCTTTTGTAAACTACCCAATCAT	ATGATTGGGTAGTTTACAAAAGAG	Reverse	High	I-B
>Chr1_634	Chr1:173316760-173316852	-	-	-	-	-	-	TTGTACTAGACAAAAGAAATTTTTACAAGGTCAT	ATGACCTTGTAAAAATTTCTTTTGTCTAGTACAA	Reverse	High	II-A
>Chr1_635	Chr1:173369353-173369462	-	-	-	-	-	-	GTCCTCTTTGTGGTCTAAGAGGAAA	GTCCTCTTTGTGGTCTAAGAGGAAA	Forward	High	I-B
>Chr1_636	Chr1:173378218-173378324	-	-	F	-	-	-	GGTTCTTCGGCAAGAGGTGTTTCTGCT	GGTTCTTCGGCAAGAGGTGTTTCTGCT	Forward	High	I-B	CP001100_1_322150_322383	CRISPR-1	100	0.23	23.8	minus	Chloroherpeton thalassium ATCC 35110
>Chr1_637	Chr1:173488319-173488403	-	-	F	-	-	-	GAACTTCTAGAATAACCCAGATGCGCTTT	AAAGCGCATCTGGGTTATTCTAGAAGTTC	Reverse	High	I-B
>Chr1_638	Chr1:173644274-173644435	-	-	-	-	-	-	GTTATTTATGTTTCTGACATTCCACAGCTACATTACTATGAAACTCCA	TGGAGTTTCATAGTAATGTAGCTGTGGAATGTCAGAAACATAAATAAC	Reverse	High	III-B
>Chr1_639	Chr1:174203182-174203323	-	-	E	-	-	F	TATGATGTAAGGAAATGGTCCACCTTCAGTGTTCTG	TATGATGTAAGGAAATGGTCCACCTTCAGTGTTCTG	Forward	High	I-B
>Chr1_64	Chr1:5968755-5968885	-	-	E	-	-	-	GCAAAACCCCATCTCTACTAAAAATACAAAAAT	ATTTTTGTATTTTTAGTAGAGATGGGGTTTTGC	Reverse	High	II-A
>Chr1_640	Chr1:174320576-174320696	-	-	-	-	-	-	GAACATAAATTGTGAAGATTTCATGGACAT	ATGTCCATGAAATCTTCACAATTTATGTTC	Reverse	High	I-B
>Chr1_641	Chr1:175106044-175106161	-	-	-	-	-	-	GATTTAGTGGTCCTTACTGACGCATTCTC	GATTTAGTGGTCCTTACTGACGCATTCTC	Forward	High	III-A	CP009513_4_1628084_1631113	CRISPR-4	82.609	0.079	25.4	minus	Methanosarcina mazei LYC
>Chr1_641	Chr1:175106044-175106161	-	-	-	-	-	-	GATTTAGTGGTCCTTACTGACGCATTCTC	GATTTAGTGGTCCTTACTGACGCATTCTC	Forward	High	III-A	JJQM01000040_1_12192_17332	CRISPR-1	78.261	0.71	22.2	plus	Methanosarcina mazei strain 1.H.A.2.3
>Chr1_641	Chr1:175106044-175106161	-	-	-	-	-	-	GATTTAGTGGTCCTTACTGACGCATTCTC	GATTTAGTGGTCCTTACTGACGCATTCTC	Forward	High	III-A	JJQK01000105_1_15363_23061	CRISPR-1	78.261	0.71	22.2	minus	Methanosarcina mazei strain 1.H.A.2.1
>Chr1_641	Chr1:175106044-175106161	-	-	-	-	-	-	GATTTAGTGGTCCTTACTGACGCATTCTC	GATTTAGTGGTCCTTACTGACGCATTCTC	Forward	High	III-A	JJQJ01000225_1_12401_17541	CRISPR-1	78.261	0.71	22.2	plus	Methanosarcina mazei strain 1.H.A.1A.6
>Chr1_641	Chr1:175106044-175106161	-	-	-	-	-	-	GATTTAGTGGTCCTTACTGACGCATTCTC	GATTTAGTGGTCCTTACTGACGCATTCTC	Forward	High	III-A	JJQI01000110_1_23558_31257	CRISPR-1	78.261	0.71	22.2	plus	Methanosarcina mazei strain 1.H.A.1A.4
>Chr1_641	Chr1:175106044-175106161	-	-	-	-	-	-	GATTTAGTGGTCCTTACTGACGCATTCTC	GATTTAGTGGTCCTTACTGACGCATTCTC	Forward	High	III-A	JJQH01000197_1_12192_17332	CRISPR-1	78.261	0.71	22.2	plus	Methanosarcina mazei strain 1.H.A.1A.3
>Chr1_641	Chr1:175106044-175106161	-	-	-	-	-	-	GATTTAGTGGTCCTTACTGACGCATTCTC	GATTTAGTGGTCCTTACTGACGCATTCTC	Forward	High	III-A	JJQG01000076_1_37703_39053	CRISPR-1	78.261	0.71	22.2	minus	Methanosarcina mazei strain 1.H.A.1A.1
>Chr1_641	Chr1:175106044-175106161	-	-	-	-	-	-	GATTTAGTGGTCCTTACTGACGCATTCTC	GATTTAGTGGTCCTTACTGACGCATTCTC	Forward	High	III-A	JJQG01000013_1_87_3914	CRISPR-1	78.261	0.71	22.2	minus	Methanosarcina mazei strain 1.H.A.1A.1
>Chr1_641	Chr1:175106044-175106161	-	-	-	-	-	-	GATTTAGTGGTCCTTACTGACGCATTCTC	GATTTAGTGGTCCTTACTGACGCATTCTC	Forward	High	III-A	JJPW01000078_1_32635_39131	CRISPR-1	78.261	0.71	22.2	minus	Methanosarcina mazei strain 3.H.M.1B.5
>Chr1_641	Chr1:175106044-175106161	-	-	-	-	-	-	GATTTAGTGGTCCTTACTGACGCATTCTC	GATTTAGTGGTCCTTACTGACGCATTCTC	Forward	High	III-A	JJPV01000090_1_38480_44976	CRISPR-1	78.261	0.71	22.2	minus	Methanosarcina mazei strain 3.H.M.1B.2
>Chr1_641	Chr1:175106044-175106161	-	-	-	-	-	-	GATTTAGTGGTCCTTACTGACGCATTCTC	GATTTAGTGGTCCTTACTGACGCATTCTC	Forward	High	III-A	JJOU01000103_1_27825_35329	CRISPR-1	78.261	0.71	22.2	minus	Methanosarcina mazei strain 2.F.T.2.6
>Chr1_641	Chr1:175106044-175106161	-	-	-	-	-	-	GATTTAGTGGTCCTTACTGACGCATTCTC	GATTTAGTGGTCCTTACTGACGCATTCTC	Forward	High	III-A	JJOT01000080_1_113_2486	CRISPR-1	78.261	0.71	22.2	plus	Methanosarcina mazei strain 2.F.T.0.2
>Chr1_641	Chr1:175106044-175106161	-	-	-	-	-	-	GATTTAGTGGTCCTTACTGACGCATTCTC	GATTTAGTGGTCCTTACTGACGCATTCTC	Forward	High	III-A	JJOR01000021_1_43550_48690	CRISPR-1	78.261	0.71	22.2	minus	Methanosarcina mazei strain 2.F.A.2.3
>Chr1_641	Chr1:175106044-175106161	-	-	-	-	-	-	GATTTAGTGGTCCTTACTGACGCATTCTC	GATTTAGTGGTCCTTACTGACGCATTCTC	Forward	High	III-A	CP000099_3_1660242_1661510	CRISPR-3	78.261	0.71	22.2	minus	Methanosarcina barkeri str. Fusaro
>Chr1_641	Chr1:175106044-175106161	-	-	-	-	-	-	GATTTAGTGGTCCTTACTGACGCATTCTC	GATTTAGTGGTCCTTACTGACGCATTCTC	Forward	High	III-A	JJPI01000071_1_38458_44949	CRISPR-1	78.261	0.71	22.2	minus	Methanosarcina mazei strain 3.F.T.1A.1
>Chr1_641	Chr1:175106044-175106161	-	-	-	-	-	-	GATTTAGTGGTCCTTACTGACGCATTCTC	GATTTAGTGGTCCTTACTGACGCATTCTC	Forward	High	III-A	BBEF01000184_1_54_2287	CRISPR-1	78.261	0.71	22.2	plus	Methanosarcina barkeri JCM 10043 DNA
>Chr1_641	Chr1:175106044-175106161	-	-	-	-	-	-	GATTTAGTGGTCCTTACTGACGCATTCTC	GATTTAGTGGTCCTTACTGACGCATTCTC	Forward	High	III-A	BBEF01000182_1_38_2419	CRISPR-1	78.261	0.71	22.2	minus	Methanosarcina barkeri JCM 10043 DNA
>Chr1_641	Chr1:175106044-175106161	-	-	-	-	-	-	GATTTAGTGGTCCTTACTGACGCATTCTC	GATTTAGTGGTCCTTACTGACGCATTCTC	Forward	High	III-A	BBEF01000114_1_8929_11859	CRISPR-1	78.261	0.71	22.2	minus	Methanosarcina barkeri JCM 10043 DNA
>Chr1_641	Chr1:175106044-175106161	-	-	-	-	-	-	GATTTAGTGGTCCTTACTGACGCATTCTC	GATTTAGTGGTCCTTACTGACGCATTCTC	Forward	High	III-A	BBEF01000063_1_23787_24328	CRISPR-1	78.261	0.71	22.2	minus	Methanosarcina barkeri JCM 10043 DNA
>Chr1_641	Chr1:175106044-175106161	-	-	-	-	-	-	GATTTAGTGGTCCTTACTGACGCATTCTC	GATTTAGTGGTCCTTACTGACGCATTCTC	Forward	High	III-A	BBEF01000056_1_41_1461	CRISPR-1	78.261	0.71	22.2	minus	Methanosarcina barkeri JCM 10043 DNA
>Chr1_641	Chr1:175106044-175106161	-	-	-	-	-	-	GATTTAGTGGTCCTTACTGACGCATTCTC	GATTTAGTGGTCCTTACTGACGCATTCTC	Forward	High	III-A	BBEF01000007_1_42_228	CRISPR-1	78.261	0.71	22.2	minus	Methanosarcina barkeri JCM 10043 DNA
>Chr1_641	Chr1:175106044-175106161	-	-	-	-	-	-	GATTTAGTGGTCCTTACTGACGCATTCTC	GATTTAGTGGTCCTTACTGACGCATTCTC	Forward	High	III-A	CP009530_4_3393183_3397179	CRISPR-4	78.261	0.71	22.2	plus	Methanosarcina barkeri 227
>Chr1_641	Chr1:175106044-175106161	-	-	-	-	-	-	GATTTAGTGGTCCTTACTGACGCATTCTC	GATTTAGTGGTCCTTACTGACGCATTCTC	Forward	High	III-A	CP009530_2_2831877_2839618	CRISPR-2	78.261	0.71	22.2	minus	Methanosarcina barkeri 227
>Chr1_641	Chr1:175106044-175106161	-	-	-	-	-	-	GATTTAGTGGTCCTTACTGACGCATTCTC	GATTTAGTGGTCCTTACTGACGCATTCTC	Forward	High	III-A	CP009528_4_3468845_3477648	CRISPR-4	78.261	0.71	22.2	plus	Methanosarcina barkeri MS
>Chr1_641	Chr1:175106044-175106161	-	-	-	-	-	-	GATTTAGTGGTCCTTACTGACGCATTCTC	GATTTAGTGGTCCTTACTGACGCATTCTC	Forward	High	III-A	CP009528_2_248101_255528	CRISPR-2	78.261	0.71	22.2	plus	Methanosarcina barkeri MS
>Chr1_641	Chr1:175106044-175106161	-	-	-	-	-	-	GATTTAGTGGTCCTTACTGACGCATTCTC	GATTTAGTGGTCCTTACTGACGCATTCTC	Forward	High	III-A	CP009526_3_4403633_4404901	CRISPR-3	78.261	0.71	22.2	plus	Methanosarcina barkeri str. Wiesmoor
>Chr1_641	Chr1:175106044-175106161	-	-	-	-	-	-	GATTTAGTGGTCCTTACTGACGCATTCTC	GATTTAGTGGTCCTTACTGACGCATTCTC	Forward	High	III-A	CP009524_1_282078_284325	CRISPR-1	78.261	0.71	22.2	minus	Methanosarcina sp. Kolksee
>Chr1_641	Chr1:175106044-175106161	-	-	-	-	-	-	GATTTAGTGGTCCTTACTGACGCATTCTC	GATTTAGTGGTCCTTACTGACGCATTCTC	Forward	High	III-A	CP009520_1_284092_288007	CRISPR-1	78.261	0.71	22.2	minus	Methanosarcina vacuolata Z-761
>Chr1_641	Chr1:175106044-175106161	-	-	-	-	-	-	GATTTAGTGGTCCTTACTGACGCATTCTC	GATTTAGTGGTCCTTACTGACGCATTCTC	Forward	High	III-A	AE008384_2_4089309_4095188	CRISPR-2	78.261	0.71	22.2	plus	Methanosarcina mazei strain Goe1
>Chr1_641	Chr1:175106044-175106161	-	-	-	-	-	-	GATTTAGTGGTCCTTACTGACGCATTCTC	GATTTAGTGGTCCTTACTGACGCATTCTC	Forward	High	III-A	JJPU01000010_1_8601_15097	CRISPR-1	78.261	0.71	22.2	minus	Methanosarcina mazei strain 3.H.M.1B.1
>Chr1_641	Chr1:175106044-175106161	-	-	-	-	-	-	GATTTAGTGGTCCTTACTGACGCATTCTC	GATTTAGTGGTCCTTACTGACGCATTCTC	Forward	High	III-A	CP008746_3_3096254_3100115	CRISPR-3	78.261	0.71	22.2	minus	Methanosarcina barkeri CM1
>Chr1_641	Chr1:175106044-175106161	-	-	-	-	-	-	GATTTAGTGGTCCTTACTGACGCATTCTC	GATTTAGTGGTCCTTACTGACGCATTCTC	Forward	High	III-A	CP008746_1_2208753_2214055	CRISPR-1	78.261	0.71	22.2	plus	Methanosarcina barkeri CM1
>Chr1_641	Chr1:175106044-175106161	-	-	-	-	-	-	GATTTAGTGGTCCTTACTGACGCATTCTC	GATTTAGTGGTCCTTACTGACGCATTCTC	Forward	High	III-A	BBEF01000195_1_2_1731	CRISPR-1	78.261	0.71	22.2	plus	Methanosarcina barkeri JCM 10043 DNA
>Chr1_641	Chr1:175106044-175106161	-	-	-	-	-	-	GATTTAGTGGTCCTTACTGACGCATTCTC	GATTTAGTGGTCCTTACTGACGCATTCTC	Forward	High	III-A	JJQT01000234_1_45_1533	CRISPR-1	78.261	0.71	22.2	minus	Methanosarcina mazei strain 1.H.M.1A.3
>Chr1_641	Chr1:175106044-175106161	-	-	-	-	-	-	GATTTAGTGGTCCTTACTGACGCATTCTC	GATTTAGTGGTCCTTACTGACGCATTCTC	Forward	High	III-A	JJQT01000163_1_38_1835	CRISPR-1	78.261	0.71	22.2	minus	Methanosarcina mazei strain 1.H.M.1A.3
>Chr1_641	Chr1:175106044-175106161	-	-	-	-	-	-	GATTTAGTGGTCCTTACTGACGCATTCTC	GATTTAGTGGTCCTTACTGACGCATTCTC	Forward	High	III-A	JJQT01000056_1_11638_12988	CRISPR-1	78.261	0.71	22.2	minus	Methanosarcina mazei strain 1.H.M.1A.3
>Chr1_641	Chr1:175106044-175106161	-	-	-	-	-	-	GATTTAGTGGTCCTTACTGACGCATTCTC	GATTTAGTGGTCCTTACTGACGCATTCTC	Forward	High	III-A	JJQS01000085_1_39927_45067	CRISPR-1	78.261	0.71	22.2	plus	Methanosarcina mazei strain 1.H.M.1A.2
>Chr1_641	Chr1:175106044-175106161	-	-	-	-	-	-	GATTTAGTGGTCCTTACTGACGCATTCTC	GATTTAGTGGTCCTTACTGACGCATTCTC	Forward	High	III-A	JJQR01000085_1_37675_42815	CRISPR-1	78.261	0.71	22.2	minus	Methanosarcina mazei strain 1.H.M.1A.1
>Chr1_641	Chr1:175106044-175106161	-	-	-	-	-	-	GATTTAGTGGTCCTTACTGACGCATTCTC	GATTTAGTGGTCCTTACTGACGCATTCTC	Forward	High	III-A	JJQQ01000119_1_14612_22305	CRISPR-1	78.261	0.71	22.2	minus	Methanosarcina mazei strain 1.H.M.0.1
>Chr1_641	Chr1:175106044-175106161	-	-	-	-	-	-	GATTTAGTGGTCCTTACTGACGCATTCTC	GATTTAGTGGTCCTTACTGACGCATTCTC	Forward	High	III-A	JJQP01000044_1_1020_6160	CRISPR-1	78.261	0.71	22.2	minus	Methanosarcina mazei strain 1.H.A.2.8
>Chr1_641	Chr1:175106044-175106161	-	-	-	-	-	-	GATTTAGTGGTCCTTACTGACGCATTCTC	GATTTAGTGGTCCTTACTGACGCATTCTC	Forward	High	III-A	JJQO01000155_1_28197_33337	CRISPR-1	78.261	0.71	22.2	plus	Methanosarcina mazei strain 1.H.A.2.7
>Chr1_641	Chr1:175106044-175106161	-	-	-	-	-	-	GATTTAGTGGTCCTTACTGACGCATTCTC	GATTTAGTGGTCCTTACTGACGCATTCTC	Forward	High	III-A	JJQN01000148_1_1255_10959	CRISPR-1	78.261	0.71	22.2	minus	Methanosarcina mazei strain 1.H.A.2.6
>Chr1_641	Chr1:175106044-175106161	-	-	-	-	-	-	GATTTAGTGGTCCTTACTGACGCATTCTC	GATTTAGTGGTCCTTACTGACGCATTCTC	Forward	High	III-A	JJPD01000159_1_58_314	CRISPR-1	78.261	0.71	22.2	plus	Methanosarcina mazei strain 3.F.A.2.12
>Chr1_641	Chr1:175106044-175106161	-	-	-	-	-	-	GATTTAGTGGTCCTTACTGACGCATTCTC	GATTTAGTGGTCCTTACTGACGCATTCTC	Forward	High	III-A	CP009517_1_200327_205461	CRISPR-1	78.261	0.71	22.2	plus	Methanosarcina barkeri 3
>Chr1_641	Chr1:175106044-175106161	-	-	-	-	-	-	GATTTAGTGGTCCTTACTGACGCATTCTC	GATTTAGTGGTCCTTACTGACGCATTCTC	Forward	High	III-A	CP009513_2_1604387_1612672	CRISPR-2	78.261	0.71	22.2	minus	Methanosarcina mazei LYC
>Chr1_641	Chr1:175106044-175106161	-	-	-	-	-	-	GATTTAGTGGTCCTTACTGACGCATTCTC	GATTTAGTGGTCCTTACTGACGCATTCTC	Forward	High	III-A	CP009512_2_1620229_1625487	CRISPR-2	78.261	0.71	22.2	minus	Methanosarcina mazei S-6
>Chr1_641	Chr1:175106044-175106161	-	-	-	-	-	-	GATTTAGTGGTCCTTACTGACGCATTCTC	GATTTAGTGGTCCTTACTGACGCATTCTC	Forward	High	III-A	CP009509_2_1610347_1616438	CRISPR-2	78.261	0.71	22.2	minus	Methanosarcina mazei WWM610
>Chr1_641	Chr1:175106044-175106161	-	-	-	-	-	-	GATTTAGTGGTCCTTACTGACGCATTCTC	GATTTAGTGGTCCTTACTGACGCATTCTC	Forward	High	III-A	CP009508_2_2819195_2822675	CRISPR-2	78.261	0.71	22.2	plus	Methanosarcina siciliae C2J
>Chr1_641	Chr1:175106044-175106161	-	-	-	-	-	-	GATTTAGTGGTCCTTACTGACGCATTCTC	GATTTAGTGGTCCTTACTGACGCATTCTC	Forward	High	III-A	CP009507_3_2312021_2316134	CRISPR-3	78.261	0.71	22.2	plus	Methanosarcina siciliae HI350
>Chr1_641	Chr1:175106044-175106161	-	-	-	-	-	-	GATTTAGTGGTCCTTACTGACGCATTCTC	GATTTAGTGGTCCTTACTGACGCATTCTC	Forward	High	III-A	CP009506_3_2390505_2395438	CRISPR-3	78.261	0.71	22.2	plus	Methanosarcina siciliae T4/M
>Chr1_641	Chr1:175106044-175106161	-	-	-	-	-	-	GATTTAGTGGTCCTTACTGACGCATTCTC	GATTTAGTGGTCCTTACTGACGCATTCTC	Forward	High	III-A	CP009505_10_3725626_3726179	CRISPR-10	78.261	0.71	22.2	plus	Methanosarcina sp. MTP4
>Chr1_641	Chr1:175106044-175106161	-	-	-	-	-	-	GATTTAGTGGTCCTTACTGACGCATTCTC	GATTTAGTGGTCCTTACTGACGCATTCTC	Forward	High	III-A	CP009504_6_2981912_2982903	CRISPR-6	78.261	0.71	22.2	minus	Methanosarcina sp. WH1
>Chr1_641	Chr1:175106044-175106161	-	-	-	-	-	-	GATTTAGTGGTCCTTACTGACGCATTCTC	GATTTAGTGGTCCTTACTGACGCATTCTC	Forward	High	III-A	CP009504_5_2980359_2981569	CRISPR-5	78.261	0.71	22.2	minus	Methanosarcina sp. WH1
>Chr1_641	Chr1:175106044-175106161	-	-	-	-	-	-	GATTTAGTGGTCCTTACTGACGCATTCTC	GATTTAGTGGTCCTTACTGACGCATTCTC	Forward	High	III-A	CP009503_1_3179668_3183451	CRISPR-1	78.261	0.71	22.2	plus	Methanosarcina sp. WWM596
>Chr1_641	Chr1:175106044-175106161	-	-	-	-	-	-	GATTTAGTGGTCCTTACTGACGCATTCTC	GATTTAGTGGTCCTTACTGACGCATTCTC	Forward	High	III-A	BBBC01000164_1_11_340	CRISPR-1	78.261	0.71	22.2	plus	Methanosarcina mazei JCM 9314 DNA
>Chr1_641	Chr1:175106044-175106161	-	-	-	-	-	-	GATTTAGTGGTCCTTACTGACGCATTCTC	GATTTAGTGGTCCTTACTGACGCATTCTC	Forward	High	III-A	JJPK01000046_1_92792_99429	CRISPR-1	78.261	0.71	22.2	plus	Methanosarcina mazei strain 3.F.T.1A.4
>Chr1_641	Chr1:175106044-175106161	-	-	-	-	-	-	GATTTAGTGGTCCTTACTGACGCATTCTC	GATTTAGTGGTCCTTACTGACGCATTCTC	Forward	High	III-A	JJPJ01000080_1_17940_24432	CRISPR-1	78.261	0.71	22.2	plus	Methanosarcina mazei strain 3.F.T.1A.2
>Chr1_641	Chr1:175106044-175106161	-	-	-	-	-	-	GATTTAGTGGTCCTTACTGACGCATTCTC	GATTTAGTGGTCCTTACTGACGCATTCTC	Forward	High	III-A	JJRB01000021_1_28176_33316	CRISPR-1	78.261	0.71	22.2	plus	Methanosarcina mazei strain 1.H.T.2.5
>Chr1_641	Chr1:175106044-175106161	-	-	-	-	-	-	GATTTAGTGGTCCTTACTGACGCATTCTC	GATTTAGTGGTCCTTACTGACGCATTCTC	Forward	High	III-A	JJRA01000075_1_26445_31585	CRISPR-1	78.261	0.71	22.2	plus	Methanosarcina mazei strain 1.H.T.2.3
>Chr1_641	Chr1:175106044-175106161	-	-	-	-	-	-	GATTTAGTGGTCCTTACTGACGCATTCTC	GATTTAGTGGTCCTTACTGACGCATTCTC	Forward	High	III-A	JJQZ01000123_1_39695_44835	CRISPR-1	78.261	0.71	22.2	plus	Methanosarcina mazei strain 1.H.T.2.1
>Chr1_641	Chr1:175106044-175106161	-	-	-	-	-	-	GATTTAGTGGTCCTTACTGACGCATTCTC	GATTTAGTGGTCCTTACTGACGCATTCTC	Forward	High	III-A	JJQX01000047_1_11665_16805	CRISPR-1	78.261	0.71	22.2	minus	Methanosarcina mazei strain 1.H.M.2.4
>Chr1_641	Chr1:175106044-175106161	-	-	-	-	-	-	GATTTAGTGGTCCTTACTGACGCATTCTC	GATTTAGTGGTCCTTACTGACGCATTCTC	Forward	High	III-A	JJQW01000065_1_39770_44910	CRISPR-1	78.261	0.71	22.2	plus	Methanosarcina mazei strain 1.H.M.2.3
>Chr1_641	Chr1:175106044-175106161	-	-	-	-	-	-	GATTTAGTGGTCCTTACTGACGCATTCTC	GATTTAGTGGTCCTTACTGACGCATTCTC	Forward	High	III-A	JJQV01000134_1_39743_44883	CRISPR-1	78.261	0.71	22.2	plus	Methanosarcina mazei strain 1.H.M.2.2
>Chr1_641	Chr1:175106044-175106161	-	-	-	-	-	-	GATTTAGTGGTCCTTACTGACGCATTCTC	GATTTAGTGGTCCTTACTGACGCATTCTC	Forward	High	III-A	JJPA01000140_1_11598_15061	CRISPR-1	78.261	0.71	22.2	minus	Methanosarcina mazei strain 3.F.A.1A.1
>Chr1_641	Chr1:175106044-175106161	-	-	-	-	-	-	GATTTAGTGGTCCTTACTGACGCATTCTC	GATTTAGTGGTCCTTACTGACGCATTCTC	Forward	High	III-A	JJQD01000055_1_4282_8182	CRISPR-1	78.261	0.71	22.2	minus	Methanosarcina mazei strain 1.F.A.2.8
>Chr1_641	Chr1:175106044-175106161	-	-	-	-	-	-	GATTTAGTGGTCCTTACTGACGCATTCTC	GATTTAGTGGTCCTTACTGACGCATTCTC	Forward	High	III-A	BBEF01000223_1_60_975	CRISPR-1	78.261	0.71	22.2	minus	Methanosarcina barkeri JCM 10043 DNA
>Chr1_641	Chr1:175106044-175106161	-	-	-	-	-	-	GATTTAGTGGTCCTTACTGACGCATTCTC	GATTTAGTGGTCCTTACTGACGCATTCTC	Forward	High	III-A	BBEF01000209_1_43_1254	CRISPR-1	78.261	0.71	22.2	minus	Methanosarcina barkeri JCM 10043 DNA
>Chr1_642	Chr1:175889565-175889652	-	-	-	-	-	-	AAGGCATGACTTAGAGGCTCCAGGATGGG	AAGGCATGACTTAGAGGCTCCAGGATGGG	Forward	Medium	III-D
>Chr1_643	Chr1:176677693-176677834	-	-	-	-	-	-	TCATTGGATACCATACTCATTGTCATCGATTCATTCAAAGAAAAACTTG	TCATTGGATACCATACTCATTGTCATCGATTCATTCAAAGAAAAACTTG	Forward	High	I-B
>Chr1_644	Chr1:177051961-177052047	-	-	F	-	-	D	AATTATCACCCTAAATCATAAGA	TCTTATGATTTAGGGTGATAATT	Reverse	High	II-C
>Chr1_645	Chr1:177250014-177250118	-	-	C	-	-	C	TTTTTGAGACAGGAGTCTTGCTATGTTGCC	TTTTTGAGACAGGAGTCTTGCTATGTTGCC	Forward	High	III-B
>Chr1_646	Chr1:177827984-177828066	-	-	D	-	-	-	ACCTCGAATCTTCAAATCTTAGTGTAGC	GCTACACTAAGATTTGAAGATTCGAGGT	Reverse	High	I-B
>Chr1_647	Chr1:178381768-178381851	-	-	F	-	-	D	ATATATTACTAAATCAGTTACAGAAAA	TTTTCTGTAACTGATTTAGTAATATAT	Reverse	High	II-C
>Chr1_648	Chr1:178766106-178766224	-	-	-	-	-	-	TGTCCATGAAATCTTCACAGTTTATGTTC	TGTCCATGAAATCTTCACAGTTTATGTTC	Forward	High	I-B
>Chr1_649	Chr1:179431439-179431565	-	-	D	-	-	-	GCCTGGACTAGATGATTTCTAAGGTTTTT	GCCTGGACTAGATGATTTCTAAGGTTTTT	Forward	Medium	III-B
>Chr1_65	Chr1:5983009-5983101	-	-	F	-	-	D	TTAAGAGATGACAGGGTGATTGA	TCAATCACCCTGTCATCTCTTAA	Reverse	Medium	III-B
>Chr1_650	Chr1:179462678-179462802	-	-	D	-	-	F	GTTGGTAAGCTATTAATTATTGCCTCAATTTCAGAACC	GTTGGTAAGCTATTAATTATTGCCTCAATTTCAGAACC	Forward	High	II-C
>Chr1_651	Chr1:179775208-179775303	-	-	F	-	-	D	AAAGCAACCAATCAGAGGCTGAAG	CTTCAGCCTCTGATTGGTTGCTTT	Reverse	High	I-B
>Chr1_652	Chr1:179972416-179972496	-	-	F	-	-	-	GTGTATAGAAGTCAAGGGAAAAGAGT	ACTCTTTTCCCTTGACTTCTATACAC	Reverse	High	III-A
>Chr1_653	Chr1:180638789-180638889	-	-	F	-	-	D	TATAAATTTGTATTACTTTTGTA	TATAAATTTGTATTACTTTTGTA	Forward	High	II-C
>Chr1_654	Chr1:180671777-180671879	-	-	B	-	-	-	TGCTGGGATTACAGGTGTGAGTCACCGC	TGCTGGGATTACAGGTGTGAGTCACCGC	Forward	High	II-C
>Chr1_655	Chr1:180726091-180726185	-	-	-	-	-	-	CCAATCAGCGCTCTGTGTCTAGCTAAAGG	CCTTTAGCTAGACACAGAGCGCTGATTGG	Reverse	High	II-C
>Chr1_656	Chr1:181046776-181046914	-	-	E	-	-	E	GCGAAGGTCTGCAGCTTCACTCCTGAAGCCAGCGAGA	GCGAAGGTCTGCAGCTTCACTCCTGAAGCCAGCGAGA	Forward	Medium	I-G
>Chr1_657	Chr1:181368214-181368296	-	-	F	-	-	-	AGAGACTCTGTCTAAAAAAAATAAAA	TTTTATTTTTTTTAGACAGAGTCTCT	Reverse	High	I-B
>Chr1_658	Chr1:181507498-181507580	-	-	C	-	-	A	GGGGCAGTGGAGGAACTGCCATGGTCCAAG	GGGGCAGTGGAGGAACTGCCATGGTCCAAG	Forward	High	I-F
>Chr1_659	Chr1:181833051-181833158	-	-	-	-	-	-	CACCAATCAGCACTCTGTATCTAGCT	AGCTAGATACAGAGTGCTGATTGGTG	Reverse	High	II-C
>Chr1_66	Chr1:6033308-6033418	-	-	-	-	-	-	TGTGTGCATTGCATGTGTGCCTGTATTGTGCATGT	TGTGTGCATTGCATGTGTGCCTGTATTGTGCATGT	Forward	High	IV-A1
>Chr1_660	Chr1:181966069-181966150	-	-	F	11	-	-	CAAGTCTCTAGGAAGTTTCAAACTTCCC	CAAGTCTCTAGGAAGTTTCAAACTTCCC	Forward	Medium	III-B
>Chr1_661	Chr1:182103930-182104076	-	-	-	-	-	-	ACACACATATATGTATGTTTATATACAGATGAAGTTTGAT	ACACACATATATGTATGTTTATATACAGATGAAGTTTGAT	Forward	High	II-A	KK211298_2_16555_17108	CRISPR-2	100	0.97	22.2	minus	Clostridium cellobioparum ATCC 15832 genomic scaffold
>Chr1_661	Chr1:182103930-182104076	-	-	-	-	-	-	ACACACATATATGTATGTTTATATACAGATGAAGTTTGAT	ACACACATATATGTATGTTTATATACAGATGAAGTTTGAT	Forward	High	II-A	KK211298_1_15114_15278	CRISPR-1	100	0.97	22.2	minus	Clostridium cellobioparum ATCC 15832 genomic scaffold
>Chr1_662	Chr1:182345653-182345751	-	-	-	-	-	D	AAAAATTTTACTAATATATGTTT	AAACATATATTAGTAAAATTTTT	Reverse	High	I-B
>Chr1_663	Chr1:182790499-182790594	-	-	F	-	-	-	AAAACTTGAATCTTAAAAATAATGAT	ATCATTATTTTTAAGATTCAAGTTTT	Reverse	High	I-B
>Chr1_664	Chr1:182918064-182918254	-	-	-	-	-	-	ATATATATACACATATATATACACATATATATACACACATATATA	TATATATGTGTGTATATATATGTGTATATATATGTGTATATATAT	Reverse	Medium	I-B
>Chr1_665	Chr1:183356864-183356966	-	-	-	-	-	-	AGGTCTACCGTTAGAATTCACAGCCAATATTTAA	AGGTCTACCGTTAGAATTCACAGCCAATATTTAA	Forward	High	I-B	JPIZ01000015_1_66277_67573	CRISPR-1	88.235	0.77	22.2	plus	Mannheimia haemolytica strain MH10517 contig_15
>Chr1_665	Chr1:183356864-183356966	-	-	-	-	-	-	AGGTCTACCGTTAGAATTCACAGCCAATATTTAA	AGGTCTACCGTTAGAATTCACAGCCAATATTTAA	Forward	High	I-B	CP006957_1_1476165_1476996	CRISPR-1	88.235	0.77	22.2	plus	Mannheimia haemolytica USDA-ARS-USMARC-184 chromosome
>Chr1_665	Chr1:183356864-183356966	-	-	-	-	-	-	AGGTCTACCGTTAGAATTCACAGCCAATATTTAA	AGGTCTACCGTTAGAATTCACAGCCAATATTTAA	Forward	High	I-B	ACZY01000025_1_22255_22555	CRISPR-1	88.235	0.77	22.2	minus	Mannheimia haemolytica serotype A2 str. BOVINE contig00025
>Chr1_665	Chr1:183356864-183356966	-	-	-	-	-	-	AGGTCTACCGTTAGAATTCACAGCCAATATTTAA	AGGTCTACCGTTAGAATTCACAGCCAATATTTAA	Forward	High	I-B	ACZX01000015_1_52178_53208	CRISPR-1	88.235	0.77	22.2	minus	Mannheimia haemolytica serotype A2 str. OVINE contig00016
>Chr1_665	Chr1:183356864-183356966	-	-	-	-	-	-	AGGTCTACCGTTAGAATTCACAGCCAATATTTAA	AGGTCTACCGTTAGAATTCACAGCCAATATTTAA	Forward	High	I-B	CP006956_1_891625_893806	CRISPR-1	88.235	0.77	22.2	minus	Bibersteinia trehalosi USDA-ARS-USMARC-190
>Chr1_666	Chr1:183519019-183519124	-	-	F	-	-	D	GGAGGATCACTTGAGCCCAGGAATT	AATTCCTGGGCTCAAGTGATCCTCC	Reverse	Medium	I-B
>Chr1_667	Chr1:183572726-183572808	-	-	F	-	-	D	AACTCCTGGGCTCAAGTGATCCTC	AACTCCTGGGCTCAAGTGATCCTC	Forward	Medium	I-B
>Chr1_668	Chr1:183715322-183715384	-	-	F	-	-	D	TTGTTGGTGAACTGATTGTTACA	TTGTTGGTGAACTGATTGTTACA	Forward	Medium	I-B
>Chr1_669	Chr1:183925459-183925545	-	-	-	-	-	-	GCACATGTATCCCAGAACTTAAAGTAAAAT	ATTTTACTTTAAGTTCTGGGATACATGTGC	Reverse	High	I-B
>Chr1_67	Chr1:6086824-6086907	-	-	B	-	-	-	TATGCCTCCCCTCCCTCCTTTGGTGCCCC	TATGCCTCCCCTCCCTCCTTTGGTGCCCC	Forward	High	I-E
>Chr1_670	Chr1:184384184-184384293	-	-	F	-	-	-	AAGGGGTTTTTGTACTTTTGTCTTT	AAGGGGTTTTTGTACTTTTGTCTTT	Forward	High	II-A	AODF01000032_1_27589_27823	CRISPR-1	93.333	0.8	22.2	minus	Listeria floridensis FSL S10-1187 c29
>Chr1_671	Chr1:184783384-184783515	-	-	-	-	-	-	AACATAAATTGTGAAGATTTTATGGACATTTATCAGTTCCC	GGGAACTGATAAATGTCCATAAAATCTTCACAATTTATGTT	Reverse	Medium	II-C
>Chr1_672	Chr1:184858184-184858317	-	-	-	-	-	E	AAAAAGAGTTAATATCTAAATGTTCAGAGTTCTTA	TAAGAACTCTGAACATTTAGATATTAACTCTTTTT	Reverse	High	I-B
>Chr1_673	Chr1:185088834-185089003	-	-	-	-	-	-	TGGGCATTGTATTAAGTGTTAAAGTAATTTAGAGATGATTTAAAGCAGCA	TGGGCATTGTATTAAGTGTTAAAGTAATTTAGAGATGATTTAAAGCAGCA	Forward	High	II-C
>Chr1_674	Chr1:185648567-185648679	-	-	-	-	-	-	AGCTAGATACAGAGTGCTGATTGGTG	AGCTAGATACAGAGTGCTGATTGGTG	Forward	High	II-C
>Chr1_675	Chr1:186014251-186014323	-	-	F	-	-	D	ACTTAAAAGTTTGTAAGATTATAT	ACTTAAAAGTTTGTAAGATTATAT	Forward	Medium	II-A
>Chr1_676	Chr1:186631512-186631676	-	-	-	-	-	-	AAGAAGAGGAAGAAGAAGAAGAAGAAGAAGAAGAAGAAG	CTTCTTCTTCTTCTTCTTCTTCTTCTTCTTCCTCTTCTT	Reverse	High	I-B
>Chr1_677	Chr1:186667233-186667310	-	-	F	-	-	D	TTCATAAGATTTTAGTTCATAAGTT	TTCATAAGATTTTAGTTCATAAGTT	Forward	High	I-B
>Chr1_678	Chr1:186814222-186814337	-	-	E	-	-	F	TTTTGCCTTCAAGGAGCTCACTGTCTTGGTTGAGGAGAA	TTTTGCCTTCAAGGAGCTCACTGTCTTGGTTGAGGAGAA	Forward	Medium	II-C
>Chr1_679	Chr1:186822998-186823096	-	-	-	-	-	-	ATCATAACCAATAGAATATATAT	ATATATATTCTATTGGTTATGAT	Reverse	High	I-B	CP013011_5_1358985_1359902	CRISPR-5	93.75	0.25	23.8	plus	Pyrodictium delaneyi strain Su06
>Chr1_679	Chr1:186822998-186823096	-	-	-	-	-	-	ATCATAACCAATAGAATATATAT	ATATATATTCTATTGGTTATGAT	Reverse	High	I-B	CP013011_4_1340092_1340666	CRISPR-4	93.75	0.25	23.8	plus	Pyrodictium delaneyi strain Su06
>Chr1_679	Chr1:186822998-186823096	-	-	-	-	-	-	ATCATAACCAATAGAATATATAT	ATATATATTCTATTGGTTATGAT	Reverse	High	I-B	CP013011_3_1335287_1335798	CRISPR-3	93.75	0.25	23.8	minus	Pyrodictium delaneyi strain Su06
>Chr1_68	Chr1:6096762-6096849	-	-	F	-	-	D	GGTGGGGTCGCCATGGGGCCAGTG	GGTGGGGTCGCCATGGGGCCAGTG	Forward	Medium	I-C
>Chr1_680	Chr1:186832144-186832213	-	-	-	-	-	-	TAGTTTTCCACTATTATAAATAAT	TAGTTTTCCACTATTATAAATAAT	Forward	High	I-B
>Chr1_681	Chr1:187151449-187151521	-	-	F	-	-	D	CTTTATATATCTGGGTGCTTCAGT	CTTTATATATCTGGGTGCTTCAGT	Forward	Medium	I-B
>Chr1_682	Chr1:187197480-187197579	-	-	F	-	-	D	GGAAAGGATTCCCTATTTAATAA	GGAAAGGATTCCCTATTTAATAA	Forward	High	III-A
>Chr1_683	Chr1:187770174-187770277	-	-	-	-	-	-	AAAGTGGGACTTGCCACTAAGGGTGAAGGAGAAGGGGTTG	CAACCCCTTCTCCTTCACCCTTAGTGGCAAGTCCCACTTT	Reverse	Medium	I-B
>Chr1_684	Chr1:187850952-187851026	-	-	F	-	-	-	GTGGGGACTTGGAGAACCTTTGTGT	GTGGGGACTTGGAGAACCTTTGTGT	Forward	High	I-B
>Chr1_685	Chr1:188234320-188234481	-	9	-	-	-	-	TTTTTTTAAACTTAAATTCTATGTAGTCTTATGTTAGTTTAGCCATTCCA	TTTTTTTAAACTTAAATTCTATGTAGTCTTATGTTAGTTTAGCCATTCCA	Forward	High	II-A
>Chr1_686	Chr1:188686716-188686797	-	-	F	-	-	D	TAAAGCCTGCCACCAGATGCAGCT	AGCTGCATCTGGTGGCAGGCTTTA	Reverse	Medium	I-F
>Chr1_687	Chr1:189024486-189024692	-	-	-	-	-	-	TATCTATCTATCTATCTATCTATCTATCTATCTATCTATCTA	TAGATAGATAGATAGATAGATAGATAGATAGATAGATAGATA	Reverse	High	I-B
>Chr1_688	Chr1:189186358-189186436	-	-	F	-	-	D	TAAAGGCTTATATTAAAGCCTCTT	TAAAGGCTTATATTAAAGCCTCTT	Forward	High	I-B
>Chr1_689	Chr1:189190279-189190372	-	-	-	-	-	-	ACAGGCTATTAGTAGCCGTTTTCAGTCAGAACTCAC	ACAGGCTATTAGTAGCCGTTTTCAGTCAGAACTCAC	Forward	High	I-B
>Chr1_69	Chr1:6120639-6120772	-	-	-	-	-	-	TAAAAATACAAAAATTAGTTGGGTGTGGTGGTA	TAAAAATACAAAAATTAGTTGGGTGTGGTGGTA	Forward	High	II-C
>Chr1_690	Chr1:189617064-189617167	-	-	E	-	-	-	ATAGTTGTGCTTTGGTGATGCTCTTCTTCTGGATTGCAG	ATAGTTGTGCTTTGGTGATGCTCTTCTTCTGGATTGCAG	Forward	High	IV-A1
>Chr1_691	Chr1:189906024-189906101	-	-	-	-	-	D	CAAGTCTCTAGGAAGTTCCAAAC	CAAGTCTCTAGGAAGTTCCAAAC	Forward	Medium	III-B
>Chr1_692	Chr1:190047195-190047257	-	-	-	-	-	-	TCTATCTATCTATCTATCTATCT	AGATAGATAGATAGATAGATAGA	Reverse	High	I-B
>Chr1_693	Chr1:190107237-190107318	-	-	F	-	-	-	TGTCATTACTCAATAAGATATTTTC	TGTCATTACTCAATAAGATATTTTC	Forward	High	I-B
>Chr1_694	Chr1:190195229-190195337	-	-	B	11	-	-	TAAGACCAATTTTTATAATTAAAAAGA	TCTTTTTAATTATAAAAATTGGTCTTA	Reverse	High	I-B
>Chr1_695	Chr1:190308164-190308277	-	-	-	-	-	-	ACATAATTTTGCTTTTGAGAAGACATAAGAACACTTGTATAT	ATATACAAGTGTTCTTATGTCTTCTCAAAAGCAAAATTATGT	Reverse	Medium	II-C
>Chr1_696	Chr1:190636556-190636702	-	-	-	-	-	-	TAATGGTTTACCTTTGCCTTACTCATGAAAATAATGAAACAAACTATTTT	AAAATAGTTTGTTTCATTATTTTCATGAGTAAGGCAAAGGTAAACCATTA	Reverse	High	II-A	JTDW01000004_1_289195_290001	CRISPR-1	75	0.43	23.8	minus	Tamlana sedimentorum strain JCM 19808 contig4
>Chr1_697	Chr1:190641652-190641737	-	-	C	-	-	-	TATTCATGTAATTGTGTGTGTGTATATA	TATTCATGTAATTGTGTGTGTGTATATA	Forward	High	I-B
>Chr1_698	Chr1:191120238-191120331	-	-	-	-	-	-	TAGTATAGATACAAATAAAACATAAATAAGA	TCTTATTTATGTTTTATTTGTATCTATACTA	Reverse	High	I-B	GG770381_1_214585_216081	CRISPR-1	80.952	0.72	22.2	minus	Fusobacterium sp. 1_1_41FAA genomic scaffold supercont1.8
>Chr1_699	Chr1:191150535-191150633	-	-	F	-	-	D	CTTCCAACAAGGAAGGCAAGTTT	AAACTTGCCTTCCTTGTTGGAAG	Reverse	High	III-B
>Chr1_7	Chr1:947666-947733	-	-	F	-	-	D	GTGGGGTATTTAGCGGGGCAGGC	GCCTGCCCCGCTAAATACCCCAC	Reverse	Medium	IV-A3
>Chr1_70	Chr1:6436934-6437040	-	-	C	-	-	F	CAGCATATCTGCCCCATGTTCTGGGGTATTCCAAG	CAGCATATCTGCCCCATGTTCTGGGGTATTCCAAG	Forward	High	IV-A1
>Chr1_700	Chr1:191195058-191195202	-	-	-	-	-	-	TCATCACTGTGGTACCAAATGTACAAGAAAAGAAATATTTTTCTAT	ATAGAAAAATATTTCTTTTCTTGTACATTTGGTACCACAGTGATGA	Reverse	High	II-C
>Chr1_701	Chr1:191219986-191220147	-	-	-	-	-	-	GAAAGAGCATTTGCAAGACCAAGAAAAGAGCAAGAGCTTGTGTAAATGTG	CACATTTACACAAGCTCTTGCTCTTTTCTTGGTCTTGCAAATGCTCTTTC	Reverse	High	II-C
>Chr1_702	Chr1:191343713-191343807	-	-	-	-	-	-	TTTAGCTAGACACAGAGCACTGATTGGTG	CACCAATCAGTGCTCTGTGTCTAGCTAAA	Reverse	Medium	IV-A1
>Chr1_703	Chr1:191732665-191732800	-	-	E	-	-	-	CTTCACTCCTGACGCCAGCGAGACCACGAACCCACC	GGTGGGTTCGTGGTCTCGCTGGCGTCAGGAGTGAAG	Reverse	High	I-C
>Chr1_704	Chr1:191814222-191814346	-	-	-	-	-	-	ATAAATGTCCAGGAAATCTTCACAATTTATGTTC	GAACATAAATTGTGAAGATTTCCTGGACATTTAT	Reverse	Medium	I-B
>Chr1_705	Chr1:192202246-192202322	-	-	F	-	-	-	TTCTTGTCTTCTGAGCCCTCCAA	TTCTTGTCTTCTGAGCCCTCCAA	Forward	Medium	I-B
>Chr1_706	Chr1:192895744-192895872	-	-	-	-	-	-	GAGTGCTGATTGGTGTGTTTACAAACCTTTA	GAGTGCTGATTGGTGTGTTTACAAACCTTTA	Forward	High	I-B	JVBO01000033_1_1_2082	CRISPR-1	78.261	0.72	22.2	plus	Granulicatella sp. 572.rep1_STHE 331_124641_3216914_292_
>Chr1_706	Chr1:192895744-192895872	-	-	-	-	-	-	GAGTGCTGATTGGTGTGTTTACAAACCTTTA	GAGTGCTGATTGGTGTGTTTACAAACCTTTA	Forward	High	I-B	JVBO01000032_1_1_2083	CRISPR-1	78.261	0.72	22.2	minus	Granulicatella sp. 572.rep1_STHE 330_2082_69677_292+
>Chr1_706	Chr1:192895744-192895872	-	-	-	-	-	-	GAGTGCTGATTGGTGTGTTTACAAACCTTTA	GAGTGCTGATTGGTGTGTTTACAAACCTTTA	Forward	High	I-B	JVBO01000016_1_44151_44715	CRISPR-1	78.261	0.72	22.2	plus	Granulicatella sp. 572.rep1_STHE 311_44714_1172377_46+
>Chr1_706	Chr1:192895744-192895872	-	-	-	-	-	-	GAGTGCTGATTGGTGTGTTTACAAACCTTTA	GAGTGCTGATTGGTGTGTTTACAAACCTTTA	Forward	High	I-B	JVBN01000026_1_1_1159	CRISPR-1	78.261	0.72	22.2	plus	Granulicatella sp. 572.rep2_STHE 341_1158_37304_175_
>Chr1_706	Chr1:192895744-192895872	-	-	-	-	-	-	GAGTGCTGATTGGTGTGTTTACAAACCTTTA	GAGTGCTGATTGGTGTGTTTACAAACCTTTA	Forward	High	I-B	JVBN01000025_1_1_1027	CRISPR-1	78.261	0.72	22.2	minus	Granulicatella sp. 572.rep2_STHE 340_1026_35814_175+
>Chr1_706	Chr1:192895744-192895872	-	-	-	-	-	-	GAGTGCTGATTGGTGTGTTTACAAACCTTTA	GAGTGCTGATTGGTGTGTTTACAAACCTTTA	Forward	High	I-B	JVBN01000020_1_122558_124639	CRISPR-1	78.261	0.72	22.2	minus	Granulicatella sp. 572.rep2_STHE 334_124638_3761669_127+
>Chr1_706	Chr1:192895744-192895872	-	-	-	-	-	-	GAGTGCTGATTGGTGTGTTTACAAACCTTTA	GAGTGCTGATTGGTGTGTTTACAAACCTTTA	Forward	High	I-B	JVBN01000013_1_44027_44591	CRISPR-1	78.261	0.72	22.2	plus	Granulicatella sp. 572.rep2_STHE 327_44590_1377965_88+
>Chr1_706	Chr1:192895744-192895872	-	-	-	-	-	-	GAGTGCTGATTGGTGTGTTTACAAACCTTTA	GAGTGCTGATTGGTGTGTTTACAAACCTTTA	Forward	High	I-B	ADMM01000076_1_63494_64059	CRISPR-1	76	0.72	22.2	minus	Enterococcus faecium PC4.1 contig00046
>Chr1_707	Chr1:192944484-192944595	-	-	-	-	-	-	TTGTATATCTCTTCAGTGAAATTACTATACAAGTCTCTTTGT	ACAAAGAGACTTGTATAGTAATTTCACTGAAGAGATATACAA	Reverse	High	II-C
>Chr1_708	Chr1:193066953-193067076	-	-	-	-	-	-	TATTATTTTATACTTCCTTGCTCACTCA	TATTATTTTATACTTCCTTGCTCACTCA	Forward	High	I-B
>Chr1_709	Chr1:193386673-193386778	-	-	-	-	-	-	AGAAACTTTAGAATCAGTTTGTTGATATCCACAGAATTA	AGAAACTTTAGAATCAGTTTGTTGATATCCACAGAATTA	Forward	High	II-B
>Chr1_71	Chr1:6500581-6500673	-	-	-	-	-	D	TGAACTCCCCCCTCCGCTAAGCA	TGAACTCCCCCCTCCGCTAAGCA	Forward	Medium	IV-A3
>Chr1_710	Chr1:193425167-193425254	-	-	A	-	-	A	CACCAGTATCAGAATATTCTGAATTGCTTG	CACCAGTATCAGAATATTCTGAATTGCTTG	Forward	High	II-C	CP009961_2_569862_574447	CRISPR-2	80.952	0.79	22.2	plus	Thermofilum uzonense strain 1807-2
>Chr1_710	Chr1:193425167-193425254	-	-	A	-	-	A	CACCAGTATCAGAATATTCTGAATTGCTTG	CACCAGTATCAGAATATTCTGAATTGCTTG	Forward	High	II-C	CP006646_2_359211_359366	CRISPR-2	80.952	0.79	22.2	minus	Thermofilum adornatum chromosome
>Chr1_710	Chr1:193425167-193425254	-	-	A	-	-	A	CACCAGTATCAGAATATTCTGAATTGCTTG	CACCAGTATCAGAATATTCTGAATTGCTTG	Forward	High	II-C	CP006646_1_22301_22457	CRISPR-1	80.952	0.79	22.2	minus	Thermofilum adornatum chromosome
>Chr1_711	Chr1:193827348-193827426	-	-	F	-	-	D	AGCAAAAGAAACTGTCATCAGAG	CTCTGATGACAGTTTCTTTTGCT	Reverse	High	III-B
>Chr1_712	Chr1:194002412-194002486	-	-	F	-	-	D	TGTATCTAGCTACTCTGGTGGGGAC	GTCCCCACCAGAGTAGCTAGATACA	Reverse	Medium	II-C
>Chr1_713	Chr1:194171994-194172098	-	-	F	-	-	D	TGTGTGTCTATTGTAAATGTGATT	TGTGTGTCTATTGTAAATGTGATT	Forward	High	I-B
>Chr1_714	Chr1:194420000-194420163	-	-	F	-	-	-	TGGGTAGCTCCTTTCTGCAGACAGGT	TGGGTAGCTCCTTTCTGCAGACAGGT	Forward	High	III-A
>Chr1_715	Chr1:194430553-194430680	-	-	F	-	-	-	CTGACTTCAGGAGTGAAGCTGCAGACCTT	AAGGTCTGCAGCTTCACTCCTGAAGTCAG	Reverse	Medium	I-F
>Chr1_716	Chr1:194449809-194449875	-	-	F	-	-	-	TTAATATCTATTACATGGCAAGA	TCTTGCCATGTAATAGATATTAA	Reverse	High	III-B
>Chr1_717	Chr1:194530465-194530552	-	-	-	-	-	-	TTTTTTTGTAAGAAAGATAACCAATGCTAAA	TTTAGCATTGGTTATCTTTCTTACAAAAAAA	Reverse	High	II-C
>Chr1_718	Chr1:195343903-195344026	-	-	E	-	-	F	AATGTTTATCCTGAAACTATGTTCAGTGATAATGAG	AATGTTTATCCTGAAACTATGTTCAGTGATAATGAG	Forward	Medium	I-B
>Chr1_719	Chr1:195413491-195413572	-	-	F	-	-	D	GTTAGGACAAATTTCTTATCAGAGAA	TTCTCTGATAAGAAATTTGTCCTAAC	Reverse	High	II-C	KB944632_1_655968_656466	CRISPR-1	100	0.75	22.2	minus	Enterococcus faecalis RMC5 genomic scaffold acAqY-supercont1.4
>Chr1_719	Chr1:195413491-195413572	-	-	F	-	-	D	GTTAGGACAAATTTCTTATCAGAGAA	TTCTCTGATAAGAAATTTGTCCTAAC	Reverse	High	II-C	KB932483_1_647821_648385	CRISPR-1	100	0.75	22.2	minus	Enterococcus faecalis B2207 genomic scaffold acHYl-supercont1.5
>Chr1_719	Chr1:195413491-195413572	-	-	F	-	-	D	GTTAGGACAAATTTCTTATCAGAGAA	TTCTCTGATAAGAAATTTGTCCTAAC	Reverse	High	II-C	KB932347_1_115268_115567	CRISPR-1	100	0.75	22.2	plus	Enterococcus faecalis 182970 genomic scaffold acsSj-supercont1.1
>Chr1_719	Chr1:195413491-195413572	-	-	F	-	-	D	GTTAGGACAAATTTCTTATCAGAGAA	TTCTCTGATAAGAAATTTGTCCTAAC	Reverse	High	II-C	JVSW01000057_1_14050_14416	CRISPR-1	100	0.75	22.2	minus	Enterococcus faecalis strain 135_EFLS
>Chr1_719	Chr1:195413491-195413572	-	-	F	-	-	D	GTTAGGACAAATTTCTTATCAGAGAA	TTCTCTGATAAGAAATTTGTCCTAAC	Reverse	High	II-C	JVAI01000075_1_49579_50011	CRISPR-1	100	0.75	22.2	minus	Enterococcus faecalis strain 606_EFLS 323_50034_870500
>Chr1_719	Chr1:195413491-195413572	-	-	F	-	-	D	GTTAGGACAAATTTCTTATCAGAGAA	TTCTCTGATAAGAAATTTGTCCTAAC	Reverse	High	II-C	JVAD01000033_1_49598_50162	CRISPR-1	100	0.75	22.2	minus	Enterococcus faecalis strain 610_EFLS 82_145066_2336620
>Chr1_719	Chr1:195413491-195413572	-	-	F	-	-	D	GTTAGGACAAATTTCTTATCAGAGAA	TTCTCTGATAAGAAATTTGTCCTAAC	Reverse	High	II-C	JVOQ01000019_1_2920_3286	CRISPR-1	100	0.75	22.2	plus	Enterococcus faecalis strain 244_EFLS 64_16313_178665
>Chr1_719	Chr1:195413491-195413572	-	-	F	-	-	D	GTTAGGACAAATTTCTTATCAGAGAA	TTCTCTGATAAGAAATTTGTCCTAAC	Reverse	High	II-C	JUXZ01000078_1_56872_57436	CRISPR-1	100	0.75	22.2	plus	Enterococcus faecalis strain 664.rep1_EFLS
>Chr1_719	Chr1:195413491-195413572	-	-	F	-	-	D	GTTAGGACAAATTTCTTATCAGAGAA	TTCTCTGATAAGAAATTTGTCCTAAC	Reverse	High	II-C	JUXV01000079_1_94906_95470	CRISPR-1	100	0.75	22.2	plus	Enterococcus faecalis strain 668_EFLS 222_145066_3106698
>Chr1_719	Chr1:195413491-195413572	-	-	F	-	-	D	GTTAGGACAAATTTCTTATCAGAGAA	TTCTCTGATAAGAAATTTGTCCTAAC	Reverse	High	II-C	JUXL01000019_1_94887_95451	CRISPR-1	100	0.75	22.2	plus	Enterococcus faecalis strain 679_EFLS 51_144998_2569826
>Chr1_719	Chr1:195413491-195413572	-	-	F	-	-	D	GTTAGGACAAATTTCTTATCAGAGAA	TTCTCTGATAAGAAATTTGTCCTAAC	Reverse	High	II-C	KE350329_1_241013_241181	CRISPR-1	100	0.75	22.2	minus	Enterococcus faecalis KI-6-1-110608-1 genomic scaffold Scaffold537
>Chr1_719	Chr1:195413491-195413572	-	-	F	-	-	D	GTTAGGACAAATTTCTTATCAGAGAA	TTCTCTGATAAGAAATTTGTCCTAAC	Reverse	High	II-C	KB944694_1_657750_658182	CRISPR-1	100	0.75	22.2	minus	Enterococcus faecalis SS-7 genomic scaffold acAqA-supercont1.3
>Chr1_719	Chr1:195413491-195413572	-	-	F	-	-	D	GTTAGGACAAATTTCTTATCAGAGAA	TTCTCTGATAAGAAATTTGTCCTAAC	Reverse	High	II-C	KB944688_1_658770_659400	CRISPR-1	100	0.75	22.2	minus	Enterococcus faecalis F1 genomic scaffold acAqI-supercont1.6
>Chr1_719	Chr1:195413491-195413572	-	-	F	-	-	D	GTTAGGACAAATTTCTTATCAGAGAA	TTCTCTGATAAGAAATTTGTCCTAAC	Reverse	High	II-C	KI913060_1_1520720_1521218	CRISPR-1	100	0.75	22.2	minus	Enterococcus faecalis B347 genomic scaffold
>Chr1_719	Chr1:195413491-195413572	-	-	F	-	-	D	GTTAGGACAAATTTCTTATCAGAGAA	TTCTCTGATAAGAAATTTGTCCTAAC	Reverse	High	II-C	KI913055_1_640294_640792	CRISPR-1	100	0.75	22.2	minus	Enterococcus faecalis B345 genomic scaffold adiGf-supercont1.1
>Chr1_719	Chr1:195413491-195413572	-	-	F	-	-	D	GTTAGGACAAATTTCTTATCAGAGAA	TTCTCTGATAAGAAATTTGTCCTAAC	Reverse	High	II-C	JWAR01000059_1_96185_96749	CRISPR-1	100	0.75	22.2	plus	Enterococcus faecalis strain 1164_EFLS
>Chr1_719	Chr1:195413491-195413572	-	-	F	-	-	D	GTTAGGACAAATTTCTTATCAGAGAA	TTCTCTGATAAGAAATTTGTCCTAAC	Reverse	High	II-C	KI912988_1_1522834_1523332	CRISPR-1	100	0.75	22.2	minus	Enterococcus faecalis B301 genomic scaffold adiFR-supercont1.1
>Chr1_719	Chr1:195413491-195413572	-	-	F	-	-	D	GTTAGGACAAATTTCTTATCAGAGAA	TTCTCTGATAAGAAATTTGTCCTAAC	Reverse	High	II-C	JFAD01000013_1_32_3242	CRISPR-1	93.333	0.75	22.2	plus	Mycoplasma ovipneumoniae 14811 contig00013
>Chr1_72	Chr1:6570319-6570416	-	-	A	-	-	A	GGGGAACATCTGCCTTGGCAGAGGGCCT	AGGCCCTCTGCCAAGGCAGATGTTCCCC	Reverse	High	I-B
>Chr1_720	Chr1:195522246-195522390	-	-	-	-	-	-	CAGCCAACATCATATTGAATGGACAAAGGTTGGCAAAATTCAC	GTGAATTTTGCCAACCTTTGTCCATTCAATATGATGTTGGCTG	Reverse	Medium	II-C
>Chr1_721	Chr1:195703094-195703218	-	-	-	-	-	-	ATAAGTGTCCATGAAATCTTCACAATTTATGTTC	ATAAGTGTCCATGAAATCTTCACAATTTATGTTC	Forward	Medium	I-B
>Chr1_722	Chr1:195816425-195816542	30	-	-	-	-	-	GCTCCCACATATAAGTGAGAACATGCAGTATTT	AAATACTGCATGTTCTCACTTATATGTGGGAGC	Reverse	High	II-C
>Chr1_723	Chr1:195942446-195942594	-	-	-	-	-	-	CCTATATCTTTGAATCTCTTGTCATATGTTTCAGCATGGC	CCTATATCTTTGAATCTCTTGTCATATGTTTCAGCATGGC	Forward	High	III-B
>Chr1_724	Chr1:196295721-196295811	-	-	-	-	-	-	CATCATTCAAGATATTAGTTTTAAGTTAGGAAG	CATCATTCAAGATATTAGTTTTAAGTTAGGAAG	Forward	Medium	I-B
>Chr1_725	Chr1:196692490-196692920	-	-	-	-	-	-	TTTCTTTCTTTCTTTCTTTCTTTCT	TTTCTTTCTTTCTTTCTTTCTTTCT	Forward	High	III-B
>Chr1_726	Chr1:196731255-196731329	-	-	-	-	-	-	TATCCTTAGGCTTGCATAGCATA	TATCCTTAGGCTTGCATAGCATA	Forward	Medium	IV-A1
>Chr1_727	Chr1:197069156-197069295	-	-	-	-	-	-	GGTCTTGCTGACTTCAGGAGTGAAGCCGCAGACCTTC	GAAGGTCTGCGGCTTCACTCCTGAAGTCAGCAAGACC	Reverse	Medium	I-B
>Chr1_728	Chr1:197145952-197146056	-	-	-	-	-	-	TCTCTAAGGGTCTTTTCTGATTTCTTTTCCAA	TCTCTAAGGGTCTTTTCTGATTTCTTTTCCAA	Forward	High	II-C
>Chr1_729	Chr1:197312758-197312891	-	-	-	-	-	-	TCTGTAATATATCAACTGCATTAATCCCTTTC	GAAAGGGATTAATGCAGTTGATATATTACAGA	Reverse	High	III-A
>Chr1_73	Chr1:6929998-6930078	-	-	C	-	-	-	CACCAGGCTGTAAATGCTGTGGCGGGACA	CACCAGGCTGTAAATGCTGTGGCGGGACA	Forward	Medium	II-C
>Chr1_730	Chr1:197408246-197408332	-	-	D	-	-	-	GCAGAACTGTGAAAGAAAGTTGGGATTTT	GCAGAACTGTGAAAGAAAGTTGGGATTTT	Forward	High	II-C
>Chr1_731	Chr1:198000276-198000365	-	-	-	-	-	-	ACTCTATTCAAAACACCCTCACAGACACA	TGTGTCTGTGAGGGTGTTTTGAATAGAGT	Reverse	High	I-B
>Chr1_732	Chr1:198144368-198144503	-	-	-	-	-	-	TTATTGAACACTCACTATAAAGTACATTTGTTGAACAATATGGCT	AGCCATATTGTTCAACAAATGTACTTTATAGTGAGTGTTCAATAA	Reverse	High	II-A
>Chr1_733	Chr1:198335588-198335684	-	-	F	-	-	D	GTACTAAGCCTAGTACCCATTAGCTATT	GTACTAAGCCTAGTACCCATTAGCTATT	Forward	Medium	II-A
>Chr1_734	Chr1:198544123-198544196	-	-	F	-	-	A	AAATATACATTAAATATTGAACATTT	AAATGTTCAATATTTAATGTATATTT	Reverse	High	I-B
>Chr1_735	Chr1:199281404-199281490	-	-	-	-	-	-	TTTTATCTCTCTGTATCTGTCTGC	TTTTATCTCTCTGTATCTGTCTGC	Forward	Medium	II-C
>Chr1_736	Chr1:199557924-199558069	-	-	-	-	-	-	AAGTGAAATAAGCCAGGCACGGAAAGACAAACTTTGAATGTTCTCACTTA	TAAGTGAGAACATTCAAAGTTTGTCTTTCCGTGCCTGGCTTATTTCACTT	Reverse	Medium	III-B
>Chr1_737	Chr1:199672120-199672193	-	-	F	-	-	-	TCAACCAAATAAAAGAAACATAC	GTATGTTTCTTTTATTTGGTTGA	Reverse	High	I-B
>Chr1_738	Chr1:199782538-199782657	-	6	-	-	-	-	TTTAGTTTTACTTTAAGTCAATGATATGAATTAGATA	TTTAGTTTTACTTTAAGTCAATGATATGAATTAGATA	Forward	High	II-A	JDRX01000066_1_61_1146	CRISPR-1	79.167	0.27	23.8	plus	Clostridium novyi A str. 4570 Contig66
>Chr1_738	Chr1:199782538-199782657	-	6	-	-	-	-	TTTAGTTTTACTTTAAGTCAATGATATGAATTAGATA	TTTAGTTTTACTTTAAGTCAATGATATGAATTAGATA	Forward	High	II-A	JDRX01000055_1_30_516	CRISPR-1	79.167	0.27	23.8	plus	Clostridium novyi A str. 4570 Contig55
>Chr1_738	Chr1:199782538-199782657	-	6	-	-	-	-	TTTAGTTTTACTTTAAGTCAATGATATGAATTAGATA	TTTAGTTTTACTTTAAGTCAATGATATGAATTAGATA	Forward	High	II-A	JDRX01000034_2_14074_14834	CRISPR-2	79.167	0.27	23.8	plus	Clostridium novyi A str. 4570 Contig34
>Chr1_738	Chr1:199782538-199782657	-	6	-	-	-	-	TTTAGTTTTACTTTAAGTCAATGATATGAATTAGATA	TTTAGTTTTACTTTAAGTCAATGATATGAATTAGATA	Forward	High	II-A	AVJU01000032_1_857_1084	CRISPR-1	76.923	0.27	23.8	plus	Clostridioides difficile DA00211 gcdDA00211.contig.31
>Chr1_738	Chr1:199782538-199782657	-	6	-	-	-	-	TTTAGTTTTACTTTAAGTCAATGATATGAATTAGATA	TTTAGTTTTACTTTAAGTCAATGATATGAATTAGATA	Forward	High	II-A	KQ235753_1_192553_198060	CRISPR-1	93.75	0.27	23.8	minus	Fusobacterium gonidiaformans ATCC 25563 genomic scaffold
>Chr1_738	Chr1:199782538-199782657	-	6	-	-	-	-	TTTAGTTTTACTTTAAGTCAATGATATGAATTAGATA	TTTAGTTTTACTTTAAGTCAATGATATGAATTAGATA	Forward	High	II-A	JDRX01000063_1_18_1633	CRISPR-1	79.167	0.27	23.8	minus	Clostridium novyi A str. 4570 Contig63
>Chr1_738	Chr1:199782538-199782657	-	6	-	-	-	-	TTTAGTTTTACTTTAAGTCAATGATATGAATTAGATA	TTTAGTTTTACTTTAAGTCAATGATATGAATTAGATA	Forward	High	II-A	JDRX01000035_1_12708_14183	CRISPR-1	79.167	0.27	23.8	minus	Clostridium novyi A str. 4570 Contig35
>Chr1_738	Chr1:199782538-199782657	-	6	-	-	-	-	TTTAGTTTTACTTTAAGTCAATGATATGAATTAGATA	TTTAGTTTTACTTTAAGTCAATGATATGAATTAGATA	Forward	High	II-A	JDRX01000034_1_10_1158	CRISPR-1	79.167	0.27	23.8	minus	Clostridium novyi A str. 4570 Contig34
>Chr1_738	Chr1:199782538-199782657	-	6	-	-	-	-	TTTAGTTTTACTTTAAGTCAATGATATGAATTAGATA	TTTAGTTTTACTTTAAGTCAATGATATGAATTAGATA	Forward	High	II-A	KQ956572_4_2875_3568	CRISPR-4	93.75	0.27	23.8	minus	Fusobacterium equinum strain CMW8396 genomic scaffold Scaffold217
>Chr1_738	Chr1:199782538-199782657	-	6	-	-	-	-	TTTAGTTTTACTTTAAGTCAATGATATGAATTAGATA	TTTAGTTTTACTTTAAGTCAATGATATGAATTAGATA	Forward	High	II-A	KQ956572_3_2145_2772	CRISPR-3	93.75	0.27	23.8	minus	Fusobacterium equinum strain CMW8396 genomic scaffold Scaffold217
>Chr1_738	Chr1:199782538-199782657	-	6	-	-	-	-	TTTAGTTTTACTTTAAGTCAATGATATGAATTAGATA	TTTAGTTTTACTTTAAGTCAATGATATGAATTAGATA	Forward	High	II-A	KQ956572_2_1813_2044	CRISPR-2	93.75	0.27	23.8	minus	Fusobacterium equinum strain CMW8396 genomic scaffold Scaffold217
>Chr1_738	Chr1:199782538-199782657	-	6	-	-	-	-	TTTAGTTTTACTTTAAGTCAATGATATGAATTAGATA	TTTAGTTTTACTTTAAGTCAATGATATGAATTAGATA	Forward	High	II-A	KQ956572_1_1346_1709	CRISPR-1	93.75	0.27	23.8	minus	Fusobacterium equinum strain CMW8396 genomic scaffold Scaffold217
>Chr1_738	Chr1:199782538-199782657	-	6	-	-	-	-	TTTAGTTTTACTTTAAGTCAATGATATGAATTAGATA	TTTAGTTTTACTTTAAGTCAATGATATGAATTAGATA	Forward	High	II-A	HF923157_1_1_161	CRISPR-1	76	0.8	22.2	plus	Clostridium difficile E23 genomic scaffold
>Chr1_738	Chr1:199782538-199782657	-	6	-	-	-	-	TTTAGTTTTACTTTAAGTCAATGATATGAATTAGATA	TTTAGTTTTACTTTAAGTCAATGATATGAATTAGATA	Forward	High	II-A	GG770711_1_500177_501058	CRISPR-1	76	0.8	22.2	plus	Clostridium difficile NAP08 genomic scaffold SCAFFOLD2
>Chr1_738	Chr1:199782538-199782657	-	6	-	-	-	-	TTTAGTTTTACTTTAAGTCAATGATATGAATTAGATA	TTTAGTTTTACTTTAAGTCAATGATATGAATTAGATA	Forward	High	II-A	AWZO01000025_1_122799_124078	CRISPR-1	76	0.8	22.2	plus	Clostridioides difficile P53 gcdP53.contig.24
>Chr1_738	Chr1:199782538-199782657	-	6	-	-	-	-	TTTAGTTTTACTTTAAGTCAATGATATGAATTAGATA	TTTAGTTTTACTTTAAGTCAATGATATGAATTAGATA	Forward	High	II-A	AVMX01000023_1_129246_129671	CRISPR-1	76	0.8	22.2	plus	Clostridioides difficile P73 gcdP73.contig.22
>Chr1_738	Chr1:199782538-199782657	-	6	-	-	-	-	TTTAGTTTTACTTTAAGTCAATGATATGAATTAGATA	TTTAGTTTTACTTTAAGTCAATGATATGAATTAGATA	Forward	High	II-A	AVMU01000024_1_129455_129880	CRISPR-1	76	0.8	22.2	plus	Clostridioides difficile P70 gcdP70.contig.23
>Chr1_738	Chr1:199782538-199782657	-	6	-	-	-	-	TTTAGTTTTACTTTAAGTCAATGATATGAATTAGATA	TTTAGTTTTACTTTAAGTCAATGATATGAATTAGATA	Forward	High	II-A	AVMN01000024_2_154302_155581	CRISPR-2	76	0.8	22.2	plus	Clostridioides difficile P49 gcdP49.contig.23
>Chr1_738	Chr1:199782538-199782657	-	6	-	-	-	-	TTTAGTTTTACTTTAAGTCAATGATATGAATTAGATA	TTTAGTTTTACTTTAAGTCAATGATATGAATTAGATA	Forward	High	II-A	AVMD01000034_2_146453_148200	CRISPR-2	76	0.8	22.2	plus	Clostridioides difficile P29 gcdP29.contig.33
>Chr1_738	Chr1:199782538-199782657	-	6	-	-	-	-	TTTAGTTTTACTTTAAGTCAATGATATGAATTAGATA	TTTAGTTTTACTTTAAGTCAATGATATGAATTAGATA	Forward	High	II-A	AVMB01000018_3_237621_240166	CRISPR-3	76	0.8	22.2	plus	Clostridioides difficile P25 gcdP25.contig.17
>Chr1_738	Chr1:199782538-199782657	-	6	-	-	-	-	TTTAGTTTTACTTTAAGTCAATGATATGAATTAGATA	TTTAGTTTTACTTTAAGTCAATGATATGAATTAGATA	Forward	High	II-A	AVLR01000091_1_20028_21375	CRISPR-1	76	0.8	22.2	plus	Clostridioides difficile P8 gcdP8.contig.98
>Chr1_738	Chr1:199782538-199782657	-	6	-	-	-	-	TTTAGTTTTACTTTAAGTCAATGATATGAATTAGATA	TTTAGTTTTACTTTAAGTCAATGATATGAATTAGATA	Forward	High	II-A	AVIY01000038_1_20012_21425	CRISPR-1	76	0.8	22.2	plus	Clostridioides difficile DA00129 gcdDA00129.contig.38
>Chr1_738	Chr1:199782538-199782657	-	6	-	-	-	-	TTTAGTTTTACTTTAAGTCAATGATATGAATTAGATA	TTTAGTTTTACTTTAAGTCAATGATATGAATTAGATA	Forward	High	II-A	AVIF01000115_1_3431_4778	CRISPR-1	76	0.8	22.2	plus	Clostridioides difficile CD200 gcdCD200.contig.130
>Chr1_738	Chr1:199782538-199782657	-	6	-	-	-	-	TTTAGTTTTACTTTAAGTCAATGATATGAATTAGATA	TTTAGTTTTACTTTAAGTCAATGATATGAATTAGATA	Forward	High	II-A	AVHW01000023_1_19722_20147	CRISPR-1	76	0.8	22.2	plus	Clostridioides difficile CD160 gcdCD160.contig.23
>Chr1_738	Chr1:199782538-199782657	-	6	-	-	-	-	TTTAGTTTTACTTTAAGTCAATGATATGAATTAGATA	TTTAGTTTTACTTTAAGTCAATGATATGAATTAGATA	Forward	High	II-A	AVHU01000050_1_150297_151644	CRISPR-1	76	0.8	22.2	plus	Clostridioides difficile CD149 gcdCD149.contig.49
>Chr1_738	Chr1:199782538-199782657	-	6	-	-	-	-	TTTAGTTTTACTTTAAGTCAATGATATGAATTAGATA	TTTAGTTTTACTTTAAGTCAATGATATGAATTAGATA	Forward	High	II-A	AVHQ01000064_1_6474_7821	CRISPR-1	76	0.8	22.2	plus	Clostridioides difficile CD131 gcdCD131.contig.63
>Chr1_738	Chr1:199782538-199782657	-	6	-	-	-	-	TTTAGTTTTACTTTAAGTCAATGATATGAATTAGATA	TTTAGTTTTACTTTAAGTCAATGATATGAATTAGATA	Forward	High	II-A	AVGW01000054_1_129440_130787	CRISPR-1	76	0.8	22.2	plus	Clostridioides difficile CD43 gcdCD43.contig.53
>Chr1_738	Chr1:199782538-199782657	-	6	-	-	-	-	TTTAGTTTTACTTTAAGTCAATGATATGAATTAGATA	TTTAGTTTTACTTTAAGTCAATGATATGAATTAGATA	Forward	High	II-A	AVGM01000080_1_38851_41396	CRISPR-1	76	0.8	22.2	plus	Clostridioides difficile CD17 gcdCD17.contig.79
>Chr1_738	Chr1:199782538-199782657	-	6	-	-	-	-	TTTAGTTTTACTTTAAGTCAATGATATGAATTAGATA	TTTAGTTTTACTTTAAGTCAATGATATGAATTAGATA	Forward	High	II-A	AVKQ01000261_1_60922_62201	CRISPR-1	76	0.8	22.2	plus	UNVERIFIED_ORG: Clostridioides difficile F501 gcdF501.contig.267
>Chr1_738	Chr1:199782538-199782657	-	6	-	-	-	-	TTTAGTTTTACTTTAAGTCAATGATATGAATTAGATA	TTTAGTTTTACTTTAAGTCAATGATATGAATTAGATA	Forward	High	II-A	AVMZ01000021_1_129453_129878	CRISPR-1	76	0.8	22.2	plus	Clostridioides difficile P75 gcdP75.contig.20
>Chr1_738	Chr1:199782538-199782657	-	6	-	-	-	-	TTTAGTTTTACTTTAAGTCAATGATATGAATTAGATA	TTTAGTTTTACTTTAAGTCAATGATATGAATTAGATA	Forward	High	II-A	AVJU01000035_1_61523_62016	CRISPR-1	76	0.8	22.2	plus	Clostridioides difficile DA00211 gcdDA00211.contig.34
>Chr1_738	Chr1:199782538-199782657	-	6	-	-	-	-	TTTAGTTTTACTTTAAGTCAATGATATGAATTAGATA	TTTAGTTTTACTTTAAGTCAATGATATGAATTAGATA	Forward	High	II-A	AVHG01000065_1_3554_4901	CRISPR-1	76	0.8	22.2	plus	Clostridioides difficile CD86 gcdCD86.contig.64
>Chr1_738	Chr1:199782538-199782657	-	6	-	-	-	-	TTTAGTTTTACTTTAAGTCAATGATATGAATTAGATA	TTTAGTTTTACTTTAAGTCAATGATATGAATTAGATA	Forward	High	II-A	AVIK01000058_1_22183_23137	CRISPR-1	76	0.8	22.2	plus	Clostridioides difficile 342 gcd342.contig.61
>Chr1_738	Chr1:199782538-199782657	-	6	-	-	-	-	TTTAGTTTTACTTTAAGTCAATGATATGAATTAGATA	TTTAGTTTTACTTTAAGTCAATGATATGAATTAGATA	Forward	High	II-A	AVGY01000096_1_62094_63507	CRISPR-1	76	0.8	22.2	plus	Clostridioides difficile CD45 gcdCD45.contig.95
>Chr1_738	Chr1:199782538-199782657	-	6	-	-	-	-	TTTAGTTTTACTTTAAGTCAATGATATGAATTAGATA	TTTAGTTTTACTTTAAGTCAATGATATGAATTAGATA	Forward	High	II-A	AJXR01000180_1_23238_23992	CRISPR-1	76	0.8	22.2	plus	Paeniclostridium sordellii 8483 contig00180
>Chr1_738	Chr1:199782538-199782657	-	6	-	-	-	-	TTTAGTTTTACTTTAAGTCAATGATATGAATTAGATA	TTTAGTTTTACTTTAAGTCAATGATATGAATTAGATA	Forward	High	II-A	AVLQ01000086_1_1437_1862	CRISPR-1	76	0.8	22.2	plus	Clostridioides difficile P7 gcdP7.contig.88
>Chr1_738	Chr1:199782538-199782657	-	6	-	-	-	-	TTTAGTTTTACTTTAAGTCAATGATATGAATTAGATA	TTTAGTTTTACTTTAAGTCAATGATATGAATTAGATA	Forward	High	II-A	AVKM01000012_2_226151_227498	CRISPR-2	76	0.8	22.2	plus	Clostridioides difficile F152 gcdF152.contig.12
>Chr1_738	Chr1:199782538-199782657	-	6	-	-	-	-	TTTAGTTTTACTTTAAGTCAATGATATGAATTAGATA	TTTAGTTTTACTTTAAGTCAATGATATGAATTAGATA	Forward	High	II-A	AVGZ01000022_1_39944_42489	CRISPR-1	76	0.8	22.2	plus	Clostridioides difficile CD46 gcdCD46.contig.21
>Chr1_738	Chr1:199782538-199782657	-	6	-	-	-	-	TTTAGTTTTACTTTAAGTCAATGATATGAATTAGATA	TTTAGTTTTACTTTAAGTCAATGATATGAATTAGATA	Forward	High	II-A	AVMT01000026_2_193380_194661	CRISPR-2	76	0.8	22.2	plus	Clostridioides difficile P69 gcdP69.contig.25
>Chr1_738	Chr1:199782538-199782657	-	6	-	-	-	-	TTTAGTTTTACTTTAAGTCAATGATATGAATTAGATA	TTTAGTTTTACTTTAAGTCAATGATATGAATTAGATA	Forward	High	II-A	AVKA01000010_5_761076_763621	CRISPR-5	76	0.8	22.2	plus	Clostridioides difficile DA00244 gcdDA00244.contig.9
>Chr1_738	Chr1:199782538-199782657	-	6	-	-	-	-	TTTAGTTTTACTTTAAGTCAATGATATGAATTAGATA	TTTAGTTTTACTTTAAGTCAATGATATGAATTAGATA	Forward	High	II-A	AVMG01000023_1_39920_42465	CRISPR-1	76	0.8	22.2	plus	Clostridioides difficile P32 gcdP32.contig.23
>Chr1_738	Chr1:199782538-199782657	-	6	-	-	-	-	TTTAGTTTTACTTTAAGTCAATGATATGAATTAGATA	TTTAGTTTTACTTTAAGTCAATGATATGAATTAGATA	Forward	High	II-A	AVME01000028_1_131872_132631	CRISPR-1	76	0.8	22.2	plus	Clostridioides difficile P30 gcdP30.contig.27
>Chr1_738	Chr1:199782538-199782657	-	6	-	-	-	-	TTTAGTTTTACTTTAAGTCAATGATATGAATTAGATA	TTTAGTTTTACTTTAAGTCAATGATATGAATTAGATA	Forward	High	II-A	AVHY01000037_1_164428_165775	CRISPR-1	76	0.8	22.2	plus	Clostridioides difficile CD166 gcdCD166.contig.36
>Chr1_738	Chr1:199782538-199782657	-	6	-	-	-	-	TTTAGTTTTACTTTAAGTCAATGATATGAATTAGATA	TTTAGTTTTACTTTAAGTCAATGATATGAATTAGATA	Forward	High	II-A	AVNG01000008_2_347547_347904	CRISPR-2	76	0.8	22.2	plus	Clostridioides difficile F548 gcdF548.contig.7
>Chr1_738	Chr1:199782538-199782657	-	6	-	-	-	-	TTTAGTTTTACTTTAAGTCAATGATATGAATTAGATA	TTTAGTTTTACTTTAAGTCAATGATATGAATTAGATA	Forward	High	II-A	AVHD01000060_1_53513_53935	CRISPR-1	76	0.8	22.2	plus	Clostridioides difficile CD68 gcdCD68.contig.59
>Chr1_738	Chr1:199782538-199782657	-	6	-	-	-	-	TTTAGTTTTACTTTAAGTCAATGATATGAATTAGATA	TTTAGTTTTACTTTAAGTCAATGATATGAATTAGATA	Forward	High	II-A	AVMA01000037_1_1_1619	CRISPR-1	76	0.8	22.2	plus	Clostridioides difficile P24 gcdP24.contig.37
>Chr1_738	Chr1:199782538-199782657	-	6	-	-	-	-	TTTAGTTTTACTTTAAGTCAATGATATGAATTAGATA	TTTAGTTTTACTTTAAGTCAATGATATGAATTAGATA	Forward	High	II-A	ADEH01000016_1_203_687	CRISPR-1	76	0.8	22.2	minus	Clostridioides difficile 6407 contig_16
>Chr1_739	Chr1:200206491-200206567	-	-	F	-	-	-	GAGTCAGTTACCCAGTTACTCTATGA	GAGTCAGTTACCCAGTTACTCTATGA	Forward	Medium	I-B
>Chr1_74	Chr1:6965200-6965315	-	-	-	-	-	-	TGTGTCTGTGCATGTGTGCATGTGTGTGGG	TGTGTCTGTGCATGTGTGCATGTGTGTGGG	Forward	Medium	I-B
>Chr1_740	Chr1:200924857-200924967	-	-	-	-	-	-	ATAATTAAAAATGTTATCTAAGGCTGAGTAC	GTACTCAGCCTTAGATAACATTTTTAATTAT	Reverse	Medium	I-B
>Chr1_741	Chr1:201303249-201303396	-	-	-	-	-	-	TTCAAGCAATCCTCCCGCCTCAGACTTCCAAGTAGCTG	TTCAAGCAATCCTCCCGCCTCAGACTTCCAAGTAGCTG	Forward	Medium	III-D
>Chr1_742	Chr1:201442489-201442612	-	-	-	-	-	-	ATAAACAAAATGTGATATATACATACAATGGAATA	TATTCCATTGTATGTATATATCACATTTTGTTTAT	Reverse	High	I-B
>Chr1_743	Chr1:201479994-201480112	-	-	-	-	-	-	AAGGTCTTCAAACAGTCTATAGCATATATTAAGCACAC	GTGTGCTTAATATATGCTATAGACTGTTTGAAGACCTT	Reverse	High	I-B
>Chr1_744	Chr1:201597543-201597643	-	-	C	-	-	C	CCCTTCCCACAGGCTGCAGAGCCCGTGCTCCACC	CCCTTCCCACAGGCTGCAGAGCCCGTGCTCCACC	Forward	Medium	I-C
>Chr1_745	Chr1:202354996-202355100	-	-	C	-	-	-	TTTTTGTATTTTTAGTAGAGACGGGGTTT	TTTTTGTATTTTTAGTAGAGACGGGGTTT	Forward	High	II-A
>Chr1_746	Chr1:202366919-202367003	-	-	-	-	-	-	CATGTGCATAGTTTTATGTACCAAAA	CATGTGCATAGTTTTATGTACCAAAA	Forward	Medium	II-A
>Chr1_747	Chr1:202444790-202444868	-	-	F	-	-	-	TTCCTTCACTCTTTTGGATGATTG	TTCCTTCACTCTTTTGGATGATTG	Forward	High	III-D	JTCM01000011_2_1069836_1070022	CRISPR-2	81.818	0.23	23.8	minus	Hassallia byssoidea VB512170 scaffold_4
>Chr1_747	Chr1:202444790-202444868	-	-	F	-	-	-	TTCCTTCACTCTTTTGGATGATTG	TTCCTTCACTCTTTTGGATGATTG	Forward	High	III-D	JTCM01000011_1_1068885_1069725	CRISPR-1	81.818	0.23	23.8	minus	Hassallia byssoidea VB512170 scaffold_4
>Chr1_748	Chr1:202786883-202786972	-	-	-	-	-	-	TAAATATACAAAAAGCTAAGATCTTAG	CTAAGATCTTAGCTTTTTGTATATTTA	Reverse	High	II-C
>Chr1_749	Chr1:203002227-203002312	-	-	-	-	-	-	ATGTTACAAAGTACATTCACAAGG	CCTTGTGAATGTACTTTGTAACAT	Reverse	High	I-B
>Chr1_75	Chr1:7015791-7015895	-	-	E	-	-	E	GAAGGCAAAGGGGAAGCAGGCATGTCCTGCATGGCTG	CAGCCATGCAGGACATGCCTGCTTCCCCTTTGCCTTC	Reverse	Medium	IV-A1	AM746676_4_8022139_8022791	CRISPR-4	100	0.8	22.2	plus	Sorangium cellulosum 'So ce 56' complete genome.
>Chr1_750	Chr1:203167119-203167213	-	-	F	-	-	D	GGGGGAGCCTGGAGCCCCTGTGT	GGGGGAGCCTGGAGCCCCTGTGT	Forward	High	I-G
>Chr1_751	Chr1:203234593-203234717	-	-	-	-	-	-	GAACATAAATTGTGAAAATTTCATGGACATTTAT	ATAAATGTCCATGAAATTTTCACAATTTATGTTC	Reverse	High	I-B
>Chr1_752	Chr1:203682114-203682222	-	-	E	-	-	-	GGGCTTTGGAGGATTTTGACATCTTCTATCAAGTTGTC	GGGCTTTGGAGGATTTTGACATCTTCTATCAAGTTGTC	Forward	High	II-A	JH993797_4_3627989_3629979	CRISPR-4	88.235	0.86	22.2	minus	Leptolyngbya sp. PCC 7375 genomic scaffold Lepto7375DRAFT_LPA.5
>Chr1_752	Chr1:203682114-203682222	-	-	E	-	-	-	GGGCTTTGGAGGATTTTGACATCTTCTATCAAGTTGTC	GGGCTTTGGAGGATTTTGACATCTTCTATCAAGTTGTC	Forward	High	II-A	AWNH01000018_1_569_2259	CRISPR-1	88.235	0.86	22.2	minus	Leptolyngbya sp. Heron Island J 114
>Chr1_753	Chr1:204069425-204069527	-	-	-	-	-	-	ATTTGCATCCCCATTTTTCCTATAGATAGGAT	ATTTGCATCCCCATTTTTCCTATAGATAGGAT	Forward	High	I-B
>Chr1_754	Chr1:204755923-204755998	-	-	F	-	-	D	CTTCCACAGCCATGGGGAATAGC	GCTATTCCCCATGGCTGTGGAAG	Reverse	Medium	II-C	CP001291_4_2726175_2729812	CRISPR-4	88.889	0.25	23.8	minus	Cyanothece sp. PCC 7424
>Chr1_754	Chr1:204755923-204755998	-	-	F	-	-	D	CTTCCACAGCCATGGGGAATAGC	GCTATTCCCCATGGCTGTGGAAG	Reverse	Medium	II-C	AVAB01000001_2_819907_821340	CRISPR-2	88.889	0.25	23.8	minus	Lactobacillus fermentum MTCC 8711 contig001
>Chr1_754	Chr1:204755923-204755998	-	-	F	-	-	D	CTTCCACAGCCATGGGGAATAGC	GCTATTCCCCATGGCTGTGGAAG	Reverse	Medium	II-C	AVAB01000001_1_817283_818532	CRISPR-1	88.889	0.25	23.8	minus	Lactobacillus fermentum MTCC 8711 contig001
>Chr1_754	Chr1:204755923-204755998	-	-	F	-	-	D	CTTCCACAGCCATGGGGAATAGC	GCTATTCCCCATGGCTGTGGAAG	Reverse	Medium	II-C	JOKA01000008_1_273884_274157	CRISPR-1	88.889	0.25	23.8	plus	Lactobacillus brevis strain DmCS_003 contig6
>Chr1_754	Chr1:204755923-204755998	-	-	F	-	-	D	CTTCCACAGCCATGGGGAATAGC	GCTATTCCCCATGGCTGTGGAAG	Reverse	Medium	II-C	LBDG01000018_1_31076_32569	CRISPR-1	88.889	0.25	23.8	minus	Limosilactobacillus fermentum strain 39 Contig_43
>Chr1_754	Chr1:204755923-204755998	-	-	F	-	-	D	CTTCCACAGCCATGGGGAATAGC	GCTATTCCCCATGGCTGTGGAAG	Reverse	Medium	II-C	CVQW01000008_1_268773_270082	CRISPR-1	88.889	0.25	23.8	plus	Lactobacillus mucosae LM1 genome assembly Lactobacillus mucosae
>Chr1_755	Chr1:205310607-205310702	-	-	-	-	-	-	ACACACACACACCAATCACCACACTCAGCCT	AGGCTGAGTGTGGTGATTGGTGTGTGTGTGT	Reverse	High	I-B
>Chr1_756	Chr1:205603556-205603673	-	-	-	-	-	-	ATGCCACAGGGTGAGGGGTAATGTAGCACCATAGAGAAACATACA	TGTATGTTTCTCTATGGTGCTACATTACCCCTCACCCTGTGGCAT	Reverse	Medium	II-A
>Chr1_757	Chr1:205846516-205846584	-	-	F	-	-	D	AGGCCGCATTAACCAAATTATATT	AGGCCGCATTAACCAAATTATATT	Forward	High	I-G	CP000806_4_3921432_3921611	CRISPR-4	88.889	0.23	23.8	plus	Cyanothece sp. ATCC 51142 circular chromosome
>Chr1_757	Chr1:205846516-205846584	-	-	F	-	-	D	AGGCCGCATTAACCAAATTATATT	AGGCCGCATTAACCAAATTATATT	Forward	High	I-G	AGJC02000001_1_124625_124804	CRISPR-1	88.889	0.23	23.8	plus	Crocosphaera subtropica ATCC 51472 Cy51472_Contig181.1_C
>Chr1_758	Chr1:206019780-206019873	-	-	C	7	-	B	GTTAATCTATTATATAATAGATTAACATA	GTTAATCTATTATATAATAGATTAACATA	Forward	High	I-B	AHJS01000002_4_34291_35150	CRISPR-4	81.818	0.24	23.8	minus	Sulfolobus islandicus M.16.46 contig002
>Chr1_758	Chr1:206019780-206019873	-	-	C	7	-	B	GTTAATCTATTATATAATAGATTAACATA	GTTAATCTATTATATAATAGATTAACATA	Forward	High	I-B	AHJS01000002_4_34291_35150	CRISPR-4	84.211	0.71	22.2	plus	Sulfolobus islandicus M.16.46 contig002
>Chr1_758	Chr1:206019780-206019873	-	-	C	7	-	B	GTTAATCTATTATATAATAGATTAACATA	GTTAATCTATTATATAATAGATTAACATA	Forward	High	I-B	AHJP01000002_2_18824_19290	CRISPR-2	81.818	0.24	23.8	plus	Sulfolobus islandicus M.16.30 contig002
>Chr1_758	Chr1:206019780-206019873	-	-	C	7	-	B	GTTAATCTATTATATAATAGATTAACATA	GTTAATCTATTATATAATAGATTAACATA	Forward	High	I-B	AHJP01000002_2_18824_19290	CRISPR-2	84.211	0.71	22.2	minus	Sulfolobus islandicus M.16.30 contig002
>Chr1_758	Chr1:206019780-206019873	-	-	C	7	-	B	GTTAATCTATTATATAATAGATTAACATA	GTTAATCTATTATATAATAGATTAACATA	Forward	High	I-B	LOBW01000074_1_77_4353	CRISPR-1	84.211	0.71	22.2	minus	Thermocladium sp. ECH_B 100231
>Chr1_758	Chr1:206019780-206019873	-	-	C	7	-	B	GTTAATCTATTATATAATAGATTAACATA	GTTAATCTATTATATAATAGATTAACATA	Forward	High	I-B	LOBW01000074_1_77_4353	CRISPR-1	84.211	0.71	22.2	plus	Thermocladium sp. ECH_B 100231
>Chr1_758	Chr1:206019780-206019873	-	-	C	7	-	B	GTTAATCTATTATATAATAGATTAACATA	GTTAATCTATTATATAATAGATTAACATA	Forward	High	I-B	CP002426_2_365878_373325	CRISPR-2	84.211	0.71	22.2	minus	Sulfolobus islandicus HVE10/4
>Chr1_758	Chr1:206019780-206019873	-	-	C	7	-	B	GTTAATCTATTATATAATAGATTAACATA	GTTAATCTATTATATAATAGATTAACATA	Forward	High	I-B	CP002426_2_365878_373325	CRISPR-2	84.211	0.71	22.2	plus	Sulfolobus islandicus HVE10/4
>Chr1_758	Chr1:206019780-206019873	-	-	C	7	-	B	GTTAATCTATTATATAATAGATTAACATA	GTTAATCTATTATATAATAGATTAACATA	Forward	High	I-B	CP002426_1_355291_361827	CRISPR-1	84.211	0.71	22.2	minus	Sulfolobus islandicus HVE10/4
>Chr1_758	Chr1:206019780-206019873	-	-	C	7	-	B	GTTAATCTATTATATAATAGATTAACATA	GTTAATCTATTATATAATAGATTAACATA	Forward	High	I-B	CP002426_1_355291_361827	CRISPR-1	84.211	0.71	22.2	plus	Sulfolobus islandicus HVE10/4
>Chr1_758	Chr1:206019780-206019873	-	-	C	7	-	B	GTTAATCTATTATATAATAGATTAACATA	GTTAATCTATTATATAATAGATTAACATA	Forward	High	I-B	CP002425_2_736642_742630	CRISPR-2	84.211	0.71	22.2	minus	Sulfolobus islandicus REY15A
>Chr1_758	Chr1:206019780-206019873	-	-	C	7	-	B	GTTAATCTATTATATAATAGATTAACATA	GTTAATCTATTATATAATAGATTAACATA	Forward	High	I-B	CP002425_2_736642_742630	CRISPR-2	84.211	0.71	22.2	plus	Sulfolobus islandicus REY15A
>Chr1_758	Chr1:206019780-206019873	-	-	C	7	-	B	GTTAATCTATTATATAATAGATTAACATA	GTTAATCTATTATATAATAGATTAACATA	Forward	High	I-B	CP002425_1_725209_732591	CRISPR-1	84.211	0.71	22.2	minus	Sulfolobus islandicus REY15A
>Chr1_758	Chr1:206019780-206019873	-	-	C	7	-	B	GTTAATCTATTATATAATAGATTAACATA	GTTAATCTATTATATAATAGATTAACATA	Forward	High	I-B	CP002425_1_725209_732591	CRISPR-1	84.211	0.71	22.2	plus	Sulfolobus islandicus REY15A
>Chr1_758	Chr1:206019780-206019873	-	-	C	7	-	B	GTTAATCTATTATATAATAGATTAACATA	GTTAATCTATTATATAATAGATTAACATA	Forward	High	I-B	AHJL01000003_3_27857_30985	CRISPR-3	84.211	0.71	22.2	minus	Sulfolobus islandicus M.16.12 contig003
>Chr1_758	Chr1:206019780-206019873	-	-	C	7	-	B	GTTAATCTATTATATAATAGATTAACATA	GTTAATCTATTATATAATAGATTAACATA	Forward	High	I-B	AHJL01000003_3_27857_30985	CRISPR-3	84.211	0.71	22.2	plus	Sulfolobus islandicus M.16.12 contig003
>Chr1_758	Chr1:206019780-206019873	-	-	C	7	-	B	GTTAATCTATTATATAATAGATTAACATA	GTTAATCTATTATATAATAGATTAACATA	Forward	High	I-B	AHJL01000003_2_19309_23263	CRISPR-2	84.211	0.71	22.2	minus	Sulfolobus islandicus M.16.12 contig003
>Chr1_758	Chr1:206019780-206019873	-	-	C	7	-	B	GTTAATCTATTATATAATAGATTAACATA	GTTAATCTATTATATAATAGATTAACATA	Forward	High	I-B	AHJL01000003_2_19309_23263	CRISPR-2	84.211	0.71	22.2	plus	Sulfolobus islandicus M.16.12 contig003
>Chr1_758	Chr1:206019780-206019873	-	-	C	7	-	B	GTTAATCTATTATATAATAGATTAACATA	GTTAATCTATTATATAATAGATTAACATA	Forward	High	I-B	AHJK01000001_2_910343_917169	CRISPR-2	84.211	0.71	22.2	minus	Sulfolobus islandicus M.16.2 chromosome
>Chr1_758	Chr1:206019780-206019873	-	-	C	7	-	B	GTTAATCTATTATATAATAGATTAACATA	GTTAATCTATTATATAATAGATTAACATA	Forward	High	I-B	AHJK01000001_2_910343_917169	CRISPR-2	84.211	0.71	22.2	plus	Sulfolobus islandicus M.16.2 chromosome
>Chr1_758	Chr1:206019780-206019873	-	-	C	7	-	B	GTTAATCTATTATATAATAGATTAACATA	GTTAATCTATTATATAATAGATTAACATA	Forward	High	I-B	AHJK01000001_1_900579_905746	CRISPR-1	84.211	0.71	22.2	minus	Sulfolobus islandicus M.16.2 chromosome
>Chr1_758	Chr1:206019780-206019873	-	-	C	7	-	B	GTTAATCTATTATATAATAGATTAACATA	GTTAATCTATTATATAATAGATTAACATA	Forward	High	I-B	AHJK01000001_1_900579_905746	CRISPR-1	84.211	0.71	22.2	plus	Sulfolobus islandicus M.16.2 chromosome
>Chr1_758	Chr1:206019780-206019873	-	-	C	7	-	B	GTTAATCTATTATATAATAGATTAACATA	GTTAATCTATTATATAATAGATTAACATA	Forward	High	I-B	AE006641_8_1811198_1815558	CRISPR-8	84.211	0.71	22.2	minus	Sulfolobus solfataricus P2
>Chr1_758	Chr1:206019780-206019873	-	-	C	7	-	B	GTTAATCTATTATATAATAGATTAACATA	GTTAATCTATTATATAATAGATTAACATA	Forward	High	I-B	AE006641_8_1811198_1815558	CRISPR-8	84.211	0.71	22.2	plus	Sulfolobus solfataricus P2
>Chr1_758	Chr1:206019780-206019873	-	-	C	7	-	B	GTTAATCTATTATATAATAGATTAACATA	GTTAATCTATTATATAATAGATTAACATA	Forward	High	I-B	AE006641_7_1809772_1811222	CRISPR-7	84.211	0.71	22.2	minus	Sulfolobus solfataricus P2
>Chr1_758	Chr1:206019780-206019873	-	-	C	7	-	B	GTTAATCTATTATATAATAGATTAACATA	GTTAATCTATTATATAATAGATTAACATA	Forward	High	I-B	AE006641_7_1809772_1811222	CRISPR-7	84.211	0.71	22.2	plus	Sulfolobus solfataricus P2
>Chr1_758	Chr1:206019780-206019873	-	-	C	7	-	B	GTTAATCTATTATATAATAGATTAACATA	GTTAATCTATTATATAATAGATTAACATA	Forward	High	I-B	AE006641_6_1744006_1744418	CRISPR-6	84.211	0.71	22.2	minus	Sulfolobus solfataricus P2
>Chr1_758	Chr1:206019780-206019873	-	-	C	7	-	B	GTTAATCTATTATATAATAGATTAACATA	GTTAATCTATTATATAATAGATTAACATA	Forward	High	I-B	AE006641_6_1744006_1744418	CRISPR-6	84.211	0.71	22.2	plus	Sulfolobus solfataricus P2
>Chr1_758	Chr1:206019780-206019873	-	-	C	7	-	B	GTTAATCTATTATATAATAGATTAACATA	GTTAATCTATTATATAATAGATTAACATA	Forward	High	I-B	AHJM01000001_2_882226_884783	CRISPR-2	84.211	0.71	22.2	minus	Sulfolobus islandicus M.16.13 contig001
>Chr1_758	Chr1:206019780-206019873	-	-	C	7	-	B	GTTAATCTATTATATAATAGATTAACATA	GTTAATCTATTATATAATAGATTAACATA	Forward	High	I-B	AHJM01000001_2_882226_884783	CRISPR-2	84.211	0.71	22.2	plus	Sulfolobus islandicus M.16.13 contig001
>Chr1_758	Chr1:206019780-206019873	-	-	C	7	-	B	GTTAATCTATTATATAATAGATTAACATA	GTTAATCTATTATATAATAGATTAACATA	Forward	High	I-B	ACUK01000271_1_17_1074	CRISPR-1	84.211	0.71	22.2	minus	Saccharolobus solfataricus 98/2 contig274
>Chr1_758	Chr1:206019780-206019873	-	-	C	7	-	B	GTTAATCTATTATATAATAGATTAACATA	GTTAATCTATTATATAATAGATTAACATA	Forward	High	I-B	ACUK01000271_1_17_1074	CRISPR-1	84.211	0.71	22.2	plus	Saccharolobus solfataricus 98/2 contig274
>Chr1_758	Chr1:206019780-206019873	-	-	C	7	-	B	GTTAATCTATTATATAATAGATTAACATA	GTTAATCTATTATATAATAGATTAACATA	Forward	High	I-B	ACUK01000127_2_4546_4892	CRISPR-2	84.211	0.71	22.2	minus	Saccharolobus solfataricus 98/2 contig127
>Chr1_758	Chr1:206019780-206019873	-	-	C	7	-	B	GTTAATCTATTATATAATAGATTAACATA	GTTAATCTATTATATAATAGATTAACATA	Forward	High	I-B	ACUK01000127_2_4546_4892	CRISPR-2	84.211	0.71	22.2	plus	Saccharolobus solfataricus 98/2 contig127
>Chr1_758	Chr1:206019780-206019873	-	-	C	7	-	B	GTTAATCTATTATATAATAGATTAACATA	GTTAATCTATTATATAATAGATTAACATA	Forward	High	I-B	ACUK01000127_1_210_4570	CRISPR-1	84.211	0.71	22.2	minus	Saccharolobus solfataricus 98/2 contig127
>Chr1_758	Chr1:206019780-206019873	-	-	C	7	-	B	GTTAATCTATTATATAATAGATTAACATA	GTTAATCTATTATATAATAGATTAACATA	Forward	High	I-B	ACUK01000127_1_210_4570	CRISPR-1	84.211	0.71	22.2	plus	Saccharolobus solfataricus 98/2 contig127
>Chr1_758	Chr1:206019780-206019873	-	-	C	7	-	B	GTTAATCTATTATATAATAGATTAACATA	GTTAATCTATTATATAATAGATTAACATA	Forward	High	I-B	ACUK01000010_1_2373_2786	CRISPR-1	84.211	0.71	22.2	minus	Saccharolobus solfataricus 98/2 contig10
>Chr1_758	Chr1:206019780-206019873	-	-	C	7	-	B	GTTAATCTATTATATAATAGATTAACATA	GTTAATCTATTATATAATAGATTAACATA	Forward	High	I-B	ACUK01000010_1_2373_2786	CRISPR-1	84.211	0.71	22.2	plus	Saccharolobus solfataricus 98/2 contig10
>Chr1_758	Chr1:206019780-206019873	-	-	C	7	-	B	GTTAATCTATTATATAATAGATTAACATA	GTTAATCTATTATATAATAGATTAACATA	Forward	High	I-B	CP011056_5_2557814_2558227	CRISPR-5	84.211	0.71	22.2	minus	Saccharolobus solfataricus strain SARC-C chromosome
>Chr1_758	Chr1:206019780-206019873	-	-	C	7	-	B	GTTAATCTATTATATAATAGATTAACATA	GTTAATCTATTATATAATAGATTAACATA	Forward	High	I-B	CP011056_5_2557814_2558227	CRISPR-5	84.211	0.71	22.2	plus	Saccharolobus solfataricus strain SARC-C chromosome
>Chr1_758	Chr1:206019780-206019873	-	-	C	7	-	B	GTTAATCTATTATATAATAGATTAACATA	GTTAATCTATTATATAATAGATTAACATA	Forward	High	I-B	CP011055_5_2557814_2558227	CRISPR-5	84.211	0.71	22.2	minus	Saccharolobus solfataricus strain SARC-B chromosome
>Chr1_758	Chr1:206019780-206019873	-	-	C	7	-	B	GTTAATCTATTATATAATAGATTAACATA	GTTAATCTATTATATAATAGATTAACATA	Forward	High	I-B	CP011055_5_2557814_2558227	CRISPR-5	84.211	0.71	22.2	plus	Saccharolobus solfataricus strain SARC-B chromosome
>Chr1_758	Chr1:206019780-206019873	-	-	C	7	-	B	GTTAATCTATTATATAATAGATTAACATA	GTTAATCTATTATATAATAGATTAACATA	Forward	High	I-B	CP011057_5_2557814_2558227	CRISPR-5	84.211	0.71	22.2	minus	Sulfolobus solfataricus strain SULA
>Chr1_758	Chr1:206019780-206019873	-	-	C	7	-	B	GTTAATCTATTATATAATAGATTAACATA	GTTAATCTATTATATAATAGATTAACATA	Forward	High	I-B	CP011057_5_2557814_2558227	CRISPR-5	84.211	0.71	22.2	plus	Sulfolobus solfataricus strain SULA
>Chr1_758	Chr1:206019780-206019873	-	-	C	7	-	B	GTTAATCTATTATATAATAGATTAACATA	GTTAATCTATTATATAATAGATTAACATA	Forward	High	I-B	CP003928_2_353820_360963	CRISPR-2	84.211	0.71	22.2	minus	Sulfolobus islandicus LAL14/1
>Chr1_758	Chr1:206019780-206019873	-	-	C	7	-	B	GTTAATCTATTATATAATAGATTAACATA	GTTAATCTATTATATAATAGATTAACATA	Forward	High	I-B	CP003928_2_353820_360963	CRISPR-2	84.211	0.71	22.2	plus	Sulfolobus islandicus LAL14/1
>Chr1_758	Chr1:206019780-206019873	-	-	C	7	-	B	GTTAATCTATTATATAATAGATTAACATA	GTTAATCTATTATATAATAGATTAACATA	Forward	High	I-B	CP003928_1_344177_349769	CRISPR-1	84.211	0.71	22.2	minus	Sulfolobus islandicus LAL14/1
>Chr1_758	Chr1:206019780-206019873	-	-	C	7	-	B	GTTAATCTATTATATAATAGATTAACATA	GTTAATCTATTATATAATAGATTAACATA	Forward	High	I-B	CP003928_1_344177_349769	CRISPR-1	84.211	0.71	22.2	plus	Sulfolobus islandicus LAL14/1
>Chr1_758	Chr1:206019780-206019873	-	-	C	7	-	B	GTTAATCTATTATATAATAGATTAACATA	GTTAATCTATTATATAATAGATTAACATA	Forward	High	I-B	AHJT01000001_3_888596_893136	CRISPR-3	84.211	0.71	22.2	minus	Sulfolobus islandicus M.16.47 chromosome
>Chr1_758	Chr1:206019780-206019873	-	-	C	7	-	B	GTTAATCTATTATATAATAGATTAACATA	GTTAATCTATTATATAATAGATTAACATA	Forward	High	I-B	AHJT01000001_3_888596_893136	CRISPR-3	84.211	0.71	22.2	plus	Sulfolobus islandicus M.16.47 chromosome
>Chr1_758	Chr1:206019780-206019873	-	-	C	7	-	B	GTTAATCTATTATATAATAGATTAACATA	GTTAATCTATTATATAATAGATTAACATA	Forward	High	I-B	AHJT01000001_2_878512_883999	CRISPR-2	84.211	0.71	22.2	minus	Sulfolobus islandicus M.16.47 chromosome
>Chr1_758	Chr1:206019780-206019873	-	-	C	7	-	B	GTTAATCTATTATATAATAGATTAACATA	GTTAATCTATTATATAATAGATTAACATA	Forward	High	I-B	AHJT01000001_2_878512_883999	CRISPR-2	84.211	0.71	22.2	plus	Sulfolobus islandicus M.16.47 chromosome
>Chr1_758	Chr1:206019780-206019873	-	-	C	7	-	B	GTTAATCTATTATATAATAGATTAACATA	GTTAATCTATTATATAATAGATTAACATA	Forward	High	I-B	AHJS01000002_3_30908_34251	CRISPR-3	84.211	0.71	22.2	minus	Sulfolobus islandicus M.16.46 contig002
>Chr1_758	Chr1:206019780-206019873	-	-	C	7	-	B	GTTAATCTATTATATAATAGATTAACATA	GTTAATCTATTATATAATAGATTAACATA	Forward	High	I-B	AHJS01000002_3_30908_34251	CRISPR-3	84.211	0.71	22.2	plus	Sulfolobus islandicus M.16.46 contig002
>Chr1_758	Chr1:206019780-206019873	-	-	C	7	-	B	GTTAATCTATTATATAATAGATTAACATA	GTTAATCTATTATATAATAGATTAACATA	Forward	High	I-B	AHJS01000002_2_20332_26310	CRISPR-2	84.211	0.71	22.2	minus	Sulfolobus islandicus M.16.46 contig002
>Chr1_758	Chr1:206019780-206019873	-	-	C	7	-	B	GTTAATCTATTATATAATAGATTAACATA	GTTAATCTATTATATAATAGATTAACATA	Forward	High	I-B	AHJS01000002_2_20332_26310	CRISPR-2	84.211	0.71	22.2	plus	Sulfolobus islandicus M.16.46 contig002
>Chr1_758	Chr1:206019780-206019873	-	-	C	7	-	B	GTTAATCTATTATATAATAGATTAACATA	GTTAATCTATTATATAATAGATTAACATA	Forward	High	I-B	AHJR01000001_2_860409_865758	CRISPR-2	84.211	0.71	22.2	minus	Sulfolobus islandicus M.16.43 chromosome
>Chr1_758	Chr1:206019780-206019873	-	-	C	7	-	B	GTTAATCTATTATATAATAGATTAACATA	GTTAATCTATTATATAATAGATTAACATA	Forward	High	I-B	AHJR01000001_2_860409_865758	CRISPR-2	84.211	0.71	22.2	plus	Sulfolobus islandicus M.16.43 chromosome
>Chr1_758	Chr1:206019780-206019873	-	-	C	7	-	B	GTTAATCTATTATATAATAGATTAACATA	GTTAATCTATTATATAATAGATTAACATA	Forward	High	I-B	AHJR01000001_1_849695_855813	CRISPR-1	84.211	0.71	22.2	minus	Sulfolobus islandicus M.16.43 chromosome
>Chr1_758	Chr1:206019780-206019873	-	-	C	7	-	B	GTTAATCTATTATATAATAGATTAACATA	GTTAATCTATTATATAATAGATTAACATA	Forward	High	I-B	AHJR01000001_1_849695_855813	CRISPR-1	84.211	0.71	22.2	plus	Sulfolobus islandicus M.16.43 chromosome
>Chr1_758	Chr1:206019780-206019873	-	-	C	7	-	B	GTTAATCTATTATATAATAGATTAACATA	GTTAATCTATTATATAATAGATTAACATA	Forward	High	I-B	AHJQ01000001_2_872895_879512	CRISPR-2	84.211	0.71	22.2	minus	Sulfolobus islandicus M.16.40 chromosome
>Chr1_758	Chr1:206019780-206019873	-	-	C	7	-	B	GTTAATCTATTATATAATAGATTAACATA	GTTAATCTATTATATAATAGATTAACATA	Forward	High	I-B	AHJQ01000001_2_872895_879512	CRISPR-2	84.211	0.71	22.2	plus	Sulfolobus islandicus M.16.40 chromosome
>Chr1_758	Chr1:206019780-206019873	-	-	C	7	-	B	GTTAATCTATTATATAATAGATTAACATA	GTTAATCTATTATATAATAGATTAACATA	Forward	High	I-B	AHJQ01000001_1_864477_867976	CRISPR-1	84.211	0.71	22.2	minus	Sulfolobus islandicus M.16.40 chromosome
>Chr1_758	Chr1:206019780-206019873	-	-	C	7	-	B	GTTAATCTATTATATAATAGATTAACATA	GTTAATCTATTATATAATAGATTAACATA	Forward	High	I-B	AHJQ01000001_1_864477_867976	CRISPR-1	84.211	0.71	22.2	plus	Sulfolobus islandicus M.16.40 chromosome
>Chr1_758	Chr1:206019780-206019873	-	-	C	7	-	B	GTTAATCTATTATATAATAGATTAACATA	GTTAATCTATTATATAATAGATTAACATA	Forward	High	I-B	AHJP01000004_1_29_5557	CRISPR-1	84.211	0.71	22.2	minus	Sulfolobus islandicus M.16.30 contig004
>Chr1_758	Chr1:206019780-206019873	-	-	C	7	-	B	GTTAATCTATTATATAATAGATTAACATA	GTTAATCTATTATATAATAGATTAACATA	Forward	High	I-B	AHJP01000004_1_29_5557	CRISPR-1	84.211	0.71	22.2	plus	Sulfolobus islandicus M.16.30 contig004
>Chr1_758	Chr1:206019780-206019873	-	-	C	7	-	B	GTTAATCTATTATATAATAGATTAACATA	GTTAATCTATTATATAATAGATTAACATA	Forward	High	I-B	AHJP01000003_2_5514_7515	CRISPR-2	84.211	0.71	22.2	minus	Sulfolobus islandicus M.16.30 contig003
>Chr1_758	Chr1:206019780-206019873	-	-	C	7	-	B	GTTAATCTATTATATAATAGATTAACATA	GTTAATCTATTATATAATAGATTAACATA	Forward	High	I-B	AHJP01000003_2_5514_7515	CRISPR-2	84.211	0.71	22.2	plus	Sulfolobus islandicus M.16.30 contig003
>Chr1_758	Chr1:206019780-206019873	-	-	C	7	-	B	GTTAATCTATTATATAATAGATTAACATA	GTTAATCTATTATATAATAGATTAACATA	Forward	High	I-B	AHJP01000003_1_62_918	CRISPR-1	84.211	0.71	22.2	minus	Sulfolobus islandicus M.16.30 contig003
>Chr1_758	Chr1:206019780-206019873	-	-	C	7	-	B	GTTAATCTATTATATAATAGATTAACATA	GTTAATCTATTATATAATAGATTAACATA	Forward	High	I-B	AHJP01000003_1_62_918	CRISPR-1	84.211	0.71	22.2	plus	Sulfolobus islandicus M.16.30 contig003
>Chr1_758	Chr1:206019780-206019873	-	-	C	7	-	B	GTTAATCTATTATATAATAGATTAACATA	GTTAATCTATTATATAATAGATTAACATA	Forward	High	I-B	AHJO01000001_3_887348_892306	CRISPR-3	84.211	0.71	22.2	minus	Sulfolobus islandicus M.16.23 chromosome
>Chr1_758	Chr1:206019780-206019873	-	-	C	7	-	B	GTTAATCTATTATATAATAGATTAACATA	GTTAATCTATTATATAATAGATTAACATA	Forward	High	I-B	AHJO01000001_3_887348_892306	CRISPR-3	84.211	0.71	22.2	plus	Sulfolobus islandicus M.16.23 chromosome
>Chr1_758	Chr1:206019780-206019873	-	-	C	7	-	B	GTTAATCTATTATATAATAGATTAACATA	GTTAATCTATTATATAATAGATTAACATA	Forward	High	I-B	AHJO01000001_2_880518_882751	CRISPR-2	84.211	0.71	22.2	minus	Sulfolobus islandicus M.16.23 chromosome
>Chr1_758	Chr1:206019780-206019873	-	-	C	7	-	B	GTTAATCTATTATATAATAGATTAACATA	GTTAATCTATTATATAATAGATTAACATA	Forward	High	I-B	AHJO01000001_2_880518_882751	CRISPR-2	84.211	0.71	22.2	plus	Sulfolobus islandicus M.16.23 chromosome
>Chr1_758	Chr1:206019780-206019873	-	-	C	7	-	B	GTTAATCTATTATATAATAGATTAACATA	GTTAATCTATTATATAATAGATTAACATA	Forward	High	I-B	AHJN01000001_3_890595_893723	CRISPR-3	84.211	0.71	22.2	minus	Sulfolobus islandicus M.16.22 contig001
>Chr1_758	Chr1:206019780-206019873	-	-	C	7	-	B	GTTAATCTATTATATAATAGATTAACATA	GTTAATCTATTATATAATAGATTAACATA	Forward	High	I-B	AHJN01000001_3_890595_893723	CRISPR-3	84.211	0.71	22.2	plus	Sulfolobus islandicus M.16.22 contig001
>Chr1_758	Chr1:206019780-206019873	-	-	C	7	-	B	GTTAATCTATTATATAATAGATTAACATA	GTTAATCTATTATATAATAGATTAACATA	Forward	High	I-B	AHJN01000001_2_882043_885999	CRISPR-2	84.211	0.71	22.2	minus	Sulfolobus islandicus M.16.22 contig001
>Chr1_758	Chr1:206019780-206019873	-	-	C	7	-	B	GTTAATCTATTATATAATAGATTAACATA	GTTAATCTATTATATAATAGATTAACATA	Forward	High	I-B	AHJN01000001_2_882043_885999	CRISPR-2	84.211	0.71	22.2	plus	Sulfolobus islandicus M.16.22 contig001
>Chr1_758	Chr1:206019780-206019873	-	-	C	7	-	B	GTTAATCTATTATATAATAGATTAACATA	GTTAATCTATTATATAATAGATTAACATA	Forward	High	I-B	AHJM01000003_1_34_1188	CRISPR-1	84.211	0.71	22.2	minus	Sulfolobus islandicus M.16.13 contig003
>Chr1_758	Chr1:206019780-206019873	-	-	C	7	-	B	GTTAATCTATTATATAATAGATTAACATA	GTTAATCTATTATATAATAGATTAACATA	Forward	High	I-B	AHJM01000003_1_34_1188	CRISPR-1	84.211	0.71	22.2	plus	Sulfolobus islandicus M.16.13 contig003
>Chr1_758	Chr1:206019780-206019873	-	-	C	7	-	B	GTTAATCTATTATATAATAGATTAACATA	GTTAATCTATTATATAATAGATTAACATA	Forward	High	I-B	AHJM01000002_2_6756_9318	CRISPR-2	84.211	0.71	22.2	minus	Sulfolobus islandicus M.16.13 contig002
>Chr1_758	Chr1:206019780-206019873	-	-	C	7	-	B	GTTAATCTATTATATAATAGATTAACATA	GTTAATCTATTATATAATAGATTAACATA	Forward	High	I-B	AHJM01000002_2_6756_9318	CRISPR-2	84.211	0.71	22.2	plus	Sulfolobus islandicus M.16.13 contig002
>Chr1_758	Chr1:206019780-206019873	-	-	C	7	-	B	GTTAATCTATTATATAATAGATTAACATA	GTTAATCTATTATATAATAGATTAACATA	Forward	High	I-B	AHJM01000002_1_30_2158	CRISPR-1	84.211	0.71	22.2	minus	Sulfolobus islandicus M.16.13 contig002
>Chr1_758	Chr1:206019780-206019873	-	-	C	7	-	B	GTTAATCTATTATATAATAGATTAACATA	GTTAATCTATTATATAATAGATTAACATA	Forward	High	I-B	AHJM01000002_1_30_2158	CRISPR-1	84.211	0.71	22.2	plus	Sulfolobus islandicus M.16.13 contig002
>Chr1_759	Chr1:206127858-206127942	-	-	F	-	-	D	TCTAGTGCCTAGGCATCCTGGCA	TCTAGTGCCTAGGCATCCTGGCA	Forward	Medium	III-D
>Chr1_76	Chr1:7287521-7287672	-	-	-	-	-	-	TTGTATTGGTCAGGCTAGGTTAGGCCATGTGCTGGTAATAAACAAGCCCT	TTGTATTGGTCAGGCTAGGTTAGGCCATGTGCTGGTAATAAACAAGCCCT	Forward	High	I-B
>Chr1_760	Chr1:207076665-207076747	-	-	F	-	-	D	ACTGACAGACTCTAGTAGTGTCT	ACTGACAGACTCTAGTAGTGTCT	Forward	High	I-B
>Chr1_761	Chr1:207256283-207256359	-	-	F	-	-	D	GGAAGTTCCAAGCTTTCCCACAT	ATGTGGGAAAGCTTGGAACTTCC	Reverse	Medium	I-B
>Chr1_762	Chr1:207501063-207501208	-	-	-	-	-	-	GGTTATATGAAATTTTAGAAAGTCAAATCAATCTGTAGTAAGAGAAAAC	GGTTATATGAAATTTTAGAAAGTCAAATCAATCTGTAGTAAGAGAAAAC	Forward	High	II-A
>Chr1_763	Chr1:208053710-208053787	-	-	F	-	-	-	CAAGTTACTGATTCAGTATGAATA	CAAGTTACTGATTCAGTATGAATA	Forward	Medium	II-A
>Chr1_764	Chr1:209139824-209139929	-	-	C	-	-	B	TTAATAAAGTAGTTGTGCTTGTGGAGAT	TTAATAAAGTAGTTGTGCTTGTGGAGAT	Forward	High	I-B
>Chr1_765	Chr1:210116742-210116849	-	-	-	15	-	-	AGGTGTTCAATGAACACTTATTAAATTTATTCATCAACAT	ATGTTGATGAATAAATTTAATAAGTGTTCATTGAACACCT	Reverse	Medium	I-B
>Chr1_766	Chr1:210337213-210337290	-	-	B	-	-	-	AAAGTTTATGACCACTGGATTAAAAAAC	GTTTTTTAATCCAGTGGTCATAAACTTT	Reverse	High	I-B
>Chr1_767	Chr1:211387033-211387225	-	-	-	-	-	-	AGAAATCTAACAAAGTATGTGTGGGATTTGGAAACTGACCCAATCTC	GAGATTGGGTCAGTTTCCAAATCCCACACATACTTTGTTAGATTTCT	Reverse	Medium	I-B
>Chr1_768	Chr1:211678575-211678658	-	-	-	-	-	-	TACTAAAAATACAAAAATTAGCTGGGTGTGG	CCACACCCAGCTAATTTTTGTATTTTTAGTA	Reverse	High	II-C
>Chr1_769	Chr1:211707486-211707615	-	-	E	-	-	-	GGGTTAGAGGCCCAACTTAGGGGGGTTAGAGTC	GGGTTAGAGGCCCAACTTAGGGGGGTTAGAGTC	Forward	Medium	I-G
>Chr1_77	Chr1:7447255-7447369	-	-	F	-	-	-	GAGAGTAGGGGAGGGAAGCAGAGTGA	TCACTCTGCTTCCCTCCCCTACTCTC	Reverse	High	III-A
>Chr1_770	Chr1:211874025-211874132	-	-	-	-	-	-	AGCTAGACACAGAGCGCTGATTGGTG	AGCTAGACACAGAGCGCTGATTGGTG	Forward	High	II-C
>Chr1_771	Chr1:212172469-212172571	-	-	F	-	-	D	TTTATAAACAATAGACATTTATTTCTT	AAGAAATAAATGTCTATTGTTTATAAA	Reverse	High	I-B
>Chr1_772	Chr1:212197899-212198011	-	-	-	-	-	D	TGGCTCATGCCTGTAATCCCAGCACT	AGTGCTGGGATTACAGGCATGAGCCA	Reverse	High	IV-A1
>Chr1_773	Chr1:212321282-212321408	-	-	-	-	-	-	CCTCCCTCCCGGACGGGGCGGCTGGCCGGGC	CCTCCCTCCCGGACGGGGCGGCTGGCCGGGC	Forward	Medium	I-E	LOCL01000073_1_64863_65040	CRISPR-1	100	0.72	22.2	minus	Streptomyces silvensis strain ATCC 53525 53525_Assembly_Contig_7
>Chr1_774	Chr1:212399487-212399593	-	-	B	-	-	-	GGTCTCACTCTGTCACTCAGGCTGGAG	GGTCTCACTCTGTCACTCAGGCTGGAG	Forward	Low	III-B
>Chr1_775	Chr1:212749421-212749525	-	-	C	-	-	B	TGCAGCCTCAAACTCCTGGGCTCAAGCA	TGCTTGAGCCCAGGAGTTTGAGGCTGCA	Reverse	Low	I-C
>Chr1_776	Chr1:214908407-214908540	-	-	C	-	-	-	TGAGTATTGTGGAAAGCTTCAATTAAATCCTTGG	CCAAGGATTTAATTGAAGCTTTCCACAATACTCA	Reverse	Medium	I-B
>Chr1_777	Chr1:215013010-215013161	-	-	-	-	-	-	TGTTTTACATTTAGGTCTATGATTCACTTCAAGTTAATTTTGTATAA	TGTTTTACATTTAGGTCTATGATTCACTTCAAGTTAATTTTGTATAA	Forward	High	I-B
>Chr1_778	Chr1:215056860-215056953	-	-	C	-	-	B	AACTGCTTTATAGATAGAATAGGAATA	AACTGCTTTATAGATAGAATAGGAATA	Forward	High	II-C	HG964405_2_551312_551887	CRISPR-2	93.333	0.69	22.2	plus	Bacillus sp. FF3 genomic scaffold
>Chr1_779	Chr1:215158613-215158691	-	-	-	-	-	-	GAGGTAGGTTACTTCTTATGAATATGACT	GAGGTAGGTTACTTCTTATGAATATGACT	Forward	Medium	I-B
>Chr1_78	Chr1:7914489-7914603	-	-	A	-	-	-	GACATGTCATTCCCCTCGAATGAAAGTTCC	GACATGTCATTCCCCTCGAATGAAAGTTCC	Forward	High	I-B	BBBW01000007_1_46062_47430	CRISPR-1	93.333	0.79	22.2	minus	Lactobacillus equicursoris DSM 19284 = JCM 14600 = CIP 110162 DNA
>Chr1_78	Chr1:7914489-7914603	-	-	A	-	-	-	GACATGTCATTCCCCTCGAATGAAAGTTCC	GACATGTCATTCCCCTCGAATGAAAGTTCC	Forward	High	I-B	CAMA01000153_1_9887_11258	CRISPR-1	93.333	0.79	22.2	plus	Lactobacillus equicursoris CIP 110162 WGS project data
>Chr1_78	Chr1:7914489-7914603	-	-	A	-	-	-	GACATGTCATTCCCCTCGAATGAAAGTTCC	GACATGTCATTCCCCTCGAATGAAAGTTCC	Forward	High	I-B	ATHJ01000145_1_3273_4297	CRISPR-1	93.333	0.79	22.2	minus	Desulfococcus multivorans DSM 2059 ctg96
>Chr1_78	Chr1:7914489-7914603	-	-	A	-	-	-	GACATGTCATTCCCCTCGAATGAAAGTTCC	GACATGTCATTCCCCTCGAATGAAAGTTCC	Forward	High	I-B	ATHJ01000004_1_52_1814	CRISPR-1	93.333	0.79	22.2	plus	Desulfococcus multivorans DSM 2059 ctg103
>Chr1_78	Chr1:7914489-7914603	-	-	A	-	-	-	GACATGTCATTCCCCTCGAATGAAAGTTCC	GACATGTCATTCCCCTCGAATGAAAGTTCC	Forward	High	I-B	ATHJ01000003_2_5694_7044	CRISPR-2	93.333	0.79	22.2	minus	Desulfococcus multivorans DSM 2059 ctg102
>Chr1_78	Chr1:7914489-7914603	-	-	A	-	-	-	GACATGTCATTCCCCTCGAATGAAAGTTCC	GACATGTCATTCCCCTCGAATGAAAGTTCC	Forward	High	I-B	ATHJ01000003_1_7_262	CRISPR-1	93.333	0.79	22.2	minus	Desulfococcus multivorans DSM 2059 ctg102
>Chr1_780	Chr1:215386985-215387100	-	-	-	-	-	-	TGGGATCTAAAAATCAAAACAATTAAACTCATAGACACA	TGTGTCTATGAGTTTAATTGTTTTGATTTTTAGATCCCA	Reverse	High	II-A	AVOV01000026_1_28776_29384	CRISPR-1	83.333	0.034	26.9	plus	Legionella pneumophila str. Leg01/11 Leg01_11_c31
>Chr1_780	Chr1:215386985-215387100	-	-	-	-	-	-	TGGGATCTAAAAATCAAAACAATTAAACTCATAGACACA	TGTGTCTATGAGTTTAATTGTTTTGATTTTTAGATCCCA	Reverse	High	II-A	AWES01000030_1_53880_55272	CRISPR-1	83.333	0.034	26.9	plus	Legionella pneumophila str. Leg01/20 Leg01_20_c36
>Chr1_780	Chr1:215386985-215387100	-	-	-	-	-	-	TGGGATCTAAAAATCAAAACAATTAAACTCATAGACACA	TGTGTCTATGAGTTTAATTGTTTTGATTTTTAGATCCCA	Reverse	High	II-A	LNYK01000030_1_118_3397	CRISPR-1	83.333	0.034	26.9	minus	Legionella londiniensis strain ATCC 49505 Llon_ctg030
>Chr1_781	Chr1:215471599-215471688	-	-	-	-	-	-	ATGTATCCTAGGCCTCATCACTTCCAGTCCT	ATGTATCCTAGGCCTCATCACTTCCAGTCCT	Forward	Medium	I-B
>Chr1_782	Chr1:215518513-215518603	-	-	E	-	-	F	TCATCATTTTTAAGGCACATTTTTTCAAATTTGAG	CTCAAATTTGAAAAAATGTGCCTTAAAAATGATGA	Reverse	High	I-B
>Chr1_783	Chr1:216008213-216008287	-	-	-	-	-	-	GTTCCTGCCTTAACTGCTGACATT	GTTCCTGCCTTAACTGCTGACATT	Forward	High	I-B
>Chr1_784	Chr1:216013529-216013603	-	-	-	-	-	-	GTTCCTGCCTTAACTGCTGACATT	GTTCCTGCCTTAACTGCTGACATT	Forward	High	I-B
>Chr1_785	Chr1:216146489-216146585	-	-	E	-	-	-	TCCTTCACCCTTAGCGCCAAGTCCCGCTTTCCT	TCCTTCACCCTTAGCGCCAAGTCCCGCTTTCCT	Forward	Medium	III-D
>Chr1_786	Chr1:217373398-217373496	-	-	C	-	-	-	GTCTCCTCTCTGCTGAGAGCTGAGCAGAT	GTCTCCTCTCTGCTGAGAGCTGAGCAGAT	Forward	High	II-C
>Chr1_787	Chr1:217542179-217542249	-	-	-	-	-	-	TGACAGTGTCTATTCCTTCTACTAA	TGACAGTGTCTATTCCTTCTACTAA	Forward	High	III-A	CP003267_1_16310_17503	CRISPR-1	100	0.8	22.2	plus	Synechocystis sp. PCC 6803 plasmid pSYSA_M
>Chr1_788	Chr1:218203483-218203594	-	-	F	-	-	-	GCAAGTGTATAATTTCAGATCTCTGCTG	GCAAGTGTATAATTTCAGATCTCTGCTG	Forward	High	II-C
>Chr1_789	Chr1:219144645-219144712	-	-	F	-	-	-	CTTTACAGATATTAACTCATTTA	CTTTACAGATATTAACTCATTTA	Forward	High	I-B
>Chr1_79	Chr1:8171252-8171371	-	-	D	-	-	-	TCCCAAAGTGCTGGGATTACAGGTGTGA	TCCCAAAGTGCTGGGATTACAGGTGTGA	Forward	Medium	II-C
>Chr1_790	Chr1:219368710-219368867	-	-	-	-	-	-	TCTGAACTATCTACACCATTAAAGTAAAAGCAGAGTTTGGGTAGCAGTAA	TTACTGCTACCCAAACTCTGCTTTTACTTTAATGGTGTAGATAGTTCAGA	Reverse	Medium	II-A
>Chr1_791	Chr1:220007774-220007854	-	-	C	-	-	-	CCACTGCTTCGCCGGGCATGGTGGCT	CCACTGCTTCGCCGGGCATGGTGGCT	Forward	High	IV-A1	KL570866_1_30760_31017	CRISPR-1	88.235	0.75	22.2	plus	Goodfellowiella coeruleoviolacea strain NRRL B-24058 genomic
>Chr1_792	Chr1:220012724-220012882	-	-	-	-	-	-	GGACCAGAGGGCCTCCAGATCCCCTTCATATACTTCAACCAGAACAGCTA	GGACCAGAGGGCCTCCAGATCCCCTTCATATACTTCAACCAGAACAGCTA	Forward	High	II-C
>Chr1_793	Chr1:220464733-220464889	-	-	-	-	-	-	TTTTAAATAGGCTATTTGGCATTTCCTTATTAATTTGCAAGAATTCAATG	TTTTAAATAGGCTATTTGGCATTTCCTTATTAATTTGCAAGAATTCAATG	Forward	High	I-B
>Chr1_794	Chr1:220475426-220475533	4	-	-	-	-	-	AGCTAGATACAGAGTGTCGATTGGTG	AGCTAGATACAGAGTGTCGATTGGTG	Forward	Medium	II-C	LFTC01000048_1_57854_59276	CRISPR-1	85.714	0.083	25.4	minus	Clostridiales bacterium DTU083 scaffold13716
>Chr1_794	Chr1:220475426-220475533	4	-	-	-	-	-	AGCTAGATACAGAGTGTCGATTGGTG	AGCTAGATACAGAGTGTCGATTGGTG	Forward	Medium	II-C	LFTC01000012_1_49_487	CRISPR-1	85.714	0.083	25.4	minus	Clostridiales bacterium DTU083 scaffold7259
>Chr1_794	Chr1:220475426-220475533	4	-	-	-	-	-	AGCTAGATACAGAGTGTCGATTGGTG	AGCTAGATACAGAGTGTCGATTGGTG	Forward	Medium	II-C	LDUJ01000020_1_73646_74547	CRISPR-1	88.235	0.75	22.2	minus	Lysinibacillus sp. LK3
>Chr1_794	Chr1:220475426-220475533	4	-	-	-	-	-	AGCTAGATACAGAGTGTCGATTGGTG	AGCTAGATACAGAGTGTCGATTGGTG	Forward	Medium	II-C	BBCN01000055_1_13910_15828	CRISPR-1	88.235	0.75	22.2	minus	Lysinibacillus boronitolerans JCM 21713 = 10a = NBRC 103108 DNA
>Chr1_794	Chr1:220475426-220475533	4	-	-	-	-	-	AGCTAGATACAGAGTGTCGATTGGTG	AGCTAGATACAGAGTGTCGATTGGTG	Forward	Medium	II-C	JPVR01000081_1_164662_166581	CRISPR-1	88.235	0.75	22.2	minus	Lysinibacillus boronitolerans JCM 21713 = 10a = NBRC 103108
>Chr1_794	Chr1:220475426-220475533	4	-	-	-	-	-	AGCTAGATACAGAGTGTCGATTGGTG	AGCTAGATACAGAGTGTCGATTGGTG	Forward	Medium	II-C	LN831197_3_3836021_3837689	CRISPR-3	88.235	0.75	22.2	plus	Bacillus sp. SIT3 genome assembly Bacillus niameyensis
>Chr1_794	Chr1:220475426-220475533	4	-	-	-	-	-	AGCTAGATACAGAGTGTCGATTGGTG	AGCTAGATACAGAGTGTCGATTGGTG	Forward	Medium	II-C	LN831197_2_3833477_3834590	CRISPR-2	88.235	0.75	22.2	plus	Bacillus sp. SIT3 genome assembly Bacillus niameyensis
>Chr1_795	Chr1:220704804-220704887	-	-	A	-	-	-	CTTAGCTTAGTGTTGACACAGGGAAGG	CCTTCCCTGTGTCAACACTAAGCTAAG	Reverse	Low	II-C
>Chr1_796	Chr1:221173983-221174053	-	-	F	-	-	-	AATAAGAATAATACCTACCTCTT	AAGAGGTAGGTATTATTCTTATT	Reverse	High	I-B
>Chr1_797	Chr1:221285356-221285429	-	-	F	-	-	D	CCCCACCAGATTAGCTAGATACAG	CCCCACCAGATTAGCTAGATACAG	Forward	Medium	II-C
>Chr1_798	Chr1:221290964-221291074	-	-	E	-	-	-	TGCTTATTTCAAGCATAACTTTCAAATGAGACTTGTG	CACAAGTCTCATTTGAAAGTTATGCTTGAAATAAGCA	Reverse	High	I-B
>Chr1_799	Chr1:221612287-221612394	-	-	F	-	-	-	GACAAGATAAGAGAGGGACTGGATGA	TCATCCAGTCCCTCTCTTATCTTGTC	Reverse	High	II-C	JUOC01000115_1_4896_5790	CRISPR-1	93.333	0.75	22.2	plus	Neisseria bacilliformis strain 914_NLAC 251_5800_169527
>Chr1_799	Chr1:221612287-221612394	-	-	F	-	-	-	GACAAGATAAGAGAGGGACTGGATGA	TCATCCAGTCCCTCTCTTATCTTGTC	Reverse	High	II-C	JUOC01000143_1_1_367	CRISPR-1	93.333	0.75	22.2	minus	Neisseria bacilliformis strain 914_NLAC 327_384_23973
>Chr1_799	Chr1:221612287-221612394	-	-	F	-	-	-	GACAAGATAAGAGAGGGACTGGATGA	TCATCCAGTCCCTCTCTTATCTTGTC	Reverse	High	II-C	JUOC01000047_1_12_510	CRISPR-1	93.333	0.75	22.2	minus	Neisseria bacilliformis strain 914_NLAC 101_536_27042
>Chr1_8	Chr1:1049066-1049144	-	-	F	-	-	D	GGGGACGGGGCCGGGGCAGCTCAGGT	ACCTGAGCTGCCCCGGCCCCGTCCCC	Reverse	Medium	I-F
>Chr1_80	Chr1:8239270-8239411	-	-	-	-	-	-	CTCAGGTGATCTGCTTGCCTCAGATCCCCAAAGTGCTGGGGTTACAGGCC	CTCAGGTGATCTGCTTGCCTCAGATCCCCAAAGTGCTGGGGTTACAGGCC	Forward	High	I-E
>Chr1_800	Chr1:221679842-221679919	-	-	B	-	-	-	TGGTTTTTATTATTTCTGTTAAAAAAT	TGGTTTTTATTATTTCTGTTAAAAAAT	Forward	High	I-B
>Chr1_801	Chr1:221744507-221744658	-	-	-	-	-	-	TCATGGCCTGAACCAGTCTTTCAGGATAAATTTTACAGGAGCC	TCATGGCCTGAACCAGTCTTTCAGGATAAATTTTACAGGAGCC	Forward	High	II-C
>Chr1_802	Chr1:221966902-221966996	-	-	-	-	-	-	ACCCCTCAACCCCTTCTCCTTCACCCTTAGC	ACCCCTCAACCCCTTCTCCTTCACCCTTAGC	Forward	Medium	I-B	AMCF01000800_1_14777_15261	CRISPR-1	84.211	0.72	22.2	minus	Candidatus Kuenenia stuttgartiensis enrichment culture clone CH1
>Chr1_803	Chr1:221977880-221977970	-	-	F	-	-	-	TAAGGGTGAAGGAGAAGGGGTTGAGGG	CCCTCAACCCCTTCTCCTTCACCCTTA	Reverse	Medium	I-B	AMCF01000800_1_14777_15261	CRISPR-1	84.211	0.69	22.2	plus	Candidatus Kuenenia stuttgartiensis enrichment culture clone CH1
>Chr1_804	Chr1:222050263-222050420	-	-	-	-	-	-	CACCAATCGGCACTCTGTATCTAGCT	AGCTAGATACAGAGTGCCGATTGGTG	Reverse	High	II-C
>Chr1_805	Chr1:222138957-222139151	-	-	-	-	-	-	TTCCAATAACATCTTATAACCCATTATTTCAAACTGATGACAACTTA	TAAGTTGTCATCAGTTTGAAATAATGGGTTATAAGATGTTATTGGAA	Reverse	High	II-B
>Chr1_806	Chr1:222332218-222332307	-	-	-	-	-	-	ATAATCAATCATTTCAACTTTAGTTAAGCTC	GAGCTTAACTAAAGTTGAAATGATTGATTAT	Reverse	High	I-B	JPIU01000037_1_249524_249953	CRISPR-1	88.235	0.72	22.2	plus	Sanguibacteroides justesenii strain OUH 308042 contig43
>Chr1_806	Chr1:222332218-222332307	-	-	-	-	-	-	ATAATCAATCATTTCAACTTTAGTTAAGCTC	GAGCTTAACTAAAGTTGAAATGATTGATTAT	Reverse	High	I-B	JPIT01000031_1_261766_262859	CRISPR-1	88.235	0.72	22.2	plus	Sanguibacteroides justesenii strain OUH 334697 contig40
>Chr1_806	Chr1:222332218-222332307	-	-	-	-	-	-	ATAATCAATCATTTCAACTTTAGTTAAGCTC	GAGCTTAACTAAAGTTGAAATGATTGATTAT	Reverse	High	I-B	LN913013_2_478479_479564	CRISPR-2	88.235	0.72	22.2	minus	Sanguibacteroides sp. GM7 genome assembly Sanguibacteroides
>Chr1_807	Chr1:222499790-222499909	-	-	-	-	-	-	GAACATAAATTGTGAAGATTTCATGGACA	TGTCCATGAAATCTTCACAATTTATGTTC	Reverse	High	I-B
>Chr1_808	Chr1:222558910-222559011	-	-	-	-	-	-	TAAGCATATTCTCAGCTGTGCCCAA	TAAGCATATTCTCAGCTGTGCCCAA	Forward	High	IV-A1
>Chr1_809	Chr1:222598303-222598434	-	-	-	-	-	-	AAAAAAAAATTGTGAAGCAAAGTCACTTGAATCTAGAAAGACTTTTG	CAAAAGTCTTTCTAGATTCAAGTGACTTTGCTTCACAATTTTTTTTT	Reverse	High	II-C
>Chr1_81	Chr1:8260890-8260979	-	-	-	-	-	-	GGCCTCCTAAAGTGCTGGGATTACAGGC	GGCCTCCTAAAGTGCTGGGATTACAGGC	Forward	High	I-B
>Chr1_810	Chr1:223246935-223247023	-	-	F	-	-	D	TAGAATATTTTAACTTACTAAAT	ATTTAGTAAGTTAAAATATTCTA	Reverse	High	I-B
>Chr1_811	Chr1:223345425-223345510	-	-	-	-	-	-	CAGATCCAGGCCCTGACGCTCCCTCT	AGAGGGAGCGTCAGGGCCTGGATCTG	Reverse	High	I-B
>Chr1_812	Chr1:223379127-223379268	-	-	-	-	-	-	CTTGCTTTGTTCATATTTGTTTCACCTGCTTACCTGGTACGCTCCTTTAG	CTTGCTTTGTTCATATTTGTTTCACCTGCTTACCTGGTACGCTCCTTTAG	Forward	High	II-A
>Chr1_813	Chr1:223709879-223709963	-	-	F	-	-	D	CATTGCTACAGTTATCTACAACTTAGA	CATTGCTACAGTTATCTACAACTTAGA	Forward	Medium	II-C
>Chr1_814	Chr1:223748662-223748740	-	-	D	-	-	-	GCCCTCTCTCGGCCGTGCGCCCTTTCCC	GCCCTCTCTCGGCCGTGCGCCCTTTCCC	Forward	High	III-D
>Chr1_815	Chr1:223761333-223761439	-	-	F	-	-	-	TGTTATCACAGAAACTTGGAATGCA	TGCATTCCAAGTTTCTGTGATAACA	Reverse	Medium	II-C
>Chr1_816	Chr1:223972312-223972431	-	-	-	-	-	-	GAACATAAATTGTGAAGATTTCATAGACA	TGTCTATGAAATCTTCACAATTTATGTTC	Reverse	High	I-B
>Chr1_817	Chr1:224033152-224033257	-	-	F	-	-	D	CACACACCAATGTGTGCACAAATACA	TGTATTTGTGCACACATTGGTGTGTG	Reverse	Low	I-B
>Chr1_818	Chr1:224202712-224202841	-	-	-	-	-	-	AAGTGCTGGGATTACAGGTGTGAGCCACT	AAGTGCTGGGATTACAGGTGTGAGCCACT	Forward	Medium	II-C
>Chr1_819	Chr1:224277083-224277214	-	-	-	-	-	-	ATTTGAGCTCTTCTACCTTCACTATATTATATTACAAAG	ATTTGAGCTCTTCTACCTTCACTATATTATATTACAAAG	Forward	Medium	VI-B	HF990891_1_55_1347	CRISPR-1	88.889	0.31	23.8	plus	Peptostreptococcus anaerobius CAG:621 genomic scaffold
>Chr1_82	Chr1:8446236-8446409	-	-	-	-	-	-	GATATGGGCTTCCCTTTGTGGGTAACCCGACCTTTCTCTCTGGCTGCCCT	GATATGGGCTTCCCTTTGTGGGTAACCCGACCTTTCTCTCTGGCTGCCCT	Forward	High	III-D
>Chr1_820	Chr1:224845119-224845256	-	-	-	-	-	-	CCAGAAAAGTGGTGCTTGCCACTAAGGGTGAAGGACCAAGGCAG	CCAGAAAAGTGGTGCTTGCCACTAAGGGTGAAGGACCAAGGCAG	Forward	Medium	I-F
>Chr1_821	Chr1:224969028-224969130	-	-	F	-	-	-	CTGTAACTTATGAAGAAATGCCA	TGGCATTTCTTCATAAGTTACAG	Reverse	Medium	I-B
>Chr1_822	Chr1:224984644-224984756	-	-	-	-	-	C	CTGAGAAAGGACTAATATCCAGAATCTACAATGAA	TTCATTGTAGATTCTGGATATTAGTCCTTTCTCAG	Reverse	High	III-B
>Chr1_823	Chr1:225015811-225015916	-	-	E	-	-	-	CACCAGAGTGGGAAGCAACAGCCTGGGCTCCAGAG	CTCTGGAGCCCAGGCTGTTGCTTCCCACTCTGGTG	Reverse	Medium	II-C
>Chr1_824	Chr1:225222612-225222699	-	-	-	-	-	D	TTACAAACCTCTAGCTAGCCACAGA	TCTGTGGCTAGCTAGAGGTTTGTAA	Reverse	High	II-C
>Chr1_825	Chr1:225483460-225483554	-	-	-	-	-	-	TAGTCTCAAACTCCTGACCTCAGGTGATCCGTCCA	TAGTCTCAAACTCCTGACCTCAGGTGATCCGTCCA	Forward	Medium	III-D
>Chr1_826	Chr1:225668158-225668252	-	-	-	-	-	-	TTCTGAGCAATGTCATTCTCTTTCTTTCACT	TTCTGAGCAATGTCATTCTCTTTCTTTCACT	Forward	High	III-B
>Chr1_827	Chr1:226011556-226011640	-	-	-	-	-	-	TCACGTCTGTAATCCTAGCACTTGGGGAGGCA	TGCCTCCCCAAGTGCTAGGATTACAGACGTGA	Reverse	High	III-D
>Chr1_828	Chr1:226230931-226231026	-	-	F	-	-	D	CCATACCACTGGATGGTATGGTA	CCATACCACTGGATGGTATGGTA	Forward	High	I-B
>Chr1_829	Chr1:226361631-226361732	-	-	F	-	-	D	TGCCAGCCTGAAAGTCACTCTAAG	CTTAGAGTGACTTTCAGGCTGGCA	Reverse	Medium	I-B
>Chr1_83	Chr1:8595455-8595518	-	-	-	-	-	-	TTTATTTTTATGTATTATTTTAAT	TTTATTTTTATGTATTATTTTAAT	Forward	High	I-B	JTDW01000004_1_289195_290001	CRISPR-1	89.474	0.078	25.4	plus	Tamlana sedimentorum strain JCM 19808 contig4
>Chr1_830	Chr1:226834267-226834404	-	-	-	-	-	-	TGGGGACGCCTGCCTTGATCATTCACCCACA	TGTGGGTGAATGATCAAGGCAGGCGTCCCCA	Reverse	Medium	I-E
>Chr1_831	Chr1:227249945-227250047	-	-	E	-	-	-	AAGAGTACAACTGGATTTTTTGTAACACAAAGGA	TCCTTTGTGTTACAAAAAATCCAGTTGTACTCTT	Reverse	High	II-C
>Chr1_832	Chr1:227257787-227257855	-	-	F	-	-	D	ACACGCAAGTTTGACAAGGTGGG	CCCACCTTGTCAAACTTGCGTGT	Reverse	Medium	I-B
>Chr1_833	Chr1:227452842-227452930	-	-	-	-	-	-	CTCTGGAGTAGCTTGGACTACAGGCATGGGC	CTCTGGAGTAGCTTGGACTACAGGCATGGGC	Forward	Medium	II-C
>Chr1_834	Chr1:227457599-227457738	-	11	C	-	-	C	CTGCCTCAGCCTCCCAAGTAGCTGGGATTACAGG	CCTGTAATCCCAGCTACTTGGGAGGCTGAGGCAG	Reverse	Low	II-C
>Chr1_835	Chr1:227722332-227722448	-	-	F	-	-	A	ATTGTGAAGATTTCATGGACATTTAT	ATAAATGTCCATGAAATCTTCACAAT	Reverse	Medium	I-B
>Chr1_836	Chr1:227748608-227748765	-	-	-	-	-	-	GGCCCTGGCCTCTGAGGTCACAGAGGATGGAGTGAGGTCTGTCTTG	GGCCCTGGCCTCTGAGGTCACAGAGGATGGAGTGAGGTCTGTCTTG	Forward	High	III-D
>Chr1_837	Chr1:227782484-227782561	-	-	F	-	-	-	GTGGGGTCTCCTCTGTCCCTGACC	GTGGGGTCTCCTCTGTCCCTGACC	Forward	Medium	III-A
>Chr1_838	Chr1:227853456-227853548	-	-	F	-	-	-	CACATATATTTACTCTTTAGGGTCCTCTC	CACATATATTTACTCTTTAGGGTCCTCTC	Forward	High	I-B
>Chr1_839	Chr1:228279480-228279727	-	-	F	-	-	D	AGGGCCAGGGGAGGACACAGTTCA	TGAACTGTGTCCTCCCCTGGCCCT	Reverse	High	I-B
>Chr1_84	Chr1:9681857-9681936	-	-	F	-	-	D	TGATCCAGCTTGTTCTGGAAGGGA	TCCCTTCCAGAACAAGCTGGATCA	Reverse	Medium	III-B
>Chr1_840	Chr1:228329350-228329437	-	-	-	-	-	-	ATTATTGCTTCAAATATTCTTTTCTTCAATTAC	ATTATTGCTTCAAATATTCTTTTCTTCAATTAC	Forward	High	I-B	JPIU01000037_1_249524_249953	CRISPR-1	79.167	0.24	23.8	plus	Sanguibacteroides justesenii strain OUH 308042 contig43
>Chr1_840	Chr1:228329350-228329437	-	-	-	-	-	-	ATTATTGCTTCAAATATTCTTTTCTTCAATTAC	ATTATTGCTTCAAATATTCTTTTCTTCAATTAC	Forward	High	I-B	JPIT01000031_1_261766_262859	CRISPR-1	79.167	0.24	23.8	plus	Sanguibacteroides justesenii strain OUH 334697 contig40
>Chr1_840	Chr1:228329350-228329437	-	-	-	-	-	-	ATTATTGCTTCAAATATTCTTTTCTTCAATTAC	ATTATTGCTTCAAATATTCTTTTCTTCAATTAC	Forward	High	I-B	LN913013_2_478479_479564	CRISPR-2	79.167	0.24	23.8	minus	Sanguibacteroides sp. GM7 genome assembly Sanguibacteroides
>Chr1_841	Chr1:228369545-228369803	-	-	-	-	-	-	CCTGCCCCAGCCTGAGCCTGGATCCC	CCTGCCCCAGCCTGAGCCTGGATCCC	Forward	Low	III-D
>Chr1_842	Chr1:229331902-229331986	-	-	-	-	-	-	GCCTCCCGAATAGCTGGGATTACAGG	GCCTCCCGAATAGCTGGGATTACAGG	Forward	High	II-C
>Chr1_843	Chr1:229343551-229343687	-	-	E	-	-	-	GTTGTCCCATTTGTTACAGTTTCAAAAGTGGCCCC	GTTGTCCCATTTGTTACAGTTTCAAAAGTGGCCCC	Forward	High	II-C
>Chr1_844	Chr1:229413384-229413473	-	-	-	-	-	-	CTGCTTTTCTGGGGAAGGGGCAAGTACCC	CTGCTTTTCTGGGGAAGGGGCAAGTACCC	Forward	Medium	III-A
>Chr1_845	Chr1:229675527-229675669	-	-	-	-	-	-	CCATCCATCCATCCATCCATCCA	TGGATGGATGGATGGATGGATGG	Reverse	High	I-B
>Chr1_846	Chr1:229706737-229706857	-	-	-	-	-	-	GAACATAAATTGTGAAGATTTCATGGACAT	ATGTCCATGAAATCTTCACAATTTATGTTC	Reverse	High	I-B
>Chr1_847	Chr1:229866092-229866199	-	-	-	-	-	-	CACCAATCGGCACTCTGTATCTAGCT	AGCTAGATACAGAGTGCCGATTGGTG	Reverse	High	II-C
>Chr1_848	Chr1:230176142-230176239	-	-	-	-	-	-	TTGATTGGAAGGAAGAAGGGAGGTTGAGGAGTG	TTGATTGGAAGGAAGAAGGGAGGTTGAGGAGTG	Forward	High	I-B
>Chr1_849	Chr1:230959996-230960091	-	-	C	-	-	D	TGCAGAGACCAACGCTATCTGGCTT	AAGCCAGATAGCGTTGGTCTCTGCA	Reverse	High	II-C
>Chr1_85	Chr1:10426118-10426225	4	-	-	-	-	-	AGCTAGATACAGAGTGTCGATTGGTG	AGCTAGATACAGAGTGTCGATTGGTG	Forward	Medium	II-C	LFTC01000048_1_57854_59276	CRISPR-1	85.714	0.083	25.4	minus	Clostridiales bacterium DTU083 scaffold13716
>Chr1_85	Chr1:10426118-10426225	4	-	-	-	-	-	AGCTAGATACAGAGTGTCGATTGGTG	AGCTAGATACAGAGTGTCGATTGGTG	Forward	Medium	II-C	LFTC01000012_1_49_487	CRISPR-1	85.714	0.083	25.4	minus	Clostridiales bacterium DTU083 scaffold7259
>Chr1_85	Chr1:10426118-10426225	4	-	-	-	-	-	AGCTAGATACAGAGTGTCGATTGGTG	AGCTAGATACAGAGTGTCGATTGGTG	Forward	Medium	II-C	LDUJ01000020_1_73646_74547	CRISPR-1	88.235	0.75	22.2	minus	Lysinibacillus sp. LK3
>Chr1_85	Chr1:10426118-10426225	4	-	-	-	-	-	AGCTAGATACAGAGTGTCGATTGGTG	AGCTAGATACAGAGTGTCGATTGGTG	Forward	Medium	II-C	BBCN01000055_1_13910_15828	CRISPR-1	88.235	0.75	22.2	minus	Lysinibacillus boronitolerans JCM 21713 = 10a = NBRC 103108 DNA
>Chr1_85	Chr1:10426118-10426225	4	-	-	-	-	-	AGCTAGATACAGAGTGTCGATTGGTG	AGCTAGATACAGAGTGTCGATTGGTG	Forward	Medium	II-C	JPVR01000081_1_164662_166581	CRISPR-1	88.235	0.75	22.2	minus	Lysinibacillus boronitolerans JCM 21713 = 10a = NBRC 103108
>Chr1_85	Chr1:10426118-10426225	4	-	-	-	-	-	AGCTAGATACAGAGTGTCGATTGGTG	AGCTAGATACAGAGTGTCGATTGGTG	Forward	Medium	II-C	LN831197_3_3836021_3837689	CRISPR-3	88.235	0.75	22.2	plus	Bacillus sp. SIT3 genome assembly Bacillus niameyensis
>Chr1_85	Chr1:10426118-10426225	4	-	-	-	-	-	AGCTAGATACAGAGTGTCGATTGGTG	AGCTAGATACAGAGTGTCGATTGGTG	Forward	Medium	II-C	LN831197_2_3833477_3834590	CRISPR-2	88.235	0.75	22.2	plus	Bacillus sp. SIT3 genome assembly Bacillus niameyensis
>Chr1_850	Chr1:231391054-231391155	-	-	-	-	-	-	GTGTGTGTGTGAGACAGGGAACTCATTCTGTT	AACAGAATGAGTTCCCTGTCTCACACACACAC	Reverse	High	III-A	CP011412_1_3352909_3354725	CRISPR-1	93.333	0.79	22.2	minus	Sedimenticola thiotaurini strain SIP-G1 chromosome
>Chr1_850	Chr1:231391054-231391155	-	-	-	-	-	-	GTGTGTGTGTGAGACAGGGAACTCATTCTGTT	AACAGAATGAGTTCCCTGTCTCACACACACAC	Reverse	High	III-A	AUIS01000015_1_17788_18220	CRISPR-1	93.333	0.79	22.2	plus	Thermithiobacillus tepidarius DSM 3134
>Chr1_851	Chr1:231461910-231461995	-	-	F	-	-	D	GGTAGCAATGGCTGGTAACAAGTGAT	ATCACTTGTTACCAGCCATTGCTACC	Reverse	High	II-C
>Chr1_852	Chr1:232100529-232100673	-	-	-	-	-	-	TTAATTTTGGGAACTGATAAGTGTCCATGAAATCTTCACAATTTATGTTC	GAACATAAATTGTGAAGATTTCATGGACACTTATCAGTTCCCAAAATTAA	Reverse	Low	II-C
>Chr1_853	Chr1:232233763-232233889	-	-	-	-	-	-	CAGAGATAAGAGGTCGGGGCGTGGAAATAAGGGATTGGGGC	GCCCCAATCCCTTATTTCCACGCCCCGACCTCTTATCTCTG	Reverse	Medium	I-C
>Chr1_854	Chr1:232302985-232303104	-	-	-	-	-	-	ACCTGATCTTTATAATCATCTCTGACTTATCTCCTCAGAAGAG	CTCTTCTGAGGAGATAAGTCAGAGATGATTATAAAGATCAGGT	Reverse	High	II-C
>Chr1_855	Chr1:232321824-232321930	-	-	F	-	-	D	ATATAATATATACAACATACAAAATA	TATTTTGTATGTTGTATATATTATAT	Reverse	High	I-B
>Chr1_856	Chr1:232452383-232452497	-	-	-	-	-	-	TCCACAACTTCAGAGGCACCCAGGAAGGCCCCCA	TGGGGGCCTTCCTGGGTGCCTCTGAAGTTGTGGA	Reverse	Medium	I-B
>Chr1_857	Chr1:232457069-232457143	-	-	F	-	-	D	ATGGGACTTCAAAACACAGGTGGCTTT	AAAGCCACCTGTGTTTTGAAGTCCCAT	Reverse	High	I-B
>Chr1_858	Chr1:233081797-233081914	-	-	-	-	-	-	GGGCTCTGAGCTGCAGCTGCTTTCCTTTCCAGACAGGCCTCTCTG	GGGCTCTGAGCTGCAGCTGCTTTCCTTTCCAGACAGGCCTCTCTG	Forward	High	III-B
>Chr1_859	Chr1:233396049-233396137	-	-	F	-	-	D	TGCTGATTGGTCCGTTTTTACAG	TGCTGATTGGTCCGTTTTTACAG	Forward	High	I-B
>Chr1_86	Chr1:10748224-10748310	-	-	-	-	-	-	TCCTGGGCAGGGGTGGCAGGCCGAGCCCTGTGT	TCCTGGGCAGGGGTGGCAGGCCGAGCCCTGTGT	Forward	High	I-F
>Chr1_860	Chr1:233553432-233553531	-	-	-	-	-	D	GGTGATCACACCACTGCACTCTAGC	GCTAGAGTGCAGTGGTGTGATCACC	Reverse	High	II-A
>Chr1_861	Chr1:233799755-233799877	-	-	-	-	-	-	AAATGTCCATGAAATCTTCACAGTTTATGTTC	AAATGTCCATGAAATCTTCACAGTTTATGTTC	Forward	High	I-B
>Chr1_862	Chr1:233805647-233805752	-	-	-	-	-	-	AATAAAAGAATACTACACACTTACCAGAA	TTCTGGTAAGTGTGTAGTATTCTTTTATT	Reverse	High	I-B
>Chr1_863	Chr1:234371499-234371624	-	-	D	-	-	-	TTGTTGATTTCCATAGTGTAAACAGTCCCATC	TTGTTGATTTCCATAGTGTAAACAGTCCCATC	Forward	High	I-B
>Chr1_864	Chr1:234792300-234792397	18	-	F	-	-	D	CTTCCCAGAGGCAGGCCTTTAGG	CTTCCCAGAGGCAGGCCTTTAGG	Forward	High	I-B
>Chr1_865	Chr1:234981421-234981502	-	-	-	-	-	D	CATTGGCTGAAATGAAGCTGTCA	CATTGGCTGAAATGAAGCTGTCA	Forward	Medium	I-G
>Chr1_866	Chr1:235250487-235250586	-	-	C	-	-	D	GTTTGATTAATGCTTTTTCTCCTCCAAC	GTTTGATTAATGCTTTTTCTCCTCCAAC	Forward	Medium	I-B
>Chr1_867	Chr1:235267649-235267754	-	-	E	-	-	-	GGTGAAACCCCGTCTCTACTAAAAATATAAAAAA	TTTTTTATATTTTTAGTAGAGACGGGGTTTCACC	Reverse	High	II-A
>Chr1_868	Chr1:235349038-235349165	-	-	C	-	-	C	GCCTGTAATCCCAGGACTTTGGGAGGCCGAGGC	GCCTCGGCCTCCCAAAGTCCTGGGATTACAGGC	Reverse	High	I-B
>Chr1_869	Chr1:235585066-235585204	-	-	E	-	-	-	TGGACTCCAGTCTATTCTTTCCTATGCTTCTTTTT	TGGACTCCAGTCTATTCTTTCCTATGCTTCTTTTT	Forward	High	I-A
>Chr1_87	Chr1:11104651-11104769	-	-	-	-	-	-	AACATAAATTGTGAAGATTTCATGGACA	TGTCCATGAAATCTTCACAATTTATGTT	Reverse	High	I-B
>Chr1_870	Chr1:235594132-235594295	4	-	-	-	-	-	AGCTAGATACAGAGTGTCGATTG	AGCTAGATACAGAGTGTCGATTG	Forward	High	II-C	LFTC01000048_1_57854_59276	CRISPR-1	85.714	0.084	25.4	minus	Clostridiales bacterium DTU083 scaffold13716
>Chr1_870	Chr1:235594132-235594295	4	-	-	-	-	-	AGCTAGATACAGAGTGTCGATTG	AGCTAGATACAGAGTGTCGATTG	Forward	High	II-C	LFTC01000012_1_49_487	CRISPR-1	85.714	0.084	25.4	minus	Clostridiales bacterium DTU083 scaffold7259
>Chr1_870	Chr1:235594132-235594295	4	-	-	-	-	-	AGCTAGATACAGAGTGTCGATTG	AGCTAGATACAGAGTGTCGATTG	Forward	High	II-C	LDUJ01000020_1_73646_74547	CRISPR-1	88.235	0.75	22.2	minus	Lysinibacillus sp. LK3
>Chr1_870	Chr1:235594132-235594295	4	-	-	-	-	-	AGCTAGATACAGAGTGTCGATTG	AGCTAGATACAGAGTGTCGATTG	Forward	High	II-C	BBCN01000055_1_13910_15828	CRISPR-1	88.235	0.75	22.2	minus	Lysinibacillus boronitolerans JCM 21713 = 10a = NBRC 103108 DNA
>Chr1_870	Chr1:235594132-235594295	4	-	-	-	-	-	AGCTAGATACAGAGTGTCGATTG	AGCTAGATACAGAGTGTCGATTG	Forward	High	II-C	JPVR01000081_1_164662_166581	CRISPR-1	88.235	0.75	22.2	minus	Lysinibacillus boronitolerans JCM 21713 = 10a = NBRC 103108
>Chr1_870	Chr1:235594132-235594295	4	-	-	-	-	-	AGCTAGATACAGAGTGTCGATTG	AGCTAGATACAGAGTGTCGATTG	Forward	High	II-C	LN831197_3_3836021_3837689	CRISPR-3	88.235	0.75	22.2	plus	Bacillus sp. SIT3 genome assembly Bacillus niameyensis
>Chr1_870	Chr1:235594132-235594295	4	-	-	-	-	-	AGCTAGATACAGAGTGTCGATTG	AGCTAGATACAGAGTGTCGATTG	Forward	High	II-C	LN831197_2_3833477_3834590	CRISPR-2	88.235	0.75	22.2	plus	Bacillus sp. SIT3 genome assembly Bacillus niameyensis
>Chr1_871	Chr1:235650235-235650336	-	-	F	-	-	-	GGGGCGGGGCCGGGGGGTAAATCAC	GTGATTTACCCCCCGGCCCCGCCCC	Reverse	Medium	IV-A1
>Chr1_872	Chr1:235810716-235810836	-	-	-	-	-	-	CTTACTCTAAACACTAGCTGACATTAGTTCAAAGGATACAAA	TTTGTATCCTTTGAACTAATGTCAGCTAGTGTTTAGAGTAAG	Reverse	High	I-B
>Chr1_873	Chr1:235858768-235858858	-	-	E	18	-	F	GTTCAGTCTACTTGTTTTCTGCATTGTTATGGGGG	GTTCAGTCTACTTGTTTTCTGCATTGTTATGGGGG	Forward	High	I-B
>Chr1_874	Chr1:235959214-235959313	-	-	F	-	-	D	AAGAATTGGGGCTGGACACAGTAGCTC	GAGCTACTGTGTCCAGCCCCAATTCTT	Reverse	Medium	II-C
>Chr1_875	Chr1:235986885-235986979	-	-	-	-	-	-	TTAAGGAAAGAGAACATTTCCTTCAGCAAACA	TGTTTGCTGAAGGAAATGTTCTCTTTCCTTAA	Reverse	High	III-B
>Chr1_876	Chr1:236118110-236118200	-	-	-	-	-	-	CAAAATGTATCATTTAAATCATTTTAAGTGTA	TACACTTAAAATGATTTAAATGATACATTTTG	Reverse	High	I-B
>Chr1_877	Chr1:236429086-236429179	-	-	D	-	-	C	GTACAGTCCAGCCTCGGCTGGGCATCAGAGGGAGAC	GTCTCCCTCTGATGCCCAGCCGAGGCTGGACTGTAC	Reverse	Medium	I-B
>Chr1_878	Chr1:236447093-236447274	-	-	-	-	-	-	TCTTTCTTTCTTTCTTTCTTTCTT	TCTTTCTTTCTTTCTTTCTTTCTT	Forward	High	III-B
>Chr1_879	Chr1:236794415-236794496	-	-	B	-	-	-	ACATCTACCATGCTCAGCCTTACAGAG	CTCTGTAAGGCTGAGCATGGTAGATGT	Reverse	Medium	I-B
>Chr1_88	Chr1:11112683-11112797	-	-	D	-	-	-	CGGGATGCACCCACTGACTGAAGCCCACCCCACTCTA	TAGAGTGGGGTGGGCTTCAGTCAGTGGGTGCATCCCG	Reverse	High	I-C
>Chr1_880	Chr1:236951043-236951156	-	-	E	18	-	F	ATCAGATCACAGTGATAATAAGGACCTTCCTCCTT	AAGGAGGAAGGTCCTTATTATCACTGTGATCTGAT	Reverse	High	II-C	JH414754_1_14394_16146	CRISPR-1	84.211	0.69	22.2	plus	Bacillus smithii 7_3_47FAA genomic scaffold supercont1.17
>Chr1_881	Chr1:237229489-237229609	-	-	-	-	-	F	TGGAAGGCTGTAAACATCCCAGAGTTCCTGTTGG	CCAACAGGAACTCTGGGATGTTTACAGCCTTCCA	Reverse	High	I-B
>Chr1_882	Chr1:237414483-237414572	21	-	A	-	-	-	TTTTAATTAGCACATAATTGTACATATT	TTTTAATTAGCACATAATTGTACATATT	Forward	Medium	I-B
>Chr1_883	Chr1:237417910-237418060	-	-	C	-	-	D	TTTAAAGACTTTATTGATTTAGGAT	TTTAAAGACTTTATTGATTTAGGAT	Forward	High	I-B	AVAQ01000021_1_4179_5535	CRISPR-1	93.333	0.8	22.2	minus	Lactobacillus plantarum EGD-AQ4 contig28
>Chr1_884	Chr1:237433772-237433903	-	-	-	-	-	-	AAAAAATGACGTAACATATATCTTAGACCT	AGGTCTAAGATATATGTTACGTCATTTTTT	Reverse	High	II-A	JH556657_1_427113_428198	CRISPR-1	93.333	0.79	22.2	plus	Acetivibrio cellulolyticus CD2 genomic scaffold Acecescaffold_7
>Chr1_885	Chr1:237496979-237497055	-	-	F	-	-	D	GAACAATGCTGTGTATTTAAAGAGT	GAACAATGCTGTGTATTTAAAGAGT	Forward	High	I-B
>Chr1_886	Chr1:238338936-238339019	-	-	F	-	-	-	CCCCAACCCCAGCAACCACTGATTGC	GCAATCAGTGGTTGCTGGGGTTGGGG	Reverse	High	III-B
>Chr1_887	Chr1:238392200-238392321	-	-	-	-	-	-	GATTTTCTTCTAATTTGCAACACATGCGCCCCTCC	GGAGGGGCGCATGTGTTGCAAATTAGAAGAAAATC	Reverse	High	I-B	FP929047_1_2226260_2226624	CRISPR-1	84.211	0.69	22.2	plus	Gordonibacter pamelaeae 7-10-1-b draft genome.
>Chr1_888	Chr1:238580961-238581058	-	-	F	-	-	D	CAGAGACAAAATGTGCAAAACTTG	CAAGTTTTGCACATTTTGTCTCTG	Reverse	Medium	I-B
>Chr1_889	Chr1:238684183-238684340	4	-	-	-	-	-	AGCTAGATACAGAGTGTCGATTGGTG	AGCTAGATACAGAGTGTCGATTGGTG	Forward	Medium	II-C	LFTC01000048_1_57854_59276	CRISPR-1	85.714	0.083	25.4	minus	Clostridiales bacterium DTU083 scaffold13716
>Chr1_889	Chr1:238684183-238684340	4	-	-	-	-	-	AGCTAGATACAGAGTGTCGATTGGTG	AGCTAGATACAGAGTGTCGATTGGTG	Forward	Medium	II-C	LFTC01000012_1_49_487	CRISPR-1	85.714	0.083	25.4	minus	Clostridiales bacterium DTU083 scaffold7259
>Chr1_889	Chr1:238684183-238684340	4	-	-	-	-	-	AGCTAGATACAGAGTGTCGATTGGTG	AGCTAGATACAGAGTGTCGATTGGTG	Forward	Medium	II-C	LDUJ01000020_1_73646_74547	CRISPR-1	88.235	0.75	22.2	minus	Lysinibacillus sp. LK3
>Chr1_889	Chr1:238684183-238684340	4	-	-	-	-	-	AGCTAGATACAGAGTGTCGATTGGTG	AGCTAGATACAGAGTGTCGATTGGTG	Forward	Medium	II-C	BBCN01000055_1_13910_15828	CRISPR-1	88.235	0.75	22.2	minus	Lysinibacillus boronitolerans JCM 21713 = 10a = NBRC 103108 DNA
>Chr1_889	Chr1:238684183-238684340	4	-	-	-	-	-	AGCTAGATACAGAGTGTCGATTGGTG	AGCTAGATACAGAGTGTCGATTGGTG	Forward	Medium	II-C	JPVR01000081_1_164662_166581	CRISPR-1	88.235	0.75	22.2	minus	Lysinibacillus boronitolerans JCM 21713 = 10a = NBRC 103108
>Chr1_889	Chr1:238684183-238684340	4	-	-	-	-	-	AGCTAGATACAGAGTGTCGATTGGTG	AGCTAGATACAGAGTGTCGATTGGTG	Forward	Medium	II-C	LN831197_3_3836021_3837689	CRISPR-3	88.235	0.75	22.2	plus	Bacillus sp. SIT3 genome assembly Bacillus niameyensis
>Chr1_889	Chr1:238684183-238684340	4	-	-	-	-	-	AGCTAGATACAGAGTGTCGATTGGTG	AGCTAGATACAGAGTGTCGATTGGTG	Forward	Medium	II-C	LN831197_2_3833477_3834590	CRISPR-2	88.235	0.75	22.2	plus	Bacillus sp. SIT3 genome assembly Bacillus niameyensis
>Chr1_89	Chr1:11310526-11310605	-	-	-	-	-	-	CCCTGCCCTTCCCACCTCCCTGCCCCT	CCCTGCCCTTCCCACCTCCCTGCCCCT	Forward	Medium	I-E
>Chr1_890	Chr1:239008065-239008142	-	-	F	-	-	D	CCAGCCTGGGCAACAAAATGAGACC	GGTCTCATTTTGTTGCCCAGGCTGG	Reverse	High	III-B
>Chr1_891	Chr1:239173492-239173588	-	-	D	-	-	C	GAGTGAGACCCTATCTCGAAGTAAAATAAAAT	ATTTTATTTTACTTCGAGATAGGGTCTCACTC	Reverse	Medium	I-B
>Chr1_892	Chr1:239443664-239443760	-	-	A	-	-	-	AAGAAAATCTTAAGGGAAATACTTTTCTTC	GAAGAAAAGTATTTCCCTTAAGATTTTCTT	Reverse	High	III-A	CP013476_1_1349788_1351010	CRISPR-1	88.889	0.26	23.8	minus	Turicibacter sp. H121
>Chr1_893	Chr1:239615668-239615744	-	-	C	-	-	-	ATCTCCATCATCATAGTGCCTCATCC	GGATGAGGCACTATGATGATGGAGAT	Reverse	Medium	III-D
>Chr1_894	Chr1:239806343-239806459	-	-	C	-	-	D	ACACACACACACCTGTGGACATCCAG	CTGGATGTCCACAGGTGTGTGTGTGT	Reverse	High	I-B
>Chr1_895	Chr1:240441658-240441745	-	-	C	-	-	-	GGATTAGTGTCCTCATATATGGTATAGCTCTCA	GGATTAGTGTCCTCATATATGGTATAGCTCTCA	Forward	High	II-C	AE000667_1_437_665	CRISPR-1	84.211	0.71	22.2	minus	Aquifex aeolicus VF5 plasmid ece1
>Chr1_896	Chr1:240751655-240751746	-	-	-	-	-	F	TAGGATGTCTAGATATGTGAGACTAATGCGGGTG	CACCCGCATTAGTCTCACATATCTAGACATCCTA	Reverse	High	II-C
>Chr1_897	Chr1:240785011-240785138	-	-	F	-	-	-	TGTTTATTATTTTACTCTCATGTTGAAAA	TGTTTATTATTTTACTCTCATGTTGAAAA	Forward	Medium	I-B
>Chr1_898	Chr1:240789066-240789185	4	-	-	7	-	-	GAACATAAATTGTGAAGATTTCATGGACA	TGTCCATGAAATCTTCACAATTTATGTTC	Reverse	High	I-B
>Chr1_899	Chr1:240863786-240863878	-	-	F	-	-	D	AAGACACCTATAAATACAGCTAT	ATAGCTGTATTTATAGGTGTCTT	Reverse	High	II-C
>Chr1_9	Chr1:1086812-1086906	-	-	F	-	-	D	AGAGCGTGCAGTGTGGCCGTGAGC	GCTCACGGCCACACTGCACGCTCT	Reverse	Low	IV-A1
>Chr1_90	Chr1:11316149-11316241	-	-	-	-	-	-	GGCAGGGAAGGCTGTTCATTTCAGGACGA	TCGTCCTGAAATGAACAGCCTTCCCTGCC	Reverse	High	I-B	AIEB01000076_1_7669_8266	CRISPR-1	94.118	0.079	25.4	minus	Acinetobacter parvus DSM 16617 = CIP 108168 strain DSM 16617
>Chr1_90	Chr1:11316149-11316241	-	-	-	-	-	-	GGCAGGGAAGGCTGTTCATTTCAGGACGA	TCGTCCTGAAATGAACAGCCTTCCCTGCC	Reverse	High	I-B	KB849651_1_105656_105833	CRISPR-1	88.235	0.71	22.2	minus	Acinetobacter junii NIPH 182 genomic scaffold acLrq-supercont1.8
>Chr1_900	Chr1:240877233-240877337	-	-	F	-	-	D	AAATATATAAAGTAAAAAATATACAG	CTGTATATTTTTTACTTTATATATTT	Reverse	High	I-B
>Chr1_901	Chr1:240907302-240907432	-	-	F	-	-	-	TAGAAATAAAATAAATAAAATACTAAAT	ATTTAGTATTTTATTTATTTTATTTCTA	Reverse	High	I-B
>Chr1_902	Chr1:241055389-241055534	-	-	-	-	-	-	CACAGAATTCAGGGAAACACTTTCACTTATGGTCATTCATTAT	ATAATGAATGACCATAAGTGAAAGTGTTTCCCTGAATTCTGTG	Reverse	High	I-B
>Chr1_903	Chr1:241212073-241212175	-	-	F	-	-	D	ATACATGTAATAATTGAGTAATAA	ATACATGTAATAATTGAGTAATAA	Forward	High	I-B
>Chr1_904	Chr1:241231455-241231584	-	-	D	-	-	-	GAGACAGGGTTTTGCCATGTTGGGCAGGCTGGTCTCAAACTC	GAGACAGGGTTTTGCCATGTTGGGCAGGCTGGTCTCAAACTC	Forward	High	II-A
>Chr1_905	Chr1:241358193-241358313	-	-	-	-	-	-	TGTGGAGGAGAGGGAGGGAGAGAAGGAGAAGATAATCAAG	CTTGATTATCTTCTCCTTCTCTCCCTCCCTCTCCTCCACA	Reverse	High	III-A
>Chr1_906	Chr1:241569952-241570045	-	-	F	-	-	-	TTTGAGAAATGCCTACTCAGATATTAT	TTTGAGAAATGCCTACTCAGATATTAT	Forward	Medium	II-C
>Chr1_907	Chr1:241738714-241738853	-	-	E	-	-	-	GGTTATTGCTTTAAGTTCTTGAACCTAGGAAGAAA	GGTTATTGCTTTAAGTTCTTGAACCTAGGAAGAAA	Forward	Medium	I-B	LDJX01000001_1_67_2998	CRISPR-1	89.474	0.076	25.4	plus	Croceitalea dokdonensis DOKDO 023 contig1
>Chr1_907	Chr1:241738714-241738853	-	-	E	-	-	-	GGTTATTGCTTTAAGTTCTTGAACCTAGGAAGAAA	GGTTATTGCTTTAAGTTCTTGAACCTAGGAAGAAA	Forward	Medium	I-B	BBNY01000081_1_31_2585	CRISPR-1	89.474	0.076	25.4	plus	Jejuia pallidilutea DNA
>Chr1_907	Chr1:241738714-241738853	-	-	E	-	-	-	GGTTATTGCTTTAAGTTCTTGAACCTAGGAAGAAA	GGTTATTGCTTTAAGTTCTTGAACCTAGGAAGAAA	Forward	Medium	I-B	BBNR01000042_1_19_1357	CRISPR-1	89.474	0.076	25.4	plus	Jejuia pallidilutea DNA
>Chr1_907	Chr1:241738714-241738853	-	-	E	-	-	-	GGTTATTGCTTTAAGTTCTTGAACCTAGGAAGAAA	GGTTATTGCTTTAAGTTCTTGAACCTAGGAAGAAA	Forward	Medium	I-B	LLJK01000017_1_339833_340085	CRISPR-1	85	0.23	23.8	plus	Leptospira kirschneri serovar Mozdok strain M36/05
>Chr1_907	Chr1:241738714-241738853	-	-	E	-	-	-	GGTTATTGCTTTAAGTTCTTGAACCTAGGAAGAAA	GGTTATTGCTTTAAGTTCTTGAACCTAGGAAGAAA	Forward	Medium	I-B	JTDW01000004_1_289195_290001	CRISPR-1	93.75	0.23	23.8	plus	Tamlana sedimentorum strain JCM 19808 contig4
>Chr1_907	Chr1:241738714-241738853	-	-	E	-	-	-	GGTTATTGCTTTAAGTTCTTGAACCTAGGAAGAAA	GGTTATTGCTTTAAGTTCTTGAACCTAGGAAGAAA	Forward	Medium	I-B	JQRF01000025_1_5996_6535	CRISPR-1	85	0.23	23.8	plus	Leptospira noguchii strain 56682 Contig025
>Chr1_907	Chr1:241738714-241738853	-	-	E	-	-	-	GGTTATTGCTTTAAGTTCTTGAACCTAGGAAGAAA	GGTTATTGCTTTAAGTTCTTGAACCTAGGAAGAAA	Forward	Medium	I-B	JQRC01000129_1_14966_15289	CRISPR-1	85	0.23	23.8	plus	Leptospira noguchii strain 56189 Contig129
>Chr1_907	Chr1:241738714-241738853	-	-	E	-	-	-	GGTTATTGCTTTAAGTTCTTGAACCTAGGAAGAAA	GGTTATTGCTTTAAGTTCTTGAACCTAGGAAGAAA	Forward	Medium	I-B	AOWL01000076_1_29160_29412	CRISPR-1	85	0.23	23.8	minus	Leptospira kirschneri serovar Mozdok 1 str. Vehlefans 2
>Chr1_907	Chr1:241738714-241738853	-	-	E	-	-	-	GGTTATTGCTTTAAGTTCTTGAACCTAGGAAGAAA	GGTTATTGCTTTAAGTTCTTGAACCTAGGAAGAAA	Forward	Medium	I-B	AOWK01000164_1_6798_7050	CRISPR-1	85	0.23	23.8	plus	Leptospira kirschneri serovar Mozdok 1 str. Vehlefans 3
>Chr1_907	Chr1:241738714-241738853	-	-	E	-	-	-	GGTTATTGCTTTAAGTTCTTGAACCTAGGAAGAAA	GGTTATTGCTTTAAGTTCTTGAACCTAGGAAGAAA	Forward	Medium	I-B	ANIM01000079_1_95324_95578	CRISPR-1	85	0.23	23.8	plus	Leptospira kirschneri str. JB ctg7180000005768
>Chr1_907	Chr1:241738714-241738853	-	-	E	-	-	-	GGTTATTGCTTTAAGTTCTTGAACCTAGGAAGAAA	GGTTATTGCTTTAAGTTCTTGAACCTAGGAAGAAA	Forward	Medium	I-B	ANCE01000165_1_6533_7427	CRISPR-1	85	0.23	23.8	plus	Leptospira kirschneri serovar Bulgarica str. Nikolaevo
>Chr1_907	Chr1:241738714-241738853	-	-	E	-	-	-	GGTTATTGCTTTAAGTTCTTGAACCTAGGAAGAAA	GGTTATTGCTTTAAGTTCTTGAACCTAGGAAGAAA	Forward	Medium	I-B	ANCE01000149_1_32992_33247	CRISPR-1	85	0.23	23.8	minus	Leptospira kirschneri serovar Bulgarica str. Nikolaevo
>Chr1_907	Chr1:241738714-241738853	-	-	E	-	-	-	GGTTATTGCTTTAAGTTCTTGAACCTAGGAAGAAA	GGTTATTGCTTTAAGTTCTTGAACCTAGGAAGAAA	Forward	Medium	I-B	AKWQ02000032_1_9421_10171	CRISPR-1	85	0.23	23.8	plus	Leptospira kirschneri str. H2 ctg7180000018206
>Chr1_907	Chr1:241738714-241738853	-	-	E	-	-	-	GGTTATTGCTTTAAGTTCTTGAACCTAGGAAGAAA	GGTTATTGCTTTAAGTTCTTGAACCTAGGAAGAAA	Forward	Medium	I-B	AKWH02000010_1_32999_33180	CRISPR-1	85	0.23	23.8	minus	Leptospira kirschneri str. 200802841 ctg7180000005343
>Chr1_907	Chr1:241738714-241738853	-	-	E	-	-	-	GGTTATTGCTTTAAGTTCTTGAACCTAGGAAGAAA	GGTTATTGCTTTAAGTTCTTGAACCTAGGAAGAAA	Forward	Medium	I-B	AKWG02000077_1_27297_28060	CRISPR-1	85	0.23	23.8	plus	Leptospira kirschneri str. 200803703 ctg7180000007122
>Chr1_907	Chr1:241738714-241738853	-	-	E	-	-	-	GGTTATTGCTTTAAGTTCTTGAACCTAGGAAGAAA	GGTTATTGCTTTAAGTTCTTGAACCTAGGAAGAAA	Forward	Medium	I-B	AHQZ01000218_1_49776_50382	CRISPR-1	85	0.23	23.8	plus	Leptospira kirschneri serovar Grippotyphosa str. UT130 contig_218
>Chr1_907	Chr1:241738714-241738853	-	-	E	-	-	-	GGTTATTGCTTTAAGTTCTTGAACCTAGGAAGAAA	GGTTATTGCTTTAAGTTCTTGAACCTAGGAAGAAA	Forward	Medium	I-B	AHMY02000067_1_127725_128405	CRISPR-1	85	0.23	23.8	plus	Leptospira kirschneri str. H1 ctg7180000004986
>Chr1_907	Chr1:241738714-241738853	-	-	E	-	-	-	GGTTATTGCTTTAAGTTCTTGAACCTAGGAAGAAA	GGTTATTGCTTTAAGTTCTTGAACCTAGGAAGAAA	Forward	Medium	I-B	AHMY02000017_1_1688_2230	CRISPR-1	85	0.23	23.8	plus	Leptospira kirschneri str. H1 ctg7180000004955
>Chr1_907	Chr1:241738714-241738853	-	-	E	-	-	-	GGTTATTGCTTTAAGTTCTTGAACCTAGGAAGAAA	GGTTATTGCTTTAAGTTCTTGAACCTAGGAAGAAA	Forward	Medium	I-B	AHML02000004_1_148630_149242	CRISPR-1	85	0.23	23.8	minus	Leptospira kirschneri serovar Bim str. 1051 ctg7180000003619
>Chr1_907	Chr1:241738714-241738853	-	-	E	-	-	-	GGTTATTGCTTTAAGTTCTTGAACCTAGGAAGAAA	GGTTATTGCTTTAAGTTCTTGAACCTAGGAAGAAA	Forward	Medium	I-B	AHMJ02000012_1_54279_54462	CRISPR-1	85	0.23	23.8	minus	Leptospira kirschneri serovar Grippotyphosa str. RM52
>Chr1_907	Chr1:241738714-241738853	-	-	E	-	-	-	GGTTATTGCTTTAAGTTCTTGAACCTAGGAAGAAA	GGTTATTGCTTTAAGTTCTTGAACCTAGGAAGAAA	Forward	Medium	I-B	JSVJ02000033_1_37572_37824	CRISPR-1	85	0.23	23.8	plus	Leptospira kirschneri serovar Mozdok strain 61H LEPTO9061H0000033
>Chr1_907	Chr1:241738714-241738853	-	-	E	-	-	-	GGTTATTGCTTTAAGTTCTTGAACCTAGGAAGAAA	GGTTATTGCTTTAAGTTCTTGAACCTAGGAAGAAA	Forward	Medium	I-B	AKWL02000011_1_130899_131294	CRISPR-1	85	0.23	23.8	plus	Leptospira kirschneri str. 200801774 ctg7180000004380
>Chr1_907	Chr1:241738714-241738853	-	-	E	-	-	-	GGTTATTGCTTTAAGTTCTTGAACCTAGGAAGAAA	GGTTATTGCTTTAAGTTCTTGAACCTAGGAAGAAA	Forward	Medium	I-B	AKWK02000128_1_7771_7952	CRISPR-1	85	0.23	23.8	minus	Leptospira kirschneri str. 200801925 ctg1130286800222
>Chr1_907	Chr1:241738714-241738853	-	-	E	-	-	-	GGTTATTGCTTTAAGTTCTTGAACCTAGGAAGAAA	GGTTATTGCTTTAAGTTCTTGAACCTAGGAAGAAA	Forward	Medium	I-B	AKWK02000117_1_63236_63928	CRISPR-1	85	0.23	23.8	minus	Leptospira kirschneri str. 200801925 ctg1130286800149
>Chr1_907	Chr1:241738714-241738853	-	-	E	-	-	-	GGTTATTGCTTTAAGTTCTTGAACCTAGGAAGAAA	GGTTATTGCTTTAAGTTCTTGAACCTAGGAAGAAA	Forward	Medium	I-B	AKWH02000032_1_189423_190115	CRISPR-1	85	0.23	23.8	plus	Leptospira kirschneri str. 200802841 ctg7180000005354
>Chr1_907	Chr1:241738714-241738853	-	-	E	-	-	-	GGTTATTGCTTTAAGTTCTTGAACCTAGGAAGAAA	GGTTATTGCTTTAAGTTCTTGAACCTAGGAAGAAA	Forward	Medium	I-B	AHQZ01000020_1_1283_2464	CRISPR-1	85	0.23	23.8	plus	Leptospira kirschneri serovar Grippotyphosa str. UT130 contig_20
>Chr1_907	Chr1:241738714-241738853	-	-	E	-	-	-	GGTTATTGCTTTAAGTTCTTGAACCTAGGAAGAAA	GGTTATTGCTTTAAGTTCTTGAACCTAGGAAGAAA	Forward	Medium	I-B	ANIH01000029_1_3160_3627	CRISPR-1	85	0.23	23.8	minus	Leptospira kirschneri strain CBC613 ctg7180000006962
>Chr1_907	Chr1:241738714-241738853	-	-	E	-	-	-	GGTTATTGCTTTAAGTTCTTGAACCTAGGAAGAAA	GGTTATTGCTTTAAGTTCTTGAACCTAGGAAGAAA	Forward	Medium	I-B	ANIF01000025_1_30906_31518	CRISPR-1	85	0.23	23.8	minus	Leptospira kirschneri serovar Bim str. PUO 1247 ctg7180000004828
>Chr1_907	Chr1:241738714-241738853	-	-	E	-	-	-	GGTTATTGCTTTAAGTTCTTGAACCTAGGAAGAAA	GGTTATTGCTTTAAGTTCTTGAACCTAGGAAGAAA	Forward	Medium	I-B	AHQI01000408_1_1523_1775	CRISPR-1	85	0.23	23.8	minus	Leptospira kirschneri serovar Mozdok str. Brem 166 contig_408
>Chr1_907	Chr1:241738714-241738853	-	-	E	-	-	-	GGTTATTGCTTTAAGTTCTTGAACCTAGGAAGAAA	GGTTATTGCTTTAAGTTCTTGAACCTAGGAAGAAA	Forward	Medium	I-B	AKXD02000020_1_31628_31810	CRISPR-1	85	0.23	23.8	minus	Leptospira kirschneri str. 2008720114 ctg7180000004338
>Chr1_907	Chr1:241738714-241738853	-	-	E	-	-	-	GGTTATTGCTTTAAGTTCTTGAACCTAGGAAGAAA	GGTTATTGCTTTAAGTTCTTGAACCTAGGAAGAAA	Forward	Medium	I-B	AKWY02000021_1_48414_48953	CRISPR-1	85	0.23	23.8	plus	Leptospira noguchii serovar Panama str. CZ214 ctg1134732786325
>Chr1_908	Chr1:241793387-241793535	-	-	-	-	-	E	CTGAATGTTCAGTATGTCATTATTCTTTAACAGTATCTACCT	CTGAATGTTCAGTATGTCATTATTCTTTAACAGTATCTACCT	Forward	High	III-B
>Chr1_909	Chr1:241831823-241831960	-	-	-	-	-	-	CTCTCTTTCCCATCTTACAAGACAGCAGATGAAACAATTGAGAAGCCAGA	TCTGGCTTCTCAATTGTTTCATCTGCTGTCTTGTAAGATGGGAAAGAGAG	Reverse	High	III-B
>Chr1_91	Chr1:11319134-11319264	-	-	F	-	-	-	TTAGACCAATCACTGTTACCAAAGGAACGA	TCGTTCCTTTGGTAACAGTGATTGGTCTAA	Reverse	High	III-A
>Chr1_910	Chr1:242144188-242144302	-	-	-	-	-	-	AAAATATTATTAAACAAACCAAAATTTCTGCAGGCTGGG	CCCAGCCTGCAGAAATTTTGGTTTGTTTAATAATATTTT	Reverse	High	II-C
>Chr1_911	Chr1:242283170-242283321	-	-	-	-	-	-	CAACCATCACACTCACTCTTACAAAATTGCTACTCTTCCAGAGACCAGA	TCTGGTCTCTGGAAGAGTAGCAATTTTGTAAGAGTGAGTGTGATGGTTG	Reverse	High	II-C
>Chr1_912	Chr1:242305337-242305408	-	-	F	-	-	-	TATTTCCTGTACACACATTCCTT	TATTTCCTGTACACACATTCCTT	Forward	High	I-B	JAIM01000086_3_2944_3278	CRISPR-3	93.333	0.75	22.2	minus	Gilliamella apicola SCGC AB-598-B02 SCG598B02_13246
>Chr1_912	Chr1:242305337-242305408	-	-	F	-	-	-	TATTTCCTGTACACACATTCCTT	TATTTCCTGTACACACATTCCTT	Forward	High	I-B	JAIM01000086_2_2469_2681	CRISPR-2	93.333	0.75	22.2	minus	Gilliamella apicola SCGC AB-598-B02 SCG598B02_13246
>Chr1_913	Chr1:242388917-242389047	-	-	-	-	-	-	TGCACTCCAGGCTGGTGACAGAATGAGACTC	TGCACTCCAGGCTGGTGACAGAATGAGACTC	Forward	Medium	III-B
>Chr1_914	Chr1:242627113-242627220	-	-	F	-	-	D	AGGAGTGAAGAGGATAGAAAAGAG	CTCTTTTCTATCCTCTTCACTCCT	Reverse	High	I-A
>Chr1_915	Chr1:242773969-242774074	-	-	-	-	-	-	TTAGCTAGACACAGAGTGCTGATTGGTG	TTAGCTAGACACAGAGTGCTGATTGGTG	Forward	High	II-C
>Chr1_916	Chr1:242856403-242856501	-	-	F	-	-	D	GTGCACACACATGCACACACACG	GTGCACACACATGCACACACACG	Forward	Low	IV-A1
>Chr1_917	Chr1:242901277-242901360	-	-	F	-	-	-	CCTTCTCCCCTGAAGCTGGTCATAA	CCTTCTCCCCTGAAGCTGGTCATAA	Forward	High	III-A
>Chr1_918	Chr1:243040277-243040414	-	-	-	-	-	-	AAAATATAATAAGAGATAAGGCTAATTTCCTTTAATAATAATA	AAAATATAATAAGAGATAAGGCTAATTTCCTTTAATAATAATA	Forward	High	II-C
>Chr1_919	Chr1:243060756-243060845	-	-	F	-	-	-	TAAAGCCATTACATGTTGATATA	TAAAGCCATTACATGTTGATATA	Forward	High	I-B
>Chr1_92	Chr1:12010815-12010898	-	-	E	-	-	-	CATGATAACATCAGCACACGGGGACCCTGCA	TGCAGGGTCCCCGTGTGCTGATGTTATCATG	Reverse	High	IV-A3
>Chr1_920	Chr1:243077308-243077432	4	-	-	7	-	-	GAACATAAATTGTGAAGATTTCATGGACATTTAT	ATAAATGTCCATGAAATCTTCACAATTTATGTTC	Reverse	High	I-B
>Chr1_921	Chr1:243099703-243099780	-	-	F	-	-	-	AGAAAGACTCCATCTCAAAAACAAAAC	GTTTTGTTTTTGAGATGGAGTCTTTCT	Reverse	High	III-B
>Chr1_922	Chr1:243214990-243215112	4	-	-	7	-	-	GAACATAAATTGTGAAGATTTCATGGACATTT	AAATGTCCATGAAATCTTCACAATTTATGTTC	Reverse	High	I-B
>Chr1_923	Chr1:243354941-243355044	-	-	-	-	-	-	CTACAAAGAGATTCCTGATCTAACTCTAGGCTG	CAGCCTAGAGTTAGATCAGGAATCTCTTTGTAG	Reverse	High	I-A
>Chr1_924	Chr1:243386444-243386518	-	-	F	-	-	D	GTAATCCTAGCACTTTGGGAGGC	GCCTCCCAAAGTGCTAGGATTAC	Reverse	Medium	I-B
>Chr1_925	Chr1:243814961-243815034	-	-	F	-	-	D	TCTTAAAGGACTTTAAAGTCACA	TGTGACTTTAAAGTCCTTTAAGA	Reverse	High	I-B
>Chr1_926	Chr1:243902559-243902669	-	-	-	-	-	-	ATCTATCTATCTATCTATCTATCTA	TAGATAGATAGATAGATAGATAGAT	Reverse	High	I-B
>Chr1_927	Chr1:244075899-244075994	-	-	F	-	-	D	CTATCATGGAGGACCTAAAAGAGA	TCTCTTTTAGGTCCTCCATGATAG	Reverse	High	III-A
>Chr1_928	Chr1:244324257-244324352	-	-	-	-	-	-	AACGCCAGAGATTGCCACCAAACCGCCAGAGCTGG	CCAGCTCTGGCGGTTTGGTGGCAATCTCTGGCGTT	Reverse	High	II-C
>Chr1_929	Chr1:244474497-244474587	-	-	F	-	-	D	TATAATTGTTCTTTGATTATATTT	TATAATTGTTCTTTGATTATATTT	Forward	High	I-B
>Chr1_93	Chr1:12096067-12096227	-	-	-	-	-	-	AGTACTCTGATTGGCCTGCTTGGGTCATGTG	AGTACTCTGATTGGCCTGCTTGGGTCATGTG	Forward	High	II-A
>Chr1_930	Chr1:244569090-244569192	-	-	F	-	-	B	TGGCTTCCCTTGGCTAGGGGAGGGA	TGGCTTCCCTTGGCTAGGGGAGGGA	Forward	High	II-C
>Chr1_931	Chr1:244781468-244781573	-	-	-	-	-	-	TCCTATCCTTGACTAAAGTGCTGGGATTACA	TGTAATCCCAGCACTTTAGTCAAGGATAGGA	Reverse	Medium	II-C
>Chr1_932	Chr1:244807243-244807305	-	-	-	-	-	-	TCTTTTTCTTTCTTTCTTCTTTTT	TCTTTTTCTTTCTTTCTTCTTTTT	Forward	High	III-B
>Chr1_933	Chr1:244903300-244903367	-	-	-	-	-	D	GTGGCTCATGCCTGTAATCCCAG	CTGGGATTACAGGCATGAGCCAC	Reverse	Medium	I-B
>Chr1_934	Chr1:244925467-244925536	-	-	-	-	-	D	CCATGGTTAATTTTAAATGTGCT	CCATGGTTAATTTTAAATGTGCT	Forward	High	I-B
>Chr1_935	Chr1:244975182-244975290	-	-	-	-	-	-	GGCCTCCCAAAGTGCTGGGATTACAGGC	GGCCTCCCAAAGTGCTGGGATTACAGGC	Forward	High	I-B
>Chr1_936	Chr1:245368534-245368645	-	-	F	-	-	D	GGGTGTTTGGTAGGTGGCCTTCTGCTG	GGGTGTTTGGTAGGTGGCCTTCTGCTG	Forward	High	II-C
>Chr1_937	Chr1:245483926-245484012	-	-	-	-	-	-	AGTTTCCTCATTCCACCTTTATGTTTTTCCT	AGTTTCCTCATTCCACCTTTATGTTTTTCCT	Forward	High	III-B
>Chr1_938	Chr1:245486494-245486591	-	-	F	-	-	D	TTAGTGCTCACGGCAATCCAGTA	TTAGTGCTCACGGCAATCCAGTA	Forward	Medium	I-B
>Chr1_939	Chr1:245672120-245672193	-	-	F	-	-	D	GGGGAATAACAGTCTTGGTGGCAT	GGGGAATAACAGTCTTGGTGGCAT	Forward	High	II-C
>Chr1_94	Chr1:12230696-12230828	-	-	-	-	-	-	CCCCCCAGGGTCACGCCCTGGCCCAGCCACTCCTCCTAGGTGTGGGAT	ATCCCACACCTAGGAGGAGTGGCTGGGCCAGGGCGTGACCCTGGGGGG	Reverse	Low	I-E
>Chr1_940	Chr1:245847933-245848022	-	-	-	-	-	C	AAATGTTTTCCTGTTCAGGTGACCTAGCCCCA	AAATGTTTTCCTGTTCAGGTGACCTAGCCCCA	Forward	Medium	III-A
>Chr1_941	Chr1:245872371-245872506	-	-	-	-	-	-	CTGAGCTGGCCGACCCCAGGATGGATGTCCTCTTCTCAGATGAGAGAGCC	CTGAGCTGGCCGACCCCAGGATGGATGTCCTCTTCTCAGATGAGAGAGCC	Forward	High	II-A
>Chr1_942	Chr1:245876852-245876985	-	-	-	-	-	-	AGAGGCAGAGCCCTCTGCCTGGCCAGGATTTAGGGAAAATGTCC	GGACATTTTCCCTAAATCCTGGCCAGGCAGAGGGCTCTGCCTCT	Reverse	Medium	I-G
>Chr1_943	Chr1:245894146-245894243	-	-	D	-	-	-	GCTCTGTAGCTAGCTAGACGTTTGTAAAATG	GCTCTGTAGCTAGCTAGACGTTTGTAAAATG	Forward	High	II-A	KB946315_1_315635_315866	CRISPR-1	74.074	0.72	22.2	plus	Enterococcus haemoperoxidus ATCC BAA-382 genomic scaffold
>Chr1_943	Chr1:245894146-245894243	-	-	D	-	-	-	GCTCTGTAGCTAGCTAGACGTTTGTAAAATG	GCTCTGTAGCTAGCTAGACGTTTGTAAAATG	Forward	High	II-A	KE136479_4_2194359_2194727	CRISPR-4	74.074	0.72	22.2	minus	Enterococcus haemoperoxidus ATCC BAA-382 genomic scaffold
>Chr1_944	Chr1:245906903-245907003	-	-	F	-	-	D	ATGTTCTTACTTATTTGTGGTATC	ATGTTCTTACTTATTTGTGGTATC	Forward	High	I-B
>Chr1_945	Chr1:246311924-246312021	-	-	F	-	-	-	GGCAATGCAACAATGGGAAGGAGCT	AGCTCCTTCCCATTGTTGCATTGCC	Reverse	High	III-A
>Chr1_946	Chr1:246479838-246479927	-	-	E	-	-	-	TCTGCTGTATCTTCAGTACCAACAACAGTGGC	GCCACTGTTGTTGGTACTGAAGATACAGCAGA	Reverse	High	VI-B
>Chr1_947	Chr1:246516285-246516383	-	-	D	-	-	-	CCCCCAGCATTGGGTGCTGTCGGTGTCGCCAGAGGAG	CCCCCAGCATTGGGTGCTGTCGGTGTCGCCAGAGGAG	Forward	High	I-C
>Chr1_948	Chr1:246694937-246695013	-	-	-	-	-	-	TGGTGCTCGGCTGGAGACTGTATATTCC	TGGTGCTCGGCTGGAGACTGTATATTCC	Forward	High	I-B
>Chr1_949	Chr1:246705393-246705502	-	-	C	-	-	B	TTTCTATAGTGAGGCCGTACTGAAAGAATGT	TTTCTATAGTGAGGCCGTACTGAAAGAATGT	Forward	High	I-G
>Chr1_95	Chr1:12299507-12299626	-	-	A	-	-	-	AGAATTTTTTTTGGCATTTTATTGATATTTCA	AGAATTTTTTTTGGCATTTTATTGATATTTCA	Forward	High	II-C
>Chr1_950	Chr1:246729764-246729886	-	-	C	-	-	-	ATAAATGTCCATGAAATCTTCACAATTTATGT	ATAAATGTCCATGAAATCTTCACAATTTATGT	Forward	Medium	I-B
>Chr1_951	Chr1:246800864-246800967	-	-	E	-	-	E	CTCCTTTGTTAAAGCTTGCGGGTTCCTGAGATGATGGAT	CTCCTTTGTTAAAGCTTGCGGGTTCCTGAGATGATGGAT	Forward	High	III-D
>Chr1_952	Chr1:246905914-246906027	-	-	C	-	-	-	GTGTAACTGGTCCTAAGAGTCATATT	GTGTAACTGGTCCTAAGAGTCATATT	Forward	High	I-B
>Chr1_953	Chr1:247199609-247199735	-	-	-	-	-	-	TGACAGAACCTTTAGAATATTTGGAAAGTATTTTAAATTTGTGAG	CTCACAAATTTAAAATACTTTCCAAATATTCTAAAGGTTCTGTCA	Reverse	High	I-B
>Chr1_954	Chr1:247265008-247265098	-	-	-	-	-	-	AGGCTTTTCTTCACTGGAAGTCATTATTTG	AGGCTTTTCTTCACTGGAAGTCATTATTTG	Forward	High	III-B
>Chr1_955	Chr1:247273005-247273108	-	-	D	-	-	-	CTTTTAGAACTACAAACTCTGCAGCCTGGGTGTGGGGA	TCCCCACACCCAGGCTGCAGAGTTTGTAGTTCTAAAAG	Reverse	High	I-B
>Chr1_956	Chr1:247327733-247327846	-	-	-	-	-	-	CCCCTGGCCCCCCAGACACTCTCTTTCCATTGTAC	CCCCTGGCCCCCCAGACACTCTCTTTCCATTGTAC	Forward	Medium	I-G
>Chr1_957	Chr1:247378828-247378912	-	-	F	-	-	D	CACACGTGTCCCTTCAGGGAGGGAG	CACACGTGTCCCTTCAGGGAGGGAG	Forward	Medium	I-E	AWXH01000002_1_1383533_1384202	CRISPR-1	88.235	0.8	22.2	plus	Serratia sp. ATCC 39006 ctg2
>Chr1_958	Chr1:247617658-247617782	-	-	E	18	-	F	ATTGGATGAGTCTATATTTCCTTTCAGTGGTGAAAG	ATTGGATGAGTCTATATTTCCTTTCAGTGGTGAAAG	Forward	High	I-B
>Chr1_959	Chr1:247736021-247736138	-	-	-	-	-	-	TTGATCTTACTCGAGAATGGAAACATTTTCCGGGGCTGAAGA	TCTTCAGCCCCGGAAAATGTTTCCATTCTCGAGTAAGATCAA	Reverse	Medium	III-B
>Chr1_96	Chr1:12552433-12552530	-	-	C	-	-	-	GCCCTGGGCCAGCACCCCACCCTC	GAGGGTGGGGTGCTGGCCCAGGGC	Reverse	Medium	I-B
>Chr1_960	Chr1:247837687-247837796	-	-	D	-	-	-	CAACACTCTCACCCCTTAGAGAAATGCAGCCACCTCA	TGAGGTGGCTGCATTTCTCTAAGGGGTGAGAGTGTTG	Reverse	High	I-F
>Chr1_961	Chr1:247905006-247905181	-	-	-	-	-	-	GGTGATCAGGTCACGCTTCCACTCAAATGGAGTGGGCAAGTTCCCAAGAC	GTCTTGGGAACTTGCCCACTCCATTTGAGTGGAAGCGTGACCTGATCACC	Reverse	Low	III-B
>Chr1_962	Chr1:248141430-248141528	-	-	C	-	-	-	ATGTGCACAGTATCACACTGTCATGAA	TTCATGACAGTGTGATACTGTGCACAT	Reverse	Medium	III-D
>Chr1_963	Chr1:248301836-248301935	-	-	F	-	-	D	ATTACACTGTGATACTGTGCACA	ATTACACTGTGATACTGTGCACA	Forward	Medium	III-D
>Chr1_964	Chr1:248361636-248361748	-	-	-	-	-	-	TGGGACTCTTCAGACAATCCAAACATCCA	TGGATGTTTGGATTGTCTGAAGAGTCCCA	Reverse	High	I-B
>Chr1_965	Chr1:248487094-248487190	-	-	F	-	-	-	GAAACAGTGAGTTGAAGTCAGAGGC	GAAACAGTGAGTTGAAGTCAGAGGC	Forward	Medium	I-B
>Chr1_966	Chr1:248560894-248560990	-	-	-	-	-	-	GCATCTGACTTCAACTCACTGTTTC	GAAACAGTGAGTTGAAGTCAGATGC	Reverse	High	I-B
>Chr1_967	Chr1:248683552-248683641	-	-	F	-	-	D	TTTATAAGACAGGTAGAACCTATGTTT	AAACATAGGTTCTACCTGTCTTATAAA	Reverse	High	III-B
>Chr1_968	Chr1:248693214-248693293	-	-	F	-	-	D	ATTCACGGCCAGGAGCACTGACT	AGTCAGTGCTCCTGGCCGTGAAT	Reverse	High	I-B
>Chr1_97	Chr1:12561096-12561222	-	-	-	-	-	-	CCTCAGCCTCCCAAAGTGCTGGGATTACAGGC	CCTCAGCCTCCCAAAGTGCTGGGATTACAGGC	Forward	Medium	I-B
>Chr1_98	Chr1:12704227-12704295	-	-	F	-	-	D	GAATGAGTCAGGGTGGAGCAGGT	ACCTGCTCCACCCTGACTCATTC	Reverse	Medium	I-B
>Chr1_99	Chr1:12766329-12766438	-	-	F	-	-	-	CTGGTTTCATAATTTCAGGTCTTAG	CTGGTTTCATAATTTCAGGTCTTAG	Forward	High	I-B
>Chr10_1	Chr10:79657-79806	-	-	-	-	-	-	CTGTCCCTGAGCCTCCACCCTGCTGTCCCTGAAGCTGCCCCTGA	CTGTCCCTGAGCCTCCACCCTGCTGTCCCTGAAGCTGCCCCTGA	Forward	Medium	I-E
>Chr10_10	Chr10:547407-547489	-	-	-	-	-	-	GTACCCAGCAAATACTCAGGGCTCA	TGAGCCCTGAGTATTTGCTGGGTAC	Reverse	Medium	I-B
>Chr10_100	Chr10:18623104-18623194	22	-	F	-	-	D	CTCATTTTAAGTAAACTGAAGAAA	TTTCTTCAGTTTACTTAAAATGAG	Reverse	High	I-B
>Chr10_101	Chr10:18719257-18719410	-	-	-	-	-	-	TTGGATTTTCAAAGGGGTCTGTGAGTTTTAAAAGGGAAGATACT	TTGGATTTTCAAAGGGGTCTGTGAGTTTTAAAAGGGAAGATACT	Forward	High	III-A
>Chr10_102	Chr10:18812838-18812969	-	-	-	-	-	-	CAAAGGGCAAAGCAGAACTACTGATAAGGGTC	GACCCTTATCAGTAGTTCTGCTTTGCCCTTTG	Reverse	High	II-C
>Chr10_103	Chr10:18879077-18879214	-	-	D	-	-	-	GATTAATATGGTTTAAGAAGATGTGTATGGGTGCGAAGTT	GATTAATATGGTTTAAGAAGATGTGTATGGGTGCGAAGTT	Forward	High	III-A	AOCI01000069_1_4779_9688	CRISPR-1	93.333	0.97	22.2	plus	Microcystis aeruginosa DIANCHI905 contig69
>Chr10_103	Chr10:18879077-18879214	-	-	D	-	-	-	GATTAATATGGTTTAAGAAGATGTGTATGGGTGCGAAGTT	GATTAATATGGTTTAAGAAGATGTGTATGGGTGCGAAGTT	Forward	High	III-A	CAIQ01000030_2_1751_4800	CRISPR-2	93.333	0.97	22.2	plus	Microcystis aeruginosa 9701 WGS project CAIQ01000000 data
>Chr10_103	Chr10:18879077-18879214	-	-	D	-	-	-	GATTAATATGGTTTAAGAAGATGTGTATGGGTGCGAAGTT	GATTAATATGGTTTAAGAAGATGTGTATGGGTGCGAAGTT	Forward	High	III-A	CAIQ01000001_1_34_1503	CRISPR-1	93.333	0.97	22.2	minus	Microcystis aeruginosa 9701 WGS project CAIQ01000000 data
>Chr10_103	Chr10:18879077-18879214	-	-	D	-	-	-	GATTAATATGGTTTAAGAAGATGTGTATGGGTGCGAAGTT	GATTAATATGGTTTAAGAAGATGTGTATGGGTGCGAAGTT	Forward	High	III-A	ANKQ01000003_2_589278_590246	CRISPR-2	93.333	0.97	22.2	minus	Microcystis aeruginosa TAIHU98 contig3
>Chr10_103	Chr10:18879077-18879214	-	-	D	-	-	-	GATTAATATGGTTTAAGAAGATGTGTATGGGTGCGAAGTT	GATTAATATGGTTTAAGAAGATGTGTATGGGTGCGAAGTT	Forward	High	III-A	ANKQ01000003_1_584349_587639	CRISPR-1	93.333	0.97	22.2	minus	Microcystis aeruginosa TAIHU98 contig3
>Chr10_103	Chr10:18879077-18879214	-	-	D	-	-	-	GATTAATATGGTTTAAGAAGATGTGTATGGGTGCGAAGTT	GATTAATATGGTTTAAGAAGATGTGTATGGGTGCGAAGTT	Forward	High	III-A	ASZQ01000198_1_12890_14305	CRISPR-1	93.333	0.97	22.2	plus	Microcystis aeruginosa SPC777 contig000198
>Chr10_103	Chr10:18879077-18879214	-	-	D	-	-	-	GATTAATATGGTTTAAGAAGATGTGTATGGGTGCGAAGTT	GATTAATATGGTTTAAGAAGATGTGTATGGGTGCGAAGTT	Forward	High	III-A	JXYX01000002_2_212445_215597	CRISPR-2	93.333	0.97	22.2	plus	Microcystis aeruginosa NIES-88 scaffold2
>Chr10_103	Chr10:18879077-18879214	-	-	D	-	-	-	GATTAATATGGTTTAAGAAGATGTGTATGGGTGCGAAGTT	GATTAATATGGTTTAAGAAGATGTGTATGGGTGCGAAGTT	Forward	High	III-A	CP011339_1_4670020_4674980	CRISPR-1	93.333	0.97	22.2	minus	Microcystis panniformis FACHB-1757
>Chr10_103	Chr10:18879077-18879214	-	-	D	-	-	-	GATTAATATGGTTTAAGAAGATGTGTATGGGTGCGAAGTT	GATTAATATGGTTTAAGAAGATGTGTATGGGTGCGAAGTT	Forward	High	III-A	CP011304_5_3610677_3612582	CRISPR-5	93.333	0.97	22.2	plus	Microcystis aeruginosa NIES-2549
>Chr10_103	Chr10:18879077-18879214	-	-	D	-	-	-	GATTAATATGGTTTAAGAAGATGTGTATGGGTGCGAAGTT	GATTAATATGGTTTAAGAAGATGTGTATGGGTGCGAAGTT	Forward	High	III-A	CP011304_4_3608265_3608954	CRISPR-4	93.333	0.97	22.2	plus	Microcystis aeruginosa NIES-2549
>Chr10_103	Chr10:18879077-18879214	-	-	D	-	-	-	GATTAATATGGTTTAAGAAGATGTGTATGGGTGCGAAGTT	GATTAATATGGTTTAAGAAGATGTGTATGGGTGCGAAGTT	Forward	High	III-A	CP011304_3_3601305_3606945	CRISPR-3	93.333	0.97	22.2	plus	Microcystis aeruginosa NIES-2549
>Chr10_103	Chr10:18879077-18879214	-	-	D	-	-	-	GATTAATATGGTTTAAGAAGATGTGTATGGGTGCGAAGTT	GATTAATATGGTTTAAGAAGATGTGTATGGGTGCGAAGTT	Forward	High	III-A	CP011304_2_3599679_3599861	CRISPR-2	93.333	0.97	22.2	plus	Microcystis aeruginosa NIES-2549
>Chr10_103	Chr10:18879077-18879214	-	-	D	-	-	-	GATTAATATGGTTTAAGAAGATGTGTATGGGTGCGAAGTT	GATTAATATGGTTTAAGAAGATGTGTATGGGTGCGAAGTT	Forward	High	III-A	AP009552_3_2826228_2829167	CRISPR-3	93.333	0.97	22.2	minus	Microcystis aeruginosa NIES-843 DNA
>Chr10_103	Chr10:18879077-18879214	-	-	D	-	-	-	GATTAATATGGTTTAAGAAGATGTGTATGGGTGCGAAGTT	GATTAATATGGTTTAAGAAGATGTGTATGGGTGCGAAGTT	Forward	High	III-A	AP009552_2_2823103_2824597	CRISPR-2	93.333	0.97	22.2	minus	Microcystis aeruginosa NIES-843 DNA
>Chr10_103	Chr10:18879077-18879214	-	-	D	-	-	-	GATTAATATGGTTTAAGAAGATGTGTATGGGTGCGAAGTT	GATTAATATGGTTTAAGAAGATGTGTATGGGTGCGAAGTT	Forward	High	III-A	AP009552_1_2814769_2822883	CRISPR-1	93.333	0.97	22.2	minus	Microcystis aeruginosa NIES-843 DNA
>Chr10_104	Chr10:19210792-19210889	-	-	A	-	-	-	GAATCCCCCATCTATAGTGTGGCATCGTT	GAATCCCCCATCTATAGTGTGGCATCGTT	Forward	High	I-F
>Chr10_105	Chr10:19388706-19388804	-	-	F	-	-	-	TGAAGGAATAAAGGACAGTAGCAGAAT	ATTCTGCTACTGTCCTTTATTCCTTCA	Reverse	High	II-C
>Chr10_106	Chr10:19473125-19473227	-	-	C	-	-	C	TCAACTTAAATTTTGAGGATAAATTGAGGTTATGA	TCAACTTAAATTTTGAGGATAAATTGAGGTTATGA	Forward	Medium	I-B
>Chr10_107	Chr10:19500596-19500699	-	-	-	-	-	-	CTAAACCCAATTTACAAAGCATTTTGGCCTCTT	AAGAGGCCAAAATGCTTTGTAAATTGGGTTTAG	Reverse	High	I-G
>Chr10_108	Chr10:19627906-19628035	-	-	-	-	-	-	ACATTATTTACAGAAAAAGGAAAATAAATGGTCAACACACAT	ATGTGTGTTGACCATTTATTTTCCTTTTTCTGTAAATAATGT	Reverse	High	I-B
>Chr10_109	Chr10:19653675-19653771	-	-	F	-	-	-	AATAGTCTATGTAAATTTCAGAGTAAT	ATTACTCTGAAATTTACATAGACTATT	Reverse	High	I-B
>Chr10_11	Chr10:600471-600560	-	-	D	-	-	-	TCCACCTTAAAGACGACGGCCCAGGGTGT	ACACCCTGGGCCGTCGTCTTTAAGGTGGA	Reverse	High	III-A
>Chr10_110	Chr10:20209860-20209977	-	-	F	-	-	-	ATAAGTGTCCATGAAATCTTCACAATT	ATAAGTGTCCATGAAATCTTCACAATT	Forward	Medium	I-B
>Chr10_111	Chr10:20282015-20282088	4	-	-	-	-	-	TTCTATTTTGATTCAAAACAATTGAT	TTCTATTTTGATTCAAAACAATTGAT	Forward	Medium	II-A
>Chr10_112	Chr10:20322889-20323029	-	-	-	-	-	-	ATTGGCTGCAAAGTCCTCCACAAATAAAATTATAC	ATTGGCTGCAAAGTCCTCCACAAATAAAATTATAC	Forward	Medium	I-B	KE386802_1_15851_16104	CRISPR-1	93.333	0.69	22.2	minus	Corynebacterium freiburgense DSM 45254 genomic scaffold
>Chr10_113	Chr10:21371241-21371361	-	-	F	-	-	-	AGGAAGGAAGGAAGGAAGGAAGGAAGGA	TCCTTCCTTCCTTCCTTCCTTCCTTCCT	Reverse	High	III-D
>Chr10_114	Chr10:21795428-21795551	-	-	-	-	-	-	TCCTGAAAAGAAAATAGATCAGTGTAGCCTGAGAGAACAGGAG	CTCCTGTTCTCTCAGGCTACACTGATCTATTTTCTTTTCAGGA	Reverse	High	III-B
>Chr10_115	Chr10:21817724-21817840	-	-	F	-	-	A	ATTGTGAAGATTTCATGGACATTTAT	ATAAATGTCCATGAAATCTTCACAAT	Reverse	Medium	I-B
>Chr10_116	Chr10:22018721-22018817	-	-	F	-	-	D	AGAAATAACCCTTCTCATATACC	GGTATATGAGAAGGGTTATTTCT	Reverse	High	III-A
>Chr10_117	Chr10:22140297-22140406	-	-	F	-	-	-	GTCCTCTTTGTGGTCTCAGAGGAAA	GTCCTCTTTGTGGTCTCAGAGGAAA	Forward	High	I-A
>Chr10_118	Chr10:22294563-22294634	-	-	F	-	-	-	GAAATAATGTAACATTCTCGTCCCT	GAAATAATGTAACATTCTCGTCCCT	Forward	High	III-A
>Chr10_119	Chr10:22777317-22777385	-	-	F	-	-	-	GTAGTCACTGATGTATGTTTAAAG	GTAGTCACTGATGTATGTTTAAAG	Forward	High	I-B
>Chr10_12	Chr10:637187-637396	-	-	-	-	-	-	CCACCTAGGCTGCTGTAACAACACACCATAGGCTGGGCGGGGGCTGACAA	TTGTCAGCCCCCGCCCAGCCTATGGTGTGTTGTTACAGCAGCCTAGGTGG	Reverse	High	IV-A3
>Chr10_120	Chr10:22792154-22792279	-	-	F	-	-	-	TAGCTACCTATACGGCTTCAGTAGATGCT	AGCATCTACTGAAGCCGTATAGGTAGCTA	Reverse	Medium	I-F	KL370836_1_5526_9460	CRISPR-1	100	0.079	25.4	plus	Ruminobacter sp. RM87 genomic scaffold T489DRAFT_scaffold00019.19
>Chr10_120	Chr10:22792154-22792279	-	-	F	-	-	-	TAGCTACCTATACGGCTTCAGTAGATGCT	AGCATCTACTGAAGCCGTATAGGTAGCTA	Reverse	Medium	I-F	LODH01000025_1_436487_436756	CRISPR-1	93.75	0.24	23.8	plus	Pseudomonas aeruginosa strain 105777 LT17_contig000025
>Chr10_120	Chr10:22792154-22792279	-	-	F	-	-	-	TAGCTACCTATACGGCTTCAGTAGATGCT	AGCATCTACTGAAGCCGTATAGGTAGCTA	Reverse	Medium	I-F	LJNU01000043_2_9527_10874	CRISPR-2	93.75	0.24	23.8	plus	Pseudomonas aeruginosa strain ATCC 33348 scaffold_42
>Chr10_120	Chr10:22792154-22792279	-	-	F	-	-	-	TAGCTACCTATACGGCTTCAGTAGATGCT	AGCATCTACTGAAGCCGTATAGGTAGCTA	Reverse	Medium	I-F	LJJO01000055_2_10512_11737	CRISPR-2	93.75	0.24	23.8	plus	Pseudomonas aeruginosa strain PASS2 contig_62
>Chr10_120	Chr10:22792154-22792279	-	-	F	-	-	-	TAGCTACCTATACGGCTTCAGTAGATGCT	AGCATCTACTGAAGCCGTATAGGTAGCTA	Reverse	Medium	I-F	LEKC01000025_1_1_209	CRISPR-1	93.75	0.24	23.8	plus	Pseudomonas aeruginosa strain Pae_CF67.12q CF67.12q_contig_25
>Chr10_120	Chr10:22792154-22792279	-	-	F	-	-	-	TAGCTACCTATACGGCTTCAGTAGATGCT	AGCATCTACTGAAGCCGTATAGGTAGCTA	Reverse	Medium	I-F	LEJA01000064_2_10692_12277	CRISPR-2	93.75	0.24	23.8	plus	Pseudomonas aeruginosa strain Pae_CF67.11h CF67.11h_contig_64
>Chr10_120	Chr10:22792154-22792279	-	-	F	-	-	-	TAGCTACCTATACGGCTTCAGTAGATGCT	AGCATCTACTGAAGCCGTATAGGTAGCTA	Reverse	Medium	I-F	LEJA01000036_1_62330_62899	CRISPR-1	93.75	0.24	23.8	plus	Pseudomonas aeruginosa strain Pae_CF67.11h CF67.11h_contig_36
>Chr10_120	Chr10:22792154-22792279	-	-	F	-	-	-	TAGCTACCTATACGGCTTCAGTAGATGCT	AGCATCTACTGAAGCCGTATAGGTAGCTA	Reverse	Medium	I-F	LEIZ01000017_2_10605_12130	CRISPR-2	93.75	0.24	23.8	plus	Pseudomonas aeruginosa strain Pae_CF67.11g CF67.11g_contig_17
>Chr10_120	Chr10:22792154-22792279	-	-	F	-	-	-	TAGCTACCTATACGGCTTCAGTAGATGCT	AGCATCTACTGAAGCCGTATAGGTAGCTA	Reverse	Medium	I-F	LEIY01000082_1_1_209	CRISPR-1	93.75	0.24	23.8	plus	Pseudomonas aeruginosa strain Pae_CF67.11f CF67.11f_contig_82
>Chr10_120	Chr10:22792154-22792279	-	-	F	-	-	-	TAGCTACCTATACGGCTTCAGTAGATGCT	AGCATCTACTGAAGCCGTATAGGTAGCTA	Reverse	Medium	I-F	LEIY01000015_1_111334_111603	CRISPR-1	93.75	0.24	23.8	plus	Pseudomonas aeruginosa strain Pae_CF67.11f CF67.11f_contig_15
>Chr10_120	Chr10:22792154-22792279	-	-	F	-	-	-	TAGCTACCTATACGGCTTCAGTAGATGCT	AGCATCTACTGAAGCCGTATAGGTAGCTA	Reverse	Medium	I-F	LEIX01000049_2_32270_33855	CRISPR-2	93.75	0.24	23.8	plus	Pseudomonas aeruginosa strain Pae_CF67.11e CF67.11e_contig_49
>Chr10_120	Chr10:22792154-22792279	-	-	F	-	-	-	TAGCTACCTATACGGCTTCAGTAGATGCT	AGCATCTACTGAAGCCGTATAGGTAGCTA	Reverse	Medium	I-F	LEIW01000005_1_62259_62888	CRISPR-1	93.75	0.24	23.8	plus	Pseudomonas aeruginosa strain Pae_CF67.11d CF67.11d_contig_5
>Chr10_120	Chr10:22792154-22792279	-	-	F	-	-	-	TAGCTACCTATACGGCTTCAGTAGATGCT	AGCATCTACTGAAGCCGTATAGGTAGCTA	Reverse	Medium	I-F	LEIV01000167_1_285_914	CRISPR-1	93.75	0.24	23.8	plus	Pseudomonas aeruginosa strain Pae_CF67.11c CF67.11c_contig_167
>Chr10_120	Chr10:22792154-22792279	-	-	F	-	-	-	TAGCTACCTATACGGCTTCAGTAGATGCT	AGCATCTACTGAAGCCGTATAGGTAGCTA	Reverse	Medium	I-F	LEIV01000014_2_10284_11869	CRISPR-2	93.75	0.24	23.8	plus	Pseudomonas aeruginosa strain Pae_CF67.11c CF67.11c_contig_14
>Chr10_120	Chr10:22792154-22792279	-	-	F	-	-	-	TAGCTACCTATACGGCTTCAGTAGATGCT	AGCATCTACTGAAGCCGTATAGGTAGCTA	Reverse	Medium	I-F	LEIE01000027_1_62298_62867	CRISPR-1	93.75	0.24	23.8	plus	Pseudomonas aeruginosa strain Pae_CF67.10f CF67.10f_contig_27
>Chr10_120	Chr10:22792154-22792279	-	-	F	-	-	-	TAGCTACCTATACGGCTTCAGTAGATGCT	AGCATCTACTGAAGCCGTATAGGTAGCTA	Reverse	Medium	I-F	LEID01000069_1_1_986	CRISPR-1	93.75	0.24	23.8	plus	Pseudomonas aeruginosa strain Pae_CF67.10e CF67.10e_contig_69
>Chr10_120	Chr10:22792154-22792279	-	-	F	-	-	-	TAGCTACCTATACGGCTTCAGTAGATGCT	AGCATCTACTGAAGCCGTATAGGTAGCTA	Reverse	Medium	I-F	LEIC01000051_2_10529_12114	CRISPR-2	93.75	0.24	23.8	plus	Pseudomonas aeruginosa strain Pae_CF67.10d CF67.10d_contig_51
>Chr10_120	Chr10:22792154-22792279	-	-	F	-	-	-	TAGCTACCTATACGGCTTCAGTAGATGCT	AGCATCTACTGAAGCCGTATAGGTAGCTA	Reverse	Medium	I-F	LEIB01000066_2_10394_11979	CRISPR-2	93.75	0.24	23.8	plus	Pseudomonas aeruginosa strain Pae_CF67.10c CF67.10c_contig_66
>Chr10_120	Chr10:22792154-22792279	-	-	F	-	-	-	TAGCTACCTATACGGCTTCAGTAGATGCT	AGCATCTACTGAAGCCGTATAGGTAGCTA	Reverse	Medium	I-F	LEHX01000036_2_31588_33173	CRISPR-2	93.75	0.24	23.8	plus	Pseudomonas aeruginosa strain Pae_CF67.09s CF67.09s_contig_36
>Chr10_120	Chr10:22792154-22792279	-	-	F	-	-	-	TAGCTACCTATACGGCTTCAGTAGATGCT	AGCATCTACTGAAGCCGTATAGGTAGCTA	Reverse	Medium	I-F	LEHX01000030_1_62311_62940	CRISPR-1	93.75	0.24	23.8	plus	Pseudomonas aeruginosa strain Pae_CF67.09s CF67.09s_contig_30
>Chr10_120	Chr10:22792154-22792279	-	-	F	-	-	-	TAGCTACCTATACGGCTTCAGTAGATGCT	AGCATCTACTGAAGCCGTATAGGTAGCTA	Reverse	Medium	I-F	LEHW01000032_1_12186_12815	CRISPR-1	93.75	0.24	23.8	plus	Pseudomonas aeruginosa strain Pae_CF67.09r CF67.09r_contig_32
>Chr10_120	Chr10:22792154-22792279	-	-	F	-	-	-	TAGCTACCTATACGGCTTCAGTAGATGCT	AGCATCTACTGAAGCCGTATAGGTAGCTA	Reverse	Medium	I-F	LEHN01000053_2_32270_33855	CRISPR-2	93.75	0.24	23.8	plus	Pseudomonas aeruginosa strain Pae_CF67.09i CF67.09i_contig_53
>Chr10_120	Chr10:22792154-22792279	-	-	F	-	-	-	TAGCTACCTATACGGCTTCAGTAGATGCT	AGCATCTACTGAAGCCGTATAGGTAGCTA	Reverse	Medium	I-F	LEHN01000002_1_111021_111650	CRISPR-1	93.75	0.24	23.8	plus	Pseudomonas aeruginosa strain Pae_CF67.09i CF67.09i_contig_2
>Chr10_120	Chr10:22792154-22792279	-	-	F	-	-	-	TAGCTACCTATACGGCTTCAGTAGATGCT	AGCATCTACTGAAGCCGTATAGGTAGCTA	Reverse	Medium	I-F	LEHL01000033_2_32270_33855	CRISPR-2	93.75	0.24	23.8	plus	Pseudomonas aeruginosa strain Pae_CF67.09g CF67.09g_contig_33
>Chr10_120	Chr10:22792154-22792279	-	-	F	-	-	-	TAGCTACCTATACGGCTTCAGTAGATGCT	AGCATCTACTGAAGCCGTATAGGTAGCTA	Reverse	Medium	I-F	LEHL01000023_1_62305_62934	CRISPR-1	93.75	0.24	23.8	plus	Pseudomonas aeruginosa strain Pae_CF67.09g CF67.09g_contig_23
>Chr10_120	Chr10:22792154-22792279	-	-	F	-	-	-	TAGCTACCTATACGGCTTCAGTAGATGCT	AGCATCTACTGAAGCCGTATAGGTAGCTA	Reverse	Medium	I-F	LEHK01000050_2_32026_33611	CRISPR-2	93.75	0.24	23.8	plus	Pseudomonas aeruginosa strain Pae_CF67.09f CF67.09f_contig_51
>Chr10_120	Chr10:22792154-22792279	-	-	F	-	-	-	TAGCTACCTATACGGCTTCAGTAGATGCT	AGCATCTACTGAAGCCGTATAGGTAGCTA	Reverse	Medium	I-F	LEHJ01000026_2_31588_33173	CRISPR-2	93.75	0.24	23.8	plus	Pseudomonas aeruginosa strain Pae_CF67.09e CF67.09e_contig_26
>Chr10_120	Chr10:22792154-22792279	-	-	F	-	-	-	TAGCTACCTATACGGCTTCAGTAGATGCT	AGCATCTACTGAAGCCGTATAGGTAGCTA	Reverse	Medium	I-F	LEHH01000020_1_62275_62904	CRISPR-1	93.75	0.24	23.8	plus	Pseudomonas aeruginosa strain Pae_CF67.09c CF67.09c_contig_20
>Chr10_120	Chr10:22792154-22792279	-	-	F	-	-	-	TAGCTACCTATACGGCTTCAGTAGATGCT	AGCATCTACTGAAGCCGTATAGGTAGCTA	Reverse	Medium	I-F	LEHG01000082_1_48_497	CRISPR-1	93.75	0.24	23.8	plus	Pseudomonas aeruginosa strain Pae_CF67.09b CF67.09b_contig_82
>Chr10_120	Chr10:22792154-22792279	-	-	F	-	-	-	TAGCTACCTATACGGCTTCAGTAGATGCT	AGCATCTACTGAAGCCGTATAGGTAGCTA	Reverse	Medium	I-F	LEFR01000014_2_11178_12763	CRISPR-2	93.75	0.24	23.8	plus	Pseudomonas aeruginosa strain Pae_CF67.07a CF67.07a_contig_14
>Chr10_120	Chr10:22792154-22792279	-	-	F	-	-	-	TAGCTACCTATACGGCTTCAGTAGATGCT	AGCATCTACTGAAGCCGTATAGGTAGCTA	Reverse	Medium	I-F	LEFQ01000169_2_480_628	CRISPR-2	93.75	0.24	23.8	plus	Pseudomonas aeruginosa strain Pae_CF67.06t CF67.06t_contig_169
>Chr10_120	Chr10:22792154-22792279	-	-	F	-	-	-	TAGCTACCTATACGGCTTCAGTAGATGCT	AGCATCTACTGAAGCCGTATAGGTAGCTA	Reverse	Medium	I-F	LEFQ01000169_1_49_377	CRISPR-1	93.75	0.24	23.8	plus	Pseudomonas aeruginosa strain Pae_CF67.06t CF67.06t_contig_169
>Chr10_120	Chr10:22792154-22792279	-	-	F	-	-	-	TAGCTACCTATACGGCTTCAGTAGATGCT	AGCATCTACTGAAGCCGTATAGGTAGCTA	Reverse	Medium	I-F	LEFP01000238_1_1_390	CRISPR-1	93.75	0.24	23.8	plus	Pseudomonas aeruginosa strain Pae_CF67.06s CF67.06s_contig_238
>Chr10_120	Chr10:22792154-22792279	-	-	F	-	-	-	TAGCTACCTATACGGCTTCAGTAGATGCT	AGCATCTACTGAAGCCGTATAGGTAGCTA	Reverse	Medium	I-F	LEFN01000210_1_178_807	CRISPR-1	93.75	0.24	23.8	plus	Pseudomonas aeruginosa strain Pae_CF67.06q CF67.06q_contig_210
>Chr10_120	Chr10:22792154-22792279	-	-	F	-	-	-	TAGCTACCTATACGGCTTCAGTAGATGCT	AGCATCTACTGAAGCCGTATAGGTAGCTA	Reverse	Medium	I-F	LEFN01000030_2_10284_11869	CRISPR-2	93.75	0.24	23.8	plus	Pseudomonas aeruginosa strain Pae_CF67.06q CF67.06q_contig_30
>Chr10_120	Chr10:22792154-22792279	-	-	F	-	-	-	TAGCTACCTATACGGCTTCAGTAGATGCT	AGCATCTACTGAAGCCGTATAGGTAGCTA	Reverse	Medium	I-F	LEFL01000009_2_10943_12527	CRISPR-2	93.75	0.24	23.8	plus	Pseudomonas aeruginosa strain Pae_CF67.06o CF67.06o_contig_9
>Chr10_120	Chr10:22792154-22792279	-	-	F	-	-	-	TAGCTACCTATACGGCTTCAGTAGATGCT	AGCATCTACTGAAGCCGTATAGGTAGCTA	Reverse	Medium	I-F	LEFK01000016_2_31580_33165	CRISPR-2	93.75	0.24	23.8	plus	Pseudomonas aeruginosa strain Pae_CF67.06n CF67.06n_contig_16
>Chr10_120	Chr10:22792154-22792279	-	-	F	-	-	-	TAGCTACCTATACGGCTTCAGTAGATGCT	AGCATCTACTGAAGCCGTATAGGTAGCTA	Reverse	Medium	I-F	LEFJ01000146_1_48_317	CRISPR-1	93.75	0.24	23.8	plus	Pseudomonas aeruginosa strain Pae_CF67.06m CF67.06m_contig_146
>Chr10_120	Chr10:22792154-22792279	-	-	F	-	-	-	TAGCTACCTATACGGCTTCAGTAGATGCT	AGCATCTACTGAAGCCGTATAGGTAGCTA	Reverse	Medium	I-F	LDMJ01000018_2_31657_33242	CRISPR-2	93.75	0.24	23.8	plus	Pseudomonas aeruginosa strain Pae_CF67.05a CF67.05a_contig_18
>Chr10_120	Chr10:22792154-22792279	-	-	F	-	-	-	TAGCTACCTATACGGCTTCAGTAGATGCT	AGCATCTACTGAAGCCGTATAGGTAGCTA	Reverse	Medium	I-F	LDMI01000085_2_32057_33642	CRISPR-2	93.75	0.24	23.8	plus	Pseudomonas aeruginosa strain Pae_CF67.04t CF67.04t_contig_85
>Chr10_120	Chr10:22792154-22792279	-	-	F	-	-	-	TAGCTACCTATACGGCTTCAGTAGATGCT	AGCATCTACTGAAGCCGTATAGGTAGCTA	Reverse	Medium	I-F	LDMH01000025_1_62259_62888	CRISPR-1	93.75	0.24	23.8	plus	Pseudomonas aeruginosa strain Pae_CF67.04s CF67.04s_contig_25
>Chr10_120	Chr10:22792154-22792279	-	-	F	-	-	-	TAGCTACCTATACGGCTTCAGTAGATGCT	AGCATCTACTGAAGCCGTATAGGTAGCTA	Reverse	Medium	I-F	LDMG01000036_2_31854_33439	CRISPR-2	93.75	0.24	23.8	plus	Pseudomonas aeruginosa strain Pae_CF67.04r CF67.04r_contig_36
>Chr10_120	Chr10:22792154-22792279	-	-	F	-	-	-	TAGCTACCTATACGGCTTCAGTAGATGCT	AGCATCTACTGAAGCCGTATAGGTAGCTA	Reverse	Medium	I-F	LDMG01000004_1_62301_62930	CRISPR-1	93.75	0.24	23.8	plus	Pseudomonas aeruginosa strain Pae_CF67.04r CF67.04r_contig_4
>Chr10_120	Chr10:22792154-22792279	-	-	F	-	-	-	TAGCTACCTATACGGCTTCAGTAGATGCT	AGCATCTACTGAAGCCGTATAGGTAGCTA	Reverse	Medium	I-F	LDMF01000051_1_62363_62992	CRISPR-1	93.75	0.24	23.8	plus	Pseudomonas aeruginosa strain Pae_CF67.04q CF67.04q_contig_51
>Chr10_120	Chr10:22792154-22792279	-	-	F	-	-	-	TAGCTACCTATACGGCTTCAGTAGATGCT	AGCATCTACTGAAGCCGTATAGGTAGCTA	Reverse	Medium	I-F	LDME01000029_2_31588_33173	CRISPR-2	93.75	0.24	23.8	plus	Pseudomonas aeruginosa strain Pae_CF67.04p CF67.04p_contig_29
>Chr10_120	Chr10:22792154-22792279	-	-	F	-	-	-	TAGCTACCTATACGGCTTCAGTAGATGCT	AGCATCTACTGAAGCCGTATAGGTAGCTA	Reverse	Medium	I-F	LDME01000002_1_82116_82745	CRISPR-1	93.75	0.24	23.8	plus	Pseudomonas aeruginosa strain Pae_CF67.04p CF67.04p_contig_2
>Chr10_120	Chr10:22792154-22792279	-	-	F	-	-	-	TAGCTACCTATACGGCTTCAGTAGATGCT	AGCATCTACTGAAGCCGTATAGGTAGCTA	Reverse	Medium	I-F	LEGY01000034_1_126904_127533	CRISPR-1	93.75	0.24	23.8	plus	Pseudomonas aeruginosa strain Pae_CF67.08n CF67.08n_contig_34
>Chr10_120	Chr10:22792154-22792279	-	-	F	-	-	-	TAGCTACCTATACGGCTTCAGTAGATGCT	AGCATCTACTGAAGCCGTATAGGTAGCTA	Reverse	Medium	I-F	LEGO01000088_1_30610_30818	CRISPR-1	93.75	0.24	23.8	plus	Pseudomonas aeruginosa strain Pae_CF67.08d CF67.08d_contig_88
>Chr10_120	Chr10:22792154-22792279	-	-	F	-	-	-	TAGCTACCTATACGGCTTCAGTAGATGCT	AGCATCTACTGAAGCCGTATAGGTAGCTA	Reverse	Medium	I-F	LEFZ01000057_1_33_902	CRISPR-1	93.75	0.24	23.8	plus	Pseudomonas aeruginosa strain Pae_CF67.07i CF67.07i_contig_57
>Chr10_120	Chr10:22792154-22792279	-	-	F	-	-	-	TAGCTACCTATACGGCTTCAGTAGATGCT	AGCATCTACTGAAGCCGTATAGGTAGCTA	Reverse	Medium	I-F	LDLV01000030_1_104612_104820	CRISPR-1	93.75	0.24	23.8	plus	Pseudomonas aeruginosa strain Pae_CF67.04g CF67.04g_contig_30
>Chr10_120	Chr10:22792154-22792279	-	-	F	-	-	-	TAGCTACCTATACGGCTTCAGTAGATGCT	AGCATCTACTGAAGCCGTATAGGTAGCTA	Reverse	Medium	I-F	LDLT01000099_1_51_860	CRISPR-1	93.75	0.24	23.8	plus	Pseudomonas aeruginosa strain Pae_CF67.04e CF67.04e_contig_99
>Chr10_120	Chr10:22792154-22792279	-	-	F	-	-	-	TAGCTACCTATACGGCTTCAGTAGATGCT	AGCATCTACTGAAGCCGTATAGGTAGCTA	Reverse	Medium	I-F	LDLL01000010_1_62279_62908	CRISPR-1	93.75	0.24	23.8	plus	Pseudomonas aeruginosa strain Pae_CF67.03o CF67.03o_contig_10
>Chr10_120	Chr10:22792154-22792279	-	-	F	-	-	-	TAGCTACCTATACGGCTTCAGTAGATGCT	AGCATCTACTGAAGCCGTATAGGTAGCTA	Reverse	Medium	I-F	LDLJ01000029_1_104611_104819	CRISPR-1	93.75	0.24	23.8	plus	Pseudomonas aeruginosa strain Pae_CF67.03m CF67.03m_contig_29
>Chr10_120	Chr10:22792154-22792279	-	-	F	-	-	-	TAGCTACCTATACGGCTTCAGTAGATGCT	AGCATCTACTGAAGCCGTATAGGTAGCTA	Reverse	Medium	I-F	LDLI01000035_1_104651_105280	CRISPR-1	93.75	0.24	23.8	plus	Pseudomonas aeruginosa strain Pae_CF67.03l CF67.03l_contig_35
>Chr10_120	Chr10:22792154-22792279	-	-	F	-	-	-	TAGCTACCTATACGGCTTCAGTAGATGCT	AGCATCTACTGAAGCCGTATAGGTAGCTA	Reverse	Medium	I-F	LDLI01000005_2_10605_12190	CRISPR-2	93.75	0.24	23.8	plus	Pseudomonas aeruginosa strain Pae_CF67.03l CF67.03l_contig_5
>Chr10_120	Chr10:22792154-22792279	-	-	F	-	-	-	TAGCTACCTATACGGCTTCAGTAGATGCT	AGCATCTACTGAAGCCGTATAGGTAGCTA	Reverse	Medium	I-F	LDLH01000068_2_32270_33855	CRISPR-2	93.75	0.24	23.8	plus	Pseudomonas aeruginosa strain Pae_CF67.03k CF67.03k_contig_68
>Chr10_120	Chr10:22792154-22792279	-	-	F	-	-	-	TAGCTACCTATACGGCTTCAGTAGATGCT	AGCATCTACTGAAGCCGTATAGGTAGCTA	Reverse	Medium	I-F	LDKZ01000057_1_62293_62922	CRISPR-1	93.75	0.24	23.8	plus	Pseudomonas aeruginosa strain Pae_CF67.03c CF67.03c_contig_57
>Chr10_120	Chr10:22792154-22792279	-	-	F	-	-	-	TAGCTACCTATACGGCTTCAGTAGATGCT	AGCATCTACTGAAGCCGTATAGGTAGCTA	Reverse	Medium	I-F	LDKY01000053_3_10553_10879	CRISPR-3	93.75	0.24	23.8	plus	Pseudomonas aeruginosa strain Pae_CF67.03b CF67.03b_contig_53
>Chr10_120	Chr10:22792154-22792279	-	-	F	-	-	-	TAGCTACCTATACGGCTTCAGTAGATGCT	AGCATCTACTGAAGCCGTATAGGTAGCTA	Reverse	Medium	I-F	LDKY01000053_2_10490_10639	CRISPR-2	93.75	0.24	23.8	plus	Pseudomonas aeruginosa strain Pae_CF67.03b CF67.03b_contig_53
>Chr10_120	Chr10:22792154-22792279	-	-	F	-	-	-	TAGCTACCTATACGGCTTCAGTAGATGCT	AGCATCTACTGAAGCCGTATAGGTAGCTA	Reverse	Medium	I-F	LDKY01000025_1_111048_111677	CRISPR-1	93.75	0.24	23.8	plus	Pseudomonas aeruginosa strain Pae_CF67.03b CF67.03b_contig_25
>Chr10_120	Chr10:22792154-22792279	-	-	F	-	-	-	TAGCTACCTATACGGCTTCAGTAGATGCT	AGCATCTACTGAAGCCGTATAGGTAGCTA	Reverse	Medium	I-F	LDKX01000097_1_1_205	CRISPR-1	93.75	0.24	23.8	plus	Pseudomonas aeruginosa strain Pae_CF67.03a CF67.03a_contig_97
>Chr10_120	Chr10:22792154-22792279	-	-	F	-	-	-	TAGCTACCTATACGGCTTCAGTAGATGCT	AGCATCTACTGAAGCCGTATAGGTAGCTA	Reverse	Medium	I-F	LDKX01000049_1_104600_105109	CRISPR-1	93.75	0.24	23.8	plus	Pseudomonas aeruginosa strain Pae_CF67.03a CF67.03a_contig_49
>Chr10_120	Chr10:22792154-22792279	-	-	F	-	-	-	TAGCTACCTATACGGCTTCAGTAGATGCT	AGCATCTACTGAAGCCGTATAGGTAGCTA	Reverse	Medium	I-F	LDKW01000062_2_31588_33173	CRISPR-2	93.75	0.24	23.8	plus	Pseudomonas aeruginosa strain Pae_CF67.02t CF67.02t_contig_62
>Chr10_120	Chr10:22792154-22792279	-	-	F	-	-	-	TAGCTACCTATACGGCTTCAGTAGATGCT	AGCATCTACTGAAGCCGTATAGGTAGCTA	Reverse	Medium	I-F	LDKV01000016_1_62304_62933	CRISPR-1	93.75	0.24	23.8	plus	Pseudomonas aeruginosa strain Pae_CF67.02s CF67.02s_contig_16
>Chr10_120	Chr10:22792154-22792279	-	-	F	-	-	-	TAGCTACCTATACGGCTTCAGTAGATGCT	AGCATCTACTGAAGCCGTATAGGTAGCTA	Reverse	Medium	I-F	LDKU01000047_2_31588_33173	CRISPR-2	93.75	0.24	23.8	plus	Pseudomonas aeruginosa strain Pae_CF67.02r CF67.02r_contig_47
>Chr10_120	Chr10:22792154-22792279	-	-	F	-	-	-	TAGCTACCTATACGGCTTCAGTAGATGCT	AGCATCTACTGAAGCCGTATAGGTAGCTA	Reverse	Medium	I-F	LDKL01000002_1_104611_105240	CRISPR-1	93.75	0.24	23.8	plus	Pseudomonas aeruginosa strain Pae_CF67.02i CF67.02i_contig_2
>Chr10_120	Chr10:22792154-22792279	-	-	F	-	-	-	TAGCTACCTATACGGCTTCAGTAGATGCT	AGCATCTACTGAAGCCGTATAGGTAGCTA	Reverse	Medium	I-F	LDKK01000008_2_344509_346094	CRISPR-2	93.75	0.24	23.8	plus	Pseudomonas aeruginosa strain Pae_CF67.02h CF67.02h_contig_8
>Chr10_120	Chr10:22792154-22792279	-	-	F	-	-	-	TAGCTACCTATACGGCTTCAGTAGATGCT	AGCATCTACTGAAGCCGTATAGGTAGCTA	Reverse	Medium	I-F	LDKI01000048_1_104611_104819	CRISPR-1	93.75	0.24	23.8	plus	Pseudomonas aeruginosa strain Pae_CF67.02f CF67.02f_contig_48
>Chr10_120	Chr10:22792154-22792279	-	-	F	-	-	-	TAGCTACCTATACGGCTTCAGTAGATGCT	AGCATCTACTGAAGCCGTATAGGTAGCTA	Reverse	Medium	I-F	LDKI01000020_2_31588_33113	CRISPR-2	93.75	0.24	23.8	plus	Pseudomonas aeruginosa strain Pae_CF67.02f CF67.02f_contig_20
>Chr10_120	Chr10:22792154-22792279	-	-	F	-	-	-	TAGCTACCTATACGGCTTCAGTAGATGCT	AGCATCTACTGAAGCCGTATAGGTAGCTA	Reverse	Medium	I-F	LCUS01000207_1_48_534	CRISPR-1	93.75	0.24	23.8	plus	Pseudomonas aeruginosa strain Pae_CF67.02b CF67.02b_contig_207
>Chr10_120	Chr10:22792154-22792279	-	-	F	-	-	-	TAGCTACCTATACGGCTTCAGTAGATGCT	AGCATCTACTGAAGCCGTATAGGTAGCTA	Reverse	Medium	I-F	LCUR01000124_1_180_809	CRISPR-1	93.75	0.24	23.8	plus	Pseudomonas aeruginosa strain Pae_CF67.02a CF67.02a_contig_124
>Chr10_120	Chr10:22792154-22792279	-	-	F	-	-	-	TAGCTACCTATACGGCTTCAGTAGATGCT	AGCATCTACTGAAGCCGTATAGGTAGCTA	Reverse	Medium	I-F	LCUR01000062_2_10284_11869	CRISPR-2	93.75	0.24	23.8	plus	Pseudomonas aeruginosa strain Pae_CF67.02a CF67.02a_contig_62
>Chr10_120	Chr10:22792154-22792279	-	-	F	-	-	-	TAGCTACCTATACGGCTTCAGTAGATGCT	AGCATCTACTGAAGCCGTATAGGTAGCTA	Reverse	Medium	I-F	LCTA01000020_1_62292_62921	CRISPR-1	93.75	0.24	23.8	plus	Pseudomonas aeruginosa strain Pae_CF67.01q CF67.01q_contig_20
>Chr10_120	Chr10:22792154-22792279	-	-	F	-	-	-	TAGCTACCTATACGGCTTCAGTAGATGCT	AGCATCTACTGAAGCCGTATAGGTAGCTA	Reverse	Medium	I-F	LCSZ01000004_2_32599_34184	CRISPR-2	93.75	0.24	23.8	plus	Pseudomonas aeruginosa strain Pae_CF67.01p CF67.01p_contig_4
>Chr10_120	Chr10:22792154-22792279	-	-	F	-	-	-	TAGCTACCTATACGGCTTCAGTAGATGCT	AGCATCTACTGAAGCCGTATAGGTAGCTA	Reverse	Medium	I-F	LCSY01000046_2_32270_33855	CRISPR-2	93.75	0.24	23.8	plus	Pseudomonas aeruginosa strain Pae_CF67.01o CF67.01o_contig_46
>Chr10_120	Chr10:22792154-22792279	-	-	F	-	-	-	TAGCTACCTATACGGCTTCAGTAGATGCT	AGCATCTACTGAAGCCGTATAGGTAGCTA	Reverse	Medium	I-F	LCSX01000077_1_1_1226	CRISPR-1	93.75	0.24	23.8	plus	Pseudomonas aeruginosa strain Pae_CF67.01n CF67.01n_contig_77
>Chr10_120	Chr10:22792154-22792279	-	-	F	-	-	-	TAGCTACCTATACGGCTTCAGTAGATGCT	AGCATCTACTGAAGCCGTATAGGTAGCTA	Reverse	Medium	I-F	LCSX01000020_1_62291_62920	CRISPR-1	93.75	0.24	23.8	plus	Pseudomonas aeruginosa strain Pae_CF67.01n CF67.01n_contig_20
>Chr10_120	Chr10:22792154-22792279	-	-	F	-	-	-	TAGCTACCTATACGGCTTCAGTAGATGCT	AGCATCTACTGAAGCCGTATAGGTAGCTA	Reverse	Medium	I-F	LCSW01000005_1_16878_17507	CRISPR-1	93.75	0.24	23.8	plus	Pseudomonas aeruginosa strain Pae_CF67.01m CF67.01m_contig_5
>Chr10_120	Chr10:22792154-22792279	-	-	F	-	-	-	TAGCTACCTATACGGCTTCAGTAGATGCT	AGCATCTACTGAAGCCGTATAGGTAGCTA	Reverse	Medium	I-F	LCSW01000001_2_32257_33782	CRISPR-2	93.75	0.24	23.8	plus	Pseudomonas aeruginosa strain Pae_CF67.01m CF67.01m_contig_1
>Chr10_120	Chr10:22792154-22792279	-	-	F	-	-	-	TAGCTACCTATACGGCTTCAGTAGATGCT	AGCATCTACTGAAGCCGTATAGGTAGCTA	Reverse	Medium	I-F	LCSV01000022_1_111129_111758	CRISPR-1	93.75	0.24	23.8	plus	Pseudomonas aeruginosa strain Pae_CF67.01l CF67.01l_contig_22
>Chr10_120	Chr10:22792154-22792279	-	-	F	-	-	-	TAGCTACCTATACGGCTTCAGTAGATGCT	AGCATCTACTGAAGCCGTATAGGTAGCTA	Reverse	Medium	I-F	LCSN01000183_2_10286_11871	CRISPR-2	93.75	0.24	23.8	plus	Pseudomonas aeruginosa strain Pae_CF67.01d CF67.01d_contig_183
>Chr10_120	Chr10:22792154-22792279	-	-	F	-	-	-	TAGCTACCTATACGGCTTCAGTAGATGCT	AGCATCTACTGAAGCCGTATAGGTAGCTA	Reverse	Medium	I-F	LCSM01000218_1_7374_8003	CRISPR-1	93.75	0.24	23.8	plus	Pseudomonas aeruginosa strain Pae_CF67.01c CF67.01c_contig_218
>Chr10_120	Chr10:22792154-22792279	-	-	F	-	-	-	TAGCTACCTATACGGCTTCAGTAGATGCT	AGCATCTACTGAAGCCGTATAGGTAGCTA	Reverse	Medium	I-F	LCTC01000001_2_344340_345925	CRISPR-2	93.75	0.24	23.8	plus	Pseudomonas aeruginosa strain Pae_CF67.01s CF67.01s_contig_1
>Chr10_120	Chr10:22792154-22792279	-	-	F	-	-	-	TAGCTACCTATACGGCTTCAGTAGATGCT	AGCATCTACTGAAGCCGTATAGGTAGCTA	Reverse	Medium	I-F	KN716132_2_11494_12423	CRISPR-2	93.75	0.24	23.8	plus	Pseudomonas aeruginosa strain DR1 genomic scaffold scafold156
>Chr10_120	Chr10:22792154-22792279	-	-	F	-	-	-	TAGCTACCTATACGGCTTCAGTAGATGCT	AGCATCTACTGAAGCCGTATAGGTAGCTA	Reverse	Medium	I-F	KI914456_2_2107314_2108422	CRISPR-2	93.75	0.24	23.8	plus	Pseudomonas aeruginosa Z61 genomic scaffold adkgo-supercont1.1
>Chr10_120	Chr10:22792154-22792279	-	-	F	-	-	-	TAGCTACCTATACGGCTTCAGTAGATGCT	AGCATCTACTGAAGCCGTATAGGTAGCTA	Reverse	Medium	I-F	KI518992_1_3332470_3333338	CRISPR-1	93.75	0.24	23.8	plus	Pseudomonas aeruginosa BWHPSA025 genomic scaffold
>Chr10_120	Chr10:22792154-22792279	-	-	F	-	-	-	TAGCTACCTATACGGCTTCAGTAGATGCT	AGCATCTACTGAAGCCGTATAGGTAGCTA	Reverse	Medium	I-F	KI518950_1_146863_147612	CRISPR-1	93.75	0.24	23.8	plus	Pseudomonas aeruginosa BL02 genomic scaffold adggf-supercont1.2
>Chr10_120	Chr10:22792154-22792279	-	-	F	-	-	-	TAGCTACCTATACGGCTTCAGTAGATGCT	AGCATCTACTGAAGCCGTATAGGTAGCTA	Reverse	Medium	I-F	KI518906_1_3097376_3098064	CRISPR-1	93.75	0.24	23.8	plus	Pseudomonas aeruginosa BL07 genomic scaffold adgfo-supercont1.1
>Chr10_120	Chr10:22792154-22792279	-	-	F	-	-	-	TAGCTACCTATACGGCTTCAGTAGATGCT	AGCATCTACTGAAGCCGTATAGGTAGCTA	Reverse	Medium	I-F	KI517354_2_255078_256666	CRISPR-2	93.75	0.24	23.8	plus	Pseudomonas sp. P179 genomic scaffold acBRO-supercont1.1
[truncated: 25,469 more rows]

## Sheet: CRISPRDetect consensus repeats
Supplementary Data 2 - CRISPRDetect related consensus repeat findings
CRISPRDETECT consensus repeats					CRISPRMap Findings						CRISPRloci findings
CRISPR chr/start/end					V2_Structure	V_Sequences	V_SuperClass	V1_Structure	V1_Sequences	V1_SuperClass	Input Sequence	Sequence with Predicted Orientation	Strand	Confidence	Type	ID (Acc.Nr., ID, start, end)	ArrayID	Match Identity	e-Value	bitScore	Strand	Genome
>Chr1:52070272-52070344					-	-	-	-	-	-	GTTCATTGATTTGGTATAATA	GTTCATTGATTTGGTATAATA	Forward	High	I-B	BBAG01000024_1_44901_45662	CRISPR-1	93333	0.69	22.2	minus	Lactobacillus paracollinoides DSM 15502 = JCM 11969 DNA
>Chr1:2110464-2110569					11	-	-	2	-	-	GGGAAACAGAGACTCCTCTGGTAC	GGGAAACAGAGACTCCTCTGGTAC	Forward	High	III-A
>Chr1:13567708-13567828					5	-	-	32	-	-	CAGGGGAAGAGACAGTAGCTCCACTCCCACAGGTCCCTACCCTAGGGGAAGAGA	TCTCTTCCCCTAGGGTAGGGACCTGTGGGAGTGGAGCTACTGTCTCTTCCCCTG	Reverse	Medium	I-E	JXQJ01000024_1_48037_48236	CRISPR-1	89474	0.17	25.4	plus	Prevotella pectinovora strain P5-60 contig24
>Chr1:1149602-1149720					18	-	-	8	-	-	CGTGGTGGGAAGGGGCAGAGGAGGGCAGGTCCCGTGG	CGTGGTGGGAAGGGGCAGAGGAGGGCAGGTCCCGTGG	Forward	Medium	I-E
>Chr1:154096-154216					-	-	-	32	-	-	GAATATAAATTGTGAAGATTTCATGGACATTTAT	ATAAATGTCCATGAAATCTTCACAATTTATATTC	Reverse	Medium	I-B
>Chr1:36566362-36566431					11	-	-	2	-	-	TGGGAGTACTTGGGTAGGATATCT	AGATATCCTACCCAAGTACTCCCA	Reverse	Medium	II-A
>Chr1:2273261-2273372					18	-	-	8	-	-	TGTGGAAAGACAGCAGCTGTGGGGTCCCTGTCCTGG	TGTGGAAAGACAGCAGCTGTGGGGTCCCTGTCCTGG	Forward	High	IV-A3
>Chr1:45081715-45081822					-	-	-	33	-	-	CACCTCCCAGACGGGGTGGTGGCCGGGCAGAGG	CACCTCCCAGACGGGGTGGTGGCCGGGCAGAGG	Forward	High	III-D
>Chr1:42312796-42312920					-	-	-	-	-	-	TCTGAGTCATGATATTTA	TCTGAGTCATGATATTTA	Forward	High	I-B
>Chr1:42312796-42312920					5	-	-	32	-	-	GGTTAAAAAAGTAGTTTTCCTGGCAGTTTTCTTGGTTAAGAACTGAACATTGCTGC	GGTTAAAAAAGTAGTTTTCCTGGCAGTTTTCTTGGTTAAGAACTGAACATTGCTGC	Forward	High	III-B
>Chr1:40172789-40172913					13	-	-	8	-	-	TCTCGCTCTGTTGCCCAGGATAGAGTACAG	TCTCGCTCTGTTGCCCAGGATAGAGTACAG	Forward	High	III-B
>Chr1:18622887-18623013					-	-	-	-	-	-	GGTAGATCACTTGAGGTCAGAAGTTCTAGACCAGCCTGGC	GGTAGATCACTTGAGGTCAGAAGTTCTAGACCAGCCTGGC	Forward	Low	I-B
>Chr1:49196634-49196750					-	-	-	-	-	-	TCATAACTGAAGAAATCATAACTAT	ATAGTTATGATTTCTTCAGTTATGA	Reverse	High	I-B
>Chr1:19362216-19362291					-	-	-	-	-	-	GCCTCTCCGACCCCAATTAAGCCCCAAAG	CTTTGGGGCTTAATTGGGGTCGGAGAGGC	Reverse	High	I-E
>Chr1:52711777-52711862					-	-	-	-	-	-	TGAAACCCCATCTCTACTAAAA	TTTTAGTAGAGATGGGGTTTCA	Reverse	High	II-A
>Chr1:48631785-48631869					5	-	-	8	-	-	CAGGACAGTAGGTATAAACCAG	CTGGTTTATACCTACTGTCCTG	Reverse	High	I-B
>Chr1:33356808-33356913					5	-	-	33	-	-	CACCTCCCAGACGGGGTGGCGGCCGGGC	CACCTCCCAGACGGGGTGGCGGCCGGGC	Forward	Medium	I-C
>Chr1:15271908-15272007					11	-	-	2	-	-	CAGGGAATTGGCCATTTTCTTTT	CAGGGAATTGGCCATTTTCTTTT	Forward	High	II-C
>Chr1:45576453-45576572					5	-	-	8	-	-	AAGTGTCCATGAAATCTTCACAATTTATGTTC	AAGTGTCCATGAAATCTTCACAATTTATGTTC	Forward	High	I-B
>Chr1:48872063-48872162					-	-	-	-	-	-	ATTTCCAGAAAATTCAGAGTAAAAGT	ACTTTTACTCTGAATTTTCTGGAAAT	Reverse	Medium	I-B
>Chr1:23752600-23752712					18	-	-	29	-	-	GTGGCTCACACCTATAATTCCAGCACTTTGGGAGGCCGAGG	CCTCGGCCTCCCAAAGTGCTGGAATTATAGGTGTGAGCCAC	Reverse	High	I-B
>Chr1:24133130-24133248					18	-	-	29	-	-	CATATATTACCTGGCATGCCGCAGAAATTGGTACTGGCTT	CATATATTACCTGGCATGCCGCAGAAATTGGTACTGGCTT	Forward	High	I-F
>Chr1:30680086-30680193					5	-	-	19	-	-	AGAGGATGCCCTGGAGTGGGTAGCTCCTCTCTGCAG	AGAGGATGCCCTGGAGTGGGTAGCTCCTCTCTGCAG	Forward	High	II-C
>Chr1:41353474-41353584					11	-	-	33	-	-	CTCCCAAAGTGCTGGGATTATAGGC	CTCCCAAAGTGCTGGGATTATAGGC	Forward	High	I-B
>Chr1:50721187-50721275					13	-	-	2	-	-	TGAGAGGAGTCTCACTCTTATCACCA	TGGTGATAAGAGTGAGACTCCTCTCA	Reverse	High	II-C	AYPQ01000001_1_138209_138383	CRISPR-1	93333	0.75	22.2	plus	Enterococcus crotali strain ETRF1 Contig_43
>Chr1:14489305-14489409					11	-	-	2	-	-	TGTATCTATATAAATTGAGATCAA	TTGATCTCAATTTATATAGATACA	Reverse	High	II-C	HF990891_1_55_1347	CRISPR-1	78261	0.70	22.2	plus	Peptostreptococcus anaerobius CAG:621 genomic scaffold
>Chr1:19550967-19551099					18	-	-	32	-	-	GAACATAAATTGTGAAGATTTCATGGACATTTATCAGTTCCCAAA	GAACATAAATTGTGAAGATTTCATGGACATTTATCAGTTCCCAAA	Forward	Low	I-B
>Chr1:32448527-32448609					5	-	-	33	-	-	GGGGCGGTAAAGCATTCCTTAGTCAGGA	GGGGCGGTAAAGCATTCCTTAGTCAGGA	Forward	Medium	III-D
>Chr1:52869891-52869972					11	-	-	33	-	-	GCAGCCAGGCAGAGGGGCTCCTCAC	GCAGCCAGGCAGAGGGGCTCCTCAC	Forward	Medium	I-C
>Chr1:37829247-37829362					18	-	-	29	-	-	GAGACCTCATTTCTAGTAAAAATAAAATATTAGCTGG	GAGACCTCATTTCTAGTAAAAATAAAATATTAGCTGG	Forward	High	II-C	LIUL01000001_1_37192_40279	CRISPR-1	84211	0.80	22.2	minus	Fibrobacteria bacterium AD111 contig_10
>Chr1:1169122-1169215					11	-	-	33	-	-	GCAGCTCATCAGTGCAAAGCCGCCCGG	CCGGGCGGCTTTGCACTGATGAGCTGC	Reverse	High	I-F
>Chr1:21330093-21330217					5	-	-	8	-	-	GAGTATGTGGGCAGGAGCCTTTAAAGGCCCAG	CTGGGCCTTTAAAGGCTCCTGCCCACATACTC	Reverse	High	I-B
>Chr1:47464393-47464511					5	-	-	19	-	-	TATTATTATTAATTATTATTATTGAGAAAATGGAAGT	ACTTCCATTTTCTCAATAATAATAATTAATAATAATA	Reverse	High	III-B
>Chr1:26927188-26927343					18	-	-	29	-	-	GCTGTAAGAAGGGAGAGAGATGAACCGTGTGTGTGTGTGT	GCTGTAAGAAGGGAGAGAGATGAACCGTGTGTGTGTGTGT	Forward	High	II-C
>Chr1:28225046-28225151					18	-	-	32	-	-	TTTTACTAATTGTCCCAAAAAAGTCTTTCTCAGGGCCTCTCT	AGAGAGGCCCTGAGAAAGACTTTTTTGGGACAATTAGTAAAA	Reverse	High	II-C
>Chr1:36649814-36649928					5	-	-	8	-	-	TTGAATCACCAATGACTTTCCAGTGGCCA	TGGCCACTGGAAAGTCATTGGTGATTCAA	Reverse	Medium	I-B
>Chr1:23224346-23224474					-	-	-	-	-	-	ATTAAAATGAAATCTTCACAATTTATGTTC	ATTAAAATGAAATCTTCACAATTTATGTTC	Forward	High	I-B
>Chr1:37520845-37520948					18	-	-	29	-	-	AGATCACGCCATTGCACTCCAGCCTGGGCAACA	TGTTGCCCAGGCTGGAGTGCAATGGCGTGATCT	Reverse	High	I-G
>Chr1:27498892-27499015					7	-	-	2	-	-	TGTAATCCCAGCACTTTGGGAGGCCAAGG	CCTTGGCCTCCCAAAGTGCTGGGATTACA	Reverse	Medium	I-B
>Chr1:49678872-49678980					5	-	-	18	-	-	TTAATGTCCCAGGATATGGTATATCCTCTAT	TTAATGTCCCAGGATATGGTATATCCTCTAT	Forward	High	I-B
>Chr1:32411165-32411270					-	-	-	-	-	-	ATAGGTTAATAGCTTTTATTATAAGAA	ATAGGTTAATAGCTTTTATTATAAGAA	Forward	High	II-C	KI928193_1_129647_131649	CRISPR-1	84211	0.69	22.2	plus	Aphanizomenon flos-aquae NIES-81 genomic scaffold scaffold00002
>Chr1:32411165-32411270					-	-	-	-	-	-	AAATTAAAATAAAAAATTCTG	AAATTAAAATAAAAAATTCTG	Forward	High	I-B
>Chr1:52970401-52970497					-	-	-	-	-	-	TGTCCTCTTTTGCTGCTTTTCTCCTTCAC	TGTCCTCTTTTGCTGCTTTTCTCCTTCAC	Forward	High	I-A
>Chr1:42618898-42618988					11	-	-	20	-	-	GTAAGTTCTGGCCAACAGAATAT	ATATTCTGTTGGCCAGAACTTAC	Reverse	Medium	II-C
>Chr1:1860647-1860746					18	-	-	29	-	-	TGGGCAACAGAGCAAGACTC	GAGTCTTGCTCTGTTGCCCA	Reverse	High	I-B
>Chr1:15206307-15206428					-	-	-	29	-	-	GGGAGGGGAGGGAAGGGAACATTTACCTGTCACCC	GGGTGACAGGTAAATGTTCCCTTCCCTCCCCTCCC	Reverse	High	I-E
>Chr1:14125786-14125893					11	-	-	29	-	-	AGGCAACAAAGATCAGGGCAGG	CCTGCCCTGATCTTTGTTGCCT	Reverse	High	III-B	JDST02000017_1_30_278	CRISPR-1	84211	0.80	22.2	minus	Candidatus Accumulibacter sp. SK-02 contig000022
>Chr1:42712996-42713079					-	-	-	-	-	-	ATTTCTTTATTGATTTTCTCCTGAG	ATTTCTTTATTGATTTTCTCCTGAG	Forward	High	III-A
>Chr1:25586123-25586213					18	-	-	29	-	-	CCTATCATGAGAGCCCCTGGGCCACC	GGTGGCCCAGGGGCTCTCATGATAGG	Reverse	High	II-C
>Chr1:46907054-46907175					-	-	-	32	-	-	GAACATAAATTGTGAAGACTTCATGGACATTAATCAGTTCCCAAA	TTTGGGAACTGATTAATGTCCATGAAGTCTTCACAATTTATGTTC	Reverse	Low	I-B
>Chr1:43617036-43617168					18	-	-	32	-	-	CCATCTGTCCTGGCTCATTTCATTAGGTGAATGCAGGGCTTCGGGAG	CTCCCGAAGCCCTGCATTCACCTAATGAAATGAGCCAGGACAGATGG	Reverse	High	I-G
>Chr1:1449299-1449418					18	-	-	-	-	-	CCGAGGGGTCTGCTCTCCGATGGGCCCGTTGCATGCCCAGGC	CCGAGGGGTCTGCTCTCCGATGGGCCCGTTGCATGCCCAGGC	Forward	High	I-G
>Chr1:54957974-54958083					18	-	-	32	-	-	TGTGTGTATATATATACACATATATATATTTGATATATATA	TGTGTGTATATATATACACATATATATATTTGATATATATA	Forward	High	I-B
>Chr1:17748936-17749062					18	-	-	32	-	-	CATCATCATCGTCACCATTTCATCTTCATCTCCATCACTGGCATCATCTTCTTTATCATC	GATGATAAAGAAGATGATGCCAGTGATGGAGATGAAGATGAAATGGTGACGATGATGATG	Reverse	High	I-F
>Chr1:21036143-21036236					18	-	-	29	-	-	CAGAGAGGAGGCCCTAGAGTGGGTGGCTCCTCTC	CAGAGAGGAGGCCCTAGAGTGGGTGGCTCCTCTC	Forward	High	I-G
>Chr1:30551290-30551438					7	-	-	2	-	-	TTCAGCTCTCAGCAGAGAGGGTAGCTCCT	TTCAGCTCTCAGCAGAGAGGGTAGCTCCT	Forward	Medium	II-C
>Chr1:16790162-16790259					-	-	-	24	-	-	GAGATTGAGCTTCTGTTGTCCAGACAAGTTCATGCCTCT	GAGATTGAGCTTCTGTTGTCCAGACAAGTTCATGCCTCT	Forward	Medium	II-C	AUCP01000023_1_21444_21646	CRISPR-1	100000	0.92	22.2	plus	Cohnella thermotolerans DSM 17683 G485DRAFT_scaffold00013.13_C
>Chr1:42308591-42308680					18	-	-	32	-	-	GGTTAAAAAAGTAGTTTTCCTGGCAGTTTTCTTGGTTAAGAACTGAACATTGCTGC	GGTTAAAAAAGTAGTTTTCCTGGCAGTTTTCTTGGTTAAGAACTGAACATTGCTGC	Forward	High	III-B
>Chr1:17732172-17732267					-	-	-	-	-	-	CTCTACTAAAAATACAAAAA	TTTTTGTATTTTTAGTAGAG	Reverse	High	II-A
>Chr1:77169525-77169646					5	-	-	24	-	-	TGAAGGCAATTTAATTATTTTTTTCATATCCTTGTGT	ACACAAGGATATGAAAAAAATAATTAAATTGCCTTCA	Reverse	High	I-B
>Chr1:76165014-76165107					-	-	-	-	-	-	AAACAATCTGTACAACAAACCCC	GGGGTTTGTTGTACAGATTGTTT	Reverse	High	I-B
>Chr1:70481422-70481511					18	-	-	29	-	-	GTAAAAATTATTACACTAAAC	GTTTAGTGTAATAATTTTTAC	Reverse	Medium	I-B
>Chr1:70061012-70061160					18	-	-	32	-	-	ATTACTCCCAGTGATGGAGAAGATTGTTCTCATTTGCTTATG	ATTACTCCCAGTGATGGAGAAGATTGTTCTCATTTGCTTATG	Forward	High	II-C
>Chr1:101178396-101178488					-	-	-	-	-	-	AAAAAAGAAAGAAAGAAAGGAGGGAGGGAGGG	CCCTCCCTCCCTCCTTTCTTTCTTTCTTTTTT	Reverse	High	III-A
>Chr1:92723392-92723514					18	-	-	32	-	-	GAAGATAAATTGTGAAGATTTCATGGACATTTATCAGTTC	GAACTGATAAATGTCCATGAAATCTTCACAATTTATCTTC	Reverse	Medium	I-B
>Chr1:59969365-59969524					-	-	-	-	-	-	TCCACACTCTGTATCTAGCTA	TCCACACTCTGTATCTAGCTA	Forward	Medium	II-C	LFTC01000012_1_49_487	CRISPR-1	88889	0.23	23.8	plus	Clostridiales bacterium DTU083 scaffold7259
>Chr1:78273204-78273331					18	-	-	32	-	-	TTTCTAGAAATAGAATCATATTGTCAGTGAAGATAGATAATTTGACTTCTTTTC	TTTCTAGAAATAGAATCATATTGTCAGTGAAGATAGATAATTTGACTTCTTTTC	Forward	High	II-C	FR883555_1_45_273	CRISPR-1	93750	0.50	23.8	minus	Eubacterium hallii CAG:12 genomic scaffold
>Chr1:57595087-57595183					-	-	-	-	-	-	TTAATGGAAGTGGGTAGAA	TTCTACCCACTTCCATTAA	Reverse	High	I-B
>Chr1:81723264-81723386					5	-	-	33	-	-	TAAAATGCTTCAGCTGCATTTGGGGGAGA	TCTCCCCCAAATGCAGCTGAAGCATTTTA	Reverse	Low	I-E
>Chr1:103437275-103437393					18	-	-	29	-	-	AACATAAATTGTGAAGATTTCATGGACATTTA	TAAATGTCCATGAAATCTTCACAATTTATGTT	Reverse	High	I-B
>Chr1:60788903-60789018					18	-	-	32	-	-	AGTTTTCAAAAGATACTTTAGGGTATGCTTCCCTGGG	AGTTTTCAAAAGATACTTTAGGGTATGCTTCCCTGGG	Forward	High	I-B
>Chr1:512684-512808					18	-	-	29	-	-	GAACATAAATTGTGAAGATTTCATGGACATTTAT	ATAAATGTCCATGAAATCTTCACAATTTATGTTC	Reverse	High	I-B
>Chr1:91484718-91484836					13	-	-	27	-	-	GTCCATGAAATCTTCACAATTTATGTTC	GTCCATGAAATCTTCACAATTTATGTTC	Forward	High	I-B
>Chr1:71616565-71616648					11	-	-	22	-	-	CTGCATCTGGTGGCAGGCTTTA	CTGCATCTGGTGGCAGGCTTTA	Forward	Medium	I-B
>Chr1:86808041-86808151					-	-	-	-	-	-	CCCCTGCCCAAGAACCCACAACGG	CCGTTGTGGGTTCTTGGGCAGGGG	Reverse	High	I-B
>Chr1:101949867-101949994					5	-	-	24	-	-	GTGCAGTGGCACGATCTCGGCTCACTGCAAACTCCGCATC	GATGCGGAGTTTGCAGTGAGCCGAGATCGTGCCACTGCAC	Reverse	High	III-D
>Chr1:65693786-65693898					5	-	-	24	-	-	GCTATATAGTTTGAGAGGCCCTGTGCAAAATGAAAAGG	GCTATATAGTTTGAGAGGCCCTGTGCAAAATGAAAAGG	Forward	High	I-G
>Chr1:88723954-88724058					13	-	-	27	-	-	ATTTTAGAGATAAGGAGATACTCAAGTCACTT	ATTTTAGAGATAAGGAGATACTCAAGTCACTT	Forward	High	II-C
>Chr1:90638893-90638990					-	-	-	22	-	-	CTGGAATGCAGTGGCATCATTATGGCTCACT	CTGGAATGCAGTGGCATCATTATGGCTCACT	Forward	Medium	III-B
>Chr1:58843978-58844068					-	-	-	-	-	-	TTTTTTTTAGTTTCACCATGTTG	TTTTTTTTAGTTTCACCATGTTG	Forward	High	I-B
>Chr1:65420273-65420358					-	-	-	22	-	-	GGGCGGGGTTCTGCACCGGCGGGGGCGGGG	GGGCGGGGTTCTGCACCGGCGGGGGCGGGG	Forward	Medium	I-E	FR873700_1_58517_58912	CRISPR-1	93333	0.79	22.2	minus	Streptomyces sp. S4 genomic scaffold
>Chr1:78594789-78594883					13	-	-	27	-	-	AGGTGACCAATCAGAGGCTGAAGTGAAG	CTTCACTTCAGCCTCTGATTGGTCACCT	Reverse	Medium	I-B
>Chr1:83252273-83252396					-	-	-	-	-	-	TTAGGGAAGTGACAAATGTCCATGAAATCTTCACAATTTATGTTC	GAACATAAATTGTGAAGATTTCATGGACATTTGTCACTTCCCTAA	Reverse	Medium	II-C
>Chr1:66815255-66815353					-	-	-	-	-	-	AAATTTGTTCAATGTTGTATCCTTAGACC	AAATTTGTTCAATGTTGTATCCTTAGACC	Forward	High	I-B
>Chr1:69776666-69776817					-	-	-	32	-	-	TTTACTGCTTCTTGGTTTCCTGGTAATAATGCAACCTCACTAACTTGCTATTGATTTTTCATTTTGGGGTG	TTTACTGCTTCTTGGTTTCCTGGTAATAATGCAACCTCACTAACTTGCTATTGATTTTTCATTTTGGGGTG	Forward	High	II-C
>Chr1:86047584-86047684					10	-	-	22	-	-	ATAAAGAAGTTAATTCATGTATATA	TATATACATGAATTAACTTCTTTAT	Reverse	Medium	I-B
>Chr1:55996706-55996825					-	-	-	-	-	-	ATAAGTGTCCATGAAATCTTCACAACTTATGTTC	ATAAGTGTCCATGAAATCTTCACAACTTATGTTC	Forward	High	I-B
>Chr1:96149327-96149438					14	-	-	31	-	-	GATTTTTCTCAGTCCTCCTTGTGGTCTAGGAGGA	GATTTTTCTCAGTCCTCCTTGTGGTCTAGGAGGA	Forward	Medium	III-A
>Chr1:76691170-76691266					13	-	-	33	-	-	ACCACCTGGGTAAGGAAGGACTTTTTATTTG	CAAATAAAAAGTCCTTCCTTACCCAGGTGGT	Reverse	High	I-B
>Chr1:77203704-77203826					-	-	-	-	-	-	ACATAAATTGTGAAGATTTCATGGACATTTAT	ATAAATGTCCATGAAATCTTCACAATTTATGT	Reverse	Medium	I-B
>Chr1:89079744-89079860					13	-	-	27	-	-	ATAAGTGTCCATGAAATCTTCACAATTTATGTTC	ATAAGTGTCCATGAAATCTTCACAATTTATGTTC	Forward	Medium	I-B
>Chr1:84526882-84527016					-	-	-	-	-	-	TGAGTTTAATTTTTATTTAAACATTTTAAATTACCTATCTTTTTTT	AAAAAAAGATAGGTAATTTAAAATGTTTAAATAAAAATTAAACTCA	Reverse	Medium	I-B
>Chr1:56960244-56960345					-	-	-	-	-	-	TTAATTAATCCAACAAATATTTA	TAAATATTTGTTGGATTAATTAA	Reverse	High	I-B
>Chr1:79219516-79219662					14	-	-	14	-	-	TTACAGACATGTATATATGCATTTTGTGTGTGTGTGTG	TTACAGACATGTATATATGCATTTTGTGTGTGTGTGTG	Forward	High	I-B
>Chr1:79230316-79230448					-	-	-	14	-	-	TTAGGGAAGTGATAAATGTCCATGAAATCTTCACAATTTATGTTC	TTAGGGAAGTGATAAATGTCCATGAAATCTTCACAATTTATGTTC	Forward	Low	I-B
>Chr1:59559208-59559357					11	-	-	14	-	-	TTTGGGAACTGATAAATGTCCATATTAAAATGAAATCTTCACAATTTATGTTC	GAACATAAATTGTGAAGATTTCATTTTAATATGGACATTTATCAGTTCCCAAA	Reverse	High	I-B	BBDN01000015_1_30677_30841	CRISPR-1	77.778	0.14	25.4	minus	Vulcanisaeta sp. JCM 16159 DNA
>Chr1:59559208-59559357					11	-	-	14	-	-	TTTGGGAACTGATAAATGTCCATATTAAAATGAAATCTTCACAATTTATGTTC	GAACATAAATTGTGAAGATTTCATTTTAATATGGACATTTATCAGTTCCCAAA	Reverse	High	I-B	BBDN01000011_1_20400_21059	CRISPR-1	81.818	0.43	23.8	minus	Vulcanisaeta sp. JCM 16159 DNA
>Chr1:59559208-59559357					11	-	-	14	-	-	TTTGGGAACTGATAAATGTCCATATTAAAATGAAATCTTCACAATTTATGTTC	GAACATAAATTGTGAAGATTTCATTTTAATATGGACATTTATCAGTTCCCAAA	Reverse	High	I-B	BBBK01000042_1_2602_2900	CRISPR-1	81.818	0.43	23.8	plus	Vulcanisaeta souniana JCM 11219 DNA
>Chr1:59559208-59559357					11	-	-	14	-	-	TTTGGGAACTGATAAATGTCCATATTAAAATGAAATCTTCACAATTTATGTTC	GAACATAAATTGTGAAGATTTCATTTTAATATGGACATTTATCAGTTCCCAAA	Reverse	High	I-B	BBDM01000016_2_59418_59776	CRISPR-2	81.818	0.43	23.8	plus	Vulcanisaeta sp. JCM 14467 DNA
>Chr1:59559208-59559357					11	-	-	14	-	-	TTTGGGAACTGATAAATGTCCATATTAAAATGAAATCTTCACAATTTATGTTC	GAACATAAATTGTGAAGATTTCATTTTAATATGGACATTTATCAGTTCCCAAA	Reverse	High	I-B	BBDM01000016_1_2568_3742	CRISPR-1	81.818	0.43	23.8	minus	Vulcanisaeta sp. JCM 14467 DNA
>Chr1:59559208-59559357					11	-	-	14	-	-	TTTGGGAACTGATAAATGTCCATATTAAAATGAAATCTTCACAATTTATGTTC	GAACATAAATTGTGAAGATTTCATTTTAATATGGACATTTATCAGTTCCCAAA	Reverse	High	I-B	BBDM01000013_2_33635_34482	CRISPR-2	81.818	0.43	23.8	minus	Vulcanisaeta sp. JCM 14467 DNA
>Chr1:59559208-59559357					11	-	-	14	-	-	TTTGGGAACTGATAAATGTCCATATTAAAATGAAATCTTCACAATTTATGTTC	GAACATAAATTGTGAAGATTTCATTTTAATATGGACATTTATCAGTTCCCAAA	Reverse	High	I-B	BBDM01000002_1_223863_224277	CRISPR-1	81.818	0.43	23.8	plus	Vulcanisaeta sp. JCM 14467 DNA
>Chr1:59559208-59559357					11	-	-	14	-	-	TTTGGGAACTGATAAATGTCCATATTAAAATGAAATCTTCACAATTTATGTTC	GAACATAAATTGTGAAGATTTCATTTTAATATGGACATTTATCAGTTCCCAAA	Reverse	High	I-B	BBBI01000005_3_156544_157582	CRISPR-3	81.818	0.43	23.8	plus	Vulcanisaeta distributa JCM 11216 DNA
>Chr1:59559208-59559357					11	-	-	14	-	-	TTTGGGAACTGATAAATGTCCATATTAAAATGAAATCTTCACAATTTATGTTC	GAACATAAATTGTGAAGATTTCATTTTAATATGGACATTTATCAGTTCCCAAA	Reverse	High	I-B	BBBI01000005_2_144700_145010	CRISPR-2	81.818	0.43	23.8	minus	Vulcanisaeta distributa JCM 11216 DNA
>Chr1:59559208-59559357					11	-	-	14	-	-	TTTGGGAACTGATAAATGTCCATATTAAAATGAAATCTTCACAATTTATGTTC	GAACATAAATTGTGAAGATTTCATTTTAATATGGACATTTATCAGTTCCCAAA	Reverse	High	I-B	BBBI01000005_1_139790_140678	CRISPR-1	81.818	0.43	23.8	minus	Vulcanisaeta distributa JCM 11216 DNA
>Chr1:59559208-59559357					11	-	-	14	-	-	TTTGGGAACTGATAAATGTCCATATTAAAATGAAATCTTCACAATTTATGTTC	GAACATAAATTGTGAAGATTTCATTTTAATATGGACATTTATCAGTTCCCAAA	Reverse	High	I-B	BBBI01000002_1_176164_176602	CRISPR-1	81.818	0.43	23.8	plus	Vulcanisaeta distributa JCM 11216 DNA
>Chr1:59559208-59559357					11	-	-	14	-	-	TTTGGGAACTGATAAATGTCCATATTAAAATGAAATCTTCACAATTTATGTTC	GAACATAAATTGTGAAGATTTCATTTTAATATGGACATTTATCAGTTCCCAAA	Reverse	High	I-B	BBCT01000007_1_55979_57403	CRISPR-1	81.818	0.43	23.8	minus	Vulcanisaeta distributa JCM 11215 DNA
>Chr1:59559208-59559357					11	-	-	14	-	-	TTTGGGAACTGATAAATGTCCATATTAAAATGAAATCTTCACAATTTATGTTC	GAACATAAATTGTGAAGATTTCATTTTAATATGGACATTTATCAGTTCCCAAA	Reverse	High	I-B	BBCT01000005_1_47526_48198	CRISPR-1	81.818	0.43	23.8	minus	Vulcanisaeta distributa JCM 11215 DNA
>Chr1:59559208-59559357					11	-	-	14	-	-	TTTGGGAACTGATAAATGTCCATATTAAAATGAAATCTTCACAATTTATGTTC	GAACATAAATTGTGAAGATTTCATTTTAATATGGACATTTATCAGTTCCCAAA	Reverse	High	I-B	BBCT01000004_3_103785_104447	CRISPR-3	81.818	0.43	23.8	minus	Vulcanisaeta distributa JCM 11215 DNA
>Chr1:59559208-59559357					11	-	-	14	-	-	TTTGGGAACTGATAAATGTCCATATTAAAATGAAATCTTCACAATTTATGTTC	GAACATAAATTGTGAAGATTTCATTTTAATATGGACATTTATCAGTTCCCAAA	Reverse	High	I-B	BBCT01000004_2_87795_88401	CRISPR-2	81.818	0.43	23.8	minus	Vulcanisaeta distributa JCM 11215 DNA
>Chr1:59559208-59559357					11	-	-	14	-	-	TTTGGGAACTGATAAATGTCCATATTAAAATGAAATCTTCACAATTTATGTTC	GAACATAAATTGTGAAGATTTCATTTTAATATGGACATTTATCAGTTCCCAAA	Reverse	High	I-B	BBCT01000004_1_85016_86555	CRISPR-1	81.818	0.43	23.8	minus	Vulcanisaeta distributa JCM 11215 DNA
>Chr1:59559208-59559357					11	-	-	14	-	-	TTTGGGAACTGATAAATGTCCATATTAAAATGAAATCTTCACAATTTATGTTC	GAACATAAATTGTGAAGATTTCATTTTAATATGGACATTTATCAGTTCCCAAA	Reverse	High	I-B	BBCT01000001_1_305193_305426	CRISPR-1	81.818	0.43	23.8	plus	Vulcanisaeta distributa JCM 11215 DNA
>Chr1:59559208-59559357					11	-	-	14	-	-	TTTGGGAACTGATAAATGTCCATATTAAAATGAAATCTTCACAATTTATGTTC	GAACATAAATTGTGAAGATTTCATTTTAATATGGACATTTATCAGTTCCCAAA	Reverse	High	I-B	BBCS01000003_1_161493_162001	CRISPR-1	81.818	0.43	23.8	plus	Vulcanisaeta distributa JCM 11213 DNA
>Chr1:64354694-64354786					11	-	-	14	-	-	GAGAAGGGGTTGAGGGGTACTTG	GAGAAGGGGTTGAGGGGTACTTG	Forward	Medium	I-B
>Chr1:71804508-71804632					-	-	-	-	-	-	GAACATAAATTGTGAAGATTTCATGGACATTTAT	ATAAATGTCCATGAAATCTTCACAATTTATGTTC	Reverse	High	I-B
>Chr1:75960676-75960800					13	-	-	27	-	-	GAACATAAATTGTGAAGATTTCATGGACATTTAT	ATAAATGTCCATGAAATCTTCACAATTTATGTTC	Reverse	High	I-B
>Chr1:95143033-95143133					13	-	-	24	-	-	GTCAGATTGGTTGGGGAAAGCAACCAATCAGAGG	CCTCTGATTGGTTGCTTTCCCCAACCAATCTGAC	Reverse	Medium	II-C
>Chr1:58790154-58790269					11	-	-	14	-	-	AAAAAAAAAACTGTATTTCTTAAGTCACTGAGGTTTGG	CCAAACCTCAGTGACTTAAGAAATACAGTTTTTTTTTT	Reverse	High	III-B
>Chr1:74307961-74308082					14	-	-	14	-	-	GACAGAGCAAGACTCCATGTAAAAATATATATATA	TATATATATATTTTTACATGGAGTCTTGCTCTGTC	Reverse	High	I-B
>Chr1:80030543-80030639					11	-	-	33	-	-	TATATATTTAAAGCACTGTTCAAGCAA	TTGCTTGAACAGTGCTTTAAATATATA	Reverse	Medium	I-B	BBNY01000081_1_31_2585	CRISPR-1	88235	0.69	22.2	minus	Jejuia pallidilutea DNA
>Chr1:67689551-67689645					13	-	-	22	-	-	GCCTAAAAACCCACATTTCTAGCAGATGT	ACATCTGCTAGAAATGTGGGTTTTTAGGC	Reverse	High	I-B
>Chr1:84052227-84052383					-	-	-	-	-	-	TTTTTTTTTTTTTTTTTTTTTTTTTTTTTA	TTTTTTTTTTTTTTTTTTTTTTTTTTTTTA	Forward	High	I-B
>Chr1:79954096-79954215					13	-	-	27	-	-	ATAAGTGTCCATGAAATCTTCACAATTTA	TAAATTGTGAAGATTTCATGGACACTTAT	Reverse	Medium	I-B
>Chr1:61479116-61479242					11	-	-	32	-	-	AAAAAAAAAAAATTAGCTGGGAGTGGTGGTGTGCACCTGGAGTCC	AAAAAAAAAAAATTAGCTGGGAGTGGTGGTGTGCACCTGGAGTCC	Forward	Medium	II-C
>Chr1:74933351-74933471					5	-	-	33	-	-	AGGTAGTTGAAACCCAACTGCCTAGAGAGA	TCTCTCTAGGCAGTTGGGTTTCAACTACCT	Reverse	Medium	III-B	KB235958_7_3973175_3973653	CRISPR-6,7	100000	0.79	22.2	plus	Geitlerinema sp. PCC 7105 genomic scaffold Gei7105DRAFT_GPC.5
>Chr1:97267599-97267697					13	-	-	22	-	-	CTCCACCCTCATGAATGGATTAATGCCCATT	CTCCACCCTCATGAATGGATTAATGCCCATT	Forward	High	I-B
>Chr1:86572175-86572294					14	-	-	32	-	-	CTGGCTGAAATATCTGAAAGTCAACTTTGTTAGAACTAAAA	TTTTAGTTCTAACAAAGTTGACTTTCAGATATTTCAGCCAG	Reverse	Medium	II-C
>Chr1:57515438-57515556					-	-	-	-	-	-	TATTTGTTGCTCTGAGGTTTGAACA	TATTTGTTGCTCTGAGGTTTGAACA	Forward	Medium	I-B
>Chr1:95138715-95138819					13	-	-	24	-	-	GTCAGATTGGTTGGGGAAAGCAACCAATCAGAGG	CCTCTGATTGGTTGCTTTCCCCAACCAATCTGAC	Reverse	Medium	II-C
>Chr1:3681849-3681949					13	-	-	27	-	-	CAGCGAAGGTGGCTGAGGCTAGCCCAGAGTCC	GGACTCTGGGCTAGCCTCAGCCACCTTCGCTG	Reverse	High	I-C	LGZA01000017_1_2635_2936	CRISPR-1	100000	0.26	23.8	minus	Neisseria sp. 74A18 contig_17
>Chr1:5130394-5130533					14	-	-	32	-	-	GGGGAGGTGGTTGTTGAGGGGATGGGAGGGTGGGGGCTCT	GGGGAGGTGGTTGTTGAGGGGATGGGAGGGTGGGGGCTCT	Forward	High	I-E
>Chr1:154098505-154098595					11	-	-	22	-	-	AGAGGAGGCCCTGGAGTTGGTAG	AGAGGAGGCCCTGGAGTTGGTAG	Forward	High	I-B
>Chr1:4617025-4617114					14	-	-	32	-	-	CTCTTATACAGCTAGGGCACCTGGTAGGCAGGTAGGATACCT	AGGTATCCTACCTGCCTACCAGGTGCCCTAGCTGTATAAGAG	Reverse	Low	II-C
>Chr1:4617025-4617114					11	-	-	22	-	-	GACGGGCCCCGCTGAGGCTAGAGG	GACGGGCCCCGCTGAGGCTAGAGG	Forward	High	I-G	JH590841_1_267082_267379	CRISPR-1	84.211	0.7	22.2	plus	Erysipelotrichaceae bacterium 21_3 genomic scaffold supercont1.2
>Chr1:4617025-4617114					11	-	-	22	-	-	GACGGGCCCCGCTGAGGCTAGAGG	GACGGGCCCCGCTGAGGCTAGAGG	Forward	High	I-G	BBZY01000036_1_32413_33110	CRISPR-1	84.211	0.7	22.2	minus	Clostridia bacterium UC5.1-2G4 DNA
>Chr1:4617025-4617114					11	-	-	22	-	-	GACGGGCCCCGCTGAGGCTAGAGG	GACGGGCCCCGCTGAGGCTAGAGG	Forward	High	I-G	JQIF01000005_1_9249_10209	CRISPR-1	84.211	0.7	22.2	minus	[Clostridium] innocuum strain AN88 contig5
>Chr1:4617025-4617114					-	-	-	-	-	-	ATTTATTATTTAATTAGATCTAT	ATTTATTATTTAATTAGATCTAT	Forward	Medium	I-B	JH590841_1_267082_267379	CRISPR-1	84211	0.70	22.2	plus	Erysipelotrichaceae bacterium 21_3 genomic scaffold supercont1.2
>Chr1:104045426-104045546					17	-	-	-	-	-	AAGTGTCCATGAAATCTTCACAATTTATGTTC	AAGTGTCCATGAAATCTTCACAATTTATGTTC	Forward	High	I-B
>Chr1:152420668-152420776					-	-	-	-	-	-	CACACACACACATACACACAC	GTGTGTGTATGTGTGTGTGTG	Reverse	High	I-B
>Chr1:117584474-117584607					-	-	-	-	-	-	CATGCATACACAAACATA	TATGTTTGTGTATGCATG	Reverse	High	I-B
>Chr1:119734415-119734531					-	-	-	-	-	-	ATTTACCATATACTAACTACCATGCTCAGCTTAATTAATTCTC	ATTTACCATATACTAACTACCATGCTCAGCTTAATTAATTCTC	Forward	Medium	II-C
>Chr1:154222264-154222413					-	-	-	32	-	-	AGAGAATTAAAACATTTTGGCTGTGTATCAGTTGATAAAACTGCTTTGAGATCTG	CAGATCTCAAAGCAGTTTTATCAACTGATACACAGCCAAAATGTTTTAATTCTCT	Reverse	Medium	II-B
>Chr1:110809332-110809450					-	-	-	30	-	-	TTGTTGAAGTTTTCTATTTCTTCATGGTTCAATC	TTGTTGAAGTTTTCTATTTCTTCATGGTTCAATC	Forward	High	I-B	LLWN01000025_1_39867_40035	CRISPR-1	79.167	0.26	23.8	minus	Campylobacter jejuni strain 2871 contig_4AGATG
[truncated: 8,113 more rows]

## Sheet: CRISPRTyper consensus repeats
Supplementary Data 2 - CRISPRCasTyper related consensus repeat findings
CRISPRCasTyper consensus repeats						CRISPRMap findings						CRISPRloci findings
[truncated: 80 more rows]
