# Supplementary material for: CRISPRs in the human genome are differentially expressed between malignant and normal adjacent to tumor tissue
Source: Commun Biol. 2022 Apr 8;5:338. doi: 10.1038/s42003-022-03249-4 (PMC8993844; doi:10.1038/s42003-022-03249-4)
Supplement: Supplementary file 6 — Supplementary Data 3 [file 42003_2022_3249_MOESM6_ESM.xlsx]

## Sheet: Supplementary Data 3
Supplementary Data 3 - hCRISPRs accomponied with cas genes signatures in the non-coding human genome
Seq_ID	CRISPR_ID	CRISPR region in Hg38	CRISPR region in Hg19	#DR_Consensus	Length	Spacer_sequence	Repeat_sequence	cas gene hit by cRISPRcasFinder	BLAST analysis in Expasy with 3D structure
29	chr10_32	chr10:2944684-2944784	chr10:2986876-2986976	GAGGGTGGGGGAGACCTAGGGTAGGTGAAGGTGA	100	ACAATGCTGCCTTCTAAGACCTTCCTTCTAAGG	GAGGGTGGGGGAGACCTAGGGTAGGTGAAGGTGA;GAGGGTGGGGGAGACCTAGGGTAGGTGGAGGTGA	cmr4
342	chr10_421	chr10:97718794-97718908	chr10:99478551-99478665	TCCTCCTCCCTGTGCCCTGGGCGTGACATCTGCAGCCTGGAAA	114	GAGGATTTTTCAAAACTCACCTGGAACAT	TCCTCCTCCCTGTGCCCTGGGCGTGACATCTGCAGCCTGGAAA;TCCTCCTCCCTGTGCCCTGGGCGTGACATCTGCAGCCAGGAAA	cmr1/cmr4
354	chr1_12	chr1:1149602-1149720	chr1:1084982-1085100	CGTGGTGGGAAGGGGCAGAGGAGGGCAGGTCCCGTGG	118	TGGGAAGGGGCGTGGTGGGAAGGGGCGCCCCATGGTGGGAAGGGG	CGTGGTGGGAAGGGGCAGAGGAGGGCAGGTCCCGTGG;CGTGGTGGGAAGGGGCAGAGGAGGGCAGGTCCCGTGG	cmr1
1020	chr1_676	chr1:186631512-186631676	chr1:186600644-186600808	AAGAAGAGGAAGAAGAAGAAGAAGAAGAAGAAGAAGAAG	164	AGGAAGAGGCGGAAGAGAAAGAAG;GAGAAGGAGAAGGAGAAGGAGAAG	AAAAAAATGCCAGAGACAGAGAACAAGAACAAGAAGAAG;AGGAAGAAGAAGAAGAAGAAGAAGAAGAAGAAGGAGAAG;GAGAAGAAGAAGAAGAAGAAGAAGAAGAAGAAGAAGAAG	cas1	LINE-1 transposon, RVT_1 (PF00078)
1129	chr1_793	chr1:220464733-220464889	chr1:220638075-220638231	TTTTTTAAATAGGCTATTTGGCATTTCCTTATTAATTTGCAAGAATTCAATG	156	CATGCTAGATTATTAACTTTTTTCTGTAAATTTTCCTTTCCATCTTTTGTCCG	TTTTTTAAATAGGCTATTTGGCATTTCCTTATTAATTTGCAAGAATTCAATG;TTTTTTAAATAGGCTATTTGGCATTTCCTTATTAATTTGTAAGAATTCAATG	cmr1	LINE-1 transposon
1130	chr1_794	chr1:220475426-220475533	chr1:220648768-220648875	AGCTAGATACAGAGTGTCGATTGGTG	107	CATTCAGAAACCCTGAGCTAGACACAGGGTGCTGATTGGTGTGTTTACAAACCTTG	AGCTAGATACAGAGTGTCGATTGGTG;AGCTAGATACAGAGTGCCGATTGGTG	cmr1	LINE-1 transposon
1375	chr11_122	chr11:30044969-30045078	chr11:30066516-30066625	GGAGGGAGCCAGGACACAGCTCAGCT	109	TGCTGGTGCCCAGAGAAAGAGAAAGAGAGTCAGATACGTCCATCTTTACAGATGGACG	GGAGGGAGCCAGGACACAGCTCAGCT;GAGGGCAGCCAGGACACAGCTCAGCT	cas1	LINE-1 transposon, RVT_1 (PF00078), cas9 (S. aureus) and cas1 (M. mediterranea), cas9 (C. diphtheriae)
1721	chr12_39	chr12:8628964-8629051	chr12:8781560-8781647	TCTCTCCAGGTGACAGGAACAGCA	87	TGAGCTTGTTGTCCTCACAACCTTGCTGTTCCTGTCATCT	TCTCTCCAGGTGACAGGAACAGCA;TCTCTCCAGGCGACAGGAACAGCA	cmr1	LINE-1 transposon
1798	chr12_122	chr12:28195215-28195322	chr12:28348148-28348255	TTAGCTAGACACAGAGCGCTGATTGGTGC	107	ATTTACAATCCTTTAGCTACACAGAAAAGTTCTCCAAGTCCCCTACCCGA	TTAGCTAGACACAGAGCGCTGATTGGTGC;TTAGCTAGACACAGAGTGCTGATTGGTGC	cmr1	LINE-1 transposon
1894	chr12_238	chr12:56795478-56795663	chr12:57189262-57189447	AGCTAGATACAGAGTGTCGATTGGTG	185	CACTCACAAACCTTGAGCTAAACACAGGGTGCTGATTGGTGTGTTTACAAACCTTT;TATTTACAATCCTTGAGCTAGACATAAAGGTTCTCCACGTCCTCACCAGAGC	AGCTAGATACAGAGTGTCGATTGGTG;AGCTAGATACAGAGTGCCGATTGGTG;AGCTAGATACGGAGTGTCGATTGGTG	cmr1
1935	chr12_290	chr12:70209883-70209999	chr12:70603663-70603779	TCTTTTTCTTGCCTAATTGCTCTAGCTAGGA	116	TTTCCAGTAGTATTTTGAATAGAAGTGACAAGAGTGGGTTTTCTTGTCTTTTATA	TCTTTTTCTTGCCTAATTGCTCTAGCTAGGA;TCTTTTTCTTGCCTAATTGCTCTAGCTAGGA	cmr1	LINE 1 transposon
1986	chr12_359	chr12:87688404-87688482	chr12:88082181-88082259	TGAATTTTGCCAATAATTTAGTGA	78	CACATTAACCTAGTATCCCATGCAAACCCAG	TGAATTTTGCCAATAATTTAGTGA;TGAATTTTGGCAATAATTTAGTGA	cas1	LINE1 transposon, RVT_1 (PF00078), cas12a (Acidaminococcus sp.), cas1 (M. mediterranea), cas9 (S. pyogenes)
2030	chr12_418	chr12:101501477-101501573	chr12:101895255-101895351	GGAGGGGGCTTCTGATTGGCTGAGG	96	TTTCCCTGCTTCTTCTCGATATCCCTATCACCCATTCAAATTCTAGA	GGAGGGGGCTTCTGATTGGCTGAGG;GGAAGGGGCTTCTGATTGGCTGAGG	cas1	LINE-1 transposon, RVT_1 (PF00078), cas1 (M. mediterranea)
2042	chr12_435	chr12:106233521-106233675	chr12:106627299-106627453	TGTGTCTAGCTCAAGGTTTGTAAATGCACCAATCAG	154	CATCCTGTGTCTAGCTCAAGGTTTGTAAATGCACCAATCAGTGCTCTGTGTCTAGCTAATCTAGTGGGGTCTTGGAGAACTTT	TATGTCTAGCTAAGGGATTGTAAATGCACCAATCAG;TGTGTCTAGCTCAAGGTTTGTAAATGCACCAATCAG	cmr1	vapC toxin_antitoxin (DUF411 domain)
2125	chr12_546	chr12:129908563-129908693	chr12:130393108-130393238	AGGGAAAAGGCAAAGGATGCCCTTGGAGAGCTGGAATTCGATCTCTT	130	GGACGCATGAGGTGCTCTGTCCCCTCTACCAGGCACC	AGGGAAAAGGCAAAGGATGCCCTTGGAGAGCTGGAATTCGATCTCTT;AGGGAGAAGGCAAAGGATGCCCTTGGAGAGCTGGAATTCGATCTCTT	cmr1
2135	chr12_560	chr12:131224372-131224466	chr12:131708917-131709011	GGTGTGGTCAGGGTGTGGTCAAG	94	GTGTGGTCAAGCTGTAGGGGAGGGGCGGGCTCGATCTGCGGGAACGAGA	GCCACGGTGGGGGTGTGGTCAGG;GGTGTGGTCAAGGTGTGGTCAAG	cmr1	LINE-1 transposon
2136	chr12_561	chr12:131229019-131229160	chr12:131713564-131713705	CGAAGGTCTGCAGCTTCACTCCTGAGCCAGCGAGACCACGA	141	GCCCACTGGGAAGAATGAACAACTCCAGACGCACTGCCTTAAGAGCTGTAACACTCACCG	CGAAGGTCTGCAGCTTCACTCCTGAGCCAGCGAGACCACGA;CGAAGGTCTGCAGCTTCACTCCTGAGCCAGTGAGACCACGA	cmr1	LINE-1 transposon
2160	chr12_588	chr12:132615478-132615566	chr12:133192064-133192152	GGGACACAGGGACGGGGACACTC	88	CCCACTCTCCCCTGGGACACGGGAATGCTCTCCACTCTCCCCT	GGGACACAGGGACGGGGACACTC;GGGACACAGGGACGGGAACACTC	cmr1
2338	chr13_195	chr13:67686479-67686576	chr13:68260611-68260708	CTATACTGGTTATCTGATCTAGT	97	AAGCTACATAAATCATCACATAACATGGAAGATTATGACAGACATTCTAAAT	CTATACTGGTTATCTGATCTAGT;CTATACTGGTTATCTGATCAAGT	cas1	LINE-1 transposon, RVT_1 (PF00078), cas12a (Acidaminococcus sp.), cas1 (M. mediterranea)
2458	chr13_363	chr13:105390875-105391006	chr13:106043225-106043356	ATTGGCACCCGATGTTGTAGTGGTCCAGCAAGTGCAACTGCATCTGG	131	TTGCAGTGATGTACAAGGAGGTTGGATTCAGTGGTTAG	ATTGGCACCCGATGTTGTAGTGGTCCAGCAAGTGCAACTGCATCTGG;ATTGGCACCCGATGTTGTAGTGGTCCAGCAAGTGCAACTGTATCTGG	cas1	LINE-1 transposon, RVT_1 (PF00078)
2594	chr14_83	chr14:41199843-41199926	chr14:41669046-41669129	ACATGTTTGGAAATTCACCCATCTA	83	ATCCTTGAAAAATATATTAATACAAATTTTAAAA	ACATGTTTGGAAATTCACCCATCTA;ACATGTTTGGAAATTCACCAATCTA	cas1	LINE-1 transposon, RVT_1 (PF00078), cas1 (M. mediterranea), Lbacas13a (Lachnospiraceae bacterium), cas9 (S. pyogenes)
2793	chr14_357	chr14:105705331-105705419	chr14:106171668-106171756	ATCTATAAAGCTATTTTCCATCC	88	ATTCATCCTTCTTCCATCTATCCATCCATCCATTCACCCATCC	ATCTATAAAGCTATTTTCCATCC;ATCTATAAAGCTATTTTCCATCT	cmr1/cmr4
2817	chr15_25	chr15:23450442-23450565	chr15:23695589-23695712	GATCTCGGCTCACTGCAAGCTCCGCCTCCCGG	123	TCTTTTCTTTTTTTTGAGACGGAGTCTCGTGCTGTCACCCAGGCTGGAGTGCGGTGGTGT	GATCTCGGCTCACTGCAAGCTCCGCCTCCCGG;GATCTCGGCTCACTGCAAGCTCCACCTCCCGG	cmr4
2883	chr15_104	chr15:44248485-44248563	chr15:44540683-44540761	CAACTTTTCTGTAAATCTAAAAC	78	CATTCTAAAATGAAAAGTTTATTTAGGCCAGCC	CAACTTTTCTGTAAATCTAAAAC;CAACTTTTCTCTAAATCTAAAAC	cas1	LINE-1 transposon, RVT_1 (PF00078), cas1 (M. mediterranea)
2976	chr15_230	chr15:79707031-79707139	chr15:79999373-79999481	TAAATACATGGATTTATTTCTGAGTTCTCTATTC	108	AGTGTATGTTGTAGGCACCCTTGTCAAATATCAGTTTCCTG	TAAATACATGGATTTATTTCTGAGTTCTCTATTC;TAAATACATGGATTTATTTCTGAGTTCTCTATTC	cas1	LINE-1 transposon, RVT_1 (PF00078), cas13a (L. buccalis), cas9 (S. aureus), cas1 (M. mediterranea), cmr3 (P. furiosis)
3052	chr16_12	chr16:775094-775172	chr16:825094-825172	GCGCCCACCAGACAGGCCACAGCC	78	ACCCCCCACACGCTCCGGCCCACCCCACCCA	GCGCCCACCAGACAGGCCACAGCC;GCGCCCACCAGGCAGGCCACAGCC	cmr1
3060	chr16_18	chr16:1282684-1282777	chr16:1332685-1332778	CCCGGGAGGCTGGGCTGTGTGGG	93	CGCATATGATCAGCAGGCCCCTCAAACACCCGATGTGCAGGGAGAGTG	CCCGGGAGGCTGGGCTGTGTGGG;CCCGGGAGGCTGGGCTGTGTGTG	csm2
3126	chr16_97	chr16:17502204-17502292	chr16:17596061-17596149	CTCACTCTATTATGCAGGCTGGAGT	88	TTTTTTTTTTTCTTTTTCTTTTTCTTTTTGAGACAAAAC	CTCACTCTATTATGCAGGCTGGAGT;CTCACTCTATTACGCAGGCTGGAGT	cmr1
3208	chr16_218	chr16:58386850-58386935	chr16:58420754-58420839	CATGCAAAAAATCTGTTAATCAACTGTT	85	TAATAAGGCTTCTGTATATAATACATATAA	CATGCAAAAAATCTGTTAATCAACTGTT;CATGCAAAATATCTGTTAATCAACTGTT	cmr1	LINE-1 transposon (transposase 22)
3314	chr16_357	chr16:88538049-88538141	chr16:88604457-88604549	CTGTCTCCTCCCCTCACCTGCACAGGCATC	92	ACCCCGAGCCCACCTGTCTCCCCACCAGCCCAC	CTGTCTCCTCCCCTCACCTGCACAGGCATC;CTGTCTCCTCCCCTCACCTGCATAGGCATC	cmr1
3340	chr16_388	chr16:89946771-89946845	chr16:90013179-90013253	GAGCCAGGAGGTGAAGGTGGGGG	74	TGGGGGTGGGCCTGGCCTGTTGGGGAGAG	GAGCCAGGAGGTGAAGGTGGGGG;GAGCCAGGAGGTGAAGGTGGGGG	cmr4	LINE-1 transposon (transposase 22), S1 and P1 nuclease family
3381	chr17_43	chr17:3967618-3967699	chr17:3870912-3870993	GGGGTTTCACCATGTTGGCCAGGC	81	TGGTCTCACTAATTTTTGTATTTTTAGTACAGAT	GGGGTTTCACCATGTTGGCCAGGC;GGGGTTTCACCGTGTTGGCCAGGC	cmr1
3407	chr17_82	chr17:15785981-15786084	chr17:15689295-15689398	CATCTAAAAAATTGCCATTTTTTAAAGGCTTAAATTGT	103	AGTAGTAAAGGGGGAAAAAACCCATAAA	CATCTAAAAAATTGCCATTTTTTAAAGGCTTAAATTGT;TCATCTAAAAAATTGCCATTTTTAAAGGCTTAAATTGT	cmr1
3632	chr17_361	chr17:81505146-81505220	chr17:79472172-79472246	ACCCCGTCTCTACTAAAAATACA	74	AAAAAAATACAAAAAAATACAAAAAAAAT	ACCCCGTCTCTACTAAAAATACA;ACCCCGTCTCTACTAAAAATACA	cmr1	LINE-1 transposon
3887	chr18_315	chr18:80068012-80068128	chr18:77828012-77828128	GGACAGGCCTGGAGGGCGCAGCTCAGATG	116	CACCCGTTGGCAAATGGACAGGCCTGGAGGGCGCAGCTCAGATGCACCCGTTGGCAAAT	GGACAGGCCTGGAGGGCGCAGCTCAGATG;GGACAGGCCTGGAGGACCCAGCTCAGATG	cmr4
3921	chr19_35	chr19:3070669-3070762	chr19:3070667-3070760	TCTGATTGGCCAGCCCTGGGTCACATGAC	93	ATCCTTGAGACAAATTTTATGGCTCGAGTAGAATGC	TCTGATTGGCCAGCCCTGGGTCACATGAC;TCTGATTGGCCAGCCTTGGGTCACATGAC	cmr4_cas5
3957	chr19_130	chr19:20520392-20520496	chr19:20703198-20703302	TTTTTAGCTACCTTATCAGCATAAGCATTGTCCTAAG	104	TGATGGGATCTGATGCCTTTTGATGGCTGGT	TTTTTAGCTACCTTATCAGCATAAGCATTGTCCTAAG;TTTTTAGCTACCTTATCAGCATAAGCATTGTCTTAAG	cmr1	RVT_1 (PF00078)
4022	chr19_240	chr19:45653537-45653617	chr19:46156795-46156875	GGAGGTTTTCTGCCGCCCAAATCAC	80	CACTAATTGTGTTACTGATAGAAACAACGCA	GGAGGTTTTCTGCCGCCCAAATCAC;GGAGGTTTTCTGCCGCCCAAATCAC	cmr1
4065	chr19_295	chr19:55089746-55089843	chr19:55601114-55601211	TCCCTCAAATACCTACACAGCTCCCTC	97	CCCAGGGTCTCCACACACAGAGCTCCCATCATCCAGAGCACCCT	TCCCTCAAATACCTACACAGCTCCCTC;TCCCTCAAATACCTACACAGCTCCCTC	cmr1
4112	chr20_34	chr20:9850991-9851106	chr20:9831639-9831754	TGGGGAAAGCTAGATTAAGAATACACTGCTCTTTCT	115	TCAAGATCCTGGTTGTGATAGTGTACTATAGTTTTGCAAGATGT	TGGGGAAAGCTAGATTAAGAATACACTGCTCTTTCT;TGGGGAAAGCTAGATTAAGAATACACTGCTCTTTCT	cas1	LINE-1 transposon, RVT_1 (PF00078), cas1 (M. mediterranea), cas9 (S. pyogenes)
4281	chr20_265	chr20:62815871-62815964	chr20:61447223-61447316	AATTTTTGGTAGACATGAGGCCTCCCTCTGTC	93	TCCAAGCTGGCCACGCCCGGCCGATGTTTC	AATTTTTGGTAGACATGAGGCCTCCCTCTGTC;AATTTTTGGTAGAGATGAGGCCTCCCTCTGTC	cmr1
4290	chr20_273	chr20:63125117-63125206	chr20:61756469-61756558	GGAGGCACGTCCCACCCTGGAGC	89	CATCTCGCCGGGCCTCTGAGAGCGAAGTGTTTGGGGAGACAGCA	GGAGGCACGTCCCACCCTGGAGC;GGAGGCACGTCCCACCCCGGAGC	cmr1	LINE-1 transposon
4315	chr2_7	chr2:736006-736076	chr2:736006-736076	GACCTGTTCTGGTTTGCACTTTC	70	CACCTCCAGGGGCCTCACTTCCCCT	GACCTGTTCTGGTTTGCACTTTC;GAACTGTTCTGGTTTGCACTTTC	cmr1
4448	chr2_183	chr2:36968651-36968730	chr2:37195794-37195873	TTACATAGGGCGCACACCAACTAA	79	ATGACGTTGTAACTTTACTTCATCCTCTTCAT	TTACATAGGGCGCACACCAACTAA;TTACATAGGGCGCACACCAAGTAA	cmr1
4576	chr2_347	chr2:83355843-83355933	chr2:83582967-83583057	TTTTTTAAGGCTGATAATAGTTC	90	ATTTTATATATATCTATATCTATATATATGTATATATAGTCTTTC	TTTTTTAAGGCTGATAATAGTTC;TTTTTTAAGGCTGAATAATAGTT	cas1	LINE-1 transposon, RVT_1 (PF00078), cas1 (M. medtirranea), cas9 (S. pyogenes)
4597	chr2_378	chr2:96436527-96436623	chr2:97102264-97102360	TATTCATTCCTGGGCCTGGGCCAAGCTAACTTTG	96	TGAGACATTTAGTTTATAGTTTAAGCCCG	TATTCATTCCTGGGCCTGGGCCAAGCTAACTTTG;TATTCATTCCTGGGCCTGGACCAAGCTAACTTTG	cas1	LINE-1 transposon (transposase 22), RVT_1 (PF00078), cas1 (M. medtirranea),
4745	chr2_571	chr2:155437924-155438030	chr2:156294436-156294542	TCCAGTTTCCTTATTCCTTATTATG	106	GAATAAGGAATATAATCCAAGGAATAAGGAATATAATAAGGAGAATAATCCTTATTC	TCCAGTTTCCTTATTCCTTATTATG;TCCAGTTTCCTTATTCCTTATTATG	cas1	LINE-1 transposon, RVT_1 (PF00078), cas1 (M. medtirranea), cas9 (S. pyogenes)
4749	chr2_576	chr2:156359504-156359601	chr2:157216016-157216113	AAGCTGTTTTAATAATATCAACAAAA	97	CAGTATCATTAAACAGCAGTTTTTATAATATCAACAGCTTACTATT	AAGCTGTTTTAATAATATCAACAAAA;AAGCTGTTTTAATAATATCAACAAAA	cmr1	LINE-1 transposon (transposase 22), RVT_1 (PF00078)
4789	chr2_627	chr2:169791435-169791530	chr2:170647945-170648040	TCTTCACTACGTAGTTTACTTATTGTAAGCATG	95	TACTTATTGTAAGCATGTACTTATTTTGTC	TCTTCACTACGTAGTTTACTTATTGTAAGCATG;TCTTCGCTACGTAGTTTACTTATTGTAAGCATG	cmr1
4908	chr2_769	chr2:208905143-208905217	chr2:209769867-209769941	GTTCTTGCCTTAACTGATGACATT	74	CCACCACAAAAGAAGTGAAAATGGCCT	GTTCTTGCCTTAACTGATGACATT;GTTCCTGCCTTAACTGATGACATT	cas1	LINE-1 transposon (transposase 22), RVT_1 (PF00078), Putative recombinase Tn916-like, cTn7-Orf1
5017	chr2_892	chr2:239699763-239699902	chr2:240621457-240621596	CAACAGTATACGAGGTTTCTGGTTGCTCCACAGCCTCACCGATG	139	GAAACTCCACACTGTGTTCCACAATGGCTGTACCATTTTGCGTTCTGAACAA	CAACAGTATACGAGGTTTCTGGTTGCTCCACAGCCTCACCGATG;CAACAGTATATGAGGTTTCTGGTTGCTCCACAGCCTCACCGATG	cmr1
5175	chr21_184	chr21:44830322-44830415	chr21:46250237-46250330	TGATTGGTTGTGGAAAGCAACCA	93	ATCAGAGGCTGAAGTGAAGTTACAAAGATCACGCCCTATGCAAGTGTA	TGATTGGTTGTGGAAAGCAACCA;TGATTGGTTGCGGAAAGCAACCA	cmr1	LINE-1 transposon
5189	chr21_202	chr21:45560357-45560506	chr21:46980271-46980420	CCCACAGGAGCTAATCCACCATGCAGCAGGGAGGGGTCTTGGAGACGC	149	TATGTGGGAATGGGATGTGGCACTGGCACCCCCGCTAGGGTGCCCACGGTGGCG	CCCACAGGAGCTAATCCACCATGCAGCAGGGAGGGGTCTTGGAGACGC;CCCACAGGAGCTAATCCACCACGCAGCAGGGAGGGGTCTTGGAGACGC	cas5, cmr4, cmr1
5190	chr21_203	chr21:45562781-45562901	chr21:46982695-46982815	TCTAGGTGTGAATGGATCAGAGGGGAAGGAGCTGAATTTAC	120	GGTAGATTCCAACAGTCCATGGAAGATCCTCCTCCAGTG	TCTAGGTGTGAATGGATCAGAGGGGAAGGAGCTGAATTTAC;TCTAGGTGTGAATGGATCAGAGGGGAAGGAGCTGAATTTAC	cas5, cmr4, cmr1
5200	chr21_211	chr21:46452075-46452169	chr21:47871988-47872082	AGGGGCAGCTAGATATTAACCAAAGCCGGGTAGA	94	TCTCTTTTGCTGGCAGGTTAGATATTC	AGGGGCAGCTAGATATTAACCAAAGCCGGGTAGA;AGGGGCAGCTAGATATTAACCAAAGCTGGGTAGA	cmr1	cas_csx3 (CRISPR-associated protein)
5220	chr22_33	chr22:21382829-21382946	chr22:21737118-21737235	GTGTGTGTATGTATGTTTCTTCTGCAGCT	117	TGTGTGTATGTATGTTTCTTCTGCAGCTCAGTGTATGTGTGTATTCCTTCAGCTCAGTAT	GTGTGTGTGTGTGTATTTCTTCAGTTCAG;GTGTGTGTGTGTATGTTTCTTCTGCAGCT	cmr4
5253	chr22_80	chr22:34622098-34622194	chr22:35018090-35018186	AGATCGTGCCACTGCACTCCAGCCTGGC	96	AACAGAATAAGACTCCAGGAGGCGGAGGTTGCAGTGAGCCC	AGATCGTGCCACTGCACTCCAGCCTGGC;AGATTGTGCCACTGCACTCCAGCCTGGC	cmr1	LINE-1 transposon (transposase 22)
5266	chr22_97	chr22:39451500-39451607	chr22:39847505-39847612	CGGTGGCTCACACCTGTAATCCCA	107	GCACTTTGGGAGGCCGAGGCTGGTGGATCACAAGGTCAAGAGATCAAGACCGGCCAGGCA	CGGTGGCTCACACCTGTAATCCCA;CGGTGGCTCACACCTGTAATCCAC	cmr1
5290	chr22_123	chr22:44661169-44661263	chr22:45057049-45057143	CCCTCCCGCCAGCCCCCAGCTCCCGCGCTA	94	AACCATTCATGAGGGATCCGCCCCCATGAGCCAAT	CCCTCCCGCCAGCCCCCAGCTCCCGCGCTA;CCCTCCCGCCAGCCCCCAGCTCCCGCGCTA	cmr1	LINE-1 transposon
5300	chr22_133	chr22:47376273-47376386	chr22:47772023-47772136	AGGTCTGAGAGGGCAGGGGTCTCCCTGACCAGCCCCTGCCC	113	CGTAGCCCAGGGACTGTCATTTCTCAGGAGGA	AGGTCTGAGAGGGCAGGGGTCTCCCTGACCAGCCCCTGCCC;AGGTCTGAGAGGGCAGGGGTCTCCCTGACCAGCCCCTGCCC	cmr1, cmr4, cms2
5322	chr22_155	chr22:49274885-49275003	chr22:49670811-49670929	GCCATGTGCTGAAGTGCACTGGCCTGTGTGTAGGATT	118	TGGAAGGTTGGCACGGACGCTCTGGAGGGGTGTGTGTTTCTCTCC	GCCATGTGCTGAAGTGCACTGGCCTGTGTGTAGGATT;GCCATGTGCTGAAGTGCACTGGCCTGTGTGTAGGATT	cmr1
5328	chr22_160	chr22:49537410-49537512	chr22:49931059-49931161	AATAGGATTAAAAATGGCCCAATTA	102	TCAGATTCTGACCAGATGATCCTTCCCCCTGCGGCCCCAGCCTATCATTTCAT	AATAGGATTAAAAATGGCCCAATTA;AATAGGATTAAAAATGACCCAATTA	cmr1_cmr4
5385	chr3_57	chr3:15402073-15402164	chr3:15443580-15443671	GGTTCATTTTGCTTGCTGCCCAGATAGAGCCA	91	GATCGGGACCTCTTTCCAGTAACACAAT	GGTTCATTTTGCTTGCTGCCCAGATAGAGCCA;GGTTCATTTTGCTTGCTGCCCAGATAGAGCCA	cas1	LINE-1 transposon (transposase 22), RVT_1 (PF00078), cas9 (S. aureus)
5655	chr3_386	chr3:106948817-106948946	chr3:106667664-106667793	TATAATTTTATCATTTCCAGAATGTTACAGAAATGGAAT	129	CATACAATGTAACCTTGGGATTACCCAGCACCATTCATCTGTCCTCCATTTT	TATAATTTTATCATTTCCAGAATGTTACAGAAATGGAAT;TATAATTTTATCATTTCCAGAATGTTATAGAAATGGAAT	cas1	LINE-1 transposon (transposase 22), RVT_1 (PF00078), cas1 (M. mediterranea), cas13a (L. shahii), cas5_8 (V. cholerae transposon Tn6677), cas8 (V. cholerae), cas9 (C. jejuni)
5778	chr3_546	chr3:150407250-150407341	chr3:150125037-150125128	TTTTTTTAAACTGCTTAAAAGAATGGCCTTA	91	GCATGCCAAAGTTTAAGAGCCCATCCCCAT	TTTTTTTAAACTGCTTAAAAGAATGGCCTTA;TTTTTTTTAACTGCTTAAAAGAATGGCCTTA	cmr1
5822	chr3_596	chr3:161743393-161743517	chr3:161461181-161461305	GAACATAAATTGTGAAGATTTCATGGACATTTAT	124	TAGTTCCCCAAATTAATACTTTTATAATTTCTTATGCCTGTCTTTACTGCAATCTCT	GAACATAAATTGTGAAGATTTCATGGACATTTAT;GAACATAAATTGTGAAGATTTCATGGACACTTAT	cas1	LINE-1 transposon, RVT_1 (PF00078), Lbacas13a H328A (c2c2) (Lachnospiraceae bacterium), cas1 (M. mediterranea), cmr2 family (Sulfolobus islandicus)
5836	chr3_620	chr3:166017415-166017524	chr3:165735203-165735312	AACATTTTGTGATATATATATAACATTTT	109	GTGATATATATATAACATTTTGTGATTTATATGTGTGTATATATATATATAA	CACATACATGTGTATATATGTAACATTTT;AAAACATTTTGTGATATATATATCACATT	cas1	LINE-1 transposon, RVT_1 (PF00078), cas1 (M. mediterranea), cas9 (C. jejuni)
5935	chr3_750	chr3:194994137-194994218	chr3:194714866-194714947	CGGGGCTTCACCCTCGCTGCCTCCCAGC	81	TGCCCCCGTCGCCCCACACTTACCCT	CGGGGCTTCACCCTCGCTGCCTCCCAGC;CGGGGCATCACCCTCGCTGCCTCCCAGC	csm2	LINE-1 transposon
5976	chr4_7	chr4:828582-828681	chr4:822370-822469	AGGGTGGTGCCCACTCAGGGTGTGTGAGC	99	TGGGCCAGGGGAAGGGAAAGTGGGCATCTGCTGGAGGGCTTC	AGGGTGGTGCCCACTCAGGGTGTGTGAGC;AGGGTGGTGCCCACTCAGGGTGTGTGAGC	cmr1
6073	chr4_129	chr4:19642425-19642519	chr4:19644048-19644142	TGTTTTCCATAAGGATTATACTAATTTACA	94	ACCCCACAAACAGTAGGAAATGTAAATCTCCATAC	TGTTTTCCATAAGGATTATACTAATTTACA;TGTTTTCCATAAAGATTATACTAATTTACA	cas1	LINE-1 transposon, RVT_1 (PF00078), cas1 (M. mediterranea), cas9 (S. pyogenes)
6414	chr4_606	chr4:138554963-138555045	chr4:139476117-139476199	CTAAACAGAGAAACATGTTAGTTAC	82	CATTTCTGTCTTACTATCAATATCTAGTTGTCA	CTAAACAGAGAAACATGTTAGTTAC;CTAAACAGAGAAACATGTTAGTTAC	cas1	LINE-1 transposon (transposase 22), RVT_1 (PF00078)
6568	chr4_783	chr4:180947221-180947340	chr4:181868374-181868493	TCATTTCTTGTCTTATATCTCTTCAACTTATG	119	GGTTATCATATAAGGAGTACCAAAAAGAAAATACATGGATCTAGTTTTACAGTTAT	TCATTTCTTGTCTTATATCTCTTCAACTTATG;TCATTTCTTGTCTTATATCTTTTCAACTTATG	cmr1
6608	chr4_826	chr4:189149088-189149190	chr4:190070242-190070344	GTCTCATTCCTTACACCCAGGCATGG	102	AGAGTAATCAGATGGTTTTTGTTTTTGTTTGTTTGCTTGTTTGTTTTTGAG	GTCTCATTCCTTACACCCAGGCATGG;GTCTCATTCTTTACACCCAGGCATGG	cas1
6648	chr5_27	chr5:1247978-1248118	chr5:1248093-1248233	AGCCAAAGCAACAGCTGCGTTCCATGGTGTCACCCACTCACAGA	140	GCCTGGAGGGTGGAGTGGAGGGAGGGGTGGTTCCCCAAAGGAAAGCCTCCAGA	AGCCAAAGCAACAGCTGCGTTCCATGGTGTCACCCACTCACAGA;AGCCAAAGCAACAGCTGCGTTCCATGGTGTCACCAACTCACAGA	cmr4	LINE-1 transposon
6784	chr5_204	chr5:34154481-34154590	chr5:34154586-34154695	GGAAAATCTGTTAAAATGCTGAGAACTAGTTTTCAGTCAA	109	GTCAGTCAGCCAATGGCTTACATCTTTAGA	GGAAAATCTGTTAAAATGCTGAGAACTAGTTTTCAGTCAA;GGAAAATCTGTTAGAATGCTGAGAACTAGTTTTCAGTCAA	cas1	LINE-1 transposon (transposase 22), RVT_1 (PF00078), cas1 (M. mediterranea)
6858	chr5_306	chr5:58051975-58052119	chr5:57347802-57347946	AAGTGTCTGTTCATGTCCTTCGCCCACTTTTTGATGGGGTTGTTTTTTT	144	CTTGTAAATTTGTTTGAGTTCATTGTAGATTCTGGATATTAGCCCTT	AAGTGTCTGTTCATGTCCTTCGCCCACTTTTTGATGGGGTTGTTTTTTT;AAGTGTCTGTTCATGTCCTTCGCCCACTTTTTGATGGGGTTGTTTGTTT	cas1	LINE-1 transposon, RVT_1 (PF00078), cas1 (M. mediterranea)
6916	chr5_382	chr5:82436293-82436389	chr5:81732112-81732208	CAGCCTCCACAATTGTGTGAGCCAA	96	TTCCTTAAAATAAATCTCTCTTTCTCTCTCTCTCTCTATATATATGC	CAGCCTCCACAATTGTGTGAGCCAA;CAGCCTCTACAATTGTGTGAGCCAA	cas1	LINE-1 transposon (transposase 22), RVT_1 (PF00078)
7144	chr5_673	chr5:162288513-162288648	chr5:161715519-161715654	ATATATAGGTTTGTATATGTGTAAAGTTTAGGGCAAGGGGAATGATA	135	TATAGGGGTATGATATAAAGGGGAATGATATATAGGGGAATG	ATATATAGGTTTGTATATGTGTAAAGTTTAGGGCAAGGGGAATGATA;ATATATAGGTTTGTATATGTGTAAAGTTTAGAGCAAGGGGAATGATA	cas1	LINE-1 transposon (transposase 22), RVT_1 (PF00078), cas13a (L. shahii), cas1 (M. mediterranea), cas9 (S. pyogenes), cas2 (A. haloduran)
7520	chr6_391	chr6:94864759-94864855	chr6:95574477-95574573	CATAAAAAGCATCATTATGAATTA	96	ATTATTACAATGATACAAATTTATTTTTAGGCAGATTTATTGAGAAGAC	CATAAAAAGCATCATTATGAATTA;CATAAAAAGCATCATTATGAATTA	cas1	LINE-1 transposon, RVT_1 (PF00078), cas1 (M. mediterranea), Transposase from transposon Tn916
7743	chr6_686	chr6:165311549-165311637	chr6:165725038-165725126	TTATAAAGTAGGCTCACATGGGCAGC	88	GGAGAGGAAACACTGTGTGCCCCTCACCTGCAGCTCA	TTATAAAGTAGGCTCACATGGGCAGC;TTATGAAGTAGGCTCACATGGGCAGC	cas1	LINE-1 transposon, RVT_1 (PF00078), cas1 (M. mediterranea)
7755	chr6_701	chr6:167154862-167154959	chr6:167568350-167568447	GCCTATTCCTACAGGGCATCTGTC	97	CCCACCTGTGGGGGTCTATTCCTACAGGGCATCTGTCCCCACCTGTGGGG	GCCTATTCCTACAGGGCATCTGTC;GTCTATTCCTACAGGGCATCTGTC	cmr1
7770	chr6_724	chr6:168703104-168703185	chr6:169103232-169103313	TAGCTGATAGCCCAAGACCTCAGCCAG	81	TCCTGCCACCATTGACATTCTCCTGGGT	TAGCTGATAGCCCAAGACCTCAGCCAG;TAGCTGATAGCCCAGGACCTCAGCCAG	cmr1
7865	chr7_91	chr7:13104870-13104999	chr7:13144495-13144624	GGAAGGAAGGAAGGAAAAGAAAACAGGTTTAAGACCTTCT	129	CATGACACTGTATCCTTTCTCAAAAAAAAAAAAAAAAAAGAGAAAAGGAA	GGAAGGAAGGAAGGAAAAGAAAACAGGTTTAAGACCTTCT;GGAAGGAAGGAAGGAAAAGAAAGCAGGTTTAAGACCTTCT	cmr1
8179	chr7_446	chr7:101097867-101097972	chr7:100741148-100741253	TGTTTCTTAATAAAGTTCTTTTGAAAAATGGGAACCTTT	105	CTCAGATGGGAATTTTGTATCTTTCCTC	TGTTTCTTAATAAAGTTCTTTTGAAAAATGGGAACCTTT;TGTTTCTTAATAAAGTTCTTTTGAAAAATTGGAACCTTT	cmr1
8220	chr7_493	chr7:110056883-110056978	chr7:109696940-109697035	TGGATCTGTATGAATGATCAAATT	95	TTATATATATATATGTATAGAATAATATATGATATATAATATATAATA	TGGATCTGTATGAATGATCAAATT;TGGATCTGTATGAATGATAAAATT	cas1	LINE-1 transposon, RVT_1 (PF00078), cas1 (M. mediterranea)
8225	chr7_499	chr7:110550448-110550561	chr7:110190505-110190618	GACTCCATGTCCCATGTCCAGGGCACACTGGTG	113	TACAGGGAAGAATAACAAGGCCTTGGGATAGATTCCATGCAAGGAGTA	GACTCCATGTCCCATGTCCAGGGCACACTGGTG;GACTCCATGTCCCATGTCCAGTGCACACTGGTG	cas1	LINE-1 transposon (transposase 22), RVT_1 (PF00078), cas1 (M. mediterranea)
8278	chr7_564	chr7:128585762-128585856	chr7:128225816-128225910	GAGCTCAGGAGTTCGAGACCAGCCT	94	AAGCAATATAGTGAGATACCTGTCTGTACAAGGCAGGCAAATCAT	GAGCTCAGGAGTTCGAGACCAGCCT;GAGGTCAGGAGTTCGAGACCAGCCT	cmr1	LINE-1 transposon
8694	chr8_382	chr8:81334326-81334474	chr8:82246561-82246709	AGCTGGGATTACAGGCACATGCTGGCTGGCTAATTTTTTGTATTTTTTT	148	TAGTAGAGGCAGGCAGGGTTTCACCATGTTGTCCAGGCTGGTCTCAAACTA	AGCTGGGATTACAGGCACATGCTGGCTGGCTAATTTTTTGTATTTTTTT;AGCTGGGATTACAGGCACATGCTAGCTGGCTAATTTTTTGTATTTTTTT	cas1	LINE-1 transposon (transposase 22), RVT_1 (PF00078), cas1 (M. mediterranea)
8758	chr8_461	chr8:100861586-100861679	chr8:101873814-101873907	TGTCTCCAGACACACTCCCGATTTCC	93	TAACCAGAACTCAGACTCTCCTATCAGCCAGAGGGAGGACTC	TGTCTCCAGACACACTCCCGATTTCC;TGTCTCCAGACACACTCCCGATTTCC	cas1	LINE-1 transposon (transposase 22), RVT_1 (PF00078), cas9 (S. aureus), cas1 (M. mediterranea)
8844	chr8_570	chr8:128377667-128377764	chr8:129389913-129390010	TTGAAGTCTCAATCCCTTAGCTTGCAGCTA	97	TGACTTATCTTGGCTTAGGGAAAGTCCCCTTGGATTGG	TTGAAGTCTCAATCCCTTAGCTTGCAGCTA;TTGAAGTTTCAATCCCTTAGCTTGCAGCTA	cmr4
8926	chr8_667	chr8:144410859-144410952	chr8:145636243-145636336	ATGTTTGGGTAAAGAGAAACATAAATCTAGC	93	GCTGCTGCTCTGTTACTCTTTGCTACAATGAC	ATGTTTGGGTAAAGAGAAACATAAATCTAGC;ATGTTTGGGTAAAGAGAAACATAAATTTAGC	cmr1
9248	chr9_409	chr9:130050858-130050954	chr9:132813137-132813233	GCTCTGTCGCACAGGCTGGAGTG	96	AATTGGTGCAATCATGCTCGCTAATTTTTTTTTTTTTTGAGACAGAATCTC	GCTCTGTCGCACAGGCTGGAGTG;GCTCTGTCACACAGGCTGGAGTG	cmr1
9255	chr9_417	chr9:131547284-131547358	chr9:134422671-134422745	GTTCCTGCCTTAACTGATGACATT	74	CCACCACAAAAGAAGTGGAAATGGCCT	GTTCCTGCCTTAACTGATGACATT;GTTCCTGCCTTAACTGATGACATT	cmr4/cmr1	RVT_1 (PF00078)
9277	chr9_442	chr9:135972087-135972196	chr9:138863933-138864042	GGTGTCCCTCTCCAAGGTGCTGAAACGCCCCTA	109	TGCACCCAGGTCTAGAGGCACCGCCCAGGCAATCCAGGTGTGGC	GGTGTCCCTCTCCAAGGTGCTGAAACGCCCCTA;GGTGTCCCTCTCCAAGGTGCTGAAACGCCCCTA	cmr1
9293	chr9_455	chr9:137170870-137170970	chr9:140065322-140065422	GCTTTAATTCCCCTCCCCCAGCTGCCCTCAG	100	GAGGGCCTGCAGGGAGGACAGTGCACAGCCACTAAATAC	GCTTTAATTCCCCTCCCCCAGCTGCCCTCAG;GCTTTAATTCCCCTCCCCCAGCTGCCCTCAG	cmr1
9348	chrX_44	chrX:7603822-7603924	chrX:7521863-7521965	TGCTACAAAAACTTTTCAGTGACAA	102	AAATGGCTTTGCTTTGCTACAAAAATTTTTCAGTGACAAGAATGGATTTGCTT	TGCTACAAAAACTTTTCAGTGACAA;TGCTACAAAAATTTTTCAGTGACAA	cmr1
9399	chrX_116	chrX:30537878-30537990	chrX:30555995-30556107	ATACAGAAATCAACTCAAGATGGATTAAAGGCTTAAAT	112	TGCAGAAGATTGGAACTGGACCCTTTCCCTATACCAT	ATACAGAAATCAACTCAAGATGGATTAAAGGCTTAAAT;ATACAGAAATCAACTCAAGATGGATTAAAGACTTAAAT	cas1	LINE-1 transposon, RVT_1 (PF00078)
9461	chrX_200	chrX:55935735-55935858	chrX:55962168-55962291	TTATACTTTTTATACATATATACTAAAAGTATAAAAACA	123	TGCATGGGAATAAAATCACCAAATATAAGGCTTAAAAATATATCAG	TTATACTTTTTATACATATATACTAAAAGTATAAAAACA;TTATACTATTTATACATATATACTAAAAGTATAAAAACA	cas1	LINE-1 transposon (transposase 22), RVT_1 (PF00078), cas9 (S. aureus), cas1 (M. mediterranea), cas9 (S. thermophilus), vapB21 (type II toxin-antitoxin (TA) system)
9493	chrX_236	chrX:72169178-72169270	chrX:71389028-71389120	TCTGATTGGTTGCAGAAAGCAAC	92	AATCAGAGGCTGAAGTGAAGTTACAAAGTCACACTCCTATGCAAACA	TCTGATTGGTTGCAGAAAGCAAC;TCTGATTGGTTGCAGAAAGCAAC	cmr1	LINE-1 transposon, PF09706 CRISPR protein family (cas_cXXc_cXXc)
9517	chrX_269	chrX:78665029-78665105	chrX:77920526-77920602	GTTTGGAATTTCCTAGAGACTTG	76	GAGGGCTCAGAAGACAGGAAGATTTGGGAAA	GTTTGGAATTTCCTAGAGACTTG;GTTTGGAACTTCCTAGAGACTTG	cmr1
9819	chrY_101	chrY:16981904-16981983	chrY:19093784-19093863	AGTCAACACTCATTGGACACCTGCCCA	79	GTGAGCACATAGTCAACACAGCACAC	AGTCAACACTCATTGGACACCTGCCCA;AGTCAACATTCATTGGACACCTGCCCA	cas1	LINE-1 transposon (transposase 22), RVT_1 (PF00078)
9848	chrY_144	chrY:24290564-24290699	chrY:26436711-26436846	TTATTAAAGGAAATTAGCCTTATCTCTTATTATATTTT	135	ATTAAAGAAAATTATTATATTATTCCTTTGTATTTTTATTAAAGGAATTTATTATTATTA	TTATTAAAGGAAATTAGCCTTATCTCTTATTATATTTT;TTATTAAAGGAAATTAGCCTTATATCTTATTATATTTT	cas1	LINE-1 transposon (transposase 22), RVT_1 (PF00078)
