# Supplementary material for: CRISPRs in the human genome are differentially expressed between malignant and normal adjacent to tumor tissue
Source: Commun Biol. 2022 Apr 8;5:338. doi: 10.1038/s42003-022-03249-4 (PMC8993844; doi:10.1038/s42003-022-03249-4)
Supplement: Supplementary file 7 — Supplementary Data 4 [file 42003_2022_3249_MOESM7_ESM.xlsx]

## Sheet: Supplementary Data 4
Supplementary Data 4 - pfam00078 identification in the hCRISPR related flanking regions
Chr:CrisprLoc_MatchStart_MatchEnd	DB_name(Makarova_et_al)	Identity	Alignment_length	mismatch	gaps	MatchStart	MatchEnd	Db_Start	Db_End	e-value	bit-value	Query_length_(nt)	Db_length_(aa)	CRISPR Hg37 chr/start/end position
NC_000009.11_chr9:5238955-5279079_3081_3851	pfam00078_126296	73.541	257	68	0	3081	3851	1	257	4.17e-128	402	40125	257	chr9:5258955-5259079
NC_000014.8_chr14:79767571-79807718_10201_9431	pfam00078_126296	73.152	257	69	0	10201	9431	1	257	6.77e-128	402	40148	257	chr14:79787571-79787718
NC_000004.11_chr4:147519309-147559419_21755_20985	pfam00078_126296	73.152	257	69	0	21755	20985	1	257	2.7e-127	400	40111	257	chr4:147539309-147539419
NC_000023.10_chrX:7501863-7541965_6268_5498	pfam00078_126296	73.152	257	69	0	6268	5498	1	257	3e-127	400	40103	257	chrX:7521863-7521965
NC_000004.11_chr4:190050242-190090344_11520_12290	pfam00078_126296	73.152	257	69	0	11520	12290	1	257	3.21e-127	400	40103	257	chr4:190070242-190070344
NC_000020.10_chr20:9811639-9851754_28176_28946	pfam00078_126296	73.152	257	69	0	28176	28946	1	257	3.24e-127	400	40116	257	chr20:9831639-9831754
NC_000007.13_chr7:49707997-49748079_14368_13598	pfam00078_126296	73.152	257	69	0	14368	13598	1	257	3.67e-127	400	40083	257	chr7:49727997-49728079
NC_000001.10_chr1:56824529-56864610_7929_8699	pfam00078_126296	73.152	257	69	0	7929	8699	1	257	4.01e-127	400	40082	257	chr1:56844529-56844610
NC_000003.11_chr3:89475890-89515971_36584_35814	pfam00078_126296	73.152	257	69	0	36584	35814	1	257	4.54e-127	400	40082	257	chr3:89495890-89495971
NC_000004.11_chr4:139456117-139496199_14595_15365	pfam00078_126296	73.152	257	69	0	14595	15365	1	257	4.63e-127	400	40083	257	chr4:139476117-139476199
NC_000001.10_chr1:84515798-84555905_4760_3990	pfam00078_126296	73.152	257	69	0	4760	3990	1	257	5.36e-127	399	40108	257	chr1:84535798-84535905
NC_000015.9_chr15:94187001-94227226_35163_35933	pfam00078_126296	72.763	257	70	0	35163	35933	1	257	5.37e-127	399	40226	257	chr15:94207001-94207226
NC_000014.8_chr14:31142949-31183041_13565_12795	pfam00078_126296	73.152	257	69	0	13565	12795	1	257	5.51e-127	399	40093	257	chr14:31162949-31163041
NC_000011.9_chr11:36536812-36576922_38842_38072	pfam00078_126296	73.152	257	69	0	38842	38072	1	257	5.62e-127	399	40111	257	chr11:36556812-36556922
NC_000011.9_chr11:55730137-55770242_26877_27647	pfam00078_126296	73.541	257	68	0	26877	27647	1	257	6.69e-127	399	40106	257	chr11:55750137-55750242
NC_000023.10_chrX:82785612-82825779_15326_16096	pfam00078_126296	72.763	257	70	0	15326	16096	1	257	7.82e-127	399	40168	257	chrX:82805612-82805779
NC_000009.11_chr9:125321185-125361309_33734_32964	pfam00078_126296	72.763	257	70	0	33734	32964	1	257	1.03e-126	399	40125	257	chr9:125341185-125341309
NC_000013.10_chr13:85694816-85734922_6045_6815	pfam00078_126296	73.152	257	69	0	6045	6815	1	257	1.1e-126	399	40107	257	chr13:85714816-85714922
NC_000007.13_chr7:56622845-56662924_33177_33947	pfam00078_126296	72.763	257	70	0	33177	33947	1	257	1.16e-126	399	40080	257	chr7:56642845-56642924
NC_000002.11_chr2:150801264-150841355_4049_4819	pfam00078_126296	72.763	257	70	0	4049	4819	1	257	1.19e-126	399	40092	257	chr2:150821264-150821355
NC_000023.10_chrX:141557038-141597166_12125_12895	pfam00078_126296	73.152	257	69	0	12125	12895	1	257	1.21e-126	399	40129	257	chrX:141577038-141577166
NC_000006.11_chr6:165705038-165745126_12442_13212	pfam00078_126296	72.763	257	70	0	12442	13212	1	257	1.27e-126	398	40089	257	chr6:165725038-165725126
NC_000019.9_chr19:56307999-56348096_29300_30070	pfam00078_126296	72.763	257	70	0	29300	30070	1	257	1.28e-126	398	40098	257	chr19:56327999-56328096
NC_000018.9_chr18:55362257-55402350_27743_28513	pfam00078_126296	72.763	257	70	0	27743	28513	1	257	1.42e-126	398	40094	257	chr18:55382257-55382350
NC_000007.13_chr7:32358788-32398893_33917_33147	pfam00078_126296	73.152	257	69	0	33917	33147	1	257	1.52e-126	398	40106	257	chr7:32378788-32378893
NC_000003.11_chr3:107595571-107635703_10732_9962	pfam00078_126296	72.763	257	70	0	10732	9962	1	257	1.58e-126	398	40133	257	chr3:107615571-107615703
NC_000011.9_chr11:125376080-125416201_33960_34730	pfam00078_126296	73.152	257	69	0	33960	34730	1	257	1.65e-126	398	40122	257	chr11:125396080-125396201
NC_000002.11_chr2:97082264-97122360_27588_28358	pfam00078_126296	72.763	257	70	0	27588	28358	1	257	1.83e-126	398	40097	257	chr2:97102264-97102360
NC_000012.11_chr12:55489235-55529338_3303_2533	pfam00078_126296	73.152	257	69	0	3303	2533	1	257	1.9e-126	398	40104	257	chr12:55509235-55509338
NC_000007.13_chr7:110170505-110210618_29575_28805	pfam00078_126296	72.763	257	70	0	29575	28805	1	257	1.9e-126	398	40114	257	chr7:110190505-110190618
NC_000017.10_chr17:489684-529765_4429_3659	pfam00078_126296	72.763	257	70	0	4429	3659	1	257	1.97e-126	398	40082	257	chr17:509684-509765
NC_000005.9_chr5:34134586-34174695_16892_17662	pfam00078_126296	72.763	257	70	0	16892	17662	1	257	2.4e-126	397	40110	257	chr5:34154586-34154695
NC_000023.10_chrX:105707001-105747109_9052_9822	pfam00078_126296	72.763	257	70	0	9052	9822	1	257	2.64e-126	397	40109	257	chrX:105727001-105727109
NC_000011.9_chr11:107235552-107275644_518_1288	pfam00078_126296	73.152	257	69	0	518	1288	1	257	2.74e-126	397	40093	257	chr11:107255552-107255644
NC_000004.11_chr4:136073134-136113236_28244_27474	pfam00078_126296	72.374	257	71	0	28244	27474	1	257	2.91e-126	397	40103	257	chr4:136093134-136093236
NC_000011.9_chr11:24336255-24376331_16776_17546	pfam00078_126296	72.763	257	70	0	16776	17546	1	257	3.14e-126	397	40077	257	chr11:24356255-24356331
NC_000009.11_chr9:77030125-77070428_12599_13369	pfam00078_126296	72.374	257	71	0	12599	13369	1	257	3.19e-126	397	40304	257	chr9:77050125-77050428
NC_000004.11_chr4:165264464-165304585_10971_11741	pfam00078_126296	71.984	257	72	0	10971	11741	1	257	3.33e-126	397	40122	257	chr4:165284464-165284585
NC_000016.9_chr16:72649617-72689718_15090_15860	pfam00078_126296	72.763	257	70	0	15090	15860	1	257	3.46e-126	397	40102	257	chr16:72669617-72669718
NC_000002.11_chr2:194070485-194110553_9156_8386	pfam00078_126296	72.763	257	70	0	9156	8386	1	257	4.28e-126	397	40069	257	chr2:194090485-194090553
NC_000005.9_chr5:172808624-172848698_23674_22904	pfam00078_126296	72.763	257	70	0	23674	22904	1	257	5.14e-126	397	40075	257	chr5:172828624-172828698
NC_000002.11_chr2:237279389-237319494_15411_14641	pfam00078_126296	72.763	257	70	0	15411	14641	1	257	5.3e-126	397	40106	257	chr2:237299389-237299494
NC_000002.11_chr2:193673298-193713393_27865_27095	pfam00078_126296	72.763	257	70	0	27865	27095	1	257	5.67e-126	397	40096	257	chr2:193693298-193693393
NC_000007.13_chr7:24006183-24046279_37357_36587	pfam00078_126296	72.374	257	71	0	37357	36587	1	257	6.06e-126	396	40097	257	chr7:24026183-24026279
NC_000023.10_chrX:131291575-131331799_1095_325	pfam00078_126296	72.763	257	70	0	1095	325	1	257	7.17e-126	396	40225	257	chrX:131311575-131311799
NC_000002.11_chr2:83991895-84031988_7067_7837	pfam00078_126296	72.763	257	70	0	7067	7837	1	257	7.5e-126	396	40094	257	chr2:84011895-84011988
NC_000002.11_chr2:183054130-183094220_26533_27303	pfam00078_126296	72.374	257	71	0	26533	27303	1	257	7.95e-126	396	40091	257	chr2:183074130-183074220
NC_000005.9_chr5:39765798-39805891_25490_26260	pfam00078_126296	72.763	257	70	0	25490	26260	1	257	8.26e-126	396	40094	257	chr5:39785798-39785891
NC_000009.11_chr9:141076296-141116389_4579_3809	pfam00078_126296	72.763	257	70	0	4579	3809	1	257	9.28e-126	396	40094	257	chr9:141096296-141096389
NC_000009.11_chr9:141072091-141112212_8784_8014	pfam00078_126296	72.763	257	70	0	8784	8014	1	257	9.29e-126	396	40122	257	chr9:141092091-141092212
NC_000001.10_chr1:71946251-71986353_36678_37448	pfam00078_126296	71.984	257	72	0	36678	37448	1	257	1.01e-125	396	40103	257	chr1:71966251-71966353
NC_000001.10_chr1:71968855-72008929_14074_14844	pfam00078_126296	71.984	257	72	0	14074	14844	1	257	1.01e-125	396	40075	257	chr1:71988855-71988929
NC_000011.9_chr11:107235552-107275644_11458_12228	pfam00078_126296	72.374	257	71	0	11458	12228	1	257	1.16e-125	395	40093	257	chr11:107255552-107255644
NC_000008.10_chr8:1546877-1586966_12348_13118	pfam00078_126296	71.984	257	72	0	12348	13118	1	257	1.22e-125	395	40090	257	chr8:1566877-1566966
NC_000016.9_chr16:33719631-33759744_37912_37142	pfam00078_126296	72.374	257	71	0	37912	37142	1	257	1.3e-125	395	40114	257	chr16:33739631-33739744
NC_000004.11_chr4:129110551-129150643_27917_28687	pfam00078_126296	72.763	257	70	0	27917	28687	1	257	1.37e-125	395	40093	257	chr4:129130551-129130643
NC_000002.11_chr2:209738562-209778636_23746_24516	pfam00078_126296	72.374	257	71	0	23746	24516	1	257	1.58e-125	395	40075	257	chr2:209758562-209758636
NC_000002.11_chr2:209749867-209789941_12441_13211	pfam00078_126296	72.374	257	71	0	12441	13211	1	257	1.58e-125	395	40075	257	chr2:209769867-209769941
NC_000001.10_chr1:172930051-172970153_22861_22091	pfam00078_126296	72.374	257	71	0	22861	22091	1	257	1.94e-125	395	40103	257	chr1:172950051-172950153
NC_000006.11_chr6:104874945-104915043_27901_28671	pfam00078_126296	71.595	257	73	0	27901	28671	1	257	2.17e-125	395	40099	257	chr6:104894945-104895043
NC_000006.11_chr6:104874675-104914842_28171_28941	pfam00078_126296	71.595	257	73	0	28171	28941	1	257	2.18e-125	395	40168	257	chr6:104894675-104894842
NC_000016.9_chr16:21026208-21066339_30282_29512	pfam00078_126296	72.374	257	71	0	30282	29512	1	257	3.08e-125	394	40132	257	chr16:21046208-21046339
NC_000011.9_chr11:81854141-81894233_16296_17066	pfam00078_126296	71.984	257	72	0	16296	17066	1	257	3.23e-125	394	40093	257	chr11:81874141-81874233
NC_000007.13_chr7:127597625-127637735_8179_7415	pfam00078_126296	72.941	255	69	0	8179	7415	1	255	3.29e-125	394	40111	257	chr7:127617625-127617735
NC_000016.9_chr16:33717629-33757719_39914_39144	pfam00078_126296	72.374	257	71	0	39914	39144	1	257	4.07e-125	394	40091	257	chr16:33737629-33737719
NC_000002.11_chr2:166551688-166591789_38983_38213	pfam00078_126296	71.595	257	73	0	38983	38213	1	257	4.71e-125	394	40102	257	chr2:166571688-166571789
NC_000013.10_chr13:84537765-84577871_243_1010	pfam00078_126296	72.656	256	70	0	243	1010	2	257	4.9e-125	394	40107	257	chr13:84557765-84557871
NC_000005.9_chr5:56650535-56690595_24069_23299	pfam00078_126296	71.984	257	72	0	24069	23299	1	257	5.13e-125	394	40061	257	chr5:56670535-56670595
NC_000005.9_chr5:56667202-56707296_7402_6632	pfam00078_126296	71.984	257	72	0	7402	6632	1	257	5.14e-125	394	40095	257	chr5:56687202-56687296
NC_000007.13_chr7:25752668-25792756_34318_35088	pfam00078_126296	71.984	257	72	0	34318	35088	1	257	5.29e-125	394	40089	257	chr7:25772668-25772756
NC_000023.10_chrX:69834320-69874416_27969_28739	pfam00078_126296	72.374	257	71	0	27969	28739	1	257	6.8e-125	393	40097	257	chrX:69854320-69854416
NC_000002.11_chr2:5302602-5342683_34946_35716	pfam00078_126296	71.984	257	72	0	34946	35716	1	257	7.64e-125	393	40082	257	chr2:5322602-5322683
NC_000002.11_chr2:5310767-5350858_26781_27551	pfam00078_126296	71.984	257	72	0	26781	27551	1	257	7.64e-125	393	40092	257	chr2:5330767-5330858
NC_000002.11_chr2:192626380-192666465_3729_4499	pfam00078_126296	72.374	257	71	0	3729	4499	1	257	7.71e-125	393	40086	257	chr2:192646380-192646465
NC_000006.11_chr6:146022773-146062877_15500_16270	pfam00078_126296	71.984	257	72	0	15500	16270	1	257	7.79e-125	393	40105	257	chr6:146042773-146042877
NC_000004.11_chr4:85016360-85056470_35111_35881	pfam00078_126296	72.374	257	71	0	35111	35881	1	257	8.34e-125	393	40111	257	chr4:85036360-85036470
NC_000005.9_chr5:103409286-103449386_3271_2501	pfam00078_126296	71.984	257	72	0	3271	2501	1	257	8.66e-125	393	40101	257	chr5:103429286-103429386
NC_000002.11_chr2:43874024-43914129_16082_15312	pfam00078_126296	72.374	257	71	0	16082	15312	1	257	8.92e-125	393	40106	257	chr2:43894024-43894129
NC_000015.9_chr15:71264932-71305045_14537_13767	pfam00078_126296	71.595	257	73	0	14537	13767	1	257	9.09e-125	393	40114	257	chr15:71284932-71285045
NC_000012.11_chr12:16830264-16870340_30827_30057	pfam00078_126296	71.984	257	72	0	30827	30057	1	257	9.44e-125	393	40077	257	chr12:16850264-16850340
NC_000002.11_chr2:156274436-156314542_28407_27637	pfam00078_126296	72.763	257	70	0	28407	27637	1	257	9.73e-125	393	40107	257	chr2:156294436-156294542
NC_000012.11_chr12:5384663-5424776_11942_11172	pfam00078_126296	71.595	257	73	0	11942	11172	1	257	9.92e-125	393	40114	257	chr12:5404663-5404776
NC_000005.9_chr5:63971930-64012074_35430_34660	pfam00078_126296	71.984	257	72	0	35430	34660	1	257	1.01e-124	393	40145	257	chr5:63991930-63992074
NC_000015.9_chr15:44520683-44560761_27070_27840	pfam00078_126296	71.984	257	72	0	27070	27840	1	257	1.05e-124	393	40079	257	chr15:44540683-44540761
NC_000020.10_chr20:11582447-11622545_34511_35281	pfam00078_126296	71.984	257	72	0	34511	35281	1	257	1.18e-124	393	40099	257	chr20:11602447-11602545
NC_000020.10_chr20:11607999-11648080_8959_9729	pfam00078_126296	71.984	257	72	0	8959	9729	1	257	1.18e-124	393	40082	257	chr20:11627999-11628080
NC_000023.10_chrX:143402668-143442749_4711_5481	pfam00078_126296	72.374	257	71	0	4711	5481	1	257	1.18e-124	393	40082	257	chrX:143422668-143422749
NC_000003.11_chr3:111451334-111491468_22659_21889	pfam00078_126296	72.374	257	71	0	22659	21889	1	257	1.28e-124	392	40135	257	chr3:111471334-111471468
NC_000011.9_chr11:63201330-63241404_4972_5742	pfam00078_126296	71.206	257	74	0	4972	5742	1	257	1.52e-124	392	40075	257	chr11:63221330-63221404
NC_000012.11_chr12:44272140-44312239_31677_32447	pfam00078_126296	71.984	257	72	0	31677	32447	1	257	1.75e-124	392	40100	257	chr12:44292140-44292239
NC_000001.10_chr1:239758968-239799044_30328_29558	pfam00078_126296	71.984	257	72	0	30328	29558	1	257	1.91e-124	392	40077	257	chr1:239778968-239779044
NC_000017.10_chr17:54114790-54154877_13659_14429	pfam00078_126296	71.984	257	72	0	13659	14429	1	257	1.99e-124	392	40088	257	chr17:54134790-54134877
NC_000003.11_chr3:28072430-28112524_31832_32602	pfam00078_126296	72.374	257	71	0	31832	32602	1	257	1.99e-124	392	40095	257	chr3:28092430-28092524
NC_000007.13_chr7:32341042-32381147_9994_10764	pfam00078_126296	71.595	257	73	0	9994	10764	1	257	2.23e-124	392	40106	257	chr7:32361042-32361147
NC_000007.13_chr7:81046043-81086228_7294_6524	pfam00078_126296	71.595	257	73	0	7294	6524	1	257	2.59e-124	392	40186	257	chr7:81066043-81066228
NC_000003.11_chr3:174526252-174566324_23141_22371	pfam00078_126296	71.984	257	72	0	23141	22371	1	257	2.61e-124	392	40073	257	chr3:174546252-174546324
NC_000008.10_chr8:120144616-120184728_29515_28745	pfam00078_126296	71.206	257	74	0	29515	28745	1	257	2.99e-124	392	40113	257	chr8:120164616-120164728
NC_000008.10_chr8:105063148-105103242_9145_8375	pfam00078_126296	71.984	257	72	0	9145	8375	1	257	3.19e-124	391	40095	257	chr8:105083148-105083242
NC_000004.11_chr4:98909582-98949740_32082_31312	pfam00078_126296	71.206	257	74	0	32082	31312	1	257	3.36e-124	391	40159	257	chr4:98929582-98929740
NC_000015.9_chr15:22343869-22384071_17503_16733	pfam00078_126296	71.984	257	72	0	17503	16733	1	257	3.43e-124	391	40203	257	chr15:22363869-22364071
NC_000003.11_chr3:137144621-137184703_31671_30901	pfam00078_126296	71.595	257	73	0	31671	30901	1	257	3.45e-124	391	40083	257	chr3:137164621-137164703
NC_000004.11_chr4:19624048-19664142_18304_17534	pfam00078_126296	71.984	257	72	0	18304	17534	1	257	3.49e-124	391	40095	257	chr4:19644048-19644142
NC_000023.10_chrX:20331413-20371499_22146_22916	pfam00078_126296	71.595	257	73	0	22146	22916	1	257	3.55e-124	391	40087	257	chrX:20351413-20351499
NC_000020.10_chr20:12097132-12137251_9724_8954	pfam00078_126296	71.984	257	72	0	9724	8954	1	257	3.77e-124	391	40120	257	chr20:12117132-12117251
NC_000006.11_chr6:95554477-95594573_9903_10667	pfam00078_126296	72.941	255	69	0	9903	10667	1	255	4.35e-124	391	40097	257	chr6:95574477-95574573
NC_000013.10_chr13:43734220-43774410_2136_1366	pfam00078_126296	71.984	257	72	0	2136	1366	1	257	4.45e-124	391	40191	257	chr13:43754220-43754410
NC_000004.11_chr4:94482048-94522142_30654_29884	pfam00078_126296	71.984	257	72	0	30654	29884	1	257	4.75e-124	391	40095	257	chr4:94502048-94502142
NC_000012.11_chr12:64577795-64617912_15107_15877	pfam00078_126296	71.984	257	72	0	15107	15877	1	257	4.89e-124	391	40118	257	chr12:64597795-64597912
NC_000002.11_chr2:233206352-233246459_17122_17892	pfam00078_126296	71.984	257	72	0	17122	17892	1	257	5.03e-124	391	40108	257	chr2:233226352-233226459
NC_000002.11_chr2:159377241-159417328_5425_6195	pfam00078_126296	71.984	257	72	0	5425	6195	1	257	5.49e-124	391	40088	257	chr2:159397241-159397328
NC_000012.11_chr12:7377958-7418047_29411_30181	pfam00078_126296	71.595	257	73	0	29411	30181	1	257	5.54e-124	391	40090	257	chr12:7397958-7398047
NC_000004.11_chr4:5739517-5779615_26607_25837	pfam00078_126296	71.595	257	73	0	26607	25837	1	257	5.93e-124	390	40099	257	chr4:5759517-5759615
NC_000004.11_chr4:97783965-97824029_8861_8091	pfam00078_126296	72.374	257	71	0	8861	8091	1	257	6.22e-124	390	40065	257	chr4:97803965-97804029
NC_000005.9_chr5:147314373-147354507_8795_8025	pfam00078_126296	71.206	257	74	0	8795	8025	1	257	6.67e-124	390	40135	257	chr5:147334373-147334507
NC_000012.11_chr12:101875255-101915351_29947_29177	pfam00078_126296	71.984	257	72	0	29947	29177	1	257	6.73e-124	390	40097	257	chr12:101895255-101895351
NC_000004.11_chr4:27073348-27113455_1006_236	pfam00078_126296	71.595	257	73	0	1006	236	1	257	7.34e-124	390	40108	257	chr4:27093348-27093455
NC_000002.11_chr2:1483312-1523413_28840_28070	pfam00078_126296	71.595	257	73	0	28840	28070	1	257	7.48e-124	390	40102	257	chr2:1503312-1503413
NC_000003.11_chr3:64953192-64993295_12737_13507	pfam00078_126296	72.763	257	70	0	12737	13507	1	257	7.63e-124	390	40104	257	chr3:64973192-64973295
NC_000008.10_chr8:82658188-82698258_25794_26564	pfam00078_126296	71.595	257	73	0	25794	26564	1	257	8.08e-124	390	40071	257	chr8:82678188-82678258
NC_000005.9_chr5:81712112-81752208_15606_14836	pfam00078_126296	71.984	257	72	0	15606	14836	1	257	8.57e-124	390	40097	257	chr5:81732112-81732208
NC_000001.10_chr1:244617799-244657889_37617_38387	pfam00078_126296	72.374	257	71	0	37617	38387	1	257	9.08e-124	390	40091	257	chr1:244637799-244637889
NC_000010.10_chr10:100904520-100944608_11507_12277	pfam00078_126296	71.595	257	73	0	11507	12277	1	257	9.52e-124	390	40089	257	chr10:100924520-100924608
NC_000019.9_chr19:37187423-37227516_3897_3127	pfam00078_126296	72.374	257	71	0	3897	3127	1	257	9.53e-124	390	40094	257	chr19:37207423-37207516
NC_000004.11_chr4:185108114-185148191_24797_25567	pfam00078_126296	71.595	257	73	0	24797	25567	1	257	9.62e-124	390	40078	257	chr4:185128114-185128191
NC_000003.11_chr3:134737820-134778092_8741_7962	pfam00078_126296	71.154	260	72	1	8741	7962	1	257	1.14e-123	390	40273	257	chr3:134757820-134758092
NC_000023.10_chrX:64803730-64843819_33351_32581	pfam00078_126296	72.374	257	71	0	33351	32581	1	257	1.18e-123	390	40090	257	chrX:64823730-64823819
NC_000012.11_chr12:70173756-70213846_26016_25252	pfam00078_126296	72.157	255	71	0	26016	25252	1	255	1.21e-123	390	40091	257	chr12:70193756-70193846
NC_000003.11_chr3:160702845-160742950_19278_18508	pfam00078_126296	71.984	257	72	0	19278	18508	1	257	1.3e-123	390	40106	257	chr3:160722845-160722950
NC_000005.9_chr5:50544376-50584470_5733_6503	pfam00078_126296	71.595	257	73	0	5733	6503	1	257	1.35e-123	390	40095	257	chr5:50564376-50564470
NC_000001.10_chr1:223532511-223572639_38861_38091	pfam00078_126296	71.595	257	73	0	38861	38091	1	257	1.44e-123	390	40129	257	chr1:223552511-223552639
NC_000014.8_chr14:38203048-38243170_35454_34684	pfam00078_126296	70.428	257	76	0	35454	34684	1	257	1.75e-123	389	40123	257	chr14:38223048-38223170
NC_000002.11_chr2:124356806-124396931_33018_33788	pfam00078_126296	71.984	257	72	0	33018	33788	1	257	1.95e-123	389	40126	257	chr2:124376806-124376931
NC_000010.10_chr10:127298416-127338526_5931_5161	pfam00078_126296	71.984	257	72	0	5931	5161	1	257	2.23e-123	389	40111	257	chr10:127318416-127318526
NC_000003.11_chr3:106647664-106687793_21436_22206	pfam00078_126296	71.595	257	73	0	21436	22206	1	257	2.34e-123	389	40130	257	chr3:106667664-106667793
NC_000005.9_chr5:55011802-55051910_38694_37924	pfam00078_126296	71.595	257	73	0	38694	37924	1	257	2.43e-123	389	40109	257	chr5:55031802-55031910
NC_000002.11_chr2:237279389-237319494_39358_38588	pfam00078_126296	71.206	257	74	0	39358	38588	1	257	2.53e-123	389	40106	257	chr2:237299389-237299494
NC_000009.11_chr9:99963766-100003852_7326_8096	pfam00078_126296	71.984	257	72	0	7326	8096	1	257	2.63e-123	389	40087	257	chr9:99983766-99983852
NC_000004.11_chr4:111314566-111354645_14938_14168	pfam00078_126296	70.817	257	75	0	14938	14168	1	257	2.65e-123	389	40080	257	chr4:111334566-111334645
NC_000004.11_chr4:111318158-111358684_11346_10576	pfam00078_126296	70.817	257	75	0	11346	10576	1	257	2.68e-123	389	40527	257	chr4:111338158-111338684
NC_000004.11_chr4:175701883-175741983_1255_2025	pfam00078_126296	72.374	257	71	0	1255	2025	1	257	2.84e-123	389	40101	257	chr4:175721883-175721983
NC_000023.10_chrX:79639065-79679162_25202_25969	pfam00078_126296	71.595	257	72	1	25202	25969	1	257	2.98e-123	389	40098	257	chrX:79659065-79659162
NC_000008.10_chr8:54667672-54707813_27925_27161	pfam00078_126296	71.765	255	72	0	27925	27161	1	255	3.01e-123	389	40142	257	chr8:54687672-54687813
NC_000007.13_chr7:93207960-93248077_9590_8826	pfam00078_126296	72.157	255	71	0	9590	8826	1	255	3.1e-123	389	40118	257	chr7:93227960-93228077
NC_000008.10_chr8:106379077-106419149_1372_602	pfam00078_126296	71.984	257	72	0	1372	602	1	257	3.1e-123	389	40073	257	chr8:106399077-106399149
NC_000001.10_chr1:193951542-193991616_35456_34686	pfam00078_126296	71.984	257	72	0	35456	34686	1	257	3.19e-123	389	40075	257	chr1:193971542-193971616
NC_000011.9_chr11:106174298-106214386_33381_32611	pfam00078_126296	72.374	257	71	0	33381	32611	1	257	3.41e-123	389	40089	257	chr11:106194298-106194386
NC_000010.10_chr10:113859259-113899333_7956_8720	pfam00078_126296	71.765	255	72	0	7956	8720	1	255	3.69e-123	389	40075	257	chr10:113879259-113879333
NC_000009.11_chr9:103858039-103898142_8886_8116	pfam00078_126296	71.595	257	73	0	8886	8116	1	257	3.69e-123	389	40104	257	chr9:103878039-103878142
NC_000015.9_chr15:54759219-54799318_10783_10013	pfam00078_126296	72.374	257	71	0	10783	10013	1	257	4.31e-123	388	40100	257	chr15:54779219-54779318
NC_000006.11_chr6:125039676-125079783_10698_11468	pfam00078_126296	71.206	257	74	0	10698	11468	1	257	4.43e-123	388	40108	257	chr6:125059676-125059783
NC_000012.11_chr12:13550055-13590121_3053_2283	pfam00078_126296	71.595	257	73	0	3053	2283	1	257	4.74e-123	388	40067	257	chr12:13570055-13570121
NC_000002.11_chr2:212058728-212098834_28852_29622	pfam00078_126296	71.595	257	73	0	28852	29622	1	257	5.7e-123	388	40107	257	chr2:212078728-212078834
NC_000007.13_chr7:89388657-89428772_32141_31371	pfam00078_126296	71.595	257	73	0	32141	31371	1	257	5.76e-123	388	40116	257	chr7:89408657-89408772
NC_000023.10_chrX:12943316-12983390_1220_1990	pfam00078_126296	71.595	257	73	0	1220	1990	1	257	6.15e-123	388	40075	257	chrX:12963316-12963390
NC_000009.11_chr9:108512696-108552789_13336_14106	pfam00078_126296	71.595	257	73	0	13336	14106	1	257	6.4e-123	388	40094	257	chr9:108532696-108532789
NC_000009.11_chr9:21525333-21565443_14120_14890	pfam00078_126296	71.206	257	74	0	14120	14890	1	257	6.85e-123	388	40111	257	chr9:21545333-21545443
NC_000008.10_chr8:96805982-96846088_3967_3197	pfam00078_126296	71.595	257	73	0	3967	3197	1	257	7.12e-123	387	40107	257	chr8:96825982-96826088
NC_000002.11_chr2:207758814-207798944_17471_18241	pfam00078_126296	71.595	257	73	0	17471	18241	1	257	7.92e-123	387	40131	257	chr2:207778814-207778944
NC_000003.11_chr3:113983665-114023758_15599_16369	pfam00078_126296	71.206	257	74	0	15599	16369	1	257	8.72e-123	387	40094	257	chr3:114003665-114003758
NC_000008.10_chr8:90560672-90600748_6392_5622	pfam00078_126296	71.206	257	74	0	6392	5622	1	257	8.89e-123	387	40077	257	chr8:90580672-90580748
NC_000007.13_chr7:138882372-138922452_18225_17455	pfam00078_126296	71.984	257	72	0	18225	17455	1	257	9.24e-123	387	40081	257	chr7:138902372-138902452
NC_000011.9_chr11:122675194-122715267_22087_22845	pfam00078_126296	71.937	253	71	0	22087	22845	5	257	9.33e-123	387	40074	257	chr11:122695194-122695267
NC_000009.11_chr9:108512696-108552789_29128_28364	pfam00078_126296	71.765	255	72	0	29128	28364	3	257	9.98e-123	387	40094	257	chr9:108532696-108532789
NC_000002.11_chr2:79473124-79513198_38757_37987	pfam00078_126296	71.206	257	74	0	38757	37987	1	257	1.02e-122	387	40075	257	chr2:79493124-79493198
NC_000020.10_chr20:59175162-59215244_18118_17348	pfam00078_126296	71.206	257	74	0	18118	17348	1	257	1.02e-122	387	40083	257	chr20:59195162-59195244
NC_000016.9_chr16:47181293-47221366_38901_39668	pfam00078_126296	70.312	256	76	0	38901	39668	2	257	1.2e-122	387	40074	257	chr16:47201293-47201366
NC_000012.11_chr12:71157046-71197141_5413_6183	pfam00078_126296	71.206	257	74	0	5413	6183	1	257	1.25e-122	387	40096	257	chr12:71177046-71177141
NC_000006.11_chr6:169759188-169799273_891_1661	pfam00078_126296	71.595	257	73	0	891	1661	1	257	1.27e-122	387	40086	257	chr6:169779188-169779273
NC_000021.8_chr21:14773084-14813164_14651_15421	pfam00078_126296	71.595	257	73	0	14651	15421	1	257	1.32e-122	387	40081	257	chr21:14793084-14793164
NC_000004.11_chr4:128769410-128809540_14938_15708	pfam00078_126296	71.206	257	74	0	14938	15708	1	257	1.5e-122	387	40131	257	chr4:128789410-128789540
NC_000003.11_chr3:152924204-152964278_31840_31070	pfam00078_126296	71.595	257	73	0	31840	31070	1	257	1.59e-122	387	40075	257	chr3:152944204-152944278
NC_000012.11_chr12:22282317-22322410_10671_11441	pfam00078_126296	70.817	257	75	0	10671	11441	1	257	1.67e-122	387	40094	257	chr12:22302317-22302410
NC_000003.11_chr3:18936440-18976519_38039_37263	pfam00078_126296	71.042	259	73	1	38039	37263	1	257	1.68e-122	387	40080	257	chr3:18956440-18956519
NC_000010.10_chr10:43127410-43167501_36844_37614	pfam00078_126296	70.817	257	75	0	36844	37614	1	257	1.72e-122	387	40092	257	chr10:43147410-43147501
NC_000008.10_chr8:62903369-62943492_7021_7791	pfam00078_126296	70.817	257	75	0	7021	7791	1	257	1.84e-122	386	40124	257	chr8:62923369-62923492
NC_000023.10_chrX:11004858-11044982_13138_13908	pfam00078_126296	71.595	257	73	0	13138	13908	1	257	1.89e-122	386	40125	257	chrX:11024858-11024982
NC_000018.9_chr18:4999011-5039122_8648_9418	pfam00078_126296	71.206	257	74	0	8648	9418	1	257	2e-122	386	40112	257	chr18:5019011-5019122
NC_000003.11_chr3:109145600-109185719_31662_30892	pfam00078_126296	70.817	257	75	0	31662	30892	1	257	2e-122	386	40120	257	chr3:109165600-109165719
NC_000002.11_chr2:226363227-226403325_23258_22488	pfam00078_126296	71.206	257	74	0	23258	22488	1	257	2.04e-122	386	40099	257	chr2:226383227-226383325
NC_000008.10_chr8:16774059-16814165_30952_31722	pfam00078_126296	70.817	257	75	0	30952	31722	1	257	2.14e-122	386	40107	257	chr8:16794059-16794165
NC_000013.10_chr13:68240611-68280708_16265_15495	pfam00078_126296	71.206	257	74	0	16265	15495	1	257	2.27e-122	386	40098	257	chr13:68260611-68260708
NC_000005.9_chr5:82613679-82653771_14_784	pfam00078_126296	70.817	257	75	0	14	784	1	257	2.29e-122	386	40093	257	chr5:82633679-82633771
NC_000008.10_chr8:82226561-82266709_14018_13254	pfam00078_126296	71.765	255	72	0	14018	13254	3	257	2.6e-122	386	40149	257	chr8:82246561-82246709
NC_000009.11_chr9:121897442-121937531_37487_38257	pfam00078_126296	71.595	257	73	0	37487	38257	1	257	2.89e-122	386	40090	257	chr9:121917442-121917531
NC_000011.9_chr11:31340432-31380539_38222_38992	pfam00078_126296	71.595	257	73	0	38222	38992	1	257	3.13e-122	386	40108	257	chr11:31360432-31360539
NC_000001.10_chr1:185597699-185637811_13002_13772	pfam00078_126296	70.817	257	75	0	13002	13772	1	257	3.16e-122	386	40113	257	chr1:185617699-185617811
NC_000014.8_chr14:20503755-20543838_4045_3275	pfam00078_126296	71.206	257	74	0	4045	3275	1	257	3.41e-122	385	40084	257	chr14:20523755-20523838
NC_000001.10_chr1:173265899-173305991_29276_30046	pfam00078_126296	71.206	257	74	0	29276	30046	1	257	3.87e-122	385	40093	257	chr1:173285899-173285991
NC_000009.11_chr9:1750408-1790485_2772_3542	pfam00078_126296	71.595	257	73	0	2772	3542	1	257	4.13e-122	385	40078	257	chr9:1770408-1770485
NC_000004.11_chr4:43069728-43109811_28824_29594	pfam00078_126296	71.595	257	73	0	28824	29594	1	257	4.17e-122	385	40084	257	chr4:43089728-43089811
NC_000011.9_chr11:130804204-130844332_9481_8711	pfam00078_126296	71.206	257	74	0	9481	8711	1	257	4.3e-122	385	40129	257	chr11:130824204-130824332
NC_000011.9_chr11:130811826-130851925_1859_1089	pfam00078_126296	71.206	257	74	0	1859	1089	1	257	4.3e-122	385	40100	257	chr11:130831826-130831925
NC_000011.9_chr11:39776593-39816667_3649_4413	pfam00078_126296	71.373	255	73	0	3649	4413	1	255	4.3e-122	385	40075	257	chr11:39796593-39796667
NC_000013.10_chr13:37046178-37086282_16654_15884	pfam00078_126296	70.817	257	75	0	16654	15884	1	257	4.56e-122	385	40105	257	chr13:37066178-37066282
NC_000010.10_chr10:58166684-58206791_37651_36881	pfam00078_126296	71.984	257	72	0	37651	36881	1	257	4.78e-122	385	40108	257	chr10:58186684-58186791
NC_000008.10_chr8:1094218-1134343_26160_25390	pfam00078_126296	70.817	257	75	0	26160	25390	1	257	4.97e-122	385	40126	257	chr8:1114218-1114343
NC_000008.10_chr8:1115749-1155860_4629_3859	pfam00078_126296	70.817	257	75	0	4629	3859	1	257	4.97e-122	385	40112	257	chr8:1135749-1135860
NC_000018.9_chr18:49192515-49232630_36955_36185	pfam00078_126296	70.039	257	77	0	36955	36185	1	257	5.12e-122	385	40116	257	chr18:49212515-49212630
NC_000003.11_chr3:161441181-161481305_27624_26854	pfam00078_126296	71.206	257	74	0	27624	26854	1	257	5.64e-122	385	40125	257	chr3:161461181-161461305
NC_000009.11_chr9:77787624-77827698_32418_31648	pfam00078_126296	71.206	257	74	0	32418	31648	1	257	6.09e-122	385	40075	257	chr9:77807624-77807698
NC_000009.11_chr9:77814200-77854307_5842_5072	pfam00078_126296	71.206	257	74	0	5842	5072	1	257	6.09e-122	385	40108	257	chr9:77834200-77834307
NC_000023.10_chrX:123684532-123724620_35525_36289	pfam00078_126296	70.98	255	74	0	35525	36289	1	255	6.51e-122	385	40089	257	chrX:123704532-123704620
NC_000018.9_chr18:75094647-75134756_35784_35014	pfam00078_126296	71.206	257	74	0	35784	35014	1	257	7.32e-122	385	40110	257	chr18:75114647-75114756
NC_000001.10_chr1:152373144-152413252_33041_32271	pfam00078_126296	70.817	257	75	0	33041	32271	1	257	7.53e-122	385	40109	257	chr1:152393144-152393252
NC_000006.11_chr6:79358803-79398955_1300_2070	pfam00078_126296	70.817	257	75	0	1300	2070	1	257	7.62e-122	385	40153	257	chr6:79378803-79378955
NC_000007.13_chr7:23986919-24026993_3529_4299	pfam00078_126296	71.595	257	73	0	3529	4299	1	257	8.06e-122	385	40075	257	chr7:24006919-24006993
NC_000023.10_chrX:91064208-91104338_12960_12190	pfam00078_126296	70.817	257	75	0	12960	12190	1	257	8.39e-122	384	40131	257	chrX:91084208-91084338
NC_000005.9_chr5:4587106-4627208_31966_32736	pfam00078_126296	70.817	257	75	0	31966	32736	1	257	8.54e-122	384	40103	257	chr5:4607106-4607208
NC_000006.11_chr6:72513877-72553979_25035_24265	pfam00078_126296	71.206	257	74	0	25035	24265	1	257	9.32e-122	384	40103	257	chr6:72533877-72533979
NC_000005.9_chr5:42067999-42108087_13920_14684	pfam00078_126296	71.595	257	71	1	13920	14684	1	257	9.78e-122	384	40089	257	chr5:42087999-42088087
NC_000023.10_chrX:56575227-56615312_35226_34456	pfam00078_126296	71.595	257	73	0	35226	34456	1	257	9.78e-122	384	40086	257	chrX:56595227-56595312
NC_000005.9_chr5:1701883-1741970_11573_12343	pfam00078_126296	71.206	257	74	0	11573	12343	1	257	1.02e-121	384	40088	257	chr5:1721883-1721970
NC_000004.11_chr4:34642827-34682938_11851_12621	pfam00078_126296	70.817	257	75	0	11851	12621	1	257	1.03e-121	384	40112	257	chr4:34662827-34662938
NC_000005.9_chr5:45831869-45872012_3571_2801	pfam00078_126296	70.039	257	77	0	3571	2801	1	257	1.03e-121	384	40144	257	chr5:45851869-45852012
NC_000020.10_chr20:13411463-13451550_6212_6982	pfam00078_126296	70.428	257	76	0	6212	6982	1	257	1.29e-121	384	40088	257	chr20:13431463-13431550
NC_000015.9_chr15:76691281-76731354_24175_23405	pfam00078_126296	70.428	257	76	0	24175	23405	1	257	1.34e-121	384	40074	257	chr15:76711281-76711354
NC_000020.10_chr20:3464621-3504726_14378_15148	pfam00078_126296	70.817	257	75	0	14378	15148	1	257	1.37e-121	384	40106	257	chr20:3484621-3484726
NC_000003.11_chr3:6499926-6540013_29166_28396	pfam00078_126296	70.817	257	75	0	29166	28396	1	257	1.4e-121	384	40088	257	chr3:6519926-6520013
NC_000012.11_chr12:133758620-133798720_17497_16727	pfam00078_126296	71.595	257	73	0	17497	16727	1	257	1.43e-121	384	40101	257	chr12:133778620-133778720
NC_000009.11_chr9:84022387-84062491_28476_29246	pfam00078_126296	71.206	257	74	0	28476	29246	1	257	1.47e-121	384	40105	257	chr9:84042387-84042491
NC_000003.11_chr3:178555621-178595699_25650_26420	pfam00078_126296	70.817	257	75	0	25650	26420	1	257	1.48e-121	384	40079	257	chr3:178575621-178575699
NC_000023.10_chrX:116361897-116402151_36396_37166	pfam00078_126296	70.428	257	76	0	36396	37166	1	257	1.75e-121	384	40255	257	chrX:116381897-116382151
NC_000005.9_chr5:8123577-8163678_38607_39377	pfam00078_126296	71.595	257	73	0	38607	39377	1	257	1.83e-121	384	40102	257	chr5:8143577-8143678
NC_000007.13_chr7:90793483-90833589_12811_13581	pfam00078_126296	71.206	257	74	0	12811	13581	1	257	1.85e-121	384	40107	257	chr7:90813483-90813589
NC_000010.10_chr10:56255912-56296012_22579_23343	pfam00078_126296	70.588	255	75	0	22579	23343	1	255	1.96e-121	384	40101	257	chr10:56275912-56276012
NC_000002.11_chr2:165868391-165908462_30167_29397	pfam00078_126296	70.428	257	76	0	30167	29397	1	257	1.96e-121	384	40072	257	chr2:165888391-165888462
NC_000002.11_chr2:14230477-14270567_12451_13221	pfam00078_126296	69.65	257	78	0	12451	13221	1	257	1.98e-121	384	40091	257	chr2:14250477-14250567
NC_000023.10_chrX:149325396-149365478_14232_13462	pfam00078_126296	70.428	257	76	0	14232	13462	1	257	2.06e-121	384	40083	257	chrX:149345396-149345478
NC_000003.11_chr3:118879211-118919295_7784_8554	pfam00078_126296	71.206	257	74	0	7784	8554	1	257	2.1e-121	384	40085	257	chr3:118899211-118899295
NC_000004.11_chr4:103582030-103622146_38980_38210	pfam00078_126296	71.206	257	74	0	38980	38210	1	257	2.1e-121	384	40117	257	chr4:103602030-103602146
NC_000004.11_chr4:48715795-48755904_1014_1784	pfam00078_126296	71.206	257	74	0	1014	1784	1	257	2.1e-121	384	40110	257	chr4:48735795-48735904
NC_000023.10_chrX:148418746-148458831_319_1086	pfam00078_126296	71.206	257	73	1	319	1086	1	257	2.2e-121	383	40086	257	chrX:148438746-148438831
NC_000002.11_chr2:53815579-53855700_2117_2887	pfam00078_126296	70.817	257	75	0	2117	2887	1	257	2.31e-121	383	40122	257	chr2:53835579-53835700
NC_000004.11_chr4:12300585-12340698_39149_39919	pfam00078_126296	70.817	257	75	0	39149	39919	1	257	2.34e-121	383	40114	257	chr4:12320585-12320698
NC_000005.9_chr5:147584913-147625013_28789_29559	pfam00078_126296	70.428	257	76	0	28789	29559	1	257	2.36e-121	383	40101	257	chr5:147604913-147605013
NC_000014.8_chr14:19102949-19143039_24775_25545	pfam00078_126296	70.817	257	75	0	24775	25545	1	257	2.75e-121	383	40091	257	chr14:19122949-19123039
NC_000001.10_chr1:186580644-186620808_29352_30122	pfam00078_126296	70.817	257	75	0	29352	30122	1	257	2.81e-121	383	40165	257	chr1:186600644-186600808
NC_000004.11_chr4:75089811-75129948_23878_23111	pfam00078_126296	70.703	256	75	0	23878	23111	2	257	2.86e-121	383	40138	257	chr4:75109811-75109948
NC_000006.11_chr6:64438069-64478169_9407_8637	pfam00078_126296	71.595	257	73	0	9407	8637	1	257	3.12e-121	383	40101	257	chr6:64458069-64458169
NC_000003.11_chr3:25736360-25776467_7086_6316	pfam00078_126296	71.206	257	74	0	7086	6316	1	257	3.18e-121	383	40108	257	chr3:25756360-25756467
NC_000023.10_chrX:137291318-137331389_25230_26000	pfam00078_60392921	71.984	257	72	0	25230	26000	1	257	3.18e-121	383	40072	257	chrX:137311318-137311389
NC_000023.10_chrX:137307125-137347203_9423_10193	pfam00078_60392921	71.984	257	72	0	9423	10193	1	257	3.18e-121	383	40079	257	chrX:137327125-137327203
NC_000020.10_chr20:12530236-12570327_36448_37218	pfam00078_126296	71.206	257	74	0	36448	37218	1	257	3.27e-121	383	40092	257	chr20:12550236-12550327
NC_000011.9_chr11:109420263-109460391_25037_25807	pfam00078_126296	71.984	257	72	0	25037	25807	1	257	3.37e-121	383	40129	257	chr11:109440263-109440391
NC_000011.9_chr11:30046516-30086625_28731_27967	pfam00078_126296	70.98	255	74	0	28731	27967	1	255	3.44e-121	383	40110	257	chr11:30066516-30066625
NC_000023.10_chrX:126923829-126963925_11493_12263	pfam00078_126296	70.039	257	77	0	11493	12263	1	257	3.68e-121	383	40097	257	chrX:126943829-126943925
NC_000013.10_chr13:107408936-107449013_24153_23383	pfam00078_126296	70.817	257	75	0	24153	23383	1	257	3.75e-121	383	40078	257	chr13:107428936-107429013
NC_000005.9_chr5:72258386-72298486_10638_9868	pfam00078_126296	70.428	257	76	0	10638	9868	1	257	4.29e-121	382	40101	257	chr5:72278386-72278486
NC_000006.11_chr6:100414680-100454774_5252_4482	pfam00078_126296	70.039	257	77	0	5252	4482	1	257	4.46e-121	382	40095	257	chr6:100434680-100434774
NC_000023.10_chrX:102675653-102715759_36318_35548	pfam00078_126296	70.428	257	76	0	36318	35548	1	257	4.46e-121	382	40107	257	chrX:102695653-102695759
NC_000024.9_chrY:15644499-15684605_29148_28384	pfam00078_126296	70.588	255	75	0	29148	28384	1	255	4.51e-121	382	40107	257	chrY:15664499-15664605
NC_000024.9_chrY:15648198-15688290_25449_24685	pfam00078_126296	70.588	255	75	0	25449	24685	1	255	4.51e-121	382	40093	257	chrY:15668198-15668290
NC_000010.10_chr10:135365445-135405518_32278_33045	pfam00078_126296	71.484	256	73	0	32278	33045	2	257	4.82e-121	382	40074	257	chr10:135385445-135385518
NC_000006.11_chr6:104500851-104540968_36115_36885	pfam00078_126296	71.206	257	74	0	36115	36885	1	257	5.06e-121	382	40118	257	chr6:104520851-104520968
NC_000006.11_chr6:54824672-54864777_5084_5854	pfam00078_126296	71.206	257	74	0	5084	5854	1	257	5.11e-121	382	40106	257	chr6:54844672-54844777
NC_000023.10_chrX:85321572-85361648_9234_9998	pfam00078_126296	70.98	255	74	0	9234	9998	3	257	5.11e-121	382	40077	257	chrX:85341572-85341648
NC_000012.11_chr12:20823377-20863524_926_1693	pfam00078_126296	71.206	257	73	1	926	1693	1	257	5.37e-121	382	40148	257	chr12:20843377-20843524
NC_000003.11_chr3:19105970-19146075_35348_34578	pfam00078_126296	70.428	257	76	0	35348	34578	1	257	5.52e-121	382	40106	257	chr3:19125970-19126075
NC_000004.11_chr4:53030071-53070176_3801_3031	pfam00078_126296	70.039	257	77	0	3801	3031	1	257	6.14e-121	382	40106	257	chr4:53050071-53050176
NC_000004.11_chr4:81581508-81621571_30859_31629	pfam00078_126296	70.817	257	75	0	30859	31629	1	257	7.59e-121	382	40064	257	chr4:81601508-81601571
NC_000005.9_chr5:64633115-64673204_36490_37260	pfam00078_126296	70.039	257	77	0	36490	37260	1	257	7.59e-121	382	40090	257	chr5:64653115-64653204
NC_000005.9_chr5:64655501-64695612_14104_14874	pfam00078_126296	70.039	257	77	0	14104	14874	1	257	7.6e-121	382	40112	257	chr5:64675501-64675612
NC_000019.9_chr19:23788179-23828277_11792_12562	pfam00078_126296	70.817	257	75	0	11792	12562	1	257	8.13e-121	382	40099	257	chr19:23808179-23808277
NC_000002.11_chr2:772841-813025_30242_31012	pfam00078_126296	70.817	257	75	0	30242	31012	1	257	8.63e-121	382	40185	257	chr2:792841-793025
NC_000001.10_chr1:223532511-223572639_9865_9095	pfam00078_126296	71.206	257	74	0	9865	9095	1	257	9.13e-121	382	40129	257	chr1:223552511-223552639
NC_000002.11_chr2:222845027-222885183_7790_8560	pfam00078_126296	70.428	257	76	0	7790	8560	1	257	9.5e-121	382	40157	257	chr2:222865027-222865183
NC_000007.13_chr7:37614151-37654276_40003_39233	pfam00078_126296	71.206	257	74	0	40003	39233	1	257	1.01e-120	381	40126	257	chr7:37634151-37634276
NC_000007.13_chr7:93207960-93248077_9590_8820	pfam00078_75038903	70.817	257	75	0	9590	8820	1	257	1.11e-120	381	40118	257	chr7:93227960-93228077
NC_000004.11_chr4:88598696-88638793_36363_37133	pfam00078_126296	70.817	257	75	0	36363	37133	1	257	1.16e-120	381	40098	257	chr4:88618696-88618793
NC_000007.13_chr7:107275139-107315223_14131_13361	pfam00078_126296	70.039	257	77	0	14131	13361	1	257	1.2e-120	381	40085	257	chr7:107295139-107295223
NC_000003.11_chr3:165715203-165755312_26180_25410	pfam00078_126296	70.039	257	77	0	26180	25410	1	257	1.22e-120	381	40110	257	chr3:165735203-165735312
NC_000002.11_chr2:24119291-24159361_10216_10986	pfam00078_126296	70.428	257	76	0	10216	10986	1	257	1.3e-120	381	40071	257	chr2:24139291-24139361
NC_000005.9_chr5:71844657-71884761_32135_32905	pfam00078_126296	70.039	257	77	0	32135	32905	1	257	1.32e-120	381	40105	257	chr5:71864657-71864761
NC_000017.10_chr17:30078429-30118543_32646_33416	pfam00078_126296	69.65	257	78	0	32646	33416	1	257	1.4e-120	381	40115	257	chr17:30098429-30098543
NC_000014.8_chr14:41649046-41689129_31990_31220	pfam00078_126296	70.428	257	76	0	31990	31220	1	257	1.54e-120	381	40084	257	chr14:41669046-41669129
NC_000014.8_chr14:41657755-41697842_23281_22511	pfam00078_126296	70.428	257	76	0	23281	22511	1	257	1.54e-120	381	40088	257	chr14:41677755-41677842
NC_000005.9_chr5:8056580-8096656_30243_29476	pfam00078_126296	71.595	257	72	1	30243	29476	1	257	1.74e-120	381	40077	257	chr5:8076580-8076656
NC_000024.9_chrY:4898691-4938821_12956_12186	pfam00078_126296	70.428	257	76	0	12956	12186	1	257	1.85e-120	380	40131	257	chrY:4918691-4918821
NC_000011.9_chr11:87749109-87789203_14957_15727	pfam00078_126296	71.206	257	74	0	14957	15727	1	257	1.87e-120	380	40095	257	chr11:87769109-87769203
NC_000011.9_chr11:87757455-87797542_6611_7381	pfam00078_126296	71.206	257	74	0	6611	7381	1	257	1.87e-120	380	40088	257	chr11:87777455-87777542
NC_000002.11_chr2:197351828-197391929_36867_36097	pfam00078_126296	70.039	257	77	0	36867	36097	1	257	2.12e-120	380	40102	257	chr2:197371828-197371929
NC_000015.9_chr15:20072295-20112385_24804_25574	pfam00078_126296	69.65	257	78	0	24804	25574	1	257	2.35e-120	380	40091	257	chr15:20092295-20092385
NC_000013.10_chr13:108569033-108609104_6483_5713	pfam00078_126296	70.428	257	76	0	6483	5713	1	257	2.42e-120	380	40072	257	chr13:108589033-108589104
NC_000013.10_chr13:108536557-108576849_38959_38189	pfam00078_126296	70.428	257	76	0	38959	38189	1	257	2.44e-120	380	40293	257	chr13:108556557-108556849
NC_000008.10_chr8:43092849-43133001_25369_24605	pfam00078_126296	71.373	255	73	0	25369	24605	1	255	2.65e-120	380	40153	257	chr8:43112849-43113001
NC_000007.13_chr7:108617190-108657315_36105_36875	pfam00078_126296	69.65	257	78	0	36105	36875	1	257	2.75e-120	380	40126	257	chr7:108637190-108637315
NC_000002.11_chr2:136235857-136275981_4825_4055	pfam00078_126296	70.039	257	77	0	4825	4055	1	257	2.83e-120	380	40125	257	chr2:136255857-136255981
NC_000023.10_chrX:75455038-75495129_36301_37071	pfam00078_126296	70.817	257	75	0	36301	37071	1	257	3.06e-120	380	40092	257	chrX:75475038-75475129
NC_000012.11_chr12:80868246-80908330_6577_7347	pfam00078_126296	69.65	257	78	0	6577	7347	1	257	3.08e-120	380	40085	257	chr12:80888246-80888330
NC_000023.10_chrX:154164672-154204796_6290_7060	pfam00078_126296	70.817	257	75	0	6290	7060	1	257	3.27e-120	380	40125	257	chrX:154184672-154184796
NC_000008.10_chr8:4710488-4750583_4968_5738	pfam00078_126296	69.261	257	79	0	4968	5738	1	257	3.57e-120	380	40096	257	chr8:4730488-4730583
NC_000003.11_chr3:188699492-188739585_38024_37254	pfam00078_126296	70.039	257	77	0	38024	37254	1	257	3.74e-120	380	40094	257	chr3:188719492-188719585
NC_000002.11_chr2:14628567-14668693_15506_14736	pfam00078_126296	69.261	257	79	0	15506	14736	1	257	3.82e-120	380	40127	257	chr2:14648567-14648693
NC_000006.11_chr6:169350345-169390450_26337_27107	pfam00078_126296	70.817	257	75	0	26337	27107	1	257	4.09e-120	380	40106	257	chr6:169370345-169370450
NC_000005.9_chr5:43987325-44027422_30168_30938	pfam00078_126296	70.039	257	77	0	30168	30938	1	257	4.12e-120	380	40098	257	chr5:44007325-44007422
NC_000011.9_chr11:122675194-122715267_22090_22845	pfam00078_75038903	71.032	252	73	0	22090	22845	6	257	5.05e-120	379	40074	257	chr11:122695194-122695267
NC_000006.11_chr6:95554477-95594573_9903_10673	pfam00078_75038903	69.65	257	78	0	9903	10673	1	257	5.1e-120	379	40097	257	chr6:95574477-95574573
NC_000006.11_chr6:9661574-9701699_23964_24734	pfam00078_126296	70.428	257	76	0	23964	24734	1	257	5.1e-120	379	40126	257	chr6:9681574-9681699
NC_000006.11_chr6:9648466-9688646_37072_37842	pfam00078_126296	70.428	257	76	0	37072	37842	1	257	5.11e-120	379	40181	257	chr6:9668466-9668646
NC_000012.11_chr12:66477732-66517813_12973_12203	pfam00078_126296	70.039	257	77	0	12973	12203	1	257	5.67e-120	379	40082	257	chr12:66497732-66497813
NC_000005.9_chr5:143971179-144011253_34694_33924	pfam00078_126296	70.817	257	75	0	34694	33924	1	257	5.84e-120	379	40075	257	chr5:143991179-143991253
NC_000001.10_chr1:87247855-87287968_35817_36587	pfam00078_126296	70.039	257	77	0	35817	36587	1	257	5.96e-120	379	40114	257	chr1:87267855-87267968
NC_000001.10_chr1:87253724-87293834_29948_30718	pfam00078_126296	70.039	257	77	0	29948	30718	1	257	5.96e-120	379	40111	257	chr1:87273724-87273834
NC_000004.11_chr4:168069481-168109560_11230_12000	pfam00078_126296	70.428	257	76	0	11230	12000	1	257	6.13e-120	379	40080	257	chr4:168089481-168089560
NC_000013.10_chr13:106023225-106063356_14981_15745	pfam00078_126296	70.428	257	74	1	14981	15745	1	257	6.32e-120	379	40132	257	chr13:106043225-106043356
NC_000010.10_chr10:91767682-91807787_5177_5947	pfam00078_126296	70.817	257	75	0	5177	5947	1	257	6.37e-120	379	40106	257	chr10:91787682-91787787
NC_000010.10_chr10:91772572-91812682_287_1057	pfam00078_126296	70.817	257	75	0	287	1057	1	257	6.37e-120	379	40111	257	chr10:91792572-91792682
NC_000006.11_chr6:44959458-44999573_27121_26351	pfam00078_126296	71.206	257	74	0	27121	26351	1	257	6.82e-120	379	40116	257	chr6:44979458-44979573
NC_000001.10_chr1:100710025-100750097_16357_15587	pfam00078_126296	70.428	257	76	0	16357	15587	1	257	7.15e-120	379	40073	257	chr1:100730025-100730097
NC_000001.10_chr1:180620913-180661015_33704_32937	pfam00078_126296	70.817	257	74	1	33704	32937	1	257	7.73e-120	379	40103	257	chr1:180640913-180641015
NC_000011.9_chr11:81854141-81894233_27919_28689	pfam00078_126296	70.039	257	77	0	27919	28689	1	257	8.43e-120	379	40093	257	chr11:81874141-81874233
NC_000001.10_chr1:159689328-159729429_14541_15311	pfam00078_126296	69.65	257	78	0	14541	15311	1	257	9.75e-120	379	40102	257	chr1:159709328-159709429
NC_000001.10_chr1:159673551-159713675_30318_31088	pfam00078_126296	69.65	257	78	0	30318	31088	1	257	9.76e-120	379	40125	257	chr1:159693551-159693675
NC_000011.9_chr11:103578654-103618733_33272_34042	pfam00078_126296	70.428	257	76	0	33272	34042	1	257	1.03e-119	379	40080	257	chr11:103598654-103598733
NC_000006.11_chr6:115299070-115339164_39109_39879	pfam00078_126296	70.039	257	77	0	39109	39879	1	257	1.08e-119	379	40095	257	chr6:115319070-115319164
NC_000006.11_chr6:115333856-115374018_4323_5093	pfam00078_126296	70.039	257	77	0	4323	5093	1	257	1.1e-119	379	40163	257	chr6:115353856-115354018
NC_000007.13_chr7:9479239-9519337_437_1207	pfam00078_126296	70.039	257	77	0	437	1207	1	257	1.1e-119	379	40099	257	chr7:9499239-9499337
NC_000009.11_chr9:18515402-18555478_9532_8753	pfam00078_126296	69.231	260	75	1	9532	8753	1	255	1.15e-119	379	40077	257	chr9:18535402-18535478
NC_000023.10_chrX:131371413-131411511_9143_8373	pfam00078_126296	70.817	257	75	0	9143	8373	1	257	1.15e-119	379	40099	257	chrX:131391413-131391511
NC_000010.10_chr10:131517834-131557931_15486_14716	pfam00078_126296	70.428	257	76	0	15486	14716	1	257	1.27e-119	378	40098	257	chr10:131537834-131537931
NC_000001.10_chr1:50183618-50223748_23624_24394	pfam00078_126296	71.206	257	74	0	23624	24394	1	257	1.42e-119	378	40131	257	chr1:50203618-50203748
NC_000008.10_chr8:127956541-127996691_38701_37931	pfam00078_126296	70.428	257	76	0	38701	37931	1	257	1.45e-119	378	40151	257	chr8:127976541-127976691
NC_000001.10_chr1:71682760-71722859_1766_2530	pfam00078_126296	70.196	255	76	0	1766	2530	3	257	1.81e-119	378	40100	257	chr1:71702760-71702859
NC_000014.8_chr14:41649046-41689129_15076_15846	pfam00078_126296	70.039	257	77	0	15076	15846	1	257	2.2e-119	377	40084	257	chr14:41669046-41669129
NC_000014.8_chr14:41657755-41697842_6367_7137	pfam00078_126296	70.039	257	77	0	6367	7137	1	257	2.2e-119	377	40088	257	chr14:41677755-41677842
NC_000002.11_chr2:159177667-159217807_33593_34363	pfam00078_126296	69.261	257	79	0	33593	34363	1	257	2.2e-119	377	40141	257	chr2:159197667-159197807
NC_000009.11_chr9:6149897-6189982_29808_29038	pfam00078_126296	70.039	257	77	0	29808	29038	1	257	2.2e-119	377	40086	257	chr9:6169897-6169982
NC_000010.10_chr10:18892033-18932123_27819_28589	pfam00078_126296	71.206	257	74	0	27819	28589	1	257	2.35e-119	377	40091	257	chr10:18912033-18912123
NC_000013.10_chr13:61263276-61303346_24144_24905	pfam00078_126296	70.472	254	75	0	24144	24905	1	254	2.37e-119	377	40071	257	chr13:61283276-61283346
NC_000016.9_chr16:65248413-65288509_24897_24127	pfam00078_126296	69.65	257	78	0	24897	24127	1	257	2.49e-119	377	40097	257	chr16:65268413-65268509
NC_000005.9_chr5:148044965-148085065_5290_4520	pfam00078_126296	71.206	257	74	0	5290	4520	1	257	2.54e-119	377	40101	257	chr5:148064965-148065065
NC_000013.10_chr13:68541013-68581095_28205_27435	pfam00078_126296	69.65	257	78	0	28205	27435	1	257	2.56e-119	377	40083	257	chr13:68561013-68561095
NC_000015.9_chr15:39539596-39579724_9931_10701	pfam00078_126296	70.039	257	77	0	9931	10701	1	257	2.57e-119	377	40129	257	chr15:39559596-39559724
NC_000010.10_chr10:1265440-1305515_4415_3642	pfam00078_126296	70.155	258	75	1	4415	3642	2	257	3.88e-119	377	40076	257	chr10:1285440-1285515
NC_000023.10_chrX:55256722-55296807_11499_12269	pfam00078_126296	70.039	257	77	0	11499	12269	1	257	3.88e-119	377	40086	257	chrX:55276722-55276807
NC_000010.10_chr10:1232274-1272426_37581_36808	pfam00078_126296	70.155	258	75	1	37581	36808	2	257	3.89e-119	377	40153	257	chr10:1252274-1252426
NC_000015.9_chr15:94141689-94181786_31150_30380	pfam00078_126296	70.039	257	77	0	31150	30380	1	257	4.16e-119	377	40098	257	chr15:94161689-94161786
NC_000004.11_chr4:21830150-21870274_6555_5791	pfam00078_126296	69.804	255	77	0	6555	5791	3	257	4.67e-119	377	40125	257	chr4:21850150-21850274
NC_000010.10_chr10:113859259-113899333_7956_8726	pfam00078_75038903	69.261	257	79	0	7956	8726	1	257	4.8e-119	377	40075	257	chr10:113879259-113879333
NC_000001.10_chr1:52610187-52650271_28982_28212	pfam00078_126296	70.428	257	76	0	28982	28212	1	257	4.85e-119	377	40085	257	chr1:52630187-52630271
NC_000011.9_chr11:86339283-86379378_26025_26795	pfam00078_126296	69.65	257	78	0	26025	26795	1	257	5.14e-119	377	40096	257	chr11:86359283-86359378
NC_000005.9_chr5:123264521-123304709_3812_3042	pfam00078_126296	69.65	257	78	0	3812	3042	1	257	5.31e-119	377	40189	257	chr5:123284521-123284709
NC_000008.10_chr8:82226561-82266709_14000_13254	pfam00078_75038903	71.084	249	72	0	14000	13254	9	257	5.46e-119	377	40149	257	chr8:82246561-82246709
NC_000006.11_chr6:116939504-116979587_24015_24785	pfam00078_126296	70.039	257	77	0	24015	24785	1	257	5.66e-119	376	40084	257	chr6:116959504-116959587
NC_000023.10_chrX:14963801-15003890_25812_25042	pfam00078_126296	70.428	257	76	0	25812	25042	1	257	6e-119	376	40090	257	chrX:14983801-14983890
NC_000003.11_chr3:6294963-6335042_16132_15362	pfam00078_75038903	70.039	257	77	0	16132	15362	1	257	6.36e-119	376	40080	257	chr3:6314963-6315042
NC_000005.9_chr5:152560465-152600592_479_1249	pfam00078_126296	69.65	257	78	0	479	1249	1	257	6.49e-119	376	40128	257	chr5:152580465-152580592
NC_000018.9_chr18:77747654-77787730_30204_29434	pfam00078_126296	70.428	257	76	0	30204	29434	1	257	6.55e-119	376	40077	257	chr18:77767654-77767730
NC_000012.11_chr12:88062181-88102259_13567_14337	pfam00078_126296	70.039	257	77	0	13567	14337	1	257	8.02e-119	376	40079	257	chr12:88082181-88082259
NC_000002.11_chr2:34850808-34890900_13238_14008	pfam00078_126296	69.65	257	78	0	13238	14008	1	257	8.84e-119	376	40093	257	chr2:34870808-34870900
NC_000010.10_chr10:37183632-37223743_15253_14483	pfam00078_126296	69.261	257	79	0	15253	14483	1	257	8.93e-119	376	40112	257	chr10:37203632-37203743
NC_000008.10_chr8:142268500-142308637_2494_3261	pfam00078_126296	70.817	257	74	1	2494	3261	1	257	9.38e-119	376	40138	257	chr8:142288500-142288637
NC_000008.10_chr8:101853814-101893907_14388_15155	pfam00078_126296	70.039	257	76	1	14388	15155	1	257	9.92e-119	376	40094	257	chr8:101873814-101873907
NC_000006.11_chr6:87245447-87285552_37501_38271	pfam00078_126296	70.039	257	77	0	37501	38271	1	257	9.93e-119	376	40106	257	chr6:87265447-87265552
NC_000009.11_chr9:1750408-1790485_30560_29796	pfam00078_126296	69.02	255	79	0	30560	29796	1	255	1.06e-118	375	40078	257	chr9:1770408-1770485
NC_000023.10_chrX:50011278-50051371_30349_29579	pfam00078_126296	69.261	257	79	0	30349	29579	1	257	1.14e-118	375	40094	257	chrX:50031278-50031371
NC_000012.11_chr12:9702800-9742921_29762_30532	pfam00078_126296	70.039	257	77	0	29762	30532	1	257	1.18e-118	375	40122	257	chr12:9722800-9722921
NC_000006.11_chr6:30027274-30067364_23601_22831	pfam00078_126296	69.65	257	78	0	23601	22831	1	257	1.2e-118	375	40091	257	chr6:30047274-30047364
NC_000009.11_chr9:103537958-103578042_23524_24294	pfam00078_126296	70.428	257	76	0	23524	24294	1	257	1.23e-118	375	40085	257	chr9:103557958-103558042
NC_000009.11_chr9:103556853-103597012_4629_5399	pfam00078_126296	70.428	257	76	0	4629	5399	1	257	1.23e-118	375	40160	257	chr9:103576853-103577012
NC_000023.10_chrX:42723105-42763200_28048_28791	pfam00078_126296	72.177	248	69	0	28048	28791	10	257	1.39e-118	375	40096	257	chrX:42743105-42743200
NC_000023.10_chrX:63490015-63530113_28939_28232	pfam00078_126296	75	236	59	0	28939	28232	1	236	1.5e-118	375	40099	257	chrX:63510015-63510113
NC_000008.10_chr8:93391615-93431726_4531_3761	pfam00078_126296	69.65	257	78	0	4531	3761	1	257	1.56e-118	375	40112	257	chr8:93411615-93411726
NC_000003.11_chr3:58717912-58758011_28845_28075	pfam00078_126296	69.261	257	79	0	28845	28075	1	257	1.88e-118	375	40100	257	chr3:58737912-58738011
NC_000023.10_chrX:101498577-101538684_23379_24143	pfam00078_75038903	69.804	255	77	0	23379	24143	1	255	1.9e-118	375	40108	257	chrX:101518577-101518684
NC_000003.11_chr3:15423580-15463671_11919_11149	pfam00078_126296	70.428	257	76	0	11919	11149	1	257	2.03e-118	375	40092	257	chr3:15443580-15443671
NC_000023.10_chrX:101658355-101698462_16731_15967	pfam00078_75038903	69.804	255	77	0	16731	15967	1	255	2.09e-118	375	40108	257	chrX:101678355-101678462
NC_000004.11_chr4:190861012-190901119_27497_28267	pfam00078_126296	70.039	257	77	0	27497	28267	1	257	2.28e-118	375	40108	257	chr4:190881012-190881119
NC_000006.11_chr6:67345069-67385217_19170_18406	pfam00078_126296	69.804	255	77	0	19170	18406	1	255	2.33e-118	375	40149	257	chr6:67365069-67365217
NC_000006.11_chr6:83193351-83233433_15302_14538	pfam00078_126296	69.804	255	77	0	15302	14538	1	255	2.51e-118	375	40083	257	chr6:83213351-83213433
NC_000005.9_chr5:104040374-104080489_16073_16843	pfam00078_126296	69.261	257	79	0	16073	16843	1	257	2.9e-118	374	40116	257	chr5:104060374-104060489
NC_000012.11_chr12:18916220-18956327_25592_26362	pfam00078_126296	70.817	257	75	0	25592	26362	1	257	3.05e-118	374	40108	257	chr12:18936220-18936327
NC_000003.11_chr3:160702845-160742950_27456_26686	pfam00078_126296	69.261	257	79	0	27456	26686	1	257	3.11e-118	374	40106	257	chr3:160722845-160722950
NC_000016.9_chr16:71323578-71363679_17296_16526	pfam00078_126296	69.261	257	79	0	17296	16526	1	257	3.26e-118	374	40102	257	chr16:71343578-71343679
NC_000004.11_chr4:120487464-120527536_11047_11817	pfam00078_126296	69.261	257	79	0	11047	11817	1	257	3.52e-118	374	40073	257	chr4:120507464-120507536
NC_000003.11_chr3:33314815-33354898_10220_9450	pfam00078_126296	69.65	257	78	0	10220	9450	1	257	3.59e-118	374	40084	257	chr3:33334815-33334898
NC_000023.10_chrX:73105244-73145326_3422_4165	pfam00078_126296	71.371	248	71	0	3422	4165	10	257	3.88e-118	374	40083	257	chrX:73125244-73125326
NC_000023.10_chrX:65827499-65867580_39669_38899	pfam00078_126296	70.039	257	77	0	39669	38899	1	257	4.07e-118	374	40082	257	chrX:65847499-65847580
NC_000012.11_chr12:70173756-70213846_26016_25246	pfam00078_60392921	71.206	257	74	0	26016	25246	1	257	4.75e-118	374	40091	257	chr12:70193756-70193846
NC_000008.10_chr8:48005073-48045173_4010_3243	pfam00078_126296	70.428	257	75	1	4010	3243	1	257	4.89e-118	374	40101	257	chr8:48025073-48025173
NC_000008.10_chr8:78480833-78520905_35690_34920	pfam00078_126296	68.872	257	80	0	35690	34920	1	257	4.89e-118	374	40073	257	chr8:78500833-78500905
NC_000001.10_chr1:159289235-159329308_7030_7800	pfam00078_126296	70.039	257	77	0	7030	7800	1	257	4.94e-118	374	40074	257	chr1:159309235-159309308
NC_000003.11_chr3:120776577-120816650_35537_34767	pfam00078_126296	68.872	257	80	0	35537	34767	1	257	5.28e-118	374	40074	257	chr3:120796577-120796650
NC_000004.11_chr4:19362510-19402585_35697_36467	pfam00078_126296	69.261	257	79	0	35697	36467	1	257	5.39e-118	374	40076	257	chr4:19382510-19382585
NC_000011.9_chr11:23023851-23063928_5579_4809	pfam00078_126296	68.872	257	80	0	5579	4809	1	257	5.76e-118	374	40078	257	chr11:23043851-23043928
NC_000007.13_chr7:80652935-80693092_31603_32361	pfam00078_126296	69.96	253	76	0	31603	32361	3	255	6e-118	374	40158	257	chr7:80672935-80673092
NC_000007.13_chr7:80666468-80706662_18070_18828	pfam00078_126296	69.96	253	76	0	18070	18828	3	255	6.01e-118	374	40195	257	chr7:80686468-80686662
NC_000006.11_chr6:63243677-63283783_23471_24241	pfam00078_126296	70.039	257	77	0	23471	24241	1	257	6.86e-118	373	40107	257	chr6:63263677-63263783
NC_000023.10_chrX:28082591-28122716_32391_31621	pfam00078_126296	69.261	257	79	0	32391	31621	1	257	7.28e-118	373	40126	257	chrX:28102591-28102716
NC_000007.13_chr7:64099907-64140077_7973_7266	pfam00078_126296	75.424	236	58	0	7973	7266	1	236	7.29e-118	373	40171	257	chr7:64119907-64120077
NC_000013.10_chr13:75827666-75867739_24105_24875	pfam00078_126296	69.261	257	79	0	24105	24875	1	257	7.48e-118	373	40074	257	chr13:75847666-75847739
NC_000002.11_chr2:52234594-52274667_34452_33709	pfam00078_126296	70.968	248	72	0	34452	33709	2	249	7.93e-118	373	40074	257	chr2:52254594-52254667
NC_000002.11_chr2:52254421-52294521_14625_13882	pfam00078_126296	70.968	248	72	0	14625	13882	2	249	7.94e-118	373	40101	257	chr2:52274421-52274521
NC_000008.10_chr8:113188967-113229117_8807_9577	pfam00078_75038903	68.482	257	81	0	8807	9577	1	257	7.94e-118	373	40151	257	chr8:113208967-113209117
NC_000023.10_chrX:82970095-83010194_39068_39838	pfam00078_126296	69.65	257	78	0	39068	39838	1	257	1.02e-117	373	40100	257	chrX:82990095-82990194
NC_000008.10_chr8:2211969-2252086_38545_37775	pfam00078_126296	68.872	257	80	0	38545	37775	1	257	1.23e-117	372	40118	257	chr8:2231969-2232086
NC_000005.9_chr5:42447123-42487818_32359_31589	pfam00078_126296	68.872	257	80	0	32359	31589	1	257	1.24e-117	372	40696	257	chr5:42467123-42467818
NC_000023.10_chrX:20863459-20903536_3792_4562	pfam00078_126296	68.872	257	80	0	3792	4562	1	257	1.32e-117	372	40078	257	chrX:20883459-20883536
NC_000011.9_chr11:30046516-30086625_28731_27961	pfam00078_75038903	68.872	257	80	0	28731	27961	1	257	1.35e-117	372	40110	257	chr11:30066516-30066625
NC_000003.11_chr3:168478668-168518741_6067_5297	pfam00078_126296	69.261	257	79	0	6067	5297	1	257	1.39e-117	372	40074	257	chr3:168498668-168498741
NC_000010.10_chr10:17173074-17213175_32963_33733	pfam00078_126296	68.872	257	80	0	32963	33733	1	257	1.4e-117	372	40102	257	chr10:17193074-17193175
NC_000009.11_chr9:10816465-10856700_34447_33677	pfam00078_126296	69.65	257	78	0	34447	33677	1	257	1.51e-117	372	40236	257	chr9:10836465-10836700
NC_000009.11_chr9:104667182-104707289_33002_32238	pfam00078_126296	69.804	255	77	0	33002	32238	1	255	1.55e-117	372	40108	257	chr9:104687182-104687289
NC_000006.11_chr6:115299070-115339164_34108_34848	pfam00078_126296	71.255	247	71	0	34108	34848	11	257	1.64e-117	372	40095	257	chr6:115319070-115319164
NC_000015.9_chr15:69200977-69241168_8467_9210	pfam00078_126296	71.371	248	71	0	8467	9210	10	257	1.67e-117	372	40192	257	chr15:69220977-69221168
NC_000005.9_chr5:45456391-45496505_39807_39037	pfam00078_126296	69.65	257	78	0	39807	39037	1	257	1.86e-117	372	40115	257	chr5:45476391-45476505
NC_000018.9_chr18:32106059-32146131_28775_28068	pfam00078_126296	74.576	236	60	0	28775	28068	1	236	1.93e-117	372	40073	257	chr18:32126059-32126131
NC_000018.9_chr18:32130307-32170440_4527_3820	pfam00078_126296	74.576	236	60	0	4527	3820	1	236	1.93e-117	372	40134	257	chr18:32150307-32150440
NC_000019.9_chr19:24405540-24445662_12151_12924	pfam00078_126296	69.38	258	78	1	12151	12924	1	257	2.01e-117	372	40123	257	chr19:24425540-24425662
NC_000019.9_chr19:24565850-24605981_14418_15182	pfam00078_126296	69.02	255	79	0	14418	15182	1	255	2.21e-117	372	40132	257	chr19:24585850-24585981
NC_000011.9_chr11:28216827-28256925_12321_11554	pfam00078_126296	69.531	256	78	0	12321	11554	2	257	2.23e-117	372	40099	257	chr11:28236827-28236925
NC_000008.10_chr8:26222375-26262475_34228_34935	pfam00078_126296	75	236	59	0	34228	34935	1	236	2.23e-117	372	40101	257	chr8:26242375-26242475
NC_000023.10_chrX:65754621-65794726_26851_27621	pfam00078_126296	69.65	257	78	0	26851	27621	1	257	2.23e-117	372	40106	257	chrX:65774621-65774726
NC_000005.9_chr5:45488434-45528544_7764_6994	pfam00078_126296	69.65	257	78	0	7764	6994	1	257	2.25e-117	372	40111	257	chr5:45508434-45508544
NC_000006.11_chr6:32444216-32484325_31358_32128	pfam00078_60392921	70.817	257	75	0	31358	32128	1	257	2.41e-117	372	40110	257	chr6:32464216-32464325
NC_000006.11_chr6:82111791-82151868_31271_30501	pfam00078_126296	69.261	257	79	0	31271	30501	1	257	2.51e-117	372	40078	257	chr6:82131791-82131868
NC_000008.10_chr8:33805040-33845142_16704_15934	pfam00078_126296	68.482	257	81	0	16704	15934	1	257	2.56e-117	372	40103	257	chr8:33825040-33825142
NC_000023.10_chrX:73664662-73704763_32146_31439	pfam00078_126296	74.576	236	60	0	32146	31439	1	236	2.56e-117	372	40102	257	chrX:73684662-73684763
NC_000023.10_chrX:73688949-73729037_7859_7152	pfam00078_126296	74.576	236	60	0	7859	7152	1	236	2.56e-117	372	40089	257	chrX:73708949-73709037
NC_000011.9_chr11:19617066-19657186_25736_24966	pfam00078_126296	68.093	257	82	0	25736	24966	1	257	2.87e-117	372	40121	257	chr11:19637066-19637186
NC_000002.11_chr2:196942847-196982963_14704_15474	pfam00078_126296	68.872	257	80	0	14704	15474	1	257	3.1e-117	371	40117	257	chr2:196962847-196962963
NC_000003.11_chr3:90455368-90495443_14350_15114	pfam00078_126296	68.627	255	80	0	14350	15114	1	255	3.19e-117	371	40076	257	chr3:90475368-90475443
NC_000008.10_chr8:35372014-35412115_16045_15338	pfam00078_126296	74.576	236	60	0	16045	15338	1	236	3.26e-117	371	40102	257	chr8:35392014-35392115
NC_000007.13_chr7:56540866-56580953_35743_34973	pfam00078_126296	68.872	257	80	0	35743	34973	1	257	3.32e-117	371	40088	257	chr7:56560866-56560953
NC_000008.10_chr8:74132336-74172491_17246_16476	pfam00078_126296	69.261	257	79	0	17246	16476	1	257	3.84e-117	371	40156	257	chr8:74152336-74152491
NC_000007.13_chr7:80652935-80693092_31603_32367	pfam00078_75038903	69.02	255	79	0	31603	32367	3	257	3.96e-117	371	40158	257	chr7:80672935-80673092
NC_000007.13_chr7:80666468-80706662_18070_18834	pfam00078_75038903	69.02	255	79	0	18070	18834	3	257	3.96e-117	371	40195	257	chr7:80686468-80686662
NC_000005.9_chr5:92774897-92814971_6529_7299	pfam00078_126296	67.704	257	83	0	6529	7299	1	257	4.7e-117	371	40075	257	chr5:92794897-92794971
NC_000005.9_chr5:92780187-92820274_1239_2009	pfam00078_126296	67.704	257	83	0	1239	2009	1	257	4.7e-117	371	40088	257	chr5:92800187-92800274
NC_000020.10_chr20:24853684-24893783_31083_31844	pfam00078_126296	68.898	254	79	0	31083	31844	2	255	4.79e-117	371	40100	257	chr20:24873684-24873783
NC_000005.9_chr5:152698947-152739029_9460_10230	pfam00078_126296	68.872	257	80	0	9460	10230	1	257	4.79e-117	371	40083	257	chr5:152718947-152719029
NC_000023.10_chrX:79639065-79679162_528_1280	pfam00078_126296	69.323	251	77	0	528	1280	1	251	7.62e-117	370	40098	257	chrX:79659065-79659162
NC_000005.9_chr5:112770843-112810933_33531_32764	pfam00078_126296	68.093	257	81	1	33531	32764	1	257	8e-117	370	40091	257	chr5:112790843-112790933
NC_000005.9_chr5:112773517-112813674_30857_30090	pfam00078_126296	68.093	257	81	1	30857	30090	1	257	8.01e-117	370	40158	257	chr5:112793517-112793674
NC_000013.10_chr13:61263276-61303346_24144_24914	pfam00078_60392921	70.817	257	75	0	24144	24914	1	257	1.41e-116	370	40071	257	chr13:61283276-61283346
NC_000004.11_chr4:123378735-123418832_38991_39761	pfam00078_126296	68.872	257	80	0	38991	39761	1	257	1.43e-116	370	40098	257	chr4:123398735-123398832
NC_000014.8_chr14:19446688-19486772_35573_36280	pfam00078_126296	74.576	236	60	0	35573	36280	1	236	1.56e-116	369	40085	257	chr14:19466688-19466772
NC_000011.9_chr11:35791375-35831482_6139_5369	pfam00078_126296	68.872	257	80	0	6139	5369	1	257	1.6e-116	369	40108	257	chr11:35811375-35811482
NC_000003.11_chr3:82396840-82436953_25117_24347	pfam00078_126296	67.704	257	83	0	25117	24347	1	257	1.62e-116	369	40114	257	chr3:82416840-82416953
NC_000006.11_chr6:49018943-49059040_10000_10770	pfam00078_126296	69.261	257	79	0	10000	10770	1	257	1.67e-116	369	40098	257	chr6:49038943-49039040
NC_000020.10_chr20:15113183-15153332_2697_3404	pfam00078_126296	74.576	236	60	0	2697	3404	1	236	1.88e-116	369	40150	257	chr20:15133183-15133332
NC_000008.10_chr8:103141920-103182007_6726_7490	pfam00078_126296	69.804	255	77	0	6726	7490	3	257	2.04e-116	369	40088	257	chr8:103161920-103162007
NC_000003.11_chr3:76407596-76447677_37547_38317	pfam00078_126296	68.872	257	80	0	37547	38317	1	257	2.19e-116	369	40082	257	chr3:76427596-76427677
NC_000002.11_chr2:40880802-40920911_38419_39174	pfam00078_126296	69.444	252	77	0	38419	39174	6	257	2.21e-116	369	40110	257	chr2:40900802-40900911
NC_000011.9_chr11:114502421-114542512_4261_3491	pfam00078_126296	69.261	257	79	0	4261	3491	1	257	2.32e-116	369	40092	257	chr11:114522421-114522512
NC_000009.11_chr9:18515402-18555478_9532_8783	pfam00078_75038903	68.8	250	78	0	9532	8783	1	250	2.32e-116	369	40077	257	chr9:18535402-18535478
NC_000001.10_chr1:96669533-96709718_39261_38518	pfam00078_126296	70.968	248	72	0	39261	38518	10	257	2.39e-116	369	40186	257	chr1:96689533-96689718
NC_000001.10_chr1:158276966-158317070_32564_33334	pfam00078_126296	68.872	257	80	0	32564	33334	1	257	2.43e-116	369	40105	257	chr1:158296966-158297070
NC_000010.10_chr10:5146774-5186855_7023_7793	pfam00078_126296	69.65	257	78	0	7023	7793	1	257	2.63e-116	369	40082	257	chr10:5166774-5166855
NC_000003.11_chr3:13983970-14024067_17243_16473	pfam00078_126296	69.65	257	78	0	17243	16473	1	257	2.63e-116	369	40098	257	chr3:14003970-14004067
NC_000001.10_chr1:58004162-58044246_28456_29193	pfam00078_126296	70.325	246	73	0	28456	29193	1	246	2.73e-116	369	40085	257	chr1:58024162-58024246
NC_000006.11_chr6:8764232-8804322_8991_8284	pfam00078_126296	74.576	236	60	0	8991	8284	1	236	2.84e-116	369	40091	257	chr6:8784232-8784322
NC_000010.10_chr10:69428715-69468833_34365_35108	pfam00078_126296	70.161	248	74	0	34365	35108	10	257	2.87e-116	369	40119	257	chr10:69448715-69448833
NC_000019.9_chr19:33325795-33365882_14812_15519	pfam00078_126296	74.153	236	61	0	14812	15519	1	236	2.87e-116	369	40088	257	chr19:33345795-33345882
NC_000014.8_chr14:39149318-39189395_33859_34629	pfam00078_126296	68.482	257	81	0	33859	34629	1	257	2.89e-116	369	40078	257	chr14:39169318-39169395
NC_000015.9_chr15:79979373-80019481_25583_26350	pfam00078_126296	69.261	257	78	1	25583	26350	1	257	3.07e-116	369	40109	257	chr15:79999373-79999481
NC_000004.11_chr4:160593850-160633929_39334_38627	pfam00078_126296	74.153	236	61	0	39334	38627	1	236	3.31e-116	369	40080	257	chr4:160613850-160613929
NC_000004.11_chr4:160623958-160664050_9226_8519	pfam00078_126296	74.153	236	61	0	9226	8519	1	236	3.31e-116	369	40093	257	chr4:160643958-160644050
NC_000004.11_chr4:160629041-160669148_4143_3436	pfam00078_126296	74.153	236	61	0	4143	3436	1	236	3.31e-116	369	40108	257	chr4:160649041-160649148
NC_000004.11_chr4:148342872-148382958_15981_16739	pfam00078_126296	69.565	253	77	0	15981	16739	5	257	3.48e-116	369	40087	257	chr4:148362872-148362958
NC_000010.10_chr10:25755800-25795872_6579_5818	pfam00078_126296	70.039	257	74	1	6579	5818	1	257	3.94e-116	368	40073	257	chr10:25775800-25775872
NC_000013.10_chr13:96351603-96391713_37967_37266	pfam00078_126296	74.786	234	59	0	37967	37266	1	234	4.1e-116	368	40111	257	chr13:96371603-96371713
NC_000013.10_chr13:96363990-96404078_25580_24879	pfam00078_126296	74.786	234	59	0	25580	24879	1	234	4.1e-116	368	40089	257	chr13:96383990-96384078
NC_000004.11_chr4:16348451-16388535_22947_22189	pfam00078_126296	68.872	257	76	1	22947	22189	1	257	4.92e-116	368	40085	257	chr4:16368451-16368535
NC_000011.9_chr11:14681400-14721489_5083_5820	pfam00078_126296	70.325	246	73	0	5083	5820	1	246	5.12e-116	368	40090	257	chr11:14701400-14701489
NC_000005.9_chr5:39656630-39696719_28484_27714	pfam00078_126296	66.926	257	85	0	28484	27714	1	257	5.22e-116	368	40090	257	chr5:39676630-39676719
NC_000014.8_chr14:88575621-88615716_15423_14656	pfam00078_126296	69.65	257	77	1	15423	14656	1	257	5.42e-116	368	40096	257	chr14:88595621-88595716
NC_000014.8_chr14:45765258-45805349_26681_25935	pfam00078_126296	70.683	249	73	0	26681	25935	1	249	8.46e-116	367	40092	257	chr14:45785258-45785349
NC_000015.9_chr15:92121570-92161640_3634_2888	pfam00078_126296	69.478	249	76	0	3634	2888	9	257	9.32e-116	367	40071	257	chr15:92141570-92141640
NC_000004.11_chr4:21830150-21870274_6546_5791	pfam00078_60392921	70.635	252	74	0	6546	5791	6	257	1.07e-115	367	40125	257	chr4:21850150-21850274
NC_000006.11_chr6:115573092-115613172_1817_2587	pfam00078_126296	69.261	257	79	0	1817	2587	1	257	1.09e-115	367	40081	257	chr6:115593092-115593172
NC_000001.10_chr1:71682760-71722859_1784_2530	pfam00078_75038903	69.478	249	76	0	1784	2530	9	257	1.2e-115	367	40100	257	chr1:71702760-71702859
NC_000003.11_chr3:137357056-137397189_26021_26782	pfam00078_126296	69.685	254	77	0	26021	26782	1	254	1.23e-115	367	40134	257	chr3:137377056-137377189
NC_000008.10_chr8:133627893-133668001_32382_33152	pfam00078_126296	68.482	257	81	0	32382	33152	1	257	1.26e-115	367	40109	257	chr8:133647893-133648001
NC_000009.11_chr9:13035611-13075689_5807_6514	pfam00078_126296	74.576	236	60	0	5807	6514	1	236	1.28e-115	367	40079	257	chr9:13055611-13055689
NC_000011.9_chr11:13637012-13677091_10060_9284	pfam00078_126296	69.498	259	77	1	10060	9284	1	257	1.7e-115	367	40080	257	chr11:13657012-13657091
NC_000003.11_chr3:645695-685818_8954_8184	pfam00078_126296	68.093	257	82	0	8954	8184	1	257	1.96e-115	366	40124	257	chr3:665695-665818
NC_000012.11_chr12:70305311-70345386_30674_31381	pfam00078_126296	73.729	236	62	0	30674	31381	1	236	2.12e-115	366	40076	257	chr12:70325311-70325386
NC_000004.11_chr4:82014493-82054568_5920_6663	pfam00078_126296	70.968	248	72	0	5920	6663	10	257	2.65e-115	366	40076	257	chr4:82034493-82034568
NC_000023.10_chrX:17767869-17808047_34118_33423	pfam00078_126296	75	232	58	0	34118	33423	1	232	2.87e-115	366	40179	257	chrX:17787869-17788047
NC_000005.9_chr5:4671177-4711267_15484_14738	pfam00078_126296	70.281	249	74	0	15484	14738	9	257	3.24e-115	365	40091	257	chr5:4691177-4691267
NC_000003.11_chr3:89392311-89432402_4949_4242	pfam00078_126296	74.153	236	61	0	4949	4242	1	236	3.31e-115	365	40092	257	chr3:89412311-89412402
NC_000001.10_chr1:172930051-172970153_27358_26630	pfam00078_126296	71.193	243	70	0	27358	26630	15	257	3.82e-115	365	40103	257	chr1:172950051-172950153
NC_000008.10_chr8:76209493-76249598_30485_31192	pfam00078_126296	73.729	236	62	0	30485	31192	1	236	3.94e-115	365	40106	257	chr8:76229493-76229598
NC_000023.10_chrX:99028387-99068511_35465_36235	pfam00078_126296	68.482	257	81	0	35465	36235	1	257	4.06e-115	365	40125	257	chrX:99048387-99048511
NC_000010.10_chr10:20591454-20631543_33811_33041	pfam00078_126296	67.704	257	83	0	33811	33041	1	257	4.51e-115	365	40090	257	chr10:20611454-20611543
NC_000006.11_chr6:104439988-104480071_9403_8639	pfam00078_75038903	68.235	255	81	0	9403	8639	3	257	4.59e-115	365	40084	257	chr6:104459988-104460071
NC_000020.10_chr20:24853684-24893783_31083_31850	pfam00078_75038903	68.359	256	81	0	31083	31850	2	257	5.31e-115	365	40100	257	chr20:24873684-24873783
NC_000004.11_chr4:92413157-92453270_31363_30593	pfam00078_126296	67.704	257	83	0	31363	30593	1	257	5.31e-115	365	40114	257	chr4:92433157-92433270
NC_000016.9_chr16:34677252-34717365_29323_30093	pfam00078_126296	68.482	257	81	0	29323	30093	1	257	5.85e-115	365	40114	257	chr16:34697252-34697365
NC_000016.9_chr16:34705077-34745169_1498_2268	pfam00078_126296	68.482	257	81	0	1498	2268	1	257	5.85e-115	365	40093	257	chr16:34725077-34725169
NC_000001.10_chr1:41608258-41648353_37298_38050	pfam00078_126296	68.093	257	76	1	37298	38050	1	257	6.14e-115	365	40096	257	chr1:41628258-41628353
NC_000012.11_chr12:55815625-55855749_10257_11000	pfam00078_126296	70.161	248	74	0	10257	11000	10	257	6.7e-115	365	40125	257	chr12:55835625-55835749
NC_000002.11_chr2:40880802-40920911_38416_39174	pfam00078_75038903	68.379	253	80	0	38416	39174	5	257	7.45e-115	365	40110	257	chr2:40900802-40900911
NC_000013.10_chr13:87992021-88032100_25463_24693	pfam00078_126296	67.315	257	84	0	25463	24693	1	257	8.53e-115	364	40080	257	chr13:88012021-88012100
NC_000012.11_chr12:3495913-3535991_7959_7252	pfam00078_126296	73.305	236	63	0	7959	7252	1	236	8.61e-115	364	40079	257	chr12:3515913-3515991
NC_000017.10_chr17:20471961-20512050_31801_31049	pfam00078_126296	68.924	251	78	0	31801	31049	7	257	8.95e-115	364	40090	257	chr17:20491961-20492050
NC_000023.10_chrX:42057098-42097198_6813_6106	pfam00078_126296	73.305	236	63	0	6813	6106	1	236	9.4e-115	364	40101	257	chrX:42077098-42077198
NC_000014.8_chr14:41790072-41830157_16648_15896	pfam00078_126296	68.75	256	75	1	16648	15896	2	257	9.58e-115	364	40086	257	chr14:41810072-41810157
NC_000004.11_chr4:110997926-111038030_3491_4261	pfam00078_126296	68.093	257	82	0	3491	4261	1	257	1.02e-114	364	40105	257	chr4:111017926-111018030
NC_000002.11_chr2:111072360-111112482_39056_38322	pfam00078_126296	71.02	245	71	0	39056	38322	13	257	1.13e-114	364	40123	257	chr2:111092360-111092482
NC_000020.10_chr20:16876479-16916569_14090_13320	pfam00078_75038903	66.926	257	85	0	14090	13320	1	257	1.23e-114	364	40091	257	chr20:16896479-16896569
NC_000023.10_chrX:53898151-53938262_20309_21097	pfam00078_126296	67.681	263	79	1	20309	21097	1	257	1.55e-114	363	40112	257	chrX:53918151-53918262
NC_000024.9_chrY:8137340-8177422_38889_38119	pfam00078_126296	68.093	257	82	0	38889	38119	1	257	1.65e-114	363	40083	257	chrY:8157340-8157422
NC_000011.9_chr11:87941659-87981742_35640_36410	pfam00078_126296	68.093	257	82	0	35640	36410	1	257	1.78e-114	363	40084	257	chr11:87961659-87961742
NC_000001.10_chr1:61234575-61274690_6123_5353	pfam00078_126296	68.482	257	81	0	6123	5353	1	257	1.8e-114	363	40116	257	chr1:61254575-61254690
NC_000008.10_chr8:137178781-137218942_26157_25450	pfam00078_126296	73.305	236	63	0	26157	25450	1	236	1.94e-114	363	40162	257	chr8:137198781-137198942
NC_000012.11_chr12:78038500-78078586_12907_13677	pfam00078_126296	70.428	257	76	0	12907	13677	1	257	2.2e-114	363	40087	257	chr12:78058500-78058586
NC_000006.11_chr6:115299070-115339164_34111_34848	pfam00078_60392921	71.545	246	70	0	34111	34848	12	257	2.2e-114	363	40095	257	chr6:115319070-115319164
NC_000023.10_chrX:77688317-77728413_35887_35129	pfam00078_126296	67.194	253	83	0	35887	35129	5	257	2.33e-114	363	40097	257	chrX:77708317-77708413
NC_000001.10_chr1:200155619-200195695_2560_3303	pfam00078_126296	70.161	248	74	0	2560	3303	10	257	2.42e-114	363	40077	257	chr1:200175619-200175695
NC_000012.11_chr12:17603593-17643669_24891_24184	pfam00078_126296	74.153	236	61	0	24891	24184	1	236	2.49e-114	363	40077	257	chr12:17623593-17623669
NC_000023.10_chrX:111177176-111217268_4870_4124	pfam00078_126296	70.281	249	74	0	4870	4124	9	257	2.57e-114	363	40093	257	chrX:111197176-111197268
NC_000006.11_chr6:83068349-83108433_33279_32572	pfam00078_126296	73.305	236	63	0	33279	32572	1	236	2.77e-114	363	40085	257	chr6:83088349-83088433
NC_000004.11_chr4:101565617-101605743_23978_23211	pfam00078_126296	68.482	257	80	1	23978	23211	1	257	3.12e-114	363	40127	257	chr4:101585617-101585743
NC_000023.10_chrX:72809716-72849831_10919_10179	pfam00078_126296	70.04	247	74	0	10919	10179	11	257	3.43e-114	363	40116	257	chrX:72829716-72829831
NC_000003.11_chr3:41526939-41567012_8651_9421	pfam00078_126296	70.817	257	75	0	8651	9421	1	257	3.85e-114	362	40074	257	chr3:41546939-41547012
NC_000020.10_chr20:12305635-12345722_37073_36306	pfam00078_126296	68.872	257	79	1	37073	36306	1	257	4.72e-114	362	40088	257	chr20:12325635-12325722
NC_000011.9_chr11:97492263-97532373_14202_13432	pfam00078_75038903	68.093	257	82	0	14202	13432	1	257	4.77e-114	362	40111	257	chr11:97512263-97512373
NC_000023.10_chrX:63490015-63530113_28939_28235	pfam00078_60392921	74.468	235	60	0	28939	28235	1	235	5.2e-114	362	40099	257	chrX:63510015-63510113
NC_000007.13_chr7:82246561-82286714_35257_36027	pfam00078_126296	67.704	257	83	0	35257	36027	1	257	5.57e-114	362	40154	257	chr7:82266561-82266714
NC_000002.11_chr2:110774109-110814231_1023_1757	pfam00078_126296	70.612	245	72	0	1023	1757	13	257	5.73e-114	362	40123	257	chr2:110794109-110794231
NC_000010.10_chr10:60945398-60985541_14914_14144	pfam00078_126296	66.537	257	86	0	14914	14144	1	257	6.26e-114	362	40144	257	chr10:60965398-60965541
NC_000003.11_chr3:76235616-76275761_31367_32137	pfam00078_126296	66.148	257	87	0	31367	32137	1	257	6.32e-114	362	40146	257	chr3:76255616-76255761
NC_000010.10_chr10:52964317-53004437_6455_7198	pfam00078_126296	69.355	248	76	0	6455	7198	10	257	6.69e-114	362	40121	257	chr10:52984317-52984437
NC_000004.11_chr4:82014493-82054568_5905_6663	pfam00078_60392921	70.356	253	75	0	5905	6663	5	257	6.88e-114	362	40076	257	chr4:82034493-82034568
NC_000010.10_chr10:69428715-69468833_34371_35108	pfam00078_60392921	71.138	246	71	0	34371	35108	12	257	6.89e-114	362	40119	257	chr10:69448715-69448833
NC_000005.9_chr5:81712112-81752208_37443_36673	pfam00078_126296	67.704	257	83	0	37443	36673	1	257	7.02e-114	362	40097	257	chr5:81732112-81732208
NC_000005.9_chr5:49645909-49686016_29078_29839	pfam00078_126296	68.11	254	81	0	29078	29839	1	254	7.16e-114	362	40108	257	chr5:49665909-49666016
NC_000008.10_chr8:69342228-69382310_33468_34196	pfam00078_126296	71.193	243	70	0	33468	34196	1	243	7.36e-114	362	40083	257	chr8:69362228-69362310
NC_000023.10_chrX:70017493-70057571_15502_16245	pfam00078_126296	68.548	248	78	0	15502	16245	10	257	7.96e-114	362	40079	257	chrX:70037493-70037571
NC_000006.11_chr6:65088170-65128269_15024_15719	pfam00078_126296	73.707	232	61	0	15024	15719	1	232	8.85e-114	362	40100	257	chr6:65108170-65108269
NC_000001.10_chr1:71682760-71722859_1799_2530	pfam00078_60392921	70.902	244	71	0	1799	2530	14	257	1.11e-113	361	40100	257	chr1:71702760-71702859
NC_000007.13_chr7:64099907-64140077_7973_7269	pfam00078_60392921	75.319	235	58	0	7973	7269	1	235	1.12e-113	361	40171	257	chr7:64119907-64120077
NC_000007.13_chr7:113696612-113736769_2032_2796	pfam00078_126296	68.235	255	81	0	2032	2796	1	255	1.13e-113	361	40158	257	chr7:113716612-113716769
NC_000008.10_chr8:43549785-43589891_12938_12168	pfam00078_126296	68.093	257	82	0	12938	12168	1	257	1.16e-113	361	40107	257	chr8:43569785-43569891
NC_000023.10_chrX:63490015-63530113_28939_28250	pfam00078_75038903	73.043	230	62	0	28939	28250	1	230	1.22e-113	361	40099	257	chrX:63510015-63510113
NC_000011.9_chr11:134363616-134403751_1045_275	pfam00078_126296	66.537	257	86	0	1045	275	1	257	1.29e-113	361	40136	257	chr11:134383616-134383751
NC_000023.10_chrX:125203611-125243712_36991_36284	pfam00078_126296	72.034	236	66	0	36991	36284	1	236	1.42e-113	361	40102	257	chrX:125223611-125223712
NC_000017.10_chr17:517397-557504_22755_22003	pfam00078_126296	68.924	251	78	0	22755	22003	1	251	1.51e-113	361	40108	257	chr17:537397-537504
NC_000005.9_chr5:128949623-128989769_281_1045	pfam00078_126296	67.843	255	82	0	281	1045	3	257	1.73e-113	361	40147	257	chr5:128969623-128969769
NC_000007.13_chr7:64099907-64140077_7973_7284	pfam00078_75038903	73.478	230	61	0	7973	7284	1	230	1.81e-113	360	40171	257	chr7:64119907-64120077
NC_000007.13_chr7:136507704-136547809_11769_12476	pfam00078_126296	72.881	236	64	0	11769	12476	1	236	1.83e-113	360	40106	257	chr7:136527704-136527809
NC_000019.9_chr19:33325795-33365882_14812_15516	pfam00078_60392921	74.468	235	60	0	14812	15516	1	235	2.17e-113	360	40088	257	chr19:33345795-33345882
NC_000001.10_chr1:104739705-104779890_22476_21706	pfam00078_126296	67.704	257	83	0	22476	21706	1	257	2.57e-113	360	40186	257	chr1:104759705-104759890
NC_000002.11_chr2:52234594-52274667_34452_33712	pfam00078_75038903	68.421	247	78	0	34452	33712	2	248	2.59e-113	360	40074	257	chr2:52254594-52254667
NC_000002.11_chr2:52254421-52294521_14625_13885	pfam00078_75038903	68.421	247	78	0	14625	13885	2	248	2.59e-113	360	40101	257	chr2:52274421-52274521
NC_000004.11_chr4:148342872-148382958_15996_16739	pfam00078_75038903	69.758	248	75	0	15996	16739	10	257	2.69e-113	360	40087	257	chr4:148362872-148362958
NC_000004.11_chr4:82014493-82054568_5917_6663	pfam00078_75038903	69.478	249	76	0	5917	6663	9	257	2.72e-113	360	40076	257	chr4:82034493-82034568
NC_000008.10_chr8:35372014-35412115_16045_15341	pfam00078_60392921	74.894	235	59	0	16045	15341	1	235	2.77e-113	360	40102	257	chr8:35392014-35392115
NC_000020.10_chr20:15113183-15153332_2697_3401	pfam00078_60392921	74.468	235	60	0	2697	3401	1	235	3.18e-113	360	40150	257	chr20:15133183-15133332
NC_000003.11_chr3:137357056-137397189_26021_26791	pfam00078_75038903	67.315	257	84	0	26021	26791	1	257	3.4e-113	360	40134	257	chr3:137377056-137377189
NC_000008.10_chr8:39651474-39691573_17492_18259	pfam00078_126296	68.482	257	80	1	17492	18259	1	257	3.56e-113	360	40100	257	chr8:39671474-39671573
NC_000011.9_chr11:29413780-29453859_26931_27674	pfam00078_126296	69.355	248	76	0	26931	27674	10	257	3.77e-113	360	40080	257	chr11:29433780-29433859
NC_000008.10_chr8:26222375-26262475_34228_34932	pfam00078_60392921	74.468	235	60	0	34228	34932	1	235	3.81e-113	360	40101	257	chr8:26242375-26242475
NC_000004.11_chr4:119318343-119358423_10183_10926	pfam00078_126296	69.758	248	75	0	10183	10926	10	257	3.92e-113	360	40081	257	chr4:119338343-119338423
NC_000023.10_chrX:126889937-126930046_36504_37247	pfam00078_126296	69.355	248	76	0	36504	37247	10	257	4.04e-113	360	40110	257	chrX:126909937-126910046
NC_000023.10_chrX:126923829-126963925_2612_3355	pfam00078_126296	69.355	248	76	0	2612	3355	10	257	4.04e-113	360	40097	257	chrX:126943829-126943925
NC_000001.10_chr1:96669533-96709718_39282_38518	pfam00078_60392921	69.141	256	78	1	39282	38518	2	257	4.09e-113	360	40186	257	chr1:96689533-96689718
NC_000001.10_chr1:75567614-75607806_7426_6725	pfam00078_126296	73.932	234	61	0	7426	6725	1	234	4.21e-113	360	40193	257	chr1:75587614-75587806
NC_000012.11_chr12:81437995-81478122_24061_24804	pfam00078_126296	68.952	248	77	0	24061	24804	10	257	4.41e-113	360	40128	257	chr12:81457995-81458122
NC_000011.9_chr11:14681400-14721489_5083_5841	pfam00078_60392921	69.17	253	78	0	5083	5841	1	253	4.58e-113	359	40090	257	chr11:14701400-14701489
NC_000016.9_chr16:52011716-52051805_32290_31520	pfam00078_126296	67.704	257	83	0	32290	31520	1	257	5.09e-113	359	40090	257	chr16:52031716-52031805
NC_000008.10_chr8:74132336-74172491_34327_33620	pfam00078_126296	72.881	236	64	0	34327	33620	1	236	5.46e-113	359	40156	257	chr8:74152336-74152491
NC_000002.11_chr2:119160622-119200723_10193_10954	pfam00078_126296	67.704	257	80	1	10193	10954	1	257	5.78e-113	359	40102	257	chr2:119180622-119180723
NC_000003.11_chr3:163069594-163109680_2419_1655	pfam00078_126296	66.667	255	85	0	2419	1655	3	257	6.06e-113	359	40087	257	chr3:163089594-163089680
NC_000008.10_chr8:82332875-82372961_10127_10852	pfam00078_126296	70.248	242	72	0	10127	10852	10	251	6.12e-113	359	40087	257	chr8:82352875-82352961
NC_000023.10_chrX:17767869-17808047_34118_33411	pfam00078_60392921	74.153	236	61	0	34118	33411	1	236	6.37e-113	359	40179	257	chrX:17787869-17788047
NC_000004.11_chr4:73771561-73811652_2569_1826	pfam00078_126296	70.683	249	72	1	2569	1826	9	257	6.55e-113	359	40092	257	chr4:73791561-73791652
NC_000006.11_chr6:49018943-49059040_25885_25115	pfam00078_126296	66.148	257	87	0	25885	25115	1	257	7.01e-113	359	40098	257	chr6:49038943-49039040
NC_000002.11_chr2:52234594-52274667_34452_33715	pfam00078_60392921	70.325	246	73	0	34452	33715	2	247	7.64e-113	359	40074	257	chr2:52254594-52254667
NC_000002.11_chr2:52254421-52294521_14625_13888	pfam00078_60392921	70.325	246	73	0	14625	13888	2	247	7.65e-113	359	40101	257	chr2:52274421-52274521
NC_000008.10_chr8:35372014-35412115_16045_15356	pfam00078_75038903	73.478	230	61	0	16045	15356	1	230	7.87e-113	359	40102	257	chr8:35392014-35392115
NC_000002.11_chr2:107523229-107563321_38606_39349	pfam00078_126296	69.355	248	76	0	38606	39349	10	257	8.1e-113	359	40093	257	chr2:107543229-107543321
NC_000018.9_chr18:32106059-32146131_28775_28071	pfam00078_60392921	74.043	235	61	0	28775	28071	1	235	8.83e-113	358	40073	257	chr18:32126059-32126131
NC_000018.9_chr18:32130307-32170440_4527_3823	pfam00078_60392921	74.043	235	61	0	4527	3823	1	235	8.85e-113	358	40134	257	chr18:32150307-32150440
NC_000001.10_chr1:158276966-158317070_9956_9207	pfam00078_126296	69.6	250	76	0	9956	9207	8	257	9.1e-113	358	40105	257	chr1:158296966-158297070
NC_000023.10_chrX:79333499-79373595_17151_17915	pfam00078_60392921	67.059	255	84	0	17151	17915	3	257	9.46e-113	358	40097	257	chrX:79353499-79353595
NC_000003.11_chr3:137144621-137184703_8397_9167	pfam00078_126296	66.926	257	85	0	8397	9167	1	257	1.05e-112	358	40083	257	chr3:137164621-137164703
NC_000014.8_chr14:24460310-24500400_37135_37842	pfam00078_126296	72.458	236	65	0	37135	37842	1	236	1.1e-112	358	40091	257	chr14:24480310-24480400
NC_000019.9_chr19:28415896-28455986_21200_20430	pfam00078_126296	66.926	257	85	0	21200	20430	1	257	1.1e-112	358	40091	257	chr19:28435896-28435986
NC_000011.9_chr11:58058676-58098799_15422_14658	pfam00078_126296	67.843	255	82	0	15422	14658	1	255	1.17e-112	358	40124	257	chr11:58078676-58078799
NC_000008.10_chr8:60440291-60480420_8795_9538	pfam00078_126296	69.355	248	76	0	8795	9538	10	257	1.19e-112	358	40130	257	chr8:60460291-60460420
NC_000002.11_chr2:56831482-56871575_29384_28617	pfam00078_126296	68.093	257	81	1	29384	28617	1	257	1.2e-112	358	40094	257	chr2:56851482-56851575
NC_000023.10_chrX:73664662-73704763_32146_31442	pfam00078_60392921	74.468	235	60	0	32146	31442	1	235	1.22e-112	358	40102	257	chrX:73684662-73684763
NC_000023.10_chrX:73688949-73729037_7859_7155	pfam00078_60392921	74.468	235	60	0	7859	7155	1	235	1.22e-112	358	40089	257	chrX:73708949-73709037
NC_000024.9_chrY:21565599-21605684_11777_11007	pfam00078_126296	66.148	257	87	0	11777	11007	1	257	1.34e-112	358	40086	257	chrY:21585599-21585684
NC_000017.10_chr17:22027479-22067584_25675_24905	pfam00078_126296	71.206	257	74	0	25675	24905	1	257	1.37e-112	358	40106	257	chr17:22047479-22047584
NC_000023.10_chrX:51361278-51401369_29946_30650	pfam00078_126296	72.996	237	62	1	29946	30650	1	237	1.95e-112	358	40092	257	chrX:51381278-51381369
NC_000018.9_chr18:32106059-32146131_28775_28086	pfam00078_75038903	72.609	230	63	0	28775	28086	1	230	1.99e-112	358	40073	257	chr18:32126059-32126131
NC_000018.9_chr18:32130307-32170440_4527_3838	pfam00078_75038903	72.609	230	63	0	4527	3838	1	230	1.99e-112	358	40134	257	chr18:32150307-32150440
NC_000013.10_chr13:76504393-76544495_25318_26025	pfam00078_126296	72.458	236	65	0	25318	26025	1	236	2.07e-112	358	40103	257	chr13:76524393-76524495
NC_000004.11_chr4:160593850-160633929_39334_38630	pfam00078_60392921	74.468	235	60	0	39334	38630	1	235	2.13e-112	357	40080	257	chr4:160613850-160613929
NC_000004.11_chr4:160623958-160664050_9226_8522	pfam00078_60392921	74.468	235	60	0	9226	8522	1	235	2.13e-112	357	40093	257	chr4:160643958-160644050
NC_000004.11_chr4:160629041-160669148_4143_3439	pfam00078_60392921	74.468	235	60	0	4143	3439	1	235	2.13e-112	357	40108	257	chr4:160649041-160649148
NC_000023.10_chrX:72809716-72849831_10916_10179	pfam00078_60392921	70.732	246	72	0	10916	10179	12	257	2.17e-112	357	40116	257	chrX:72829716-72829831
NC_000003.11_chr3:170375907-170415981_6747_5977	pfam00078_126296	71.206	257	74	0	6747	5977	1	257	2.28e-112	357	40075	257	chr3:170395907-170395981
NC_000017.10_chr17:20471961-20512050_31792_31049	pfam00078_75038903	68.548	248	78	0	31792	31049	10	257	2.53e-112	357	40090	257	chr17:20491961-20492050
NC_000003.11_chr3:165715203-165755312_11113_10343	pfam00078_126296	68.093	257	82	0	11113	10343	1	257	2.61e-112	357	40110	257	chr3:165735203-165735312
NC_000008.10_chr8:76209493-76249598_30485_31189	pfam00078_60392921	74.043	235	61	0	30485	31189	1	235	2.85e-112	357	40106	257	chr8:76229493-76229598
NC_000022.10_chr22:18403754-18443830_13136_13909	pfam00078_126296	67.054	258	84	1	13136	13909	1	257	2.87e-112	357	40077	257	chr22:18423754-18423830
NC_000017.10_chr17:68803711-68843812_21251_20508	pfam00078_126296	69.355	248	76	0	21251	20508	10	257	3.42e-112	357	40102	257	chr17:68823711-68823812
NC_000006.11_chr6:76360608-76400703_34001_33231	pfam00078_126296	67.315	257	84	0	34001	33231	1	257	3.88e-112	357	40096	257	chr6:76380608-76380703
NC_000012.11_chr12:70305311-70345386_30674_31378	pfam00078_60392921	74.043	235	61	0	30674	31378	1	235	4.11e-112	357	40076	257	chr12:70325311-70325386
NC_000006.11_chr6:75364265-75404403_9143_9886	pfam00078_126296	68.952	248	77	0	9143	9886	10	257	4.11e-112	357	40139	257	chr6:75384265-75384403
NC_000008.10_chr8:71745660-71785737_24210_24980	pfam00078_126296	67.315	257	84	0	24210	24980	1	257	4.15e-112	357	40078	257	chr8:71765660-71765737
NC_000019.9_chr19:24565850-24605981_14418_15188	pfam00078_75038903	66.926	257	85	0	14418	15188	1	257	4.23e-112	357	40132	257	chr19:24585850-24585981
NC_000016.9_chr16:59107983-59148063_1833_2600	pfam00078_75038903	67.578	256	83	0	1833	2600	2	257	4.35e-112	357	40081	257	chr16:59127983-59128063
NC_000004.11_chr4:128089191-128129313_33466_34191	pfam00078_126296	70.37	243	71	1	33466	34191	1	243	4.53e-112	357	40123	257	chr4:128109191-128109313
NC_000014.8_chr14:19446688-19486772_35573_36277	pfam00078_60392921	74.043	235	61	0	35573	36277	1	235	4.66e-112	357	40085	257	chr14:19466688-19466772
NC_000002.11_chr2:197900520-197940608_30163_30897	pfam00078_126296	68.571	245	77	0	30163	30897	1	245	4.75e-112	357	40089	257	chr2:197920520-197920608
NC_000006.11_chr6:8764232-8804322_8991_8287	pfam00078_60392921	74.468	235	60	0	8991	8287	1	235	5.23e-112	357	40091	257	chr6:8784232-8784322
NC_000003.11_chr3:6975959-7016058_13249_12506	pfam00078_126296	68.145	248	79	0	13249	12506	10	257	5.6e-112	356	40100	257	chr3:6995959-6996058
NC_000024.9_chrY:25891195-25931278_14881_15651	pfam00078_126296	65.37	257	89	0	14881	15651	1	257	5.88e-112	356	40084	257	chrY:25911195-25911278
NC_000010.10_chr10:22409226-22449335_6109_5339	pfam00078_126296	70.817	257	75	0	6109	5339	1	257	6.29e-112	356	40110	257	chr10:22429226-22429335
NC_000002.11_chr2:215487049-215527163_12533_11826	pfam00078_126296	71.61	236	67	0	12533	11826	1	236	6.6e-112	356	40115	257	chr2:215507049-215507163
NC_000007.13_chr7:110293868-110333946_3811_3041	pfam00078_126296	66.926	257	85	0	3811	3041	1	257	6.6e-112	356	40079	257	chr7:110313868-110313946
NC_000001.10_chr1:248445138-248485237_16510_15803	pfam00078_126296	72.458	236	65	0	16510	15803	1	236	7.78e-112	356	40100	257	chr1:248465138-248465237
NC_000023.10_chrX:125203611-125243712_36991_36287	pfam00078_60392921	72.766	235	64	0	36991	36287	1	235	8.01e-112	356	40102	257	chrX:125223611-125223712
NC_000023.10_chrX:77688317-77728413_35884_35129	pfam00078_60392921	68.254	252	80	0	35884	35129	6	257	8.49e-112	356	40097	257	chrX:77708317-77708413
NC_000011.9_chr11:63099993-63140085_8124_7354	pfam00078_126296	66.926	257	85	0	8124	7354	1	257	1.08e-111	355	40093	257	chr11:63119993-63120085
NC_000021.8_chr21:14939765-14979840_10329_11036	pfam00078_126296	72.034	236	66	0	10329	11036	1	236	1.27e-111	355	40076	257	chr21:14959765-14959840
NC_000003.11_chr3:148268460-148308566_13801_13292	pfam00078_52001473	98.824	170	2	0	13801	13292	1	170	1.28e-111	352	40107	170	chr3:148288460-148288566
NC_000003.11_chr3:67436037-67476120_11079_11786	pfam00078_126296	72.458	236	65	0	11079	11786	1	236	1.29e-111	355	40084	257	chr3:67456037-67456120
NC_000011.9_chr11:130804204-130844332_26827_26117	pfam00078_126296	73.418	237	63	0	26827	26117	1	237	1.4e-111	355	40129	257	chr11:130824204-130824332
NC_000011.9_chr11:130811826-130851925_19205_18495	pfam00078_126296	73.418	237	63	0	19205	18495	1	237	1.4e-111	355	40100	257	chr11:130831826-130831925
NC_000005.9_chr5:52552842-52592915_14647_15417	pfam00078_126296	67.315	257	84	0	14647	15417	1	257	1.44e-111	355	40074	257	chr5:52572842-52572915
NC_000003.11_chr3:89392311-89432402_4949_4245	pfam00078_60392921	74.043	235	61	0	4949	4245	1	235	1.46e-111	355	40092	257	chr3:89412311-89412402
NC_000008.10_chr8:26222375-26262475_34228_34914	pfam00078_75038903	72.926	229	62	0	34228	34914	1	229	1.61e-111	355	40101	257	chr8:26242375-26242475
NC_000019.9_chr19:33325795-33365882_14812_15501	pfam00078_75038903	72.174	230	64	0	14812	15501	1	230	2.03e-111	355	40088	257	chr19:33345795-33345882
NC_000006.11_chr6:109959878-109999987_10086_10781	pfam00078_126296	73.707	232	61	0	10086	10781	1	232	2.34e-111	355	40110	257	chr6:109979878-109979987
NC_000002.11_chr2:38208953-38249048_25390_24620	pfam00078_126296	70.817	257	75	0	25390	24620	1	257	2.63e-111	354	40096	257	chr2:38228953-38229048
NC_000023.10_chrX:126889937-126930046_36489_37247	pfam00078_60392921	68.775	253	79	0	36489	37247	5	257	2.71e-111	354	40110	257	chrX:126909937-126910046
NC_000023.10_chrX:126923829-126963925_2597_3355	pfam00078_60392921	68.775	253	79	0	2597	3355	5	257	2.71e-111	354	40097	257	chrX:126943829-126943925
NC_000023.10_chrX:17767869-17808047_34118_33429	pfam00078_75038903	72.609	230	63	0	34118	33429	1	230	2.71e-111	354	40179	257	chrX:17787869-17788047
NC_000006.11_chr6:8764232-8804322_8991_8299	pfam00078_75038903	72.294	231	64	0	8991	8299	1	231	2.73e-111	354	40091	257	chr6:8784232-8784322
NC_000014.8_chr14:19446688-19486772_35573_36262	pfam00078_75038903	72.609	230	63	0	35573	36262	1	230	3.01e-111	354	40085	257	chr14:19466688-19466772
NC_000007.13_chr7:103819810-103859926_34040_34747	pfam00078_126296	72.458	236	65	0	34040	34747	1	236	3.22e-111	354	40117	257	chr7:103839810-103839926
NC_000005.9_chr5:135308983-135349083_11715_11008	pfam00078_126296	70.763	236	69	0	11715	11008	1	236	3.25e-111	354	40101	257	chr5:135328983-135329083
NC_000023.10_chrX:42057098-42097198_6813_6109	pfam00078_60392921	73.617	235	62	0	6813	6109	1	235	3.29e-111	354	40101	257	chrX:42077098-42077198
NC_000005.9_chr5:126498347-126538485_38152_38922	pfam00078_126296	66.537	257	86	0	38152	38922	1	257	3.52e-111	354	40139	257	chr5:126518347-126518485
NC_000004.11_chr4:160593850-160633929_39334_38642	pfam00078_75038903	71.861	231	65	0	39334	38642	1	231	3.55e-111	354	40080	257	chr4:160613850-160613929
NC_000004.11_chr4:160623958-160664050_9226_8534	pfam00078_75038903	71.861	231	65	0	9226	8534	1	231	3.55e-111	354	40093	257	chr4:160643958-160644050
NC_000004.11_chr4:160629041-160669148_4143_3451	pfam00078_75038903	71.861	231	65	0	4143	3451	1	231	3.55e-111	354	40108	257	chr4:160649041-160649148
NC_000011.9_chr11:63099993-63140085_14383_13622	pfam00078_126296	65.759	257	85	1	14383	13622	1	257	3.91e-111	354	40093	257	chr11:63119993-63120085
NC_000007.13_chr7:65432039-65472140_26371_27084	pfam00078_126296	71.008	238	69	0	26371	27084	20	257	4.27e-111	354	40102	257	chr7:65452039-65452140
NC_000014.8_chr14:22408664-22448769_30517_31287	pfam00078_75038903	66.537	257	86	0	30517	31287	1	257	5.33e-111	353	40106	257	chr14:22428664-22428769
NC_000001.10_chr1:225390314-225430401_11791_11021	pfam00078_60392921	68.093	257	82	0	11791	11021	1	257	7.19e-111	353	40088	257	chr1:225410314-225410401
NC_000017.10_chr17:20471961-20512050_31786_31049	pfam00078_60392921	70.325	246	73	0	31786	31049	12	257	7.19e-111	353	40090	257	chr17:20491961-20492050
NC_000008.10_chr8:138821729-138861945_6736_7506	pfam00078_126296	66.926	257	85	0	6736	7506	1	257	7.49e-111	353	40217	257	chr8:138841729-138841945
NC_000023.10_chrX:111177176-111217268_4861_4124	pfam00078_60392921	70.325	246	73	0	4861	4124	12	257	7.84e-111	353	40093	257	chrX:111197176-111197268
NC_000003.11_chr3:89392311-89432402_4949_4260	pfam00078_75038903	72.174	230	64	0	4949	4260	1	230	8.72e-111	353	40092	257	chr3:89412311-89412402
NC_000002.11_chr2:168009419-168049543_2357_3127	pfam00078_126296	70.817	257	75	0	2357	3127	1	257	9.52e-111	353	40125	257	chr2:168029419-168029543
NC_000007.13_chr7:56872331-56912535_36265_35564	pfam00078_126296	71.795	234	66	0	36265	35564	1	234	1e-110	353	40205	257	chr7:56892331-56892535
NC_000007.13_chr7:56872611-56912765_35985_35284	pfam00078_126296	71.795	234	66	0	35985	35284	1	234	1e-110	353	40155	257	chr7:56892611-56892765
NC_000023.10_chrX:130557953-130598043_7947_8717	pfam00078_126296	65.759	257	88	0	7947	8717	1	257	1.05e-110	353	40091	257	chrX:130577953-130578043
NC_000008.10_chr8:76209493-76249598_30485_31177	pfam00078_75038903	71.861	231	65	0	30485	31177	1	231	1.07e-110	353	40106	257	chr8:76229493-76229598
NC_000023.10_chrX:42057098-42097198_6813_6121	pfam00078_75038903	71.429	231	66	0	6813	6121	1	231	1.18e-110	353	40101	257	chrX:42077098-42077198
NC_000006.11_chr6:83068349-83108433_33279_32575	pfam00078_60392921	73.617	235	62	0	33279	32575	1	235	1.37e-110	352	40085	257	chr6:83088349-83088433
NC_000008.10_chr8:82332875-82372961_10106_10852	pfam00078_60392921	69.478	249	76	0	10106	10852	3	251	1.43e-110	352	40087	257	chr8:82352875-82352961
NC_000020.10_chr20:44254506-44294634_29235_30005	pfam00078_126296	66.537	257	86	0	29235	30005	1	257	1.53e-110	352	40129	257	chr20:44274506-44274634
NC_000001.10_chr1:159289235-159329308_27980_28750	pfam00078_75038903	66.537	257	86	0	27980	28750	1	257	1.71e-110	352	40074	257	chr1:159309235-159309308
NC_000023.10_chrX:80441183-80481276_12710_13483	pfam00078_75038903	67.054	258	84	1	12710	13483	1	257	1.73e-110	352	40094	257	chrX:80461183-80461276
NC_000015.9_chr15:35632883-35672986_14094_13324	pfam00078_126296	67.315	257	84	0	14094	13324	1	257	1.77e-110	352	40104	257	chr15:35652883-35652986
NC_000011.9_chr11:48809963-48850063_12531_11761	pfam00078_126296	67.315	257	84	0	12531	11761	1	257	1.93e-110	352	40101	257	chr11:48829963-48830063
NC_000011.9_chr11:48813810-48853881_8684_7914	pfam00078_126296	67.315	257	84	0	8684	7914	1	257	1.93e-110	352	40072	257	chr11:48833810-48833881
NC_000011.9_chr11:48819300-48859406_3194_2424	pfam00078_126296	67.315	257	84	0	3194	2424	1	257	1.93e-110	352	40107	257	chr11:48839300-48839406
NC_000012.11_chr12:3495913-3535991_7959_7255	pfam00078_60392921	72.766	235	64	0	7959	7255	1	235	2.08e-110	352	40079	257	chr12:3515913-3515991
NC_000010.10_chr10:32960616-33000771_35302_36072	pfam00078_126296	65.759	257	88	0	35302	36072	1	257	2.13e-110	352	40156	257	chr10:32980616-32980771
NC_000005.9_chr5:75144911-75185044_33159_32437	pfam00078_126296	69.71	241	73	0	33159	32437	17	257	2.17e-110	352	40134	257	chr5:75164911-75165044
NC_000008.10_chr8:137178781-137218942_26157_25453	pfam00078_60392921	73.617	235	62	0	26157	25453	1	235	2.32e-110	352	40162	257	chr8:137198781-137198942
NC_000001.10_chr1:242770415-242810522_9161_9916	pfam00078_126296	67.46	252	82	0	9161	9916	1	252	2.95e-110	352	40108	257	chr1:242790415-242790522
NC_000006.11_chr6:156903224-156943330_26254_27024	pfam00078_126296	65.37	257	89	0	26254	27024	1	257	3.13e-110	351	40107	257	chr6:156923224-156923330
NC_000012.11_chr12:70305311-70345386_30674_31363	pfam00078_75038903	71.739	230	65	0	30674	31363	1	230	3.25e-110	351	40076	257	chr12:70325311-70325386
NC_000006.11_chr6:83068349-83108433_33279_32587	pfam00078_75038903	71.861	231	65	0	33279	32587	1	231	3.28e-110	351	40085	257	chr6:83088349-83088433
NC_000008.10_chr8:63190951-63231023_2451_1714	pfam00078_126296	69.106	246	76	0	2451	1714	10	255	3.65e-110	351	40073	257	chr8:63210951-63211023
NC_000008.10_chr8:82332875-82372961_10124_10852	pfam00078_75038903	68.724	243	76	0	10124	10852	9	251	3.65e-110	351	40087	257	chr8:82352875-82352961
NC_000001.10_chr1:242770415-242810522_9161_9931	pfam00078_75038903	66.537	257	86	0	9161	9931	1	257	3.87e-110	351	40108	257	chr1:242790415-242790522
NC_000020.10_chr20:15113183-15153332_2697_3386	pfam00078_75038903	71.739	230	65	0	2697	3386	1	230	4.02e-110	351	40150	257	chr20:15133183-15133332
NC_000002.11_chr2:95919336-95959423_988_281	pfam00078_126296	72.034	236	66	0	988	281	1	236	4.06e-110	351	40088	257	chr2:95939336-95939423
NC_000003.11_chr3:111207753-111247847_1344_2117	pfam00078_126296	67.442	258	81	1	1344	2117	3	257	4.3e-110	351	40095	257	chr3:111227753-111227847
NC_000004.11_chr4:55629675-55669759_36348_37109	pfam00078_126296	66.667	255	84	1	36348	37109	3	257	4.64e-110	351	40085	257	chr4:55649675-55649759
NC_000012.11_chr12:61660204-61700344_31002_31772	pfam00078_126296	66.412	262	78	2	31002	31772	1	257	4.74e-110	351	40141	257	chr12:61680204-61680344
NC_000007.13_chr7:13091397-13131468_35451_34759	pfam00078_126296	73.16	231	62	0	35451	34759	10	240	4.82e-110	351	40072	257	chr7:13111397-13111468
NC_000007.13_chr7:13124495-13164624_2353_1661	pfam00078_126296	73.16	231	62	0	2353	1661	10	240	4.83e-110	351	40130	257	chr7:13144495-13144624
NC_000007.13_chr7:13122433-13162701_4415_3723	pfam00078_126296	73.16	231	62	0	4415	3723	10	240	4.85e-110	351	40269	257	chr7:13142433-13142701
NC_000010.10_chr10:45871800-45911894_36760_37467	pfam00078_126296	70.763	236	69	0	36760	37467	1	236	4.92e-110	351	40095	257	chr10:45891800-45891894
NC_000012.11_chr12:3495913-3535991_7959_7270	pfam00078_75038903	71.304	230	66	0	7959	7270	1	230	4.97e-110	351	40079	257	chr12:3515913-3515991
NC_000016.9_chr16:66497581-66537675_35943_36665	pfam00078_126296	71.369	241	64	1	35943	36665	1	236	6.03e-110	350	40095	257	chr16:66517581-66517675
NC_000012.11_chr12:17603593-17643669_24891_24187	pfam00078_60392921	73.191	235	63	0	24891	24187	1	235	6.33e-110	350	40077	257	chr12:17623593-17623669
NC_000005.9_chr5:128949623-128989769_299_1045	pfam00078_75038903	66.667	249	83	0	299	1045	9	257	6.71e-110	350	40147	257	chr5:128969623-128969769
NC_000018.9_chr18:22284182-22324319_9094_8384	pfam00078_126296	72.269	238	63	2	9094	8384	1	236	6.91e-110	350	40138	257	chr18:22304182-22304319
NC_000006.11_chr6:25144688-25184792_17378_18088	pfam00078_126296	72.152	237	65	1	17378	18088	1	236	8.06e-110	350	40105	257	chr6:25164688-25164792
NC_000001.10_chr1:158276966-158317070_9971_9207	pfam00078_75038903	65.882	255	87	0	9971	9207	3	257	8.38e-110	350	40105	257	chr1:158296966-158297070
NC_000001.10_chr1:146804714-146844822_27079_27849	pfam00078_126296	69.261	257	79	0	27079	27849	1	257	9.05e-110	350	40109	257	chr1:146824714-146824822
NC_000012.11_chr12:65915497-65955601_30139_29423	pfam00078_126296	70.293	239	71	0	30139	29423	19	257	9.32e-110	350	40105	257	chr12:65935497-65935601
NC_000024.9_chrY:15922368-15962472_37929_37219	pfam00078_126296	70.464	237	70	0	37929	37219	1	237	9.78e-110	350	40105	257	chrY:15942368-15942472
NC_000001.10_chr1:155569157-155609258_32377_31874	pfam00078_52001473	98.214	168	3	0	32377	31874	1	168	1.05e-109	346	40102	170	chr1:155589157-155589258
NC_000018.9_chr18:71259060-71299153_37893_38660	pfam00078_126296	66.926	257	84	1	37893	38660	1	257	1.06e-109	350	40094	257	chr18:71279060-71279153
NC_000001.10_chr1:54872592-54912701_38841_38134	pfam00078_126296	70.763	236	69	0	38841	38134	1	236	1.09e-109	350	40110	257	chr1:54892592-54892701
NC_000008.10_chr8:108926956-108967080_13110_12394	pfam00078_126296	70.711	239	70	0	13110	12394	19	257	1.13e-109	350	40125	257	chr8:108946956-108947080
NC_000005.9_chr5:42408955-42449037_5955_5185	pfam00078_126296	65.37	257	89	0	5955	5185	1	257	1.14e-109	350	40083	257	chr5:42428955-42429037
NC_000014.8_chr14:45765258-45805349_26681_25941	pfam00078_60392921	69.636	247	75	0	26681	25941	1	247	1.21e-109	350	40092	257	chr14:45785258-45785349
NC_000002.11_chr2:197900520-197940608_30163_30900	pfam00078_75038903	67.073	246	81	0	30163	30900	1	246	1.37e-109	350	40089	257	chr2:197920520-197920608
NC_000010.10_chr10:66858195-66898276_4981_5751	pfam00078_126296	64.591	257	91	0	4981	5751	1	257	1.47e-109	349	40082	257	chr10:66878195-66878276
NC_000007.13_chr7:136507704-136547809_11769_12461	pfam00078_75038903	71.429	231	66	0	11769	12461	1	231	1.48e-109	349	40106	257	chr7:136527704-136527809
NC_000006.11_chr6:65088170-65128269_15024_15722	pfam00078_75038903	70.815	233	68	0	15024	15722	1	233	1.54e-109	349	40100	257	chr6:65108170-65108269
NC_000023.10_chrX:125203611-125243712_36991_36302	pfam00078_75038903	70.87	230	67	0	36991	36302	1	230	1.63e-109	349	40102	257	chrX:125223611-125223712
NC_000023.10_chrX:63873392-63913491_38949_38179	pfam00078_126296	66.926	257	85	0	38949	38179	1	257	1.71e-109	349	40100	257	chrX:63893392-63893491
NC_000014.8_chr14:71474858-71514956_29574_28873	pfam00078_126296	70.513	234	69	0	29574	28873	24	257	1.76e-109	349	40099	257	chr14:71494858-71494956
NC_000007.13_chr7:63185485-63225695_11001_11702	pfam00078_126296	71.795	234	66	0	11001	11702	1	234	1.8e-109	349	40211	257	chr7:63205485-63205695
NC_000007.13_chr7:63184874-63225414_11612_12313	pfam00078_126296	71.795	234	66	0	11612	12313	1	234	1.82e-109	349	40541	257	chr7:63204874-63205414
NC_000014.8_chr14:45765258-45805349_26681_25938	pfam00078_75038903	67.339	248	81	0	26681	25938	1	248	1.83e-109	349	40092	257	chr14:45785258-45785349
NC_000007.13_chr7:86839108-86879181_31877_32584	pfam00078_126296	72.881	236	64	0	31877	32584	1	236	1.92e-109	349	40074	257	chr7:86859108-86859181
NC_000006.11_chr6:129070093-129110173_27762_26992	pfam00078_126296	64.981	257	90	0	27762	26992	1	257	2.02e-109	349	40081	257	chr6:129090093-129090173
NC_000006.11_chr6:129095298-129135403_2557_1787	pfam00078_126296	64.981	257	90	0	2557	1787	1	257	2.02e-109	349	40106	257	chr6:129115298-129115403
NC_000023.10_chrX:76057129-76097206_8549_9292	pfam00078_126296	66.935	248	82	0	8549	9292	10	257	2.08e-109	349	40078	257	chrX:76077129-76077206
NC_000012.11_chr12:58693934-58734029_32662_32153	pfam00078_52001473	97.647	170	4	0	32662	32153	1	170	2.31e-109	345	40096	170	chr12:58713934-58714029
NC_000011.9_chr11:14610154-14650245_8605_7862	pfam00078_60392921	67.742	248	80	0	8605	7862	10	257	2.36e-109	349	40092	257	chr11:14630154-14630245
NC_000002.11_chr2:160664674-160704758_17465_18232	pfam00078_126296	66.537	257	85	1	17465	18232	1	257	2.55e-109	349	40085	257	chr2:160684674-160684758
NC_000023.10_chrX:84197183-84237267_25691_24927	pfam00078_126296	67.188	256	83	1	25691	24927	2	257	3.43e-109	348	40085	257	chrX:84217183-84217267
NC_000011.9_chr11:28216827-28256925_23774_23004	pfam00078_126296	65.37	257	89	0	23774	23004	1	257	4.09e-109	348	40099	257	chr11:28236827-28236925
NC_000008.10_chr8:63190951-63231023_12319_11576	pfam00078_126296	68.675	249	77	1	12319	11576	9	257	4.25e-109	348	40073	257	chr8:63210951-63211023
NC_000004.11_chr4:165761005-165801116_21650_22420	pfam00078_126296	69.65	257	78	0	21650	22420	1	257	4.42e-109	348	40112	257	chr4:165781005-165781116
NC_000009.11_chr9:67304676-67344774_1632_2342	pfam00078_126296	69.62	237	72	0	1632	2342	17	253	4.91e-109	348	40099	257	chr9:67324676-67324774
NC_000012.11_chr12:28650582-28690658_24413_23649	pfam00078_126296	64.706	255	90	0	24413	23649	3	257	5.79e-109	348	40077	257	chr12:28670582-28670658
NC_000002.11_chr2:110958450-110998545_27761_26991	pfam00078_126296	66.148	257	87	0	27761	26991	1	257	5.96e-109	348	40096	257	chr2:110978450-110978545
NC_000012.11_chr12:17603593-17643669_24891_24202	pfam00078_75038903	71.304	230	66	0	24891	24202	1	230	6.95e-109	347	40077	257	chr12:17623593-17623669
NC_000008.10_chr8:60440291-60480420_8777_9538	pfam00078_60392921	67.451	255	82	1	8777	9538	3	257	7.17e-109	347	40130	257	chr8:60460291-60460420
NC_000013.10_chr13:55458564-55498681_36963_37730	pfam00078_126296	65.234	256	88	1	36963	37730	1	255	9.86e-109	347	40118	257	chr13:55478564-55478681
NC_000023.10_chrX:27747439-27787530_32900_33670	pfam00078_126296	68.872	257	80	0	32900	33670	1	257	1.16e-108	347	40092	257	chrX:27767439-27767530
NC_000012.11_chr12:40052879-40092959_7484_6789	pfam00078_126296	72.222	234	63	1	7484	6789	1	234	1.36e-108	347	40081	257	chr12:40072879-40072959
NC_000001.10_chr1:248445138-248485237_16510_15821	pfam00078_75038903	71.739	230	65	0	16510	15821	1	230	1.49e-108	347	40100	257	chr1:248465138-248465237
NC_000023.10_chrX:82940610-82980717_8795_8025	pfam00078_126296	64.981	257	90	0	8795	8025	1	257	1.58e-108	347	40108	257	chrX:82960610-82960717
NC_000018.9_chr18:77966506-78006644_27398_28105	pfam00078_126296	70.339	236	70	0	27398	28105	1	236	1.85e-108	346	40139	257	chr18:77986506-77986644
NC_000018.9_chr18:77970871-78010986_23033_23740	pfam00078_126296	70.339	236	70	0	23033	23740	1	236	1.85e-108	346	40116	257	chr18:77990871-77990986
NC_000014.8_chr14:34653039-34693178_11628_10912	pfam00078_126296	68.619	239	75	0	11628	10912	19	257	2.04e-108	346	40140	257	chr14:34673039-34673178
NC_000007.13_chr7:88456025-88496140_30334_29621	pfam00078_126296	70.168	238	71	0	30334	29621	20	257	2.18e-108	346	40116	257	chr7:88476025-88476140
NC_000006.11_chr6:61937196-61977266_38133_38876	pfam00078_126296	67.339	248	81	0	38133	38876	10	257	2.31e-108	346	40071	257	chr6:61957196-61957266
NC_000021.8_chr21:14939765-14979840_10329_11033	pfam00078_60392921	71.915	235	66	0	10329	11033	1	235	2.37e-108	346	40076	257	chr21:14959765-14959840
NC_000004.11_chr4:83038480-83078595_38303_39073	pfam00078_75038903	64.591	257	91	0	38303	39073	1	257	2.4e-108	346	40116	257	chr4:83058480-83058595
NC_000004.11_chr4:124229924-124270004_24343_23612	pfam00078_126296	67.213	244	80	0	24343	23612	14	257	2.97e-108	346	40081	257	chr4:124249924-124250004
NC_000004.11_chr4:179877657-179917750_31724_30981	pfam00078_126296	67.742	248	79	1	31724	30981	11	257	3.17e-108	345	40094	257	chr4:179897657-179897750
NC_000004.11_chr4:179904883-179944998_4498_3755	pfam00078_126296	67.742	248	79	1	4498	3755	11	257	3.18e-108	345	40116	257	chr4:179924883-179924998
NC_000008.10_chr8:117380286-117420362_26359_27129	pfam00078_126296	68.872	257	80	0	26359	27129	1	257	3.33e-108	345	40077	257	chr8:117400286-117400362
NC_000007.13_chr7:103819810-103859926_34040_34744	pfam00078_60392921	72.34	235	65	0	34040	34744	1	235	3.53e-108	345	40117	257	chr7:103839810-103839926
NC_000001.10_chr1:158276966-158317070_9935_9207	pfam00078_60392921	69.136	243	75	0	9935	9207	15	257	4e-108	345	40105	257	chr1:158296966-158297070
NC_000023.10_chrX:104109001-104149105_27970_27272	pfam00078_126296	70.815	233	68	0	27970	27272	1	233	4e-108	345	40105	257	chrX:104129001-104129105
NC_000006.11_chr6:57822543-57862625_6406_7098	pfam00078_126296	70.13	231	69	0	6406	7098	27	257	4.04e-108	345	40083	257	chr6:57842543-57842625
NC_000003.11_chr3:140305836-140345934_38795_39487	pfam00078_126296	72.222	234	62	1	38795	39487	1	234	4.16e-108	345	40099	257	chr3:140325836-140325934
NC_000011.9_chr11:51111123-51151234_36229_36975	pfam00078_126296	67.47	249	81	0	36229	36975	9	257	4.33e-108	345	40112	257	chr11:51131123-51131234
NC_000008.10_chr8:88793223-88833314_15922_16665	pfam00078_75038903	67.339	248	81	0	15922	16665	10	257	4.63e-108	345	40092	257	chr8:88813223-88813314
NC_000001.10_chr1:54872592-54912701_38841_38137	pfam00078_60392921	71.489	235	67	0	38841	38137	1	235	5.78e-108	345	40110	257	chr1:54892592-54892701
NC_000001.10_chr1:83697956-83738079_34863_35573	pfam00078_126296	70.464	237	69	1	34863	35573	1	236	6.25e-108	345	40124	257	chr1:83717956-83718079
NC_000006.11_chr6:109959878-109999987_10086_10793	pfam00078_60392921	72.458	236	65	0	10086	10793	1	236	6.49e-108	345	40110	257	chr6:109979878-109979987
NC_000004.11_chr4:73711975-73752054_35004_34240	pfam00078_126296	65.759	257	86	1	35004	34240	1	257	6.61e-108	345	40080	257	chr4:73731975-73732054
NC_000004.11_chr4:73723406-73763477_23573_22809	pfam00078_126296	65.759	257	86	1	23573	22809	1	257	6.61e-108	345	40072	257	chr4:73743406-73743477
NC_000013.10_chr13:76504393-76544495_25318_26022	pfam00078_60392921	71.915	235	66	0	25318	26022	1	235	6.68e-108	345	40103	257	chr13:76524393-76524495
NC_000005.9_chr5:93918356-93958432_4061_4831	pfam00078_126296	66.537	257	86	0	4061	4831	1	257	6.81e-108	345	40077	257	chr5:93938356-93938432
NC_000014.8_chr14:24565805-24605922_15736_15095	pfam00078_126296	76.636	214	50	0	15736	15095	1	214	7.88e-108	344	40118	257	chr14:24585805-24585922
NC_000005.9_chr5:23877-63984_38835_38128	pfam00078_126296	70.763	236	69	0	38835	38128	1	236	8.03e-108	344	40108	257	chr5:43877-43984
NC_000002.11_chr2:179896573-179936647_31827_31123	pfam00078_126296	72.034	236	65	1	31827	31123	1	236	8.84e-108	344	40075	257	chr2:179916573-179916647
NC_000003.11_chr3:94723927-94764022_9605_8910	pfam00078_126296	71.121	232	67	0	9605	8910	1	232	9.83e-108	344	40096	257	chr3:94743927-94744022
NC_000019.9_chr19:28131989-28172077_2237_1722	pfam00078_52001473	96.512	172	3	1	2237	1722	1	169	1.02e-107	340	40089	170	chr19:28151989-28152077
NC_000008.10_chr8:74132336-74172491_34327_33623	pfam00078_75038903	69.362	235	72	0	34327	33623	1	235	1.02e-107	344	40156	257	chr8:74152336-74152491
NC_000013.10_chr13:76504393-76544495_25318_26007	pfam00078_75038903	70.435	230	68	0	25318	26007	1	230	1.25e-107	344	40103	257	chr13:76524393-76524495
NC_000001.10_chr1:66122598-66162703_26535_25828	pfam00078_126296	70.339	236	70	0	26535	25828	1	236	1.33e-107	344	40106	257	chr1:66142598-66142703
NC_000001.10_chr1:66139469-66179581_9664_8957	pfam00078_126296	70.339	236	70	0	9664	8957	1	236	1.33e-107	344	40113	257	chr1:66159469-66159581
NC_000015.9_chr15:99913995-99954100_5239_4538	pfam00078_126296	70.94	234	68	0	5239	4538	3	236	1.83e-107	343	40106	257	chr15:99933995-99934100
NC_000007.13_chr7:103819810-103859926_34040_34726	pfam00078_75038903	71.179	229	66	0	34040	34726	1	229	2.22e-107	343	40117	257	chr7:103839810-103839926
NC_000003.11_chr3:67436037-67476120_11079_11783	pfam00078_75038903	69.362	235	72	0	11079	11783	1	235	2.46e-107	343	40084	257	chr3:67456037-67456120
NC_000011.9_chr11:54733799-54773910_3885_3139	pfam00078_126296	67.068	249	82	0	3885	3139	9	257	2.61e-107	343	40112	257	chr11:54753799-54753910
NC_000004.11_chr4:179877657-179917750_31721_30981	pfam00078_60392921	68.826	247	76	1	31721	30981	12	257	2.69e-107	343	40094	257	chr4:179897657-179897750
NC_000004.11_chr4:179904883-179944998_4495_3755	pfam00078_60392921	68.826	247	76	1	4495	3755	12	257	2.69e-107	343	40116	257	chr4:179924883-179924998
NC_000008.10_chr8:24697009-24737081_3733_4500	pfam00078_126296	64.981	257	89	1	3733	4500	1	257	2.69e-107	343	40073	257	chr8:24717009-24717081
NC_000002.11_chr2:215487049-215527163_12533_11829	pfam00078_60392921	71.064	235	68	0	12533	11829	1	235	3.17e-107	343	40115	257	chr2:215507049-215507163
NC_000014.8_chr14:24460310-24500400_37135_37839	pfam00078_60392921	70.638	235	69	0	37135	37839	1	235	3.32e-107	343	40091	257	chr14:24480310-24480400
NC_000011.9_chr11:58058676-58098799_15422_14661	pfam00078_75038903	65.354	254	88	0	15422	14661	1	254	3.66e-107	343	40124	257	chr11:58078676-58078799
NC_000014.8_chr14:24460310-24500400_37135_37824	pfam00078_75038903	69.565	230	70	0	37135	37824	1	230	4.03e-107	342	40091	257	chr14:24480310-24480400
NC_000021.8_chr21:14939765-14979840_10329_11018	pfam00078_75038903	70.435	230	68	0	10329	11018	1	230	4.07e-107	342	40076	257	chr21:14959765-14959840
NC_000005.9_chr5:98668041-98708203_9773_9114	pfam00078_126296	74.545	220	56	0	9773	9114	1	220	4.2e-107	342	40163	257	chr5:98688041-98688203
NC_000001.10_chr1:248445138-248485237_16510_15806	pfam00078_60392921	71.915	235	66	0	16510	15806	1	235	4.23e-107	342	40100	257	chr1:248465138-248465237
NC_000009.11_chr9:67304676-67344774_1635_2342	pfam00078_75038903	68.644	236	74	0	1635	2342	18	253	4.23e-107	342	40099	257	chr9:67324676-67324774
NC_000012.11_chr12:28650582-28690658_24392_23649	pfam00078_75038903	65.726	248	85	0	24392	23649	10	257	4.99e-107	342	40077	257	chr12:28670582-28670658
NC_000002.11_chr2:118858073-118898174_38992_38357	pfam00078_126296	75.943	212	51	0	38992	38357	1	212	5.55e-107	342	40102	257	chr2:118878073-118878174
NC_000005.9_chr5:135308983-135349083_11715_11011	pfam00078_60392921	70.638	235	69	0	11715	11011	1	235	5.77e-107	342	40101	257	chr5:135328983-135329083
NC_000006.11_chr6:25144688-25184792_17378_18085	pfam00078_60392921	72.034	236	65	1	17378	18085	1	235	6.06e-107	342	40105	257	chr6:25164688-25164792
NC_000010.10_chr10:45871800-45911894_36760_37449	pfam00078_75038903	70	230	69	0	36760	37449	1	230	6.17e-107	342	40095	257	chr10:45891800-45891894
NC_000015.9_chr15:56335056-56375199_25705_25004	pfam00078_126296	69.658	234	71	0	25705	25004	24	257	6.74e-107	342	40144	257	chr15:56355056-56355199
NC_000003.11_chr3:111207753-111247847_1362_2117	pfam00078_75038903	66.667	252	81	1	1362	2117	9	257	6.86e-107	342	40095	257	chr3:111227753-111227847
NC_000015.9_chr15:76359056-76399159_28894_28127	pfam00078_126296	66.537	257	85	1	28894	28127	1	257	7.79e-107	342	40104	257	chr15:76379056-76379159
NC_000018.9_chr18:22284182-22324319_9094_8387	pfam00078_60392921	72.034	236	65	1	9094	8387	1	235	8.18e-107	342	40138	257	chr18:22304182-22304319
NC_000003.11_chr3:35833458-35873539_29185_28415	pfam00078_126296	66.284	261	80	4	29185	28415	1	257	8.41e-107	342	40082	257	chr3:35853458-35853539
NC_000007.13_chr7:13091397-13131468_35469_34774	pfam00078_60392921	72.103	233	64	1	35469	34774	3	235	8.99e-107	342	40072	257	chr7:13111397-13111468
NC_000007.13_chr7:13124495-13164624_2371_1676	pfam00078_60392921	72.103	233	64	1	2371	1676	3	235	9.01e-107	342	40130	257	chr7:13144495-13144624
NC_000007.13_chr7:13122433-13162701_4433_3738	pfam00078_60392921	72.103	233	64	1	4433	3738	3	235	9.04e-107	342	40269	257	chr7:13142433-13142701
NC_000013.10_chr13:66249216-66289328_11636_12292	pfam00078_126296	74.429	219	56	0	11636	12292	1	219	1.06e-106	341	40113	257	chr13:66269216-66269328
NC_000023.10_chrX:104109001-104149105_27970_27281	pfam00078_75038903	69.565	230	70	0	27970	27281	1	230	1.25e-106	341	40105	257	chrX:104129001-104129105
NC_000001.10_chr1:54872592-54912701_38841_38152	pfam00078_75038903	69.13	230	71	0	38841	38152	1	230	1.27e-106	341	40110	257	chr1:54892592-54892701
NC_000011.9_chr11:93597780-93637859_34608_35345	pfam00078_60392921	68.293	246	78	0	34608	35345	12	257	1.3e-106	341	40080	257	chr11:93617780-93617859
NC_000005.9_chr5:64230463-64270589_1953_1189	pfam00078_126296	64.314	255	91	0	1953	1189	3	257	1.33e-106	341	40127	257	chr5:64250463-64250589
NC_000002.11_chr2:165133227-165173378_14975_15730	pfam00078_126296	65.079	252	88	0	14975	15730	1	252	1.34e-106	341	40152	257	chr2:165153227-165153378
NC_000007.13_chr7:130306902-130347003_13172_12414	pfam00078_126296	65.759	257	84	2	13172	12414	1	257	1.38e-106	341	40102	257	chr7:130326902-130327003
NC_000007.13_chr7:13091397-13131468_35451_34774	pfam00078_75038903	71.681	226	64	0	35451	34774	10	235	1.4e-106	341	40072	257	chr7:13111397-13111468
NC_000007.13_chr7:13124495-13164624_2353_1676	pfam00078_75038903	71.681	226	64	0	2353	1676	10	235	1.4e-106	341	40130	257	chr7:13144495-13144624
NC_000007.13_chr7:13122433-13162701_4415_3738	pfam00078_75038903	71.681	226	64	0	4415	3738	10	235	1.41e-106	341	40269	257	chr7:13142433-13142701
NC_000003.11_chr3:177349058-177389152_30588_29935	pfam00078_126296	75.229	218	54	0	30588	29935	1	218	1.55e-106	341	40095	257	chr3:177369058-177369152
NC_000023.10_chrX:116769210-116809289_32755_32009	pfam00078_126296	65.49	255	82	2	32755	32009	1	255	1.72e-106	341	40080	257	chrX:116789210-116789289
NC_000006.11_chr6:6420227-6460305_7769_8512	pfam00078_126296	67.339	248	81	0	7769	8512	10	257	1.88e-106	340	40079	257	chr6:6440227-6440305
NC_000005.9_chr5:23877-63984_38835_38131	pfam00078_60392921	71.915	235	66	0	38835	38131	1	235	1.95e-106	340	40108	257	chr5:43877-43984
NC_000007.13_chr7:91617070-91657167_17512_16787	pfam00078_126296	66.529	242	81	0	17512	16787	16	257	2.37e-106	340	40098	257	chr7:91637070-91637167
NC_000016.9_chr16:66497581-66537675_35943_36662	pfam00078_60392921	71.25	240	64	1	35943	36662	1	235	2.58e-106	340	40095	257	chr16:66517581-66517675
NC_000001.10_chr1:211540375-211580567_37737_37048	pfam00078_126296	71.304	230	66	0	37737	37048	7	236	3.11e-106	340	40193	257	chr1:211560375-211560567
NC_000005.9_chr5:96632426-96672541_6729_5989	pfam00078_126296	66.802	247	82	0	6729	5989	9	255	3.13e-106	340	40116	257	chr5:96652426-96652541
NC_000023.10_chrX:76057129-76097206_8558_9292	pfam00078_60392921	67.755	245	79	0	8558	9292	13	257	3.41e-106	340	40078	257	chrX:76077129-76077206
NC_000004.11_chr4:55672723-55712841_4198_4968	pfam00078_60392921	69.261	257	79	0	4198	4968	1	257	3.84e-106	340	40119	257	chr4:55692723-55692841
NC_000002.11_chr2:211834500-211874597_11513_10731	pfam00078_126296	63.985	261	90	1	11513	10731	1	257	4.1e-106	340	40098	257	chr2:211854500-211854597
NC_000018.9_chr18:22284182-22324319_9094_8435	pfam00078_75038903	71.818	220	62	0	9094	8435	1	220	4.99e-106	339	40138	257	chr18:22304182-22304319
NC_000005.9_chr5:32727054-32767152_31121_30441	pfam00078_126296	71.366	227	65	0	31121	30441	10	236	5.49e-106	339	40099	257	chr5:32747054-32747152
NC_000006.11_chr6:95554477-95594573_26019_25252	pfam00078_126296	64.591	257	90	1	26019	25252	1	257	5.76e-106	339	40097	257	chr6:95574477-95574573
NC_000001.10_chr1:179411857-179451963_19819_19055	pfam00078_126296	64.202	257	90	1	19819	19055	1	257	5.87e-106	339	40107	257	chr1:179431857-179431963
NC_000002.11_chr2:63422344-63462468_18933_19703	pfam00078_75038903	66.148	257	87	0	18933	19703	1	257	5.93e-106	339	40125	257	chr2:63442344-63442468
NC_000024.9_chrY:21565599-21605684_34987_35739	pfam00078_126296	64.94	251	88	0	34987	35739	7	257	7.05e-106	339	40086	257	chrY:21585599-21585684
NC_000005.9_chr5:64230463-64270589_1956_1189	pfam00078_60392921	65.234	256	89	0	1956	1189	2	257	7.55e-106	339	40127	257	chr5:64250463-64250589
NC_000011.9_chr11:7918499-7958587_25803_25156	pfam00078_126296	75	216	54	0	25803	25156	1	216	8.81e-106	338	40089	257	chr11:7938499-7938587
NC_000005.9_chr5:82225206-82265327_18293_18982	pfam00078_75038903	70.87	230	67	0	18293	18982	1	230	8.81e-106	338	40122	257	chr5:82245206-82245327
NC_000004.11_chr4:105019975-105060074_37604_36897	pfam00078_126296	69.068	236	73	0	37604	36897	1	236	9.07e-106	338	40100	257	chr4:105039975-105040074
NC_000006.11_chr6:77186236-77226360_10712_9972	pfam00078_126296	66.397	247	83	0	10712	9972	11	257	9.34e-106	338	40125	257	chr6:77206236-77206360
NC_000002.11_chr2:215487049-215527163_12533_11844	pfam00078_75038903	69.13	230	71	0	12533	11844	1	230	1.04e-105	338	40115	257	chr2:215507049-215507163
NC_000005.9_chr5:57327802-57367946_21709_21017	pfam00078_126296	69.264	231	71	0	21709	21017	27	257	1.09e-105	338	40145	257	chr5:57347802-57347946
NC_000005.9_chr5:57344723-57384830_4788_4096	pfam00078_126296	69.264	231	71	0	4788	4096	27	257	1.09e-105	338	40108	257	chr5:57364723-57364830
NC_000006.11_chr6:77186236-77226360_10706_9972	pfam00078_60392921	68.163	245	78	0	10706	9972	13	257	1.13e-105	338	40125	257	chr6:77206236-77206360
NC_000002.11_chr2:18185728-18225805_10043_9288	pfam00078_126296	65.637	259	79	3	10043	9288	2	257	1.15e-105	338	40078	257	chr2:18205728-18205805
NC_000009.11_chr9:127769617-127809694_6361_7008	pfam00078_126296	75	216	54	0	6361	7008	1	216	1.19e-105	338	40078	257	chr9:127789617-127789694
NC_000003.11_chr3:170564471-170604546_34154_33603	pfam00078_126296	66.848	184	61	0	34154	33603	74	257	1.2e-105	262	40076	257	chr3:170584471-170584546
NC_000003.11_chr3:170564471-170604546_34374_34147	pfam00078_126296	85.526	76	11	0	34374	34147	1	76	1.2e-105	142	40076	257	chr3:170584471-170584546
NC_000023.10_chrX:51361278-51401369_8349_9029	pfam00078_126296	71.806	227	64	0	8349	9029	1	227	1.24e-105	338	40092	257	chrX:51381278-51381369
NC_000001.10_chr1:33670165-33710290_4854_4159	pfam00078_126296	71.245	233	65	2	4854	4159	1	232	1.3e-105	338	40126	257	chr1:33690165-33690290
NC_000012.11_chr12:88062181-88102259_30337_29591	pfam00078_75038903	69.076	249	77	0	30337	29591	9	257	1.3e-105	338	40079	257	chr12:88082181-88082259
NC_000004.11_chr4:124229924-124270004_24358_23612	pfam00078_75038903	63.052	249	92	0	24358	23612	9	257	1.39e-105	338	40081	257	chr4:124249924-124250004
NC_000002.11_chr2:148977117-149017226_9040_8351	pfam00078_126296	70.87	230	67	0	9040	8351	7	236	1.43e-105	338	40110	257	chr2:148997117-148997226
NC_000005.9_chr5:23877-63984_38835_38146	pfam00078_75038903	70	230	69	0	38835	38146	1	230	1.43e-105	338	40108	257	chr5:43877-43984
NC_000016.9_chr16:66497581-66537675_35943_36647	pfam00078_75038903	69.787	235	66	1	35943	36647	1	230	1.44e-105	338	40095	257	chr16:66517581-66517675
NC_000006.11_chr6:25144688-25184792_17378_18070	pfam00078_75038903	70.13	231	68	1	17378	18070	1	230	1.93e-105	338	40105	257	chr6:25164688-25164792
NC_000009.11_chr9:25756929-25797024_10610_11380	pfam00078_75038903	64.202	257	92	0	10610	11380	1	257	2.14e-105	337	40096	257	chr9:25776929-25777024
NC_000007.13_chr7:63185485-63225695_11001_11726	pfam00078_60392921	69.959	243	72	1	11001	11726	1	243	2.35e-105	337	40211	257	chr7:63205485-63205695
NC_000005.9_chr5:32727054-32767152_31121_30444	pfam00078_60392921	72.566	226	62	0	31121	30444	10	235	2.36e-105	337	40099	257	chr5:32747054-32747152
NC_000007.13_chr7:63184874-63225414_11612_12337	pfam00078_60392921	69.959	243	72	1	11612	12337	1	243	2.36e-105	337	40541	257	chr7:63204874-63205414
NC_000005.9_chr5:82225206-82265327_18293_19000	pfam00078_126296	69.915	236	71	0	18293	19000	1	236	2.43e-105	337	40122	257	chr5:82245206-82245327
NC_000024.9_chrY:8813694-8853785_10877_11572	pfam00078_126296	70.69	232	68	0	10877	11572	1	232	2.43e-105	337	40092	257	chrY:8833694-8833785
NC_000015.9_chr15:99913995-99954100_5239_4541	pfam00078_60392921	70.815	233	68	0	5239	4541	3	235	2.58e-105	337	40106	257	chr15:99933995-99934100
NC_000001.10_chr1:78284045-78324185_38028_37285	pfam00078_126296	72.691	249	67	1	38028	37285	1	249	3.07e-105	337	40141	257	chr1:78304045-78304185
NC_000010.10_chr10:45871800-45911894_36760_37464	pfam00078_60392921	70.213	235	70	0	36760	37464	1	235	3.16e-105	337	40095	257	chr10:45891800-45891894
NC_000011.9_chr11:127619071-127659145_30016_29381	pfam00078_126296	75	212	53	0	30016	29381	1	212	4.02e-105	337	40075	257	chr11:127639071-127639145
NC_000011.9_chr11:127623734-127663826_25353_24718	pfam00078_126296	75	212	53	0	25353	24718	1	212	4.02e-105	337	40093	257	chr11:127643734-127643826
NC_000002.11_chr2:95919336-95959423_988_299	pfam00078_75038903	69.565	230	70	0	988	299	1	230	4.1e-105	337	40088	257	chr2:95939336-95939423
NC_000018.9_chr18:77970871-78010986_23033_23725	pfam00078_75038903	69.264	231	71	0	23033	23725	1	231	4.34e-105	337	40116	257	chr18:77990871-77990986
NC_000018.9_chr18:77966506-78006644_27398_28090	pfam00078_75038903	69.264	231	71	0	27398	28090	1	231	4.35e-105	337	40139	257	chr18:77986506-77986644
NC_000013.10_chr13:69572301-69612390_33388_32729	pfam00078_126296	72.273	220	61	0	33388	32729	1	220	4.83e-105	337	40090	257	chr13:69592301-69592390
NC_000010.10_chr10:60945398-60985541_1749_1051	pfam00078_126296	69.957	233	70	0	1749	1051	25	257	5.02e-105	337	40144	257	chr10:60965398-60965541
NC_000002.11_chr2:18046031-18086141_25156_24389	pfam00078_126296	67.442	258	81	3	25156	24389	1	257	5.07e-105	337	40111	257	chr2:18066031-18066141
NC_000002.11_chr2:95919336-95959423_988_284	pfam00078_60392921	70.638	235	69	0	988	284	1	235	5.74e-105	336	40088	257	chr2:95939336-95939423
NC_000023.10_chrX:63853537-63893623_1615_911	pfam00078_126296	69.362	235	72	0	1615	911	2	236	5.8e-105	336	40087	257	chrX:63873537-63873623
NC_000011.9_chr11:127619071-127659145_30016_29324	pfam00078_75038903	68.398	231	64	1	30016	29324	1	222	6.51e-105	336	40075	257	chr11:127639071-127639145
NC_000011.9_chr11:127623734-127663826_25353_24661	pfam00078_75038903	68.398	231	64	1	25353	24661	1	222	6.51e-105	336	40093	257	chr11:127643734-127643826
NC_000001.10_chr1:33670165-33710290_4854_4147	pfam00078_60392921	70.464	237	68	2	4854	4147	1	236	6.52e-105	336	40126	257	chr1:33690165-33690290
NC_000023.10_chrX:87049989-87090092_29939_30472	pfam00078_126296	78.09	178	39	0	29939	30472	1	178	7.34e-105	298	40104	257	chrX:87069989-87070092
NC_000023.10_chrX:87049989-87090092_30445_30708	pfam00078_126296	57.955	88	37	0	30445	30708	170	257	7.34e-105	103	40104	257	chrX:87069989-87070092
NC_000011.9_chr11:73205156-73245268_8607_9329	pfam00078_126296	68.05	241	77	0	8607	9329	17	257	8.54e-105	336	40113	257	chr11:73225156-73225268
NC_000012.11_chr12:43084463-43124591_31634_30954	pfam00078_126296	71.806	227	64	0	31634	30954	10	236	8.55e-105	336	40129	257	chr12:43104463-43104591
NC_000005.9_chr5:89313588-89353688_24282_23512	pfam00078_126296	68.482	257	81	0	24282	23512	1	257	8.71e-105	336	40101	257	chr5:89333588-89333688
NC_000007.13_chr7:56872611-56912765_35985_35260	pfam00078_60392921	69.547	243	73	1	35985	35260	1	243	9.06e-105	336	40155	257	chr7:56892611-56892765
NC_000007.13_chr7:56872331-56912535_36265_35540	pfam00078_60392921	69.547	243	73	1	36265	35540	1	243	9.07e-105	336	40205	257	chr7:56892331-56892535
NC_000015.9_chr15:51885459-51925583_1322_2098	pfam00078_126296	64.865	259	89	1	1322	2098	1	257	9.32e-105	336	40125	257	chr15:51905459-51905583
NC_000018.9_chr18:77966506-78006644_27398_28102	pfam00078_60392921	70.638	235	69	0	27398	28102	1	235	1.07e-104	335	40139	257	chr18:77986506-77986644
NC_000018.9_chr18:77970871-78010986_23033_23737	pfam00078_60392921	70.638	235	69	0	23033	23737	1	235	1.07e-104	335	40116	257	chr18:77990871-77990986
NC_000007.13_chr7:33405307-33445458_39576_38875	pfam00078_126296	68.803	234	73	0	39576	38875	24	257	1.35e-104	335	40152	257	chr7:33425307-33425458
NC_000001.10_chr1:66122598-66162703_26535_25843	pfam00078_75038903	68.398	231	73	0	26535	25843	1	231	1.68e-104	335	40106	257	chr1:66142598-66142703
NC_000001.10_chr1:66139469-66179581_9664_8972	pfam00078_75038903	68.398	231	73	0	9664	8972	1	231	1.68e-104	335	40113	257	chr1:66159469-66159581
NC_000002.11_chr2:118313726-118353828_38737_38090	pfam00078_126296	74.074	216	56	0	38737	38090	1	216	1.85e-104	335	40103	257	chr2:118333726-118333828
NC_000011.9_chr11:7918499-7958587_25803_25078	pfam00078_60392921	69.008	242	75	0	25803	25078	1	242	2.12e-104	335	40089	257	chr11:7938499-7938587
NC_000001.10_chr1:217526740-217566838_4791_4150	pfam00078_126296	74.766	214	54	0	4791	4150	1	214	2.29e-104	335	40099	257	chr1:217546740-217546838
NC_000010.10_chr10:91691178-91731387_2602_1928	pfam00078_126296	72	225	63	0	2602	1928	3	227	2.55e-104	334	40210	257	chr10:91711178-91711387
NC_000003.11_chr3:94990058-95030134_14226_13456	pfam00078_126296	67.315	257	84	0	14226	13456	1	257	2.72e-104	334	40077	257	chr3:95010058-95010134
NC_000007.13_chr7:54895189-54935295_24679_23909	pfam00078_126296	59.922	257	103	0	24679	23909	1	257	2.8e-104	334	40107	257	chr7:54915189-54915295
NC_000001.10_chr1:83697956-83738079_34863_35570	pfam00078_60392921	70.339	236	69	1	34863	35570	1	235	3.24e-104	334	40124	257	chr1:83717956-83718079
NC_000007.13_chr7:86839108-86879181_31877_32581	pfam00078_75038903	68.936	235	73	0	31877	32581	1	235	3.78e-104	334	40074	257	chr7:86859108-86859181
NC_000005.9_chr5:42520473-42560592_16288_15557	pfam00078_126296	71.721	244	69	0	16288	15557	1	244	5.63e-104	333	40120	257	chr5:42540473-42540592
NC_000006.11_chr6:6420227-6460305_7754_8512	pfam00078_60392921	66.798	253	84	0	7754	8512	5	257	6.82e-104	333	40079	257	chr6:6440227-6440305
NC_000012.11_chr12:46686946-46727062_16348_15605	pfam00078_126296	64.113	248	89	0	16348	15605	10	257	6.89e-104	333	40117	257	chr12:46706946-46707062
NC_000004.11_chr4:21038694-21078778_37061_36300	pfam00078_126296	63.32	259	88	2	37061	36300	1	257	7.44e-104	333	40085	257	chr4:21058694-21058778
NC_000001.10_chr1:211540375-211580567_37737_37051	pfam00078_75038903	68.559	229	72	0	37737	37051	7	235	7.76e-104	333	40193	257	chr1:211560375-211560567
NC_000021.8_chr21:30051044-30091142_1849_2502	pfam00078_126296	73.394	218	58	0	1849	2502	1	218	8.69e-104	333	40099	257	chr21:30071044-30071142
NC_000001.10_chr1:83697956-83738079_34863_35528	pfam00078_75038903	70.27	222	66	0	34863	35528	1	222	9.21e-104	333	40124	257	chr1:83717956-83718079
NC_000007.13_chr7:51619549-51659677_2728_2009	pfam00078_60392921	67.5	240	78	0	2728	2009	18	257	1.03e-103	333	40129	257	chr7:51639549-51639677
NC_000005.9_chr5:98668041-98708203_9773_9066	pfam00078_60392921	70.339	236	69	1	9773	9066	1	235	1.06e-103	333	40163	257	chr5:98688041-98688203
NC_000021.8_chr21:20241774-20281846_2832_2347	pfam00078_126296	66.667	162	54	0	2832	2347	96	257	1.12e-103	227	40073	257	chr21:20261774-20261846
NC_000021.8_chr21:20241774-20281846_3116_2832	pfam00078_126296	84.211	95	15	0	3116	2832	1	95	1.12e-103	171	40073	257	chr21:20261774-20261846
NC_000005.9_chr5:57327802-57367946_21712_21017	pfam00078_60392921	69.397	232	71	0	21712	21017	26	257	1.52e-103	332	40145	257	chr5:57347802-57347946
NC_000005.9_chr5:57344723-57384830_4791_4096	pfam00078_60392921	69.397	232	71	0	4791	4096	26	257	1.52e-103	332	40108	257	chr5:57364723-57364830
NC_000019.9_chr19:23119972-23160118_16013_16783	pfam00078_126296	62.646	257	96	0	16013	16783	1	257	1.58e-103	332	40147	257	chr19:23139972-23140118
NC_000002.11_chr2:162356955-162397055_38754_39383	pfam00078_126296	75.714	210	51	0	38754	39383	1	210	1.64e-103	332	40101	257	chr2:162376955-162377055
NC_000006.11_chr6:61980910-62021031_7249_8025	pfam00078_126296	65.637	259	87	2	7249	8025	1	257	1.68e-103	332	40122	257	chr6:62000910-62001031
NC_000017.10_chr17:39374414-39414482_2949_3713	pfam00078_126296	63.922	255	92	0	2949	3713	3	257	2.01e-103	332	40069	257	chr17:39394414-39394482
NC_000017.10_chr17:39367897-39408000_9466_10230	pfam00078_126296	63.922	255	92	0	9466	10230	3	257	2.02e-103	332	40104	257	chr17:39387897-39388000
NC_000017.10_chr17:39374558-39414772_2805_3569	pfam00078_126296	63.922	255	92	0	2805	3569	3	257	2.02e-103	332	40215	257	chr17:39394558-39394772
NC_000012.11_chr12:46686946-46727062_16363_15605	pfam00078_60392921	64.822	253	89	0	16363	15605	5	257	2.16e-103	332	40117	257	chr12:46706946-46707062
NC_000001.10_chr1:211540375-211580567_37722_37048	pfam00078_60392921	72.444	225	62	0	37722	37048	12	236	2.36e-103	332	40193	257	chr1:211560375-211560567
NC_000006.11_chr6:61937196-61977266_38118_38876	pfam00078_60392921	66.008	253	86	0	38118	38876	5	257	2.49e-103	332	40071	257	chr6:61957196-61957266
NC_000005.9_chr5:19480130-19520233_25792_25127	pfam00078_126296	71.622	222	63	0	25792	25127	1	222	2.57e-103	332	40104	257	chr5:19500130-19500233
NC_000006.11_chr6:86016440-86056547_3987_4616	pfam00078_126296	75.714	210	51	0	3987	4616	1	210	2.62e-103	332	40108	257	chr6:86036440-86036547
NC_000008.10_chr8:33045139-33085266_895_1665	pfam00078_126296	67.315	257	84	0	895	1665	1	257	2.62e-103	332	40128	257	chr8:33065139-33065266
NC_000003.11_chr3:94723927-94764022_9605_8898	pfam00078_60392921	69.915	236	71	0	9605	8898	1	236	2.67e-103	332	40096	257	chr3:94743927-94744022
NC_000012.11_chr12:88062181-88102259_30334_29591	pfam00078_60392921	69.355	248	76	0	30334	29591	10	257	2.8e-103	332	40079	257	chr12:88082181-88082259
NC_000023.10_chrX:30008236-30048324_22454_23155	pfam00078_126296	69.748	238	66	2	22454	23155	1	236	2.94e-103	331	40089	257	chrX:30028236-30028324
NC_000013.10_chr13:48126000-48166077_15695_16396	pfam00078_126296	67.521	234	76	0	15695	16396	1	234	3.2e-103	331	40078	257	chr13:48146000-48146077
NC_000005.9_chr5:82225206-82265327_18293_18997	pfam00078_60392921	71.064	235	68	0	18293	18997	1	235	3.64e-103	331	40122	257	chr5:82245206-82245327
NC_000004.11_chr4:113239551-113279684_2138_1374	pfam00078_126296	67.843	255	82	0	2138	1374	3	257	3.71e-103	331	40134	257	chr4:113259551-113259684
NC_000003.11_chr3:177349058-177389152_30588_29881	pfam00078_60392921	70.339	236	69	1	30588	29881	1	235	4.04e-103	331	40095	257	chr3:177369058-177369152
NC_000018.9_chr18:7158303-7198488_23387_24094	pfam00078_126296	66.525	236	79	0	23387	24094	1	236	4.42e-103	331	40186	257	chr18:7178303-7178488
NC_000001.10_chr1:244712392-244752494_16150_15446	pfam00078_126296	69.362	235	72	0	16150	15446	2	236	5.1e-103	331	40103	257	chr1:244732392-244732494
NC_000011.9_chr11:22637489-22677585_32880_32713	pfam00078_126296	53.571	56	26	0	32880	32713	200	255	5.57e-103	68.6	40097	257	chr11:22657489-22657585
NC_000011.9_chr11:22637489-22677585_33469_32888	pfam00078_126296	78.866	194	41	0	33469	32888	1	194	5.57e-103	327	40097	257	chr11:22657489-22657585
NC_000011.9_chr11:38509369-38549506_34210_33521	pfam00078_126296	69.068	236	67	1	34210	33521	1	236	5.73e-103	330	40138	257	chr11:38529369-38529506
NC_000023.10_chrX:51361278-51401369_8349_9032	pfam00078_75038903	68.86	228	71	0	8349	9032	1	228	6.49e-103	330	40092	257	chrX:51381278-51381369
NC_000002.11_chr2:160309635-160349744_19856_19119	pfam00078_126296	67.6	250	63	2	19856	19119	1	236	6.55e-103	330	40110	257	chr2:160329635-160329744
NC_000018.9_chr18:77044987-77085101_1863_1357	pfam00078_126296	66.864	169	56	0	1863	1357	89	257	6.81e-103	240	40115	257	chr18:77064987-77065101
NC_000018.9_chr18:77044987-77085101_2126_1869	pfam00078_126296	81.395	86	16	0	2126	1869	1	86	6.81e-103	155	40115	257	chr18:77064987-77065101
NC_000004.11_chr4:105019975-105060074_37604_36900	pfam00078_60392921	68.511	235	74	0	37604	36900	1	235	7.08e-103	330	40100	257	chr4:105039975-105040074
NC_000002.11_chr2:179896573-179936647_31827_31126	pfam00078_60392921	70.638	235	68	1	31827	31126	1	235	7.5e-103	330	40075	257	chr2:179916573-179916647
NC_000001.10_chr1:33670165-33710290_4854_4165	pfam00078_75038903	68.398	231	71	2	4854	4165	1	230	8.27e-103	330	40126	257	chr1:33690165-33690290
NC_000011.9_chr11:76911060-76951159_20685_20038	pfam00078_126296	73.272	217	57	1	20685	20038	1	217	9.55e-103	330	40100	257	chr11:76931060-76931159
NC_000021.8_chr21:30051044-30091142_1849_2556	pfam00078_60392921	69.915	236	70	1	1849	2556	1	235	1.02e-102	330	40099	257	chr21:30071044-30071142
NC_000009.11_chr9:127769617-127809694_6361_7086	pfam00078_60392921	68.595	242	76	0	6361	7086	1	242	1.29e-102	330	40078	257	chr9:127789617-127789694
NC_000007.13_chr7:45484465-45524567_20018_19347	pfam00078_126296	71.429	224	64	0	20018	19347	12	235	1.33e-102	330	40103	257	chr7:45504465-45504567
NC_000012.11_chr12:64544314-64584385_14615_15358	pfam00078_126296	64.516	248	88	0	14615	15358	10	257	1.49e-102	329	40072	257	chr12:64564314-64564385
NC_000007.13_chr7:51619549-51659677_2752_2009	pfam00078_75038903	64.919	248	87	0	2752	2009	10	257	1.52e-102	329	40129	257	chr7:51639549-51639677
NC_000005.9_chr5:113252410-113292533_15025_14390	pfam00078_126296	75	212	53	0	15025	14390	1	212	1.76e-102	329	40124	257	chr5:113272410-113272533
NC_000003.11_chr3:23121420-23161517_9805_9104	pfam00078_126296	68.376	234	74	0	9805	9104	24	257	1.99e-102	329	40098	257	chr3:23141420-23141517
NC_000005.9_chr5:114447341-114487455_9270_9977	pfam00078_126296	69.068	236	73	0	9270	9977	1	236	2.01e-102	329	40115	257	chr5:114467341-114467455
NC_000001.10_chr1:73244617-73284703_36351_35668	pfam00078_126296	68.421	228	72	0	36351	35668	30	257	2.37e-102	329	40087	257	chr1:73264617-73264703
NC_000013.10_chr13:66249216-66289328_11636_12343	pfam00078_60392921	69.068	236	72	1	11636	12343	1	235	2.66e-102	328	40113	257	chr13:66269216-66269328
NC_000008.10_chr8:88409967-88450064_26032_25409	pfam00078_126296	75	208	52	0	26032	25409	1	208	2.77e-102	328	40098	257	chr8:88429967-88430064
NC_000023.10_chrX:63490015-63530113_16347_16994	pfam00078_126296	72.222	216	60	0	16347	16994	1	216	3.11e-102	328	40099	257	chrX:63510015-63510113
NC_000012.11_chr12:43084463-43124591_31634_30957	pfam00078_75038903	69.027	226	70	0	31634	30957	10	235	3.26e-102	328	40129	257	chr12:43104463-43104591
NC_000011.9_chr11:87186008-87226081_29814_29047	pfam00078_126296	64.062	256	72	1	29814	29047	1	236	3.32e-102	328	40074	257	chr11:87206008-87206081
NC_000023.10_chrX:77688317-77728413_14872_14492	pfam00078_126296	61.417	127	49	0	14872	14492	131	257	3.38e-102	166	40097	257	chrX:77708317-77708413
NC_000023.10_chrX:77688317-77728413_15261_14863	pfam00078_126296	78.195	133	29	0	15261	14863	1	133	3.38e-102	226	40097	257	chrX:77708317-77708413
NC_000018.9_chr18:7158303-7198488_23387_24091	pfam00078_60392921	68.085	235	75	0	23387	24091	1	235	3.5e-102	328	40186	257	chr18:7178303-7178488
NC_000001.10_chr1:70527322-70567409_37352_37930	pfam00078_126296	79.793	193	39	0	37352	37930	1	193	3.62e-102	328	40088	257	chr1:70547322-70547409
NC_000001.10_chr1:70561440-70601535_3234_3812	pfam00078_126296	79.793	193	39	0	3234	3812	1	193	3.62e-102	328	40096	257	chr1:70581440-70581535
NC_000013.10_chr13:66249216-66289328_11636_12295	pfam00078_75038903	69.545	220	67	0	11636	12295	1	220	3.77e-102	328	40113	257	chr13:66269216-66269328
NC_000019.9_chr19:44623370-44663474_4270_3506	pfam00078_126296	69.261	257	77	2	4270	3506	1	257	3.88e-102	328	40105	257	chr19:44643370-44643474
NC_000019.9_chr19:44591748-44632024_35892_35128	pfam00078_126296	69.261	257	77	2	35892	35128	1	257	3.9e-102	328	40277	257	chr19:44611748-44612024
NC_000019.9_chr19:44591076-44631605_36564_35800	pfam00078_126296	69.261	257	77	2	36564	35800	1	257	3.92e-102	328	40530	257	chr19:44611076-44611605
NC_000003.11_chr3:20297298-20337458_7386_6853	pfam00078_126296	66.854	178	59	0	7386	6853	80	257	3.97e-102	253	40161	257	chr3:20317298-20317458
NC_000003.11_chr3:20297298-20337458_7622_7383	pfam00078_126296	78.75	80	17	0	7622	7383	1	80	3.97e-102	140	40161	257	chr3:20317298-20317458
NC_000020.10_chr20:53859749-53899827_33574_32876	pfam00078_75038903	66.953	233	77	0	33574	32876	25	257	4.4e-102	328	40079	257	chr20:53879749-53879827
NC_000023.10_chrX:55942168-55982291_15144_14419	pfam00078_126296	65.702	242	83	0	15144	14419	1	242	4.53e-102	328	40124	257	chrX:55962168-55962291
NC_000002.11_chr2:66398711-66438794_38275_38559	pfam00078_126296	78.947	95	20	0	38275	38559	1	95	5.08e-102	164	40084	257	chr2:66418711-66418794
NC_000009.11_chr9:127769617-127809694_6361_7005	pfam00078_75038903	71.628	215	61	0	6361	7005	1	215	5.33e-102	328	40078	257	chr9:127789617-127789694
NC_000003.11_chr3:41865404-41905476_27660_27079	pfam00078_126296	78.351	194	42	0	27660	27079	1	194	6.66e-102	327	40073	257	chr3:41885404-41885476
NC_000011.9_chr11:7918499-7958587_25803_25108	pfam00078_75038903	67.241	232	76	0	25803	25108	1	232	6.73e-102	327	40089	257	chr11:7938499-7938587
NC_000012.11_chr12:55852870-55893019_28558_29226	pfam00078_126296	69.955	223	67	0	28558	29226	35	257	6.74e-102	327	40150	257	chr12:55872870-55873019
NC_000004.11_chr4:106747343-106787436_37598_38287	pfam00078_126296	68.696	230	72	0	37598	38287	7	236	7.48e-102	327	40094	257	chr4:106767343-106767436
NC_000002.11_chr2:166920002-166960105_35656_36309	pfam00078_126296	70.183	218	65	0	35656	36309	40	257	8.01e-102	327	40104	257	chr2:166940002-166940105
NC_000020.10_chr20:23715455-23755542_23268_23972	pfam00078_126296	67.66	235	76	0	23268	23972	10	244	8.4e-102	327	40088	257	chr20:23735455-23735542
NC_000003.11_chr3:177349058-177389152_30588_29929	pfam00078_75038903	70	220	66	0	30588	29929	1	220	9.35e-102	327	40095	257	chr3:177369058-177369152
NC_000008.10_chr8:100388588-100428695_36688_35936	pfam00078_126296	62.745	255	91	1	36688	35936	3	257	1.08e-101	327	40108	257	chr8:100408588-100408695
NC_000006.11_chr6:109989366-110029502_14755_15525	pfam00078_126296	62.257	257	97	0	14755	15525	1	257	1.12e-101	327	40137	257	chr6:110009366-110009502
NC_000006.11_chr6:84652604-84692689_3208_3900	pfam00078_126296	68.534	232	72	1	3208	3900	1	232	1.35e-101	327	40086	257	chr6:84672604-84672689
NC_000002.11_chr2:77954521-77994602_29891_30526	pfam00078_126296	74.057	212	55	0	29891	30526	1	212	1.44e-101	327	40082	257	chr2:77974521-77974602
NC_000014.8_chr14:58061664-58101763_29528_30235	pfam00078_126296	68.22	236	75	0	29528	30235	1	236	1.55e-101	327	40100	257	chr14:58081664-58081763
NC_000016.9_chr16:21303740-21343925_39099_38329	pfam00078_126296	66.148	257	87	0	39099	38329	1	257	1.63e-101	326	40186	257	chr16:21323740-21323925
NC_000013.10_chr13:43426276-43466378_4658_5146	pfam00078_126296	79.141	163	34	0	4658	5146	1	163	1.8e-101	278	40103	257	chr13:43446276-43446378
NC_000013.10_chr13:43426276-43466378_5152_5427	pfam00078_126296	58.696	92	38	0	5152	5427	166	257	1.8e-101	113	40103	257	chr13:43446276-43446378
NC_000003.11_chr3:161884303-161924407_22526_21774	pfam00078_126296	68.526	251	79	0	22526	21774	1	251	2.01e-101	326	40105	257	chr3:161904303-161904407
NC_000003.11_chr3:101615760-101655846_24607_23864	pfam00078_75038903	63.306	248	91	0	24607	23864	10	257	2.03e-101	326	40087	257	chr3:101635760-101635846
NC_000004.11_chr4:131965828-132005922_29872_30234	pfam00078_126296	78.512	121	26	0	29872	30234	1	121	2.21e-101	207	40095	257	chr4:131985828-131985922
NC_000006.11_chr6:144330833-144370940_33962_33204	pfam00078_60392921	68.379	253	80	0	33962	33204	5	257	2.39e-101	326	40108	257	chr6:144350833-144350940
NC_000002.11_chr2:207758814-207798944_2568_1852	pfam00078_126296	66.109	239	81	0	2568	1852	19	257	2.46e-101	326	40131	257	chr2:207778814-207778944
NC_000013.10_chr13:69572301-69612390_33388_32678	pfam00078_60392921	68.354	237	74	1	33388	32678	1	236	2.51e-101	326	40090	257	chr13:69592301-69592390
NC_000002.11_chr2:148977117-149017226_9025_8354	pfam00078_60392921	71.875	224	63	0	9025	8354	12	235	2.66e-101	326	40110	257	chr2:148997117-148997226
NC_000005.9_chr5:54365621-54405744_8054_7389	pfam00078_126296	72.072	222	62	0	8054	7389	1	222	2.71e-101	326	40124	257	chr5:54385621-54385744
NC_000024.9_chrY:8813694-8853785_10877_11584	pfam00078_75038903	66.949	236	78	0	10877	11584	1	236	2.76e-101	326	40092	257	chrY:8833694-8833785
NC_000023.10_chrX:116361897-116402151_26805_26080	pfam00078_60392921	66.942	242	80	0	26805	26080	14	255	3.3e-101	325	40255	257	chrX:116381897-116382151
NC_000002.11_chr2:201344100-201384171_20422_20583	pfam00078_126296	85.185	54	8	0	20422	20583	1	54	3.32e-101	99	40072	257	chr2:201364100-201364171
NC_000002.11_chr2:201344100-201384171_20579_21193	pfam00078_126296	67.317	205	67	0	20579	21193	53	257	3.32e-101	291	40072	257	chr2:201364100-201364171
NC_000017.10_chr17:39367897-39408000_9475_10230	pfam00078_60392921	64.286	252	90	0	9475	10230	6	257	3.38e-101	325	40104	257	chr17:39387897-39388000
NC_000017.10_chr17:39374414-39414482_2958_3713	pfam00078_60392921	64.286	252	90	0	2958	3713	6	257	3.38e-101	325	40069	257	chr17:39394414-39394482
NC_000017.10_chr17:39374558-39414772_2814_3569	pfam00078_60392921	64.286	252	90	0	2814	3569	6	257	3.39e-101	325	40215	257	chr17:39394558-39394772
NC_000011.9_chr11:43081443-43121545_37607_36852	pfam00078_126296	69.412	255	75	1	37607	36852	1	255	3.55e-101	325	40103	257	chr11:43101443-43101545
NC_000017.10_chr17:22213228-22253324_7272_7898	pfam00078_126296	73.206	209	56	0	7272	7898	1	209	3.91e-101	325	40097	257	chr17:22233228-22233324
NC_000016.9_chr16:7750077-7790172_27958_27344	pfam00078_126296	75.61	205	50	0	27958	27344	2	206	3.98e-101	325	40096	257	chr16:7770077-7770172
NC_000012.11_chr12:18916220-18956327_1233_2003	pfam00078_75038903	66.148	257	87	0	1233	2003	1	257	5.12e-101	325	40108	257	chr12:18936220-18936327
NC_000004.11_chr4:76002159-76042300_36600_37343	pfam00078_60392921	65.323	248	86	0	36600	37343	5	252	5.49e-101	325	40142	257	chr4:76022159-76022300
NC_000023.10_chrX:80184610-80224711_32086_31484	pfam00078_126296	68.657	201	63	0	32086	31484	57	257	5.95e-101	290	40102	257	chrX:80204610-80204711
NC_000023.10_chrX:80184610-80224711_32249_32091	pfam00078_126296	84.906	53	8	0	32249	32091	1	53	5.95e-101	99.4	40102	257	chrX:80204610-80204711
NC_000004.11_chr4:105019975-105060074_37604_36915	pfam00078_75038903	66.522	230	77	0	37604	36915	1	230	6.16e-101	325	40100	257	chr4:105039975-105040074
NC_000009.11_chr9:72845619-72885708_13262_13945	pfam00078_126296	68.86	228	71	0	13262	13945	1	228	6.21e-101	325	40090	257	chr9:72865619-72865708
NC_000014.8_chr14:39400265-39440358_35804_36439	pfam00078_126296	73.113	212	57	0	35804	36439	1	212	6.46e-101	325	40094	257	chr14:39420265-39420358
NC_000017.10_chr17:66992095-67032175_5658_5080	pfam00078_126296	79.381	194	39	1	5658	5080	1	194	6.91e-101	325	40081	257	chr17:67012095-67012175
NC_000006.11_chr6:144330833-144370940_33947_33204	pfam00078_75038903	68.145	248	79	0	33947	33204	10	257	7.99e-101	324	40108	257	chr6:144350833-144350940
NC_000012.11_chr12:33283165-33323243_13439_13260	pfam00078_126296	48.333	60	31	0	13439	13260	198	257	8.86e-101	65.5	40079	257	chr12:33303165-33303243
NC_000012.11_chr12:33283165-33323243_14029_13448	pfam00078_126296	76.804	194	45	0	14029	13448	1	194	8.86e-101	323	40079	257	chr12:33303165-33303243
NC_000023.10_chrX:57827689-57867802_25186_24419	pfam00078_60392921	64.202	257	91	1	25186	24419	1	257	9.79e-101	324	40114	257	chrX:57847689-57847802
NC_000004.11_chr4:106747343-106787436_37613_38287	pfam00078_60392921	70.667	225	66	0	37613	38287	12	236	1.06e-100	324	40094	257	chr4:106767343-106767436
NC_000002.11_chr2:162356955-162397055_38754_39377	pfam00078_75038903	73.558	208	55	0	38754	39377	1	208	1.09e-100	324	40101	257	chr2:162376955-162377055
NC_000023.10_chrX:63490015-63530113_16347_17072	pfam00078_60392921	67.355	242	79	0	16347	17072	1	242	1.1e-100	324	40099	257	chrX:63510015-63510113
NC_000023.10_chrX:30008236-30048324_22454_23152	pfam00078_60392921	70.638	235	67	1	22454	23152	1	235	1.11e-100	324	40089	257	chrX:30028236-30028324
NC_000002.11_chr2:66398711-66438794_9130_9711	pfam00078_126296	77.835	194	43	0	9130	9711	1	194	1.13e-100	322	40084	257	chr2:66418711-66418794
NC_000002.11_chr2:66398711-66438794_9729_9899	pfam00078_126296	52.632	57	27	0	9729	9899	201	257	1.13e-100	66.6	40084	257	chr2:66418711-66418794
NC_000011.9_chr11:76911060-76951159_20685_20035	pfam00078_60392921	72.936	218	58	1	20685	20035	1	218	1.21e-100	324	40100	257	chr11:76931060-76931159
NC_000023.10_chrX:145968357-146008537_15427_15948	pfam00078_126296	76.437	174	41	0	15427	15948	1	174	1.4e-100	283	40181	257	chrX:145988357-145988537
NC_000023.10_chrX:145968357-146008537_15935_16204	pfam00078_126296	58.889	90	35	1	15935	16204	170	257	1.4e-100	105	40181	257	chrX:145988357-145988537
NC_000002.11_chr2:118313726-118353828_38737_38093	pfam00078_75038903	70.698	215	63	0	38737	38093	1	215	1.47e-100	323	40103	257	chr2:118333726-118333828
NC_000010.10_chr10:23494835-23534945_21204_21971	pfam00078_126296	68.093	257	81	1	21204	21971	1	257	1.48e-100	323	40111	257	chr10:23514835-23514945
NC_000012.11_chr12:21519787-21559863_31692_31895	pfam00078_126296	85.294	68	10	0	31692	31895	1	68	1.52e-100	122	40077	257	chr12:21539787-21539863
NC_000012.11_chr12:21519787-21559863_31895_32461	pfam00078_126296	65.608	189	65	0	31895	32461	69	257	1.52e-100	265	40077	257	chr12:21539787-21539863
NC_000004.11_chr4:76002159-76042300_36615_37358	pfam00078_75038903	63.306	248	91	0	36615	37358	10	257	1.6e-100	323	40142	257	chr4:76022159-76022300
NC_000006.11_chr6:130093333-130133455_37328_36570	pfam00078_126296	65.759	257	84	1	37328	36570	1	257	1.6e-100	323	40123	257	chr6:130113333-130113455
NC_000012.11_chr12:33456325-33496432_31994_32290	pfam00078_126296	78.788	99	21	0	31994	32290	1	99	1.86e-100	169	40108	257	chr12:33476325-33476432
NC_000017.10_chr17:15669295-15709398_31824_31186	pfam00078_126296	71.831	213	60	0	31824	31186	1	213	1.91e-100	323	40104	257	chr17:15689295-15689398
NC_000006.11_chr6:127150858-127190958_34309_33539	pfam00078_126296	64.981	257	90	0	34309	33539	1	257	1.94e-100	323	40101	257	chr6:127170858-127170958
NC_000006.11_chr6:127167389-127207510_17778_17008	pfam00078_126296	64.981	257	90	0	17778	17008	1	257	1.95e-100	323	40122	257	chr6:127187389-127187510
NC_000002.11_chr2:83562967-83603057_15163_15288	pfam00078_126296	73.81	42	11	0	15163	15288	1	42	2.1e-100	68.6	40091	257	chr2:83582967-83583057
NC_000002.11_chr2:83562967-83603057_15279_15932	pfam00078_126296	68.807	218	68	0	15279	15932	40	257	2.1e-100	318	40091	257	chr2:83582967-83583057
NC_000023.10_chrX:28356101-28396184_26373_25825	pfam00078_126296	64.674	184	64	1	26373	25825	74	257	2.12e-100	244	40084	257	chrX:28376101-28376184
NC_000023.10_chrX:28356101-28396184_26594_26355	pfam00078_126296	82.5	80	14	0	26594	26355	1	80	2.12e-100	143	40084	257	chrX:28376101-28376184
NC_000014.8_chr14:48630315-48670406_29506_29646	pfam00078_75038903	85.106	47	7	0	29506	29646	1	47	2.25e-100	87	40092	257	chr14:48650315-48650406
NC_000006.11_chr6:84652604-84692689_3208_3912	pfam00078_60392921	68.22	236	74	1	3208	3912	1	236	2.4e-100	323	40086	257	chr6:84672604-84672689
NC_000005.9_chr5:82225206-82265327_6585_6869	pfam00078_126296	83.158	95	16	0	6585	6869	1	95	2.42e-100	166	40122	257	chr5:82245206-82245327
NC_000005.9_chr5:82225206-82265327_6869_7354	pfam00078_126296	64.198	162	58	0	6869	7354	96	257	2.42e-100	220	40122	257	chr5:82245206-82245327
NC_000014.8_chr14:60110045-60150149_23802_24512	pfam00078_126296	66.245	237	80	0	23802	24512	1	237	2.5e-100	323	40105	257	chr14:60130045-60130149
NC_000014.8_chr14:60119982-60160053_13865_14575	pfam00078_126296	66.245	237	80	0	13865	14575	1	237	2.5e-100	323	40072	257	chr14:60139982-60140053
NC_000005.9_chr5:50427779-50467877_8613_9380	pfam00078_126296	63.32	259	90	3	8613	9380	1	257	2.5e-100	323	40099	257	chr5:50447779-50447877
NC_000014.8_chr14:32102978-32143096_2712_2044	pfam00078_126296	68.61	223	70	0	2712	2044	35	257	2.58e-100	323	40119	257	chr14:32122978-32123096
NC_000024.9_chrY:25058180-25098274_11414_12178	pfam00078_126296	62.745	255	95	0	11414	12178	3	257	3.03e-100	323	40095	257	chrY:25078180-25078274
NC_000024.9_chrY:25063011-25103116_6583_7347	pfam00078_126296	62.745	255	95	0	6583	7347	3	257	3.03e-100	323	40106	257	chrY:25083011-25083116
NC_000024.9_chrY:27230366-27270460_28683_27919	pfam00078_126296	62.745	255	95	0	28683	27919	3	257	3.03e-100	323	40095	257	chrY:27250366-27250460
NC_000023.10_chrX:140106017-140146105_8180_8857	pfam00078_126296	69.469	226	69	0	8180	8857	1	226	3.09e-100	323	40089	257	chrX:140126017-140126105
NC_000010.10_chr10:53243540-53283629_21468_20917	pfam00078_126296	65.217	184	64	0	21468	20917	74	257	3.14e-100	254	40090	257	chr10:53263540-53263629
NC_000010.10_chr10:53243540-53283629_21686_21459	pfam00078_126296	80.263	76	15	0	21686	21459	1	76	3.14e-100	132	40090	257	chr10:53263540-53263629
NC_000018.9_chr18:20285221-20325302_14901_15338	pfam00078_126296	73.973	146	38	0	14901	15338	1	146	3.27e-100	229	40082	257	chr18:20305221-20305302
NC_000018.9_chr18:20285221-20325302_15319_15672	pfam00078_126296	64.407	118	42	0	15319	15672	140	257	3.27e-100	157	40082	257	chr18:20305221-20305302
NC_000018.9_chr18:20290811-20330906_9311_9748	pfam00078_126296	73.973	146	38	0	9311	9748	1	146	3.27e-100	229	40096	257	chr18:20310811-20310906
NC_000018.9_chr18:20290811-20330906_9729_10082	pfam00078_126296	64.407	118	42	0	9729	10082	140	257	3.27e-100	157	40096	257	chr18:20310811-20310906
NC_000011.9_chr11:91898263-91938351_7986_8474	pfam00078_126296	76.687	163	38	0	7986	8474	1	163	3.32e-100	267	40089	257	chr11:91918263-91918351
NC_000011.9_chr11:91898263-91938351_8474_8755	pfam00078_126296	59.574	94	38	0	8474	8755	164	257	3.32e-100	119	40089	257	chr11:91918263-91918351
NC_000001.10_chr1:244712392-244752494_16150_15449	pfam00078_60392921	68.803	234	73	0	16150	15449	2	235	3.34e-100	323	40103	257	chr1:244732392-244732494
NC_000005.9_chr5:114447341-114487455_9270_9974	pfam00078_60392921	69.787	235	71	0	9270	9974	1	235	3.34e-100	323	40115	257	chr5:114467341-114467455
NC_000011.9_chr11:55112844-55152975_31604_32272	pfam00078_60392921	71.749	223	63	0	31604	32272	10	232	3.41e-100	323	40132	257	chr11:55132844-55132975
NC_000008.10_chr8:43239161-43279282_30820_30050	pfam00078_75038903	65.759	257	88	0	30820	30050	1	257	3.47e-100	323	40122	257	chr8:43259161-43259282
NC_000013.10_chr13:48126000-48166077_15695_16390	pfam00078_75038903	65.517	232	80	0	15695	16390	1	232	4.05e-100	322	40078	257	chr13:48146000-48146077
NC_000004.11_chr4:98332340-98372442_18874_18173	pfam00078_126296	72.222	234	65	0	18874	18173	1	234	4.6e-100	322	40103	257	chr4:98352340-98352442
NC_000004.11_chr4:98338832-98378939_12382_11681	pfam00078_126296	72.222	234	65	0	12382	11681	1	234	4.6e-100	322	40108	257	chr4:98358832-98358939
NC_000015.9_chr15:35678055-35718152_2199_1714	pfam00078_126296	63.58	162	59	0	2199	1714	96	257	5.29e-100	218	40098	257	chr15:35698055-35698152
NC_000015.9_chr15:35678055-35718152_2483_2199	pfam00078_126296	83.158	95	16	0	2483	2199	1	95	5.29e-100	167	40098	257	chr15:35698055-35698152
NC_000003.11_chr3:61366399-61406482_16202_16486	pfam00078_126296	82.105	95	17	0	16202	16486	1	95	5.38e-100	166	40084	257	chr3:61386399-61386482
NC_000003.11_chr3:61366399-61406482_16486_16971	pfam00078_126296	64.198	162	58	0	16486	16971	96	257	5.38e-100	219	40084	257	chr3:61386399-61386482
NC_000002.11_chr2:118313726-118353828_38737_38030	pfam00078_60392921	68.644	236	73	1	38737	38030	1	235	5.58e-100	322	40103	257	chr2:118333726-118333828
NC_000010.10_chr10:32960616-33000771_29824_29093	pfam00078_126296	61.868	257	85	1	29824	29093	1	257	5.8e-100	322	40156	257	chr10:32980616-32980771
NC_000011.9_chr11:57876250-57916354_32903_32235	pfam00078_126296	63.821	246	66	1	32903	32235	12	257	6.45e-100	322	40105	257	chr11:57896250-57896354
NC_000024.9_chrY:25891195-25931278_30447_29740	pfam00078_126296	68.644	236	74	0	30447	29740	1	236	6.51e-100	322	40084	257	chrY:25911195-25911278
NC_000021.8_chr21:30051044-30091142_1849_2508	pfam00078_75038903	68.636	220	69	0	1849	2508	1	220	6.7e-100	322	40099	257	chr21:30071044-30071142
NC_000008.10_chr8:12319566-12359640_2346_1837	pfam00078_52001473	89.412	170	18	0	2346	1837	1	170	6.77e-100	318	40075	170	chr8:12339566-12339640
NC_000011.9_chr11:22637489-22677585_33469_32795	pfam00078_75038903	67.111	225	67	1	33469	32795	1	218	7.1e-100	322	40097	257	chr11:22657489-22657585
NC_000001.10_chr1:119694645-119734752_1567_980	pfam00078_126296	65.816	196	67	0	1567	980	62	257	7.63e-100	270	40108	257	chr1:119714645-119714752
NC_000001.10_chr1:119694645-119734752_1751_1569	pfam00078_126296	85.246	61	9	0	1751	1569	1	61	7.63e-100	115	40108	257	chr1:119714645-119714752
NC_000006.11_chr6:86016440-86056547_3987_4610	pfam00078_75038903	73.558	208	55	0	3987	4610	1	208	7.9e-100	322	40108	257	chr6:86036440-86036547
NC_000009.11_chr9:92928870-92968949_29255_29836	pfam00078_126296	77.32	194	44	0	29255	29836	1	194	8.28e-100	322	40080	257	chr9:92948870-92948949
NC_000003.11_chr3:36327688-36367772_38423_38887	pfam00078_126296	76.129	155	37	0	38423	38887	1	155	8.57e-100	251	40085	257	chr3:36347688-36347772
NC_000003.11_chr3:36327688-36367772_38874_39191	pfam00078_126296	60.377	106	42	0	38874	39191	152	257	8.57e-100	134	40085	257	chr3:36347688-36347772
NC_000002.11_chr2:148977117-149017226_9040_8354	pfam00078_75038903	66.812	229	76	0	9040	8354	7	235	8.7e-100	322	40110	257	chr2:148997117-148997226
NC_000008.10_chr8:88409967-88450064_26032_25337	pfam00078_75038903	67.241	232	66	2	26032	25337	1	222	9.31e-100	321	40098	257	chr8:88429967-88430064
NC_000001.10_chr1:247879323-247919440_12072_12662	pfam00078_126296	77.157	197	45	0	12072	12662	1	197	9.87e-100	321	40118	257	chr1:247899323-247899440
NC_000003.11_chr3:175591173-175631309_33298_34023	pfam00078_126296	68.595	242	74	1	33298	34023	1	240	9.97e-100	321	40137	257	chr3:175611173-175611309
NC_000001.10_chr1:47352726-47392847_35108_34341	pfam00078_126296	64.062	256	91	1	35108	34341	1	255	1.1e-99	321	40122	257	chr1:47372726-47372847
NC_000004.11_chr4:76002159-76042300_36615_37343	pfam00078_126296	63.786	243	88	0	36615	37343	10	252	1.14e-99	321	40142	257	chr4:76022159-76022300
NC_000011.9_chr11:5703447-5743723_32795_33079	pfam00078_126296	80	95	19	0	32795	33079	1	95	1.16e-99	164	40277	257	chr11:5723447-5723723
NC_000011.9_chr11:5703447-5743723_33079_33564	pfam00078_126296	63.58	162	59	0	33079	33564	96	257	1.16e-99	221	40277	257	chr11:5723447-5723723
NC_000011.9_chr11:5706091-5746178_30151_30435	pfam00078_126296	80	95	19	0	30151	30435	1	95	1.16e-99	164	40088	257	chr11:5726091-5726178
NC_000011.9_chr11:5706091-5746178_30435_30920	pfam00078_126296	63.58	162	59	0	30435	30920	96	257	1.16e-99	221	40088	257	chr11:5726091-5726178
NC_000004.11_chr4:39594094-39634200_1125_1367	pfam00078_126296	59.259	81	33	0	1125	1367	177	257	1.18e-99	97.8	40107	257	chr4:39614094-39614200
NC_000004.11_chr4:39594094-39634200_599_1123	pfam00078_126296	77.143	175	40	0	599	1123	1	175	1.18e-99	287	40107	257	chr4:39614094-39614200
NC_000023.10_chrX:77688317-77728413_14869_14492	pfam00078_75038903	62.698	126	47	0	14869	14492	132	257	1.2e-99	167	40097	257	chrX:77708317-77708413
NC_000023.10_chrX:77688317-77728413_15261_14872	pfam00078_75038903	75.385	130	32	0	15261	14872	1	130	1.2e-99	217	40097	257	chrX:77708317-77708413
NC_000008.10_chr8:40883473-40923568_14793_14104	pfam00078_126296	69.13	230	70	1	14793	14104	29	257	1.28e-99	321	40096	257	chr8:40903473-40903568
NC_000012.11_chr12:21519787-21559863_31692_31922	pfam00078_75038903	76.623	77	18	0	31692	31922	1	77	1.55e-99	121	40077	257	chr12:21539787-21539863
NC_000002.11_chr2:66398711-66438794_38580_39083	pfam00078_75038903	64.881	168	59	0	38580	39083	90	257	1.55e-99	229	40084	257	chr2:66418711-66418794
NC_000005.9_chr5:51020246-51060341_33270_32809	pfam00078_126296	65.584	154	53	0	33270	32809	104	257	1.57e-99	209	40096	257	chr5:51040246-51040341
NC_000005.9_chr5:51020246-51060341_33578_33255	pfam00078_126296	74.074	108	28	0	33578	33255	1	108	1.57e-99	174	40096	257	chr5:51040246-51040341
NC_000008.10_chr8:89461802-89501903_28293_29069	pfam00078_126296	60.232	259	99	1	28293	29069	1	255	1.66e-99	321	40102	257	chr8:89481802-89481903
NC_000019.9_chr19:20387001-20427497_4587_5096	pfam00078_52001473	87.059	170	22	0	4587	5096	1	170	1.73e-99	317	40497	170	chr19:20407001-20407497
NC_000017.10_chr17:52770251-52810360_5232_5792	pfam00078_126296	78.61	187	40	0	5232	5792	1	187	1.78e-99	320	40110	257	chr17:52790251-52790360
NC_000011.9_chr11:79540463-79580551_38947_39660	pfam00078_126296	66.807	238	77	1	38947	39660	1	236	1.8e-99	320	40089	257	chr11:79560463-79560551
NC_000012.11_chr12:131986844-132026971_2885_2277	pfam00078_126296	74.877	203	51	0	2885	2277	1	203	1.9e-99	320	40128	257	chr12:132006844-132006971
NC_000012.11_chr12:20914761-20954878_10785_11069	pfam00078_126296	82.105	95	17	0	10785	11069	1	95	2e-99	167	40118	257	chr12:20934761-20934878
NC_000012.11_chr12:20914761-20954878_11069_11548	pfam00078_126296	63.75	160	58	0	11069	11548	96	255	2e-99	216	40118	257	chr12:20934761-20934878
NC_000016.9_chr16:7750077-7790172_27958_27314	pfam00078_75038903	69.302	215	66	0	27958	27314	2	216	2.24e-99	320	40096	257	chr16:7770077-7770172
NC_000009.11_chr9:108512696-108552789_36929_36375	pfam00078_126296	65.946	185	62	1	36929	36375	74	257	2.46e-99	254	40094	257	chr9:108532696-108532789
NC_000009.11_chr9:108512696-108552789_37146_36922	pfam00078_126296	80	75	15	0	37146	36922	2	76	2.46e-99	130	40094	257	chr9:108532696-108532789
NC_000005.9_chr5:62386607-62426702_3236_3904	pfam00078_60392921	70.852	223	65	0	3236	3904	14	236	2.47e-99	320	40096	257	chr5:62406607-62406702
NC_000002.11_chr2:162356955-162397055_38754_39386	pfam00078_60392921	74.408	211	54	0	38754	39386	1	211	2.49e-99	320	40101	257	chr2:162376955-162377055
NC_000014.8_chr14:44481683-44521771_12266_13036	pfam00078_126296	66.537	257	86	0	12266	13036	1	257	2.8e-99	320	40089	257	chr14:44501683-44501771
NC_000006.11_chr6:71469673-71509753_26002_26523	pfam00078_126296	78.161	174	38	0	26002	26523	1	174	3e-99	285	40081	257	chr6:71489673-71489753
NC_000006.11_chr6:71469673-71509753_26516_26773	pfam00078_126296	54.651	86	39	0	26516	26773	172	257	3e-99	97.8	40081	257	chr6:71489673-71489753
NC_000023.10_chrX:63490015-63530113_16347_16991	pfam00078_75038903	69.767	215	65	0	16347	16991	1	215	3.09e-99	320	40099	257	chrX:63510015-63510113
NC_000010.10_chr10:84513879-84553978_28755_29000	pfam00078_126296	76.829	82	19	0	28755	29000	1	82	3.29e-99	137	40100	257	chr10:84533879-84533978
NC_000010.10_chr10:84513879-84553978_28993_29523	pfam00078_126296	66.102	177	60	0	28993	29523	81	257	3.29e-99	246	40100	257	chr10:84533879-84533978
NC_000006.11_chr6:112829652-112869714_36615_37286	pfam00078_126296	69.196	224	69	0	36615	37286	13	236	3.5e-99	320	40063	257	chr6:112849652-112849714
NC_000006.11_chr6:112849592-112889737_16675_17346	pfam00078_126296	69.196	224	69	0	16675	17346	13	236	3.5e-99	320	40146	257	chr6:112869592-112869737
NC_000006.11_chr6:112829391-112869589_36876_37547	pfam00078_126296	69.196	224	69	0	36876	37547	13	236	3.51e-99	320	40199	257	chr6:112849391-112849589
NC_000024.9_chrY:26691928-26732022_11419_12183	pfam00078_126296	62.353	255	96	0	11419	12183	3	257	4.29e-99	319	40095	257	chrY:26711928-26712022
NC_000004.11_chr4:82014493-82054568_34987_34292	pfam00078_60392921	68.534	232	73	0	34987	34292	1	232	4.32e-99	319	40076	257	chr4:82034493-82034568
NC_000011.9_chr11:87186008-87226081_29814_29050	pfam00078_60392921	64.314	255	71	1	29814	29050	1	235	4.37e-99	319	40074	257	chr11:87206008-87206081
NC_000018.9_chr18:77044987-77085101_2126_1842	pfam00078_60392921	74.737	95	24	0	2126	1842	1	95	4.56e-99	150	40115	257	chr18:77064987-77065101
NC_000010.10_chr10:113823909-113863996_1772_2056	pfam00078_126296	82.105	95	17	0	1772	2056	1	95	4.71e-99	166	40088	257	chr10:113843909-113843996
NC_000010.10_chr10:113823909-113863996_2056_2541	pfam00078_126296	62.963	162	60	0	2056	2541	96	257	4.71e-99	216	40088	257	chr10:113843909-113843996
NC_000011.9_chr11:107235552-107275644_35909_36562	pfam00078_126296	76.147	218	52	0	35909	36562	1	218	5.2e-99	319	40093	257	chr11:107255552-107255644
NC_000015.9_chr15:50207164-50247259_35188_34433	pfam00078_60392921	65.49	255	85	2	35188	34433	1	255	5.35e-99	319	40096	257	chr15:50227164-50227259
NC_000004.11_chr4:145125653-145165724_35082_34597	pfam00078_126296	64.815	162	57	0	35082	34597	96	257	5.37e-99	223	40072	257	chr4:145145653-145145724
NC_000004.11_chr4:145125653-145165724_35366_35082	pfam00078_126296	80	95	19	0	35366	35082	1	95	5.37e-99	159	40072	257	chr4:145145653-145145724
NC_000006.11_chr6:86016440-86056547_3987_4694	pfam00078_60392921	69.068	236	72	1	3987	4694	1	235	5.56e-99	319	40108	257	chr6:86036440-86036547
NC_000008.10_chr8:93391615-93431726_13208_12501	pfam00078_60392921	66.102	236	80	0	13208	12501	1	236	5.9e-99	319	40112	257	chr8:93411615-93411726
NC_000018.9_chr18:20455663-20495775_13329_13808	pfam00078_126296	78.75	160	34	0	13329	13808	1	160	5.99e-99	274	40113	257	chr18:20475663-20475775
NC_000018.9_chr18:20455663-20495775_13823_14101	pfam00078_126296	54.839	93	42	0	13823	14101	165	257	5.99e-99	108	40113	257	chr18:20475663-20475775
NC_000023.10_chrX:42723105-42763200_10545_10015	pfam00078_126296	66.667	177	59	0	10545	10015	79	255	6.24e-99	249	40096	257	chrX:42743105-42743200
NC_000023.10_chrX:42723105-42763200_10778_10545	pfam00078_126296	76.923	78	18	0	10778	10545	1	78	6.24e-99	132	40096	257	chrX:42743105-42743200
NC_000002.11_chr2:66398711-66438794_9130_9720	pfam00078_75038903	74.112	197	51	0	9130	9720	1	197	6.29e-99	313	40084	257	chr2:66418711-66418794
NC_000002.11_chr2:66398711-66438794_9711_9899	pfam00078_75038903	52.381	63	30	0	9711	9899	195	257	6.29e-99	68.9	40084	257	chr2:66418711-66418794
NC_000017.10_chr17:22213228-22253324_7272_7907	pfam00078_60392921	73.113	212	57	0	7272	7907	1	212	6.37e-99	319	40097	257	chr17:22233228-22233324
NC_000003.11_chr3:122134466-122174589_31600_32250	pfam00078_126296	70.507	217	64	0	31600	32250	10	226	6.56e-99	319	40124	257	chr3:122154466-122154589
NC_000017.10_chr17:3282447-3322659_28456_27686	pfam00078_126296	61.868	257	98	0	28456	27686	1	257	6.77e-99	319	40213	257	chr17:3302447-3302659
NC_000001.10_chr1:199507074-199547209_3765_4496	pfam00078_126296	62.705	244	91	0	3765	4496	5	248	6.89e-99	319	40136	257	chr1:199527074-199527209
NC_000010.10_chr10:111417306-111457405_26395_25742	pfam00078_126296	69.725	218	66	0	26395	25742	40	257	6.9e-99	316	40100	257	chr10:111437306-111437405
NC_000010.10_chr10:111417306-111457405_26505_26386	pfam00078_126296	77.5	40	9	0	26505	26386	3	42	6.9e-99	66.2	40100	257	chr10:111437306-111437405
NC_000002.11_chr2:77954521-77994602_29891_30583	pfam00078_75038903	66.234	231	69	1	29891	30583	1	222	7.08e-99	319	40082	257	chr2:77974521-77974602
NC_000001.10_chr1:115905759-115945861_22622_21936	pfam00078_126296	66.376	229	77	0	22622	21936	29	257	7.29e-99	319	40103	257	chr1:115925759-115925861
NC_000011.9_chr11:38509369-38549506_34210_33536	pfam00078_75038903	67.532	231	69	1	34210	33536	1	231	7.37e-99	319	40138	257	chr11:38529369-38529506
NC_000008.10_chr8:93391615-93431726_13208_12513	pfam00078_126296	66.81	232	77	0	13208	12513	1	232	7.96e-99	318	40112	257	chr8:93411615-93411726
NC_000013.10_chr13:57116564-57156680_33303_33587	pfam00078_126296	82.105	95	17	0	33303	33587	1	95	8.22e-99	167	40117	257	chr13:57136564-57136680
NC_000013.10_chr13:57116564-57156680_33587_34072	pfam00078_126296	64.198	162	58	0	33587	34072	96	257	8.22e-99	215	40117	257	chr13:57136564-57136680
NC_000003.11_chr3:118771847-118811950_3642_4289	pfam00078_126296	71.759	216	61	0	3642	4289	1	216	8.68e-99	318	40104	257	chr3:118791847-118791950
NC_000011.9_chr11:41554541-41594642_15453_16223	pfam00078_126296	60.311	257	102	0	15453	16223	1	257	1.28e-98	318	40102	257	chr11:41574541-41574642
NC_000002.11_chr2:207862802-207902950_6362_6724	pfam00078_126296	73.554	121	32	0	6362	6724	1	121	1.28e-98	186	40149	257	chr2:207882802-207882950
NC_000017.10_chr17:22213228-22253324_7272_7892	pfam00078_75038903	71.498	207	59	0	7272	7892	1	207	1.29e-98	318	40097	257	chr17:22233228-22233324
NC_000002.11_chr2:211284034-211324124_29739_30425	pfam00078_126296	67.532	231	73	1	29739	30425	10	240	1.29e-98	318	40091	257	chr2:211304034-211304124
NC_000020.10_chr20:133525-173598_7875_7276	pfam00078_126296	75	200	50	0	7875	7276	1	200	1.39e-98	318	40074	257	chr20:153525-153598
NC_000017.10_chr17:15669295-15709398_31824_31189	pfam00078_60392921	73.113	212	57	0	31824	31189	1	212	1.42e-98	318	40104	257	chr17:15689295-15689398
NC_000005.9_chr5:120951399-120991479_31440_30697	pfam00078_60392921	67.742	248	80	0	31440	30697	10	257	1.53e-98	318	40081	257	chr5:120971399-120971479
NC_000023.10_chrX:63853537-63893623_1615_914	pfam00078_60392921	67.949	234	75	0	1615	914	2	235	1.53e-98	318	40087	257	chrX:63873537-63873623
NC_000012.11_chr12:33456325-33496432_32284_32763	pfam00078_75038903	65.625	160	55	0	32284	32763	98	257	1.6e-98	221	40108	257	chr12:33476325-33476432
NC_000005.9_chr5:19480130-19520233_25792_25121	pfam00078_60392921	69.643	224	68	0	25792	25121	1	224	1.61e-98	318	40104	257	chr5:19500130-19500233
NC_000017.10_chr17:66992095-67032175_5080_4895	pfam00078_75038903	53.968	63	28	1	5080	4895	195	257	1.62e-98	65.9	40081	257	chr17:67012095-67012175
NC_000017.10_chr17:66992095-67032175_5658_5059	pfam00078_75038903	73.762	202	51	2	5658	5059	1	202	1.62e-98	315	40081	257	chr17:67012095-67012175
NC_000014.8_chr14:61273785-61313884_26603_25842	pfam00078_60392921	64.567	254	90	0	26603	25842	2	255	1.66e-98	318	40100	257	chr14:61293785-61293884
NC_000006.11_chr6:71469673-71509753_26002_26529	pfam00078_75038903	74.432	176	45	0	26002	26529	1	176	1.66e-98	278	40081	257	chr6:71489673-71489753
NC_000006.11_chr6:71469673-71509753_26510_26773	pfam00078_75038903	57.955	88	37	0	26510	26773	170	257	1.66e-98	102	40081	257	chr6:71489673-71489753
NC_000011.9_chr11:79540463-79580551_38947_39657	pfam00078_60392921	68.354	237	73	1	38947	39657	1	235	1.72e-98	318	40089	257	chr11:79560463-79560551
NC_000001.10_chr1:89483439-89523527_13274_12627	pfam00078_126296	69.444	216	66	0	13274	12627	1	216	1.83e-98	318	40089	257	chr1:89503439-89503527
NC_000002.11_chr2:150801264-150841355_36458_37201	pfam00078_75038903	63.306	248	91	0	36458	37201	10	257	1.88e-98	318	40092	257	chr2:150821264-150821355
NC_000023.10_chrX:77688317-77728413_14875_14492	pfam00078_60392921	63.281	128	47	0	14875	14492	130	257	1.89e-98	168	40097	257	chrX:77708317-77708413
NC_000023.10_chrX:77688317-77728413_15261_14875	pfam00078_60392921	76.744	129	30	0	15261	14875	1	129	1.89e-98	212	40097	257	chrX:77708317-77708413
NC_000001.10_chr1:199507074-199547209_3768_4499	pfam00078_60392921	63.525	244	89	0	3768	4499	6	249	2.07e-98	317	40136	257	chr1:199527074-199527209
NC_000004.11_chr4:120817428-120857557_21891_22643	pfam00078_126296	62.109	256	92	1	21891	22643	2	257	2.13e-98	317	40130	257	chr4:120837428-120837557
NC_000010.10_chr10:53243540-53283629_21462_20917	pfam00078_75038903	66.484	182	61	0	21462	20917	76	257	2.61e-98	255	40090	257	chr10:53263540-53263629
NC_000008.10_chr8:88409967-88450064_25449_25261	pfam00078_60392921	49.206	63	32	0	25449	25261	195	257	2.63e-98	63.5	40098	257	chr8:88429967-88430064
NC_000008.10_chr8:88409967-88450064_26032_25424	pfam00078_60392921	75.369	203	50	0	26032	25424	1	203	2.63e-98	317	40098	257	chr8:88429967-88430064
NC_000001.10_chr1:159581707-159621791_8131_8895	pfam00078_126296	61.089	257	98	1	8131	8895	1	257	2.79e-98	317	40085	257	chr1:159601707-159601791
NC_000013.10_chr13:43426276-43466378_5149_5427	pfam00078_75038903	59.14	93	38	0	5149	5427	165	257	2.79e-98	113	40103	257	chr13:43446276-43446378
NC_000005.9_chr5:114447341-114487455_9270_9959	pfam00078_75038903	67.391	230	75	0	9270	9959	1	230	2.82e-98	317	40115	257	chr5:114467341-114467455
NC_000004.11_chr4:103390365-103430448_17938_18648	pfam00078_126296	65.289	242	79	2	17938	18648	10	251	2.99e-98	317	40084	257	chr4:103410365-103410448
NC_000011.9_chr11:79540463-79580551_38947_39642	pfam00078_75038903	66.379	232	76	1	38947	39642	1	230	3.42e-98	317	40089	257	chr11:79560463-79560551
NC_000003.11_chr3:67918125-67958220_37848_37177	pfam00078_126296	66.964	224	74	0	37848	37177	34	257	3.49e-98	317	40096	257	chr3:67938125-67938220
NC_000023.10_chrX:75549462-75589548_32480_31719	pfam00078_126296	64.961	254	89	0	32480	31719	1	254	3.52e-98	317	40087	257	chrX:75569462-75569548
NC_000005.9_chr5:62386607-62426702_3224_3886	pfam00078_126296	69.231	221	68	0	3224	3886	10	230	3.77e-98	317	40096	257	chr5:62406607-62406702
NC_000023.10_chrX:105410821-105450942_25208_24432	pfam00078_126296	61.776	259	95	1	25208	24432	1	255	3.85e-98	317	40122	257	chrX:105430821-105430942
NC_000003.11_chr3:122134466-122174589_31585_32250	pfam00078_60392921	70.27	222	66	0	31585	32250	5	226	4.04e-98	317	40124	257	chr3:122154466-122154589
NC_000003.11_chr3:118727990-118768081_39524_40090	pfam00078_126296	77.778	189	42	0	39524	40090	1	189	4.36e-98	317	40092	257	chr3:118747990-118748081
NC_000017.10_chr17:453883-493979_40095_39460	pfam00078_126296	70.283	212	63	0	40095	39460	46	257	4.57e-98	317	40097	257	chr17:473883-473979
NC_000012.11_chr12:131986844-132026971_2885_2274	pfam00078_60392921	75	204	51	0	2885	2274	1	204	4.71e-98	317	40128	257	chr12:132006844-132006971
NC_000011.9_chr11:21210818-21250921_12844_12146	pfam00078_60392921	66.953	233	77	0	12844	12146	3	235	4.99e-98	317	40104	257	chr11:21230818-21230921
NC_000004.11_chr4:87748608-87788697_39197_39595	pfam00078_126296	75.94	133	32	0	39197	39595	1	133	5.33e-98	209	40090	257	chr4:87768608-87768697
NC_000004.11_chr4:87748608-87788697_39583_39966	pfam00078_126296	63.281	128	47	0	39583	39966	130	257	5.33e-98	169	40090	257	chr4:87768608-87768697
NC_000014.8_chr14:58061664-58101763_29528_30232	pfam00078_60392921	68.085	235	75	0	29528	30232	1	235	5.55e-98	316	40100	257	chr14:58081664-58081763
NC_000004.11_chr4:131965828-132005922_30228_30641	pfam00078_60392921	65.217	138	48	0	30228	30641	120	257	5.55e-98	185	40095	257	chr4:131985828-131985922
NC_000007.13_chr7:82246561-82286714_28866_29549	pfam00078_126296	67.982	228	73	0	28866	29549	7	234	5.83e-98	316	40154	257	chr7:82266561-82266714
NC_000009.11_chr9:129722840-129762936_36141_36908	pfam00078_126296	62.016	258	93	2	36141	36908	1	255	5.88e-98	316	40097	257	chr9:129742840-129742936
NC_000010.10_chr10:100904520-100944608_34026_34787	pfam00078_126296	64.981	257	87	1	34026	34787	1	257	6e-98	316	40089	257	chr10:100924520-100924608
NC_000003.11_chr3:122134466-122174589_31597_32250	pfam00078_75038903	68.807	218	68	0	31597	32250	9	226	6e-98	316	40124	257	chr3:122154466-122154589
NC_000002.11_chr2:66398711-66438794_9130_9714	pfam00078_60392921	77.436	195	44	0	9130	9714	1	195	6.08e-98	316	40084	257	chr2:66418711-66418794
NC_000002.11_chr2:66398711-66438794_9735_9899	pfam00078_60392921	54.545	55	25	0	9735	9899	203	257	6.08e-98	63.5	40084	257	chr2:66418711-66418794
NC_000006.11_chr6:48061102-48101217_12755_13390	pfam00078_126296	71.698	212	60	0	12755	13390	1	212	6.24e-98	316	40116	257	chr6:48081102-48081217
NC_000005.9_chr5:62386607-62426702_3224_3904	pfam00078_75038903	66.52	227	76	0	3224	3904	10	236	6.54e-98	316	40096	257	chr5:62406607-62406702
NC_000011.9_chr11:22637489-22677585_32877_32713	pfam00078_60392921	54.545	55	25	0	32877	32713	201	255	6.72e-98	64.7	40097	257	chr11:22657489-22657585
NC_000011.9_chr11:22637489-22677585_33469_32885	pfam00078_60392921	76.923	195	45	0	33469	32885	1	195	6.72e-98	314	40097	257	chr11:22657489-22657585
NC_000017.10_chr17:22213228-22253324_15779_15009	pfam00078_126296	65.759	257	88	0	15779	15009	1	257	7.14e-98	316	40097	257	chr17:22233228-22233324
NC_000004.11_chr4:55672723-55712841_21884_22654	pfam00078_75038903	63.813	257	93	0	21884	22654	1	257	9.09e-98	316	40119	257	chr4:55692723-55692841
NC_000011.9_chr11:21210818-21250921_12844_12143	pfam00078_126296	65.385	234	81	0	12844	12143	3	236	9.27e-98	316	40104	257	chr11:21230818-21230921
NC_000004.11_chr4:82014493-82054568_34987_34280	pfam00078_126296	66.102	236	80	0	34987	34280	1	236	1.08e-97	315	40076	257	chr4:82034493-82034568
NC_000017.10_chr17:5725295-5765394_28969_29286	pfam00078_126296	77.358	106	24	0	28969	29286	1	106	1.11e-97	169	40100	257	chr17:5745295-5745394
NC_000017.10_chr17:5725295-5765394_29286_29741	pfam00078_126296	66.447	152	51	0	29286	29741	106	257	1.11e-97	209	40100	257	chr17:5745295-5745394
NC_000015.9_chr15:44738402-44778502_9637_9005	pfam00078_126296	72.038	211	59	0	9637	9005	26	236	1.15e-97	315	40101	257	chr15:44758402-44758502
NC_000023.10_chrX:63853537-63893623_1615_929	pfam00078_75038903	66.376	229	77	0	1615	929	2	230	1.16e-97	315	40087	257	chrX:63873537-63873623
NC_000012.11_chr12:33283165-33323243_13448_13260	pfam00078_60392921	49.206	63	32	0	13448	13260	195	257	1.49e-97	66.2	40079	257	chr12:33303165-33303243
NC_000012.11_chr12:33283165-33323243_14029_13445	pfam00078_60392921	75.897	195	47	0	14029	13445	1	195	1.49e-97	311	40079	257	chr12:33303165-33303243
NC_000007.13_chr7:62966233-63006335_30922_30677	pfam00078_126296	79.268	82	17	0	30922	30677	1	82	1.51e-97	140	40103	257	chr7:62986233-62986335
NC_000014.8_chr14:22807944-22848056_13131_13787	pfam00078_126296	66.667	219	72	1	13131	13787	40	257	1.6e-97	305	40113	257	chr14:22827944-22828056
NC_000015.9_chr15:37756128-37796235_10766_11065	pfam00078_126296	81	100	19	0	10766	11065	1	100	2e-97	176	40108	257	chr15:37776128-37776235
NC_000015.9_chr15:37756128-37796235_11064_11399	pfam00078_126296	69.643	112	34	0	11064	11399	101	212	2e-97	164	40108	257	chr15:37776128-37776235
NC_000015.9_chr15:37756128-37796235_11389_11532	pfam00078_126296	54.167	48	22	0	11389	11532	210	257	2e-97	59.3	40108	257	chr15:37776128-37776235
NC_000016.9_chr16:7750077-7790172_27958_27341	pfam00078_60392921	74.272	206	53	0	27958	27341	2	207	2.07e-97	315	40096	257	chr16:7770077-7770172
NC_000002.11_chr2:201344100-201384171_20422_20580	pfam00078_60392921	83.019	53	9	0	20422	20580	1	53	2.17e-97	89.7	40072	257	chr2:201364100-201364171
NC_000001.10_chr1:101065634-101105719_34656_34147	pfam00078_126296	76.471	170	40	0	34656	34147	1	170	2.36e-97	273	40086	257	chr1:101085634-101085719
NC_000011.9_chr11:24236542-24276638_5759_6460	pfam00078_126296	65.812	234	78	1	5759	6460	1	232	2.39e-97	314	40097	257	chr11:24256542-24256638
NC_000009.11_chr9:11819110-11859210_36473_35820	pfam00078_126296	64.679	218	77	0	36473	35820	40	257	2.46e-97	300	40101	257	chr9:11839110-11839210
NC_000009.11_chr9:11819110-11859210_36589_36458	pfam00078_126296	81.818	44	8	0	36589	36458	1	44	2.46e-97	77	40101	257	chr9:11839110-11839210
NC_000009.11_chr9:92928870-92968949_29255_29938	pfam00078_75038903	64.912	228	70	1	29255	29938	1	218	2.63e-97	314	40080	257	chr9:92948870-92948949
NC_000005.9_chr5:81425031-81465115_5507_4734	pfam00078_75038903	61.24	258	99	1	5507	4734	1	257	2.68e-97	314	40085	257	chr5:81445031-81445115
NC_000010.10_chr10:45871800-45911894_16771_17394	pfam00078_126296	73.077	208	56	0	16771	17394	1	208	3.07e-97	314	40095	257	chr10:45891800-45891894
NC_000011.9_chr11:55112844-55152975_31601_32284	pfam00078_75038903	66.228	228	77	0	31601	32284	9	236	3.19e-97	314	40132	257	chr11:55132844-55132975
NC_000009.11_chr9:118551880-118591969_11551_11165	pfam00078_126296	62.016	129	49	0	11551	11165	129	257	3.31e-97	163	40090	257	chr9:118571880-118571969
NC_000009.11_chr9:118551880-118591969_11928_11551	pfam00078_126296	77.778	126	28	0	11928	11551	1	126	3.31e-97	213	40090	257	chr9:118571880-118571969
NC_000001.10_chr1:78284045-78324185_38028_37288	pfam00078_75038903	67.742	248	79	1	38028	37288	1	248	3.66e-97	314	40141	257	chr1:78304045-78304185
NC_000011.9_chr11:48636998-48677120_39823_39119	pfam00078_126296	65.823	237	78	2	39823	39119	1	236	3.91e-97	314	40123	257	chr11:48656998-48657120
NC_000005.9_chr5:54365621-54405744_8054_7344	pfam00078_60392921	67.511	237	76	1	8054	7344	1	236	3.95e-97	314	40124	257	chr5:54385621-54385744
NC_000011.9_chr11:87186008-87226081_29814_29065	pfam00078_75038903	61.6	250	76	1	29814	29065	1	230	4.22e-97	314	40074	257	chr11:87206008-87206081
NC_000023.10_chrX:74373134-74413255_32217_31528	pfam00078_75038903	70	230	69	0	32217	31528	1	230	4.27e-97	314	40122	257	chrX:74393134-74393255
NC_000023.10_chrX:74377200-74417319_28151_27462	pfam00078_75038903	70	230	69	0	28151	27462	1	230	4.27e-97	314	40120	257	chrX:74397200-74397319
NC_000005.9_chr5:39239258-39279353_5250_4711	pfam00078_126296	65	180	63	0	5250	4711	78	257	4.54e-97	241	40096	257	chr5:39259258-39259353
NC_000005.9_chr5:39239258-39279353_5479_5234	pfam00078_126296	75.61	82	20	0	5479	5234	1	82	4.54e-97	135	40096	257	chr5:39259258-39259353
NC_000023.10_chrX:80184610-80224711_32113_31484	pfam00078_60392921	65.714	210	72	0	32113	31484	48	257	5.06e-97	283	40102	257	chrX:80204610-80204711
NC_000023.10_chrX:80184610-80224711_32249_32088	pfam00078_60392921	83.333	54	9	0	32249	32088	1	54	5.06e-97	93.2	40102	257	chrX:80204610-80204711
NC_000002.11_chr2:35956600-35996697_38267_38563	pfam00078_126296	79.798	99	20	0	38267	38563	1	99	5.19e-97	171	40098	257	chr2:35976600-35976697
NC_000004.11_chr4:179426600-179466690_7451_7188	pfam00078_126296	57.955	88	37	0	7451	7188	170	257	5.55e-97	105	40091	257	chr4:179446600-179446690
NC_000004.11_chr4:179426600-179466690_7957_7424	pfam00078_126296	73.596	178	47	0	7957	7424	1	178	5.55e-97	271	40091	257	chr4:179446600-179446690
NC_000023.10_chrX:74373134-74413255_32217_31495	pfam00078_126296	69.71	241	73	0	32217	31495	1	241	5.65e-97	313	40122	257	chrX:74393134-74393255
NC_000023.10_chrX:74377200-74417319_28151_27429	pfam00078_126296	69.71	241	73	0	28151	27429	1	241	5.65e-97	313	40120	257	chrX:74397200-74397319
NC_000006.11_chr6:167201457-167241593_4555_5190	pfam00078_60392921	72.642	212	58	0	4555	5190	1	212	5.71e-97	313	40137	257	chr6:167221457-167221593
NC_000011.9_chr11:107235552-107275644_35909_36565	pfam00078_75038903	71.689	219	62	0	35909	36565	1	219	5.92e-97	313	40093	257	chr11:107255552-107255644
NC_000004.11_chr4:39594094-39634200_1122_1367	pfam00078_75038903	59.756	82	33	0	1122	1367	176	257	6.34e-97	99.8	40107	257	chr4:39614094-39614200
NC_000010.10_chr10:69421331-69461391_12148_11513	pfam00078_126296	69.34	212	65	0	12148	11513	46	257	6.46e-97	313	40061	257	chr10:69441331-69441391
NC_000003.11_chr3:118771847-118811950_3642_4295	pfam00078_60392921	69.955	223	62	1	3642	4295	1	223	6.46e-97	313	40104	257	chr3:118791847-118791950
NC_000010.10_chr10:69428715-69468833_4764_4129	pfam00078_126296	69.34	212	65	0	4764	4129	46	257	6.47e-97	313	40119	257	chr10:69448715-69448833
NC_000005.9_chr5:72258386-72298486_16515_15775	pfam00078_126296	66.397	247	83	0	16515	15775	11	257	6.59e-97	313	40101	257	chr5:72278386-72278486
NC_000002.11_chr2:39998155-40038276_39144_38404	pfam00078_75038903	62.097	248	93	1	39144	38404	10	257	6.72e-97	313	40122	257	chr2:40018155-40018276
NC_000003.11_chr3:174434247-174474348_29157_29912	pfam00078_75038903	61.719	256	93	2	29157	29912	3	257	6.98e-97	313	40102	257	chr3:174454247-174454348
NC_000007.13_chr7:23850094-23890171_14112_13849	pfam00078_126296	56.818	88	38	0	14112	13849	170	257	7.35e-97	105	40078	257	chr7:23870094-23870171
NC_000007.13_chr7:23850094-23890171_14618_14118	pfam00078_126296	76.647	167	39	0	14618	14118	1	167	7.35e-97	270	40078	257	chr7:23870094-23870171
NC_000008.10_chr8:108888327-108928451_16272_15676	pfam00078_126296	74.874	199	50	0	16272	15676	3	201	7.41e-97	313	40125	257	chr8:108908327-108908451
NC_000023.10_chrX:67139064-67179179_26968_27249	pfam00078_126296	80.851	94	18	0	26968	27249	1	94	8.27e-97	159	40116	257	chrX:67159064-67159179
NC_000023.10_chrX:67139064-67179179_27255_27740	pfam00078_126296	62.963	162	60	0	27255	27740	96	257	8.27e-97	216	40116	257	chrX:67159064-67159179
NC_000010.10_chr10:21388348-21428481_8244_7552	pfam00078_126296	66.102	236	75	1	8244	7552	1	236	8.32e-97	313	40134	257	chr10:21408348-21408481
NC_000011.9_chr11:24236542-24276638_5759_6463	pfam00078_75038903	64.255	235	84	0	5759	6463	1	235	8.64e-97	313	40097	257	chr11:24256542-24256638
NC_000011.9_chr11:76535125-76575221_4813_4256	pfam00078_126296	76.882	186	43	0	4813	4256	1	186	8.83e-97	305	40097	257	chr11:76555125-76555221
NC_000011.9_chr11:76532815-76572924_7123_6566	pfam00078_126296	76.882	186	43	0	7123	6566	1	186	8.84e-97	305	40110	257	chr11:76552815-76552924
NC_000011.9_chr11:43081443-43121545_37607_36846	pfam00078_75038903	65.759	257	85	1	37607	36846	1	257	9.07e-97	313	40103	257	chr11:43101443-43101545
NC_000015.9_chr15:60608068-60648174_17508_18275	pfam00078_75038903	62.891	256	95	0	17508	18275	2	257	9.07e-97	313	40107	257	chr15:60628068-60628174
NC_000007.13_chr7:91331014-91371570_31733_31960	pfam00078_126296	76.316	76	18	0	31733	31960	1	76	9.96e-97	128	40557	257	chr7:91351014-91351570
NC_000007.13_chr7:91331014-91371570_31939_32502	pfam00078_126296	62.234	188	71	0	31939	32502	70	257	9.96e-97	246	40557	257	chr7:91351014-91351570
NC_000007.13_chr7:53344736-53384883_7185_7006	pfam00078_126296	51.667	60	29	0	7185	7006	198	257	1.01e-96	67	40148	257	chr7:53364736-53364883
NC_000007.13_chr7:53344736-53384883_7777_7199	pfam00078_126296	74.093	193	50	0	7777	7199	1	193	1.01e-96	308	40148	257	chr7:53364736-53364883
NC_000001.10_chr1:75379072-75419191_4801_4031	pfam00078_126296	63.813	257	93	0	4801	4031	1	257	1.12e-96	312	40120	257	chr1:75399072-75399191
NC_000002.11_chr2:226683279-226723386_9687_10457	pfam00078_60392921	61.868	257	98	0	9687	10457	1	257	1.15e-96	312	40108	257	chr2:226703279-226703386
NC_000006.11_chr6:52628999-52669115_9523_8888	pfam00078_126296	71.226	212	61	0	9523	8888	1	212	1.19e-96	312	40117	257	chr6:52648999-52649115
NC_000009.11_chr9:11819110-11859210_36458_35820	pfam00078_75038903	66.667	213	71	0	36458	35820	45	257	1.33e-96	301	40101	257	chr9:11839110-11839210
NC_000011.9_chr11:57876250-57916354_32930_32235	pfam00078_60392921	61.961	255	74	1	32930	32235	3	257	1.36e-96	312	40105	257	chr11:57896250-57896354
NC_000003.11_chr3:175591173-175631309_33298_34011	pfam00078_60392921	69.328	238	71	1	33298	34011	1	236	1.62e-96	312	40137	257	chr3:175611173-175611309
NC_000005.9_chr5:110315127-110355212_9829_10398	pfam00078_126296	75.263	190	47	0	9829	10398	1	190	1.65e-96	305	40086	257	chr5:110335127-110335212
NC_000002.11_chr2:160309635-160349744_19856_19122	pfam00078_60392921	65.863	249	67	2	19856	19122	1	235	1.67e-96	312	40110	257	chr2:160329635-160329744
NC_000005.9_chr5:39239258-39279353_38796_38305	pfam00078_126296	62.805	164	61	0	38796	38305	94	257	1.72e-96	216	40096	257	chr5:39259258-39259353
NC_000005.9_chr5:39239258-39279353_39049_38777	pfam00078_126296	79.121	91	19	0	39049	38777	10	100	1.72e-96	155	40096	257	chr5:39259258-39259353
NC_000005.9_chr5:39239258-39279353_39077_39036	pfam00078_126296	57.143	14	6	0	39077	39036	1	14	1.72e-96	23.9	40096	257	chr5:39259258-39259353
NC_000012.11_chr12:28650582-28690658_4053_3493	pfam00078_126296	78.61	187	40	0	4053	3493	1	187	1.73e-96	312	40077	257	chr12:28670582-28670658
NC_000005.9_chr5:110286119-110326223_38837_39406	pfam00078_126296	75.263	190	47	0	38837	39406	1	190	1.76e-96	305	40105	257	chr5:110306119-110306223
NC_000010.10_chr10:84513879-84553978_28755_28988	pfam00078_60392921	78.205	78	17	0	28755	28988	1	78	1.81e-96	130	40100	257	chr10:84533879-84533978
NC_000016.9_chr16:70908268-70948374_38260_37469	pfam00078_126296	61.338	269	87	4	38260	37469	1	257	1.82e-96	312	40107	257	chr16:70928268-70928374
NC_000023.10_chrX:125488679-125528810_32108_32233	pfam00078_126296	78.571	42	9	0	32108	32233	1	42	1.93e-96	70.9	40132	257	chrX:125508679-125508810
NC_000023.10_chrX:125488679-125528810_32224_32877	pfam00078_126296	66.055	218	74	0	32224	32877	40	257	1.93e-96	303	40132	257	chrX:125508679-125508810
NC_000021.8_chr21:41482358-41522620_2655_2759	pfam00078_126296	80	35	7	0	2655	2759	1	35	1.95e-96	60.8	40263	257	chr21:41502358-41502620
NC_000021.8_chr21:41482358-41522620_2744_3058	pfam00078_126296	72.381	105	29	0	2744	3058	32	136	1.95e-96	165	40263	257	chr21:41502358-41502620
NC_000021.8_chr21:41482358-41522620_3034_3420	pfam00078_126296	62.791	129	48	0	3034	3420	129	257	1.95e-96	169	40263	257	chr21:41502358-41502620
NC_000013.10_chr13:42706466-42746536_10759_10292	pfam00078_126296	64.103	156	56	0	10759	10292	102	257	1.96e-96	210	40071	257	chr13:42726466-42726536
NC_000013.10_chr13:42706466-42746536_11036_10752	pfam00078_126296	81.053	95	18	0	11036	10752	10	104	1.96e-96	163	40071	257	chr13:42726466-42726536
NC_000009.11_chr9:92928870-92968949_29255_29839	pfam00078_60392921	76.41	195	46	0	29255	29839	1	195	2.08e-96	310	40080	257	chr9:92948870-92948949
NC_000009.11_chr9:92928870-92968949_29838_30026	pfam00078_60392921	49.206	63	32	0	29838	30026	195	257	2.08e-96	63.9	40080	257	chr9:92948870-92948949
NC_000015.9_chr15:48153083-48193192_32306_33007	pfam00078_126296	65.385	234	81	0	32306	33007	24	257	2.1e-96	311	40110	257	chr15:48173083-48173192
NC_000001.10_chr1:87017858-87057977_4499_3753	pfam00078_75038903	62.745	255	89	1	4499	3753	3	257	2.29e-96	311	40120	257	chr1:87037858-87037977
NC_000023.10_chrX:105410821-105450942_25208_24585	pfam00078_75038903	70.192	208	62	0	25208	24585	1	208	2.32e-96	311	40122	257	chrX:105430821-105430942
NC_000005.9_chr5:44047848-44087952_14639_14061	pfam00078_126296	76.684	193	45	0	14639	14061	1	193	2.43e-96	311	40105	257	chr5:44067848-44067952
NC_000004.11_chr4:5446537-5486621_37764_37501	pfam00078_126296	56.818	88	38	0	37764	37501	170	257	2.45e-96	100	40085	257	chr4:5466537-5466621
NC_000004.11_chr4:5446537-5486621_38272_37751	pfam00078_126296	74.138	174	45	0	38272	37751	1	174	2.45e-96	273	40085	257	chr4:5466537-5466621
NC_000019.9_chr19:24565850-24605981_25114_24602	pfam00078_126296	66.667	171	57	0	25114	24602	85	255	3.29e-96	238	40132	257	chr19:24585850-24585981
NC_000019.9_chr19:24565850-24605981_25364_25137	pfam00078_126296	82.895	76	13	0	25364	25137	1	76	3.29e-96	134	40132	257	chr19:24585850-24585981
NC_000008.10_chr8:1384955-1425070_10508_10029	pfam00078_126296	61.111	162	61	1	10508	10029	96	257	3.54e-96	204	40116	257	chr8:1404955-1405070
NC_000008.10_chr8:1384955-1425070_10792_10508	pfam00078_126296	82.105	95	17	0	10792	10508	1	95	3.54e-96	168	40116	257	chr8:1404955-1405070
NC_000023.10_chrX:58470619-58510729_34074_34703	pfam00078_126296	71.905	210	59	0	34074	34703	1	210	4.06e-96	311	40111	257	chrX:58490619-58490729
NC_000023.10_chrX:74373134-74413255_32217_31513	pfam00078_60392921	70.213	235	70	0	32217	31513	1	235	4.1e-96	311	40122	257	chrX:74393134-74393255
NC_000023.10_chrX:74377200-74417319_28151_27447	pfam00078_60392921	70.213	235	70	0	28151	27447	1	235	4.1e-96	311	40120	257	chrX:74397200-74397319
NC_000012.11_chr12:20914761-20954878_11069_11554	pfam00078_75038903	63.58	162	59	0	11069	11554	96	257	4.36e-96	214	40118	257	chr12:20934761-20934878
NC_000002.11_chr2:211284034-211324124_29739_30410	pfam00078_60392921	69.027	226	68	1	29739	30410	10	235	4.51e-96	311	40091	257	chr2:211304034-211304124
NC_000001.10_chr1:79040474-79080568_36449_37159	pfam00078_60392921	65.823	237	81	0	36449	37159	1	237	4.69e-96	311	40095	257	chr1:79060474-79060568
NC_000005.9_chr5:111456214-111496325_13684_13409	pfam00078_126296	57.609	92	39	0	13684	13409	166	257	4.81e-96	111	40112	257	chr5:111476214-111476325
NC_000005.9_chr5:111456214-111496325_14178_13702	pfam00078_126296	76.73	159	37	0	14178	13702	1	159	4.81e-96	261	40112	257	chr5:111476214-111476325
NC_000017.10_chr17:52770251-52810360_5232_5804	pfam00078_75038903	74.869	191	48	0	5232	5804	1	191	5.11e-96	311	40110	257	chr17:52790251-52790360
NC_000002.11_chr2:207862802-207902950_6703_7125	pfam00078_75038903	68.085	141	45	0	6703	7125	115	255	5.98e-96	197	40149	257	chr2:207882802-207882950
NC_000009.11_chr9:11819110-11859210_36476_35820	pfam00078_60392921	66.818	220	72	1	36476	35820	38	257	6.12e-96	301	40101	257	chr9:11839110-11839210
NC_000014.8_chr14:22807944-22848056_13015_13140	pfam00078_75038903	83.333	42	7	0	13015	13140	1	42	6.18e-96	75.1	40113	257	chr14:22827944-22828056
NC_000003.11_chr3:153944679-153984756_39406_40077	pfam00078_126296	67.111	225	73	1	39406	40077	21	245	6.7e-96	310	40078	257	chr3:153964679-153964756
NC_000011.9_chr11:91898263-91938351_7986_8489	pfam00078_60392921	73.81	168	44	0	7986	8489	1	168	6.82e-96	256	40089	257	chr11:91918263-91918351
NC_000023.10_chrX:105410821-105450942_25208_24507	pfam00078_60392921	65.702	242	75	2	25208	24507	1	242	7.04e-96	310	40122	257	chrX:105430821-105430942
NC_000001.10_chr1:89483439-89523527_13274_12630	pfam00078_75038903	67.442	215	70	0	13274	12630	1	215	7.31e-96	310	40089	257	chr1:89503439-89503527
NC_000023.10_chrX:115356330-115396441_29953_30237	pfam00078_126296	77.895	95	21	0	29953	30237	1	95	7.54e-96	154	40112	257	chrX:115376330-115376441
NC_000023.10_chrX:115356330-115396441_30237_30722	pfam00078_126296	64.198	162	58	0	30237	30722	96	257	7.54e-96	218	40112	257	chrX:115376330-115376441
NC_000023.10_chrX:115361873-115402183_24410_24694	pfam00078_126296	77.895	95	21	0	24410	24694	1	95	7.58e-96	154	40311	257	chrX:115381873-115382183
NC_000023.10_chrX:115361873-115402183_24694_25179	pfam00078_126296	64.198	162	58	0	24694	25179	96	257	7.58e-96	218	40311	257	chrX:115381873-115382183
NC_000002.11_chr2:14628567-14668693_2804_2256	pfam00078_126296	75.41	183	45	0	2804	2256	1	183	8.33e-96	291	40127	257	chr2:14648567-14648693
NC_000007.13_chr7:53344736-53384883_7197_7006	pfam00078_60392921	51.562	64	31	0	7197	7006	194	257	8.76e-96	65.5	40148	257	chr7:53364736-53364883
NC_000007.13_chr7:53344736-53384883_7777_7193	pfam00078_60392921	74.872	195	49	0	7777	7193	1	195	8.76e-96	306	40148	257	chr7:53364736-53364883
NC_000017.10_chr17:66992095-67032175_5658_5077	pfam00078_60392921	76.923	195	44	1	5658	5077	1	195	8.78e-96	310	40081	257	chr17:67012095-67012175
NC_000008.10_chr8:39651474-39691573_4579_3812	pfam00078_126296	63.424	257	93	1	4579	3812	1	257	8.79e-96	310	40100	257	chr8:39671474-39671573
NC_000003.11_chr3:67918125-67958220_37854_37177	pfam00078_60392921	65.929	226	77	0	37854	37177	32	257	9.77e-96	310	40096	257	chr3:67938125-67938220
NC_000011.9_chr11:13637012-13677091_39461_40078	pfam00078_126296	72.33	206	57	0	39461	40078	5	210	1.11e-95	310	40080	257	chr11:13657012-13657091
NC_000004.11_chr4:168176272-168216381_23224_22802	pfam00078_126296	68.794	141	44	0	23224	22802	96	236	1.19e-95	201	40110	257	chr4:168196272-168196381
NC_000004.11_chr4:168176272-168216381_23508_23224	pfam00078_126296	84.211	95	15	0	23508	23224	1	95	1.19e-95	171	40110	257	chr4:168196272-168196381
NC_000001.10_chr1:247879323-247919440_12072_12650	pfam00078_60392921	77.72	193	43	0	12072	12650	1	193	1.28e-95	310	40118	257	chr1:247899323-247899440
NC_000003.11_chr3:61209737-61249831_36251_35475	pfam00078_126296	61.538	260	96	3	36251	35475	1	257	1.55e-95	309	40095	257	chr3:61229737-61229831
NC_000023.10_chrX:42723105-42763200_10545_10009	pfam00078_75038903	65.363	179	62	0	10545	10009	79	257	1.67e-95	248	40096	257	chrX:42743105-42743200
NC_000001.10_chr1:101065634-101105719_34144_33887	pfam00078_75038903	61.628	86	33	0	34144	33887	172	257	1.73e-95	108	40086	257	chr1:101085634-101085719
NC_000023.10_chrX:55942168-55982291_24339_25019	pfam00078_126296	66.96	227	75	0	24339	25019	10	236	1.9e-95	309	40124	257	chrX:55962168-55962291
NC_000011.9_chr11:110449604-110489793_15929_15964	pfam00078_126296	66.667	12	4	0	15929	15964	1	12	2.22e-95	23.1	40190	257	chr11:110469604-110469793
NC_000011.9_chr11:110449604-110489793_15960_16403	pfam00078_126296	77.703	148	33	0	15960	16403	10	157	2.22e-95	246	40190	257	chr11:110469604-110469793
NC_000011.9_chr11:110449604-110489793_16397_16702	pfam00078_126296	58.824	102	42	0	16397	16702	156	257	2.22e-95	122	40190	257	chr11:110469604-110469793
NC_000004.11_chr4:82014493-82054568_34987_34298	pfam00078_75038903	64.783	230	81	0	34987	34298	1	230	2.33e-95	309	40076	257	chr4:82034493-82034568
NC_000002.11_chr2:116525754-116565871_33750_32983	pfam00078_126296	61.868	257	97	1	33750	32983	1	257	2.86e-95	308	40118	257	chr2:116545754-116545871
NC_000001.10_chr1:77180923-77221008_21867_21163	pfam00078_126296	65.546	238	77	2	21867	21163	1	236	2.94e-95	308	40086	257	chr1:77200923-77201008
NC_000007.13_chr7:62966233-63006335_30675_30154	pfam00078_75038903	65.517	174	60	0	30675	30154	84	257	3.15e-95	239	40103	257	chr7:62986233-62986335
NC_000011.9_chr11:76532815-76572924_6567_6361	pfam00078_75038903	55.072	69	31	0	6567	6361	189	257	3.17e-95	74.3	40110	257	chr11:76552815-76552924
NC_000011.9_chr11:76535125-76575221_4257_4051	pfam00078_75038903	55.072	69	31	0	4257	4051	189	257	3.17e-95	74.3	40097	257	chr11:76555125-76555221
NC_000004.11_chr4:39594094-39634200_599_1126	pfam00078_60392921	76.705	176	41	0	599	1126	1	176	3.2e-95	279	40107	257	chr4:39614094-39614200
NC_000005.9_chr5:72258386-72298486_16533_15775	pfam00078_60392921	65.613	253	87	0	16533	15775	5	257	3.27e-95	308	40101	257	chr5:72278386-72278486
NC_000002.11_chr2:83562967-83603057_15285_15932	pfam00078_60392921	68.056	216	69	0	15285	15932	42	257	3.62e-95	305	40091	257	chr2:83582967-83583057
NC_000024.9_chrY:8285889-8325961_37798_37313	pfam00078_126296	62.963	162	60	0	37798	37313	96	257	3.71e-95	212	40073	257	chrY:8305889-8305961
NC_000024.9_chrY:8285889-8325961_38082_37801	pfam00078_126296	78.723	94	20	0	38082	37801	1	94	3.71e-95	157	40073	257	chrY:8305889-8305961
NC_000009.11_chr9:129722840-129762936_36141_36842	pfam00078_60392921	65.833	240	72	3	36141	36842	1	236	3.74e-95	308	40097	257	chr9:129742840-129742936
NC_000001.10_chr1:78284045-78324185_38028_37291	pfam00078_60392921	66.397	247	82	1	38028	37291	1	247	3.78e-95	308	40141	257	chr1:78304045-78304185
NC_000023.10_chrX:88032065-88072162_26262_27032	pfam00078_60392921	64.591	257	91	0	26262	27032	1	257	3.78e-95	308	40098	257	chrX:88052065-88052162
NC_000001.10_chr1:79040474-79080568_36449_37144	pfam00078_126296	65.948	232	79	0	36449	37144	1	232	3.89e-95	308	40095	257	chr1:79060474-79060568
NC_000002.11_chr2:35956600-35996697_38267_38566	pfam00078_60392921	80	100	20	0	38267	38566	1	100	4.07e-95	167	40098	257	chr2:35976600-35976697
NC_000003.11_chr3:75527091-75567165_7710_7240	pfam00078_126296	63.057	157	58	0	7710	7240	101	257	4.14e-95	203	40075	257	chr3:75547091-75547165
NC_000003.11_chr3:75527091-75567165_8008_7709	pfam00078_126296	75	100	25	0	8008	7709	1	100	4.14e-95	166	40075	257	chr3:75547091-75547165
NC_000011.9_chr11:35463545-35503649_3830_3069	pfam00078_126296	61.089	257	97	2	3830	3069	1	257	4.54e-95	308	40105	257	chr11:35483545-35483649
NC_000011.9_chr11:35450787-35490917_16588_15827	pfam00078_126296	61.089	257	97	2	16588	15827	1	257	4.55e-95	308	40131	257	chr11:35470787-35470917
NC_000003.11_chr3:5977297-6017379_5347_4670	pfam00078_60392921	66.372	226	76	0	5347	4670	32	257	4.81e-95	308	40083	257	chr3:5997297-5997379
NC_000009.11_chr9:104253113-104293194_30382_29663	pfam00078_126296	69.167	240	74	0	30382	29663	1	240	5.05e-95	308	40082	257	chr9:104273113-104273194
NC_000005.9_chr5:51020246-51060341_33264_32809	pfam00078_60392921	66.447	152	51	0	33264	32809	106	257	5.77e-95	204	40096	257	chr5:51040246-51040341
NC_000010.10_chr10:91201829-91241982_6318_6974	pfam00078_60392921	67.58	219	71	0	6318	6974	39	257	5.9e-95	308	40154	257	chr10:91221829-91221982
NC_000004.11_chr4:98332340-98372442_18874_18167	pfam00078_60392921	70.339	236	70	0	18874	18167	1	236	5.95e-95	308	40103	257	chr4:98352340-98352442
NC_000004.11_chr4:98338832-98378939_12382_11675	pfam00078_60392921	70.339	236	70	0	12382	11675	1	236	5.95e-95	308	40108	257	chr4:98358832-98358939
NC_000008.10_chr8:91399397-91439524_8517_7942	pfam00078_126296	63.542	192	70	0	8517	7942	66	257	6.02e-95	254	40128	257	chr8:91419397-91419524
NC_000008.10_chr8:91399397-91439524_8711_8514	pfam00078_126296	80.303	66	13	0	8711	8514	1	66	6.02e-95	115	40128	257	chr8:91419397-91419524
NC_000002.11_chr2:14628567-14668693_2257_2036	pfam00078_75038903	55.405	74	33	0	2257	2036	184	257	6.27e-95	84.3	40127	257	chr2:14648567-14648693
NC_000011.9_chr11:63201330-63241404_18422_18249	pfam00078_126296	82.759	58	10	0	18422	18249	1	58	6.32e-95	107	40075	257	chr11:63221330-63221404
NC_000004.11_chr4:87748608-87788697_39197_39586	pfam00078_75038903	72.308	130	36	0	39197	39586	1	130	6.81e-95	199	40090	257	chr4:87768608-87768697
NC_000004.11_chr4:87748608-87788697_39589_39966	pfam00078_75038903	65.873	126	43	0	39589	39966	132	257	6.81e-95	169	40090	257	chr4:87768608-87768697
NC_000006.11_chr6:69463717-69503789_33824_33204	pfam00078_126296	71.498	207	59	0	33824	33204	1	207	7.08e-95	307	40073	257	chr6:69483717-69483789
NC_000005.9_chr5:146362269-146402377_29367_28819	pfam00078_126296	78.142	183	40	0	29367	28819	1	183	7.09e-95	307	40109	257	chr5:146382269-146382377
NC_000006.11_chr6:69489320-69529447_8221_7601	pfam00078_126296	71.498	207	59	0	8221	7601	1	207	7.09e-95	307	40128	257	chr6:69509320-69509447
NC_000008.10_chr8:39046484-39086639_12975_12388	pfam00078_126296	62.755	196	73	0	12975	12388	62	257	7.29e-95	259	40156	257	chr8:39066484-39066639
NC_000008.10_chr8:39046484-39086639_13157_12984	pfam00078_126296	82.759	58	10	0	13157	12984	1	58	7.29e-95	109	40156	257	chr8:39066484-39066639
NC_000011.9_chr11:63201330-63241404_18270_17653	pfam00078_75038903	61.165	206	80	0	18270	17653	52	257	7.4e-95	263	40075	257	chr11:63221330-63221404
NC_000018.9_chr18:20285221-20325302_15313_15672	pfam00078_60392921	65	120	42	0	15313	15672	138	257	7.91e-95	157	40082	257	chr18:20305221-20305302
NC_000018.9_chr18:20290811-20330906_9723_10082	pfam00078_60392921	65	120	42	0	9723	10082	138	257	7.91e-95	157	40096	257	chr18:20310811-20310906
NC_000020.10_chr20:133525-173598_7875_7192	pfam00078_75038903	62.705	244	73	3	7875	7192	1	242	8.11e-95	307	40074	257	chr20:153525-153598
NC_000011.9_chr11:13637012-13677091_39464_40072	pfam00078_75038903	70.443	203	60	0	39464	40072	6	208	8.43e-95	307	40080	257	chr11:13657012-13657091
NC_000006.11_chr6:85024781-85064900_22575_21814	pfam00078_126296	65.748	254	79	1	22575	21814	1	246	8.77e-95	307	40120	257	chr6:85044781-85044900
NC_000023.10_chrX:88032065-88072162_6221_6078	pfam00078_126296	56.25	48	21	0	6221	6078	210	257	8.81e-95	62	40098	257	chrX:88052065-88052162
NC_000023.10_chrX:88032065-88072162_6840_6211	pfam00078_126296	71.429	210	60	0	6840	6211	3	212	8.81e-95	306	40098	257	chrX:88052065-88052162
NC_000003.11_chr3:175591173-175631309_33298_34008	pfam00078_75038903	65.823	237	79	1	33298	34008	1	235	1.08e-94	307	40137	257	chr3:175611173-175611309
NC_000009.11_chr9:12536837-12576946_22275_22826	pfam00078_126296	78.261	184	40	0	22275	22826	1	184	1.21e-94	306	40110	257	chr9:12556837-12556946
NC_000014.8_chr14:22807944-22848056_13137_13787	pfam00078_60392921	65.899	217	73	1	13137	13787	42	257	1.28e-94	294	40113	257	chr14:22827944-22828056
NC_000003.11_chr3:153944679-153984756_39406_40074	pfam00078_60392921	66.964	224	73	1	39406	40074	21	244	1.28e-94	306	40078	257	chr3:153964679-153964756
NC_000010.10_chr10:50521477-50561569_31108_31830	pfam00078_75038903	62.81	242	89	1	31108	31830	1	242	1.31e-94	306	40093	257	chr10:50541477-50541569
NC_000010.10_chr10:111417306-111457405_26511_26386	pfam00078_60392921	76.19	42	10	0	26511	26386	1	42	1.32e-94	63.2	40100	257	chr10:111437306-111437405
NC_000006.11_chr6:49426083-49466175_16758_16916	pfam00078_126296	79.245	53	11	0	16758	16916	10	62	1.32e-94	91.7	40093	257	chr6:49446083-49446175
NC_000006.11_chr6:49426083-49466175_16909_17493	pfam00078_126296	66.154	195	66	0	16909	17493	63	257	1.32e-94	276	40093	257	chr6:49446083-49446175
NC_000010.10_chr10:21388348-21428481_8244_7570	pfam00078_75038903	65.217	230	75	1	8244	7570	1	230	1.39e-94	306	40134	257	chr10:21408348-21408481
NC_000005.9_chr5:35374582-35414672_25268_25552	pfam00078_126296	81.053	95	18	0	25268	25552	1	95	1.64e-94	167	40091	257	chr5:35394582-35394672
NC_000005.9_chr5:35374582-35414672_25552_25974	pfam00078_126296	65.957	141	48	0	25552	25974	96	236	1.64e-94	194	40091	257	chr5:35394582-35394672
NC_000005.9_chr5:45853134-45893193_30304_29999	pfam00078_126296	70.588	102	30	0	30304	29999	131	232	1.69e-94	150	40060	257	chr5:45873134-45873193
NC_000005.9_chr5:45853134-45893193_30693_30289	pfam00078_126296	73.333	135	36	0	30693	30289	1	135	1.69e-94	212	40060	257	chr5:45873134-45873193
NC_000014.8_chr14:48630315-48670406_29646_30275	pfam00078_126296	69.048	210	65	0	29646	30275	48	257	1.71e-94	306	40092	257	chr14:48650315-48650406
NC_000011.9_chr11:32700905-32741029_14226_14351	pfam00078_126296	78.571	42	9	0	14226	14351	1	42	1.73e-94	69.3	40125	257	chr11:32720905-32721029
NC_000011.9_chr11:32700905-32741029_14342_14977	pfam00078_126296	67.453	212	69	0	14342	14977	40	251	1.73e-94	298	40125	257	chr11:32720905-32721029
NC_000011.9_chr11:106618451-106658591_7125_6946	pfam00078_126296	83.333	60	10	0	7125	6946	1	60	1.8e-94	110	40141	257	chr11:106638451-106638591
NC_000006.11_chr6:63243677-63283783_18001_17315	pfam00078_126296	63.319	229	84	0	18001	17315	29	257	1.88e-94	306	40107	257	chr6:63263677-63263783
NC_000013.10_chr13:43325915-43366037_21685_20915	pfam00078_75038903	62.162	259	94	3	21685	20915	1	257	2.03e-94	306	40123	257	chr13:43345915-43346037
NC_000003.11_chr3:162647182-162687270_31962_32189	pfam00078_126296	76.316	76	18	0	31962	32189	1	76	2.04e-94	126	40089	257	chr3:162667182-162667270
NC_000003.11_chr3:162647182-162687270_32180_32731	pfam00078_126296	62.5	184	69	0	32180	32731	74	257	2.04e-94	241	40089	257	chr3:162667182-162667270
NC_000010.10_chr10:90355247-90395349_35164_34874	pfam00078_126296	61.856	97	35	1	35164	34874	142	236	2.05e-94	115	40103	257	chr10:90375247-90375349
NC_000010.10_chr10:90355247-90395349_35591_35157	pfam00078_126296	77.931	145	32	0	35591	35157	1	145	2.05e-94	245	40103	257	chr10:90375247-90375349
NC_000006.11_chr6:71469673-71509753_7762_7505	pfam00078_126296	56.977	86	37	0	7762	7505	172	257	2.12e-94	101	40081	257	chr6:71489673-71489753
NC_000006.11_chr6:71469673-71509753_8159_7755	pfam00078_126296	75.556	135	33	0	8159	7755	40	174	2.12e-94	215	40081	257	chr6:71489673-71489753
NC_000011.9_chr11:29413780-29453859_7284_7583	pfam00078_126296	74	100	26	0	7284	7583	95	194	2.23e-94	159	40080	257	chr11:29433780-29433859
NC_000011.9_chr11:29413780-29453859_7604_7765	pfam00078_126296	53.704	54	25	0	7604	7765	202	255	2.23e-94	66.2	40080	257	chr11:29433780-29433859
NC_000008.10_chr8:43326881-43366989_12069_12509	pfam00078_126296	74.15	147	37	1	12069	12509	33	178	2.3e-94	228	40109	257	chr8:43346881-43346989
NC_000008.10_chr8:43326881-43366989_12482_12745	pfam00078_126296	57.955	88	37	0	12482	12745	170	257	2.3e-94	104	40109	257	chr8:43346881-43346989
NC_000014.8_chr14:81985138-82025266_25490_25657	pfam00078_126296	75	56	14	0	25490	25657	1	56	2.64e-94	92	40129	257	chr14:82005138-82005266
NC_000010.10_chr10:45871800-45911894_16771_17454	pfam00078_75038903	65.789	228	68	2	16771	17454	1	218	2.71e-94	306	40095	257	chr10:45891800-45891894
NC_000002.11_chr2:35956600-35996697_38560_39036	pfam00078_75038903	62.264	159	60	0	38560	39036	99	257	2.77e-94	206	40098	257	chr2:35976600-35976697
NC_000003.11_chr3:28221463-28261537_3393_4103	pfam00078_126296	65.401	237	73	2	3393	4103	1	228	3.29e-94	305	40075	257	chr3:28241463-28241537
NC_000010.10_chr10:91069793-91109867_9806_10471	pfam00078_126296	66.667	222	74	0	9806	10471	36	257	3.42e-94	305	40075	257	chr10:91089793-91089867
NC_000023.10_chrX:58470619-58510729_34074_34706	pfam00078_60392921	71.564	211	60	0	34074	34706	1	211	3.42e-94	305	40111	257	chrX:58490619-58490729
NC_000010.10_chr10:91063796-91103948_15803_16468	pfam00078_126296	66.667	222	74	0	15803	16468	36	257	3.43e-94	305	40153	257	chr10:91083796-91083948
NC_000011.9_chr11:48636998-48677120_31247_30618	pfam00078_126296	69.524	210	64	0	31247	30618	1	210	3.49e-94	305	40123	257	chr11:48656998-48657120
NC_000002.11_chr2:160309635-160349744_19856_19134	pfam00078_75038903	63.265	245	72	2	19856	19134	1	231	3.63e-94	305	40110	257	chr2:160329635-160329744
NC_000003.11_chr3:5977297-6017379_1735_2505	pfam00078_126296	59.615	260	99	2	1735	2505	1	257	3.77e-94	305	40083	257	chr3:5997297-5997379
NC_000007.13_chr7:53344736-53384883_7777_7175	pfam00078_75038903	70.149	201	60	0	7777	7175	1	201	4e-94	305	40148	257	chr7:53364736-53364883
NC_000004.11_chr4:11115351-11155487_32252_31617	pfam00078_126296	67.925	212	68	0	32252	31617	46	257	4.12e-94	305	40137	257	chr4:11135351-11135487
NC_000007.13_chr7:91331014-91371570_2261_2986	pfam00078_75038903	61.983	242	90	1	2261	2986	10	249	4.24e-94	305	40557	257	chr7:91351014-91351570
NC_000020.10_chr20:133525-173598_7875_7294	pfam00078_60392921	75.258	194	48	0	7875	7294	1	194	4.53e-94	305	40074	257	chr20:153525-153598
NC_000024.9_chrY:25891195-25931278_30447_29758	pfam00078_75038903	65.652	230	79	0	30447	29758	1	230	4.53e-94	305	40084	257	chrY:25911195-25911278
NC_000011.9_chr11:13637012-13677091_39464_40075	pfam00078_60392921	73.039	204	55	0	39464	40075	6	209	4.71e-94	305	40080	257	chr11:13657012-13657091
NC_000003.11_chr3:101124943-101165035_24083_23397	pfam00078_126296	70	230	68	1	24083	23397	1	230	4.8e-94	305	40093	257	chr3:101144943-101145035
NC_000004.11_chr4:168176272-168216381_22823_22743	pfam00078_60392921	44.444	27	15	0	22823	22743	231	257	5.1e-94	29.3	40110	257	chr4:168196272-168196381
NC_000008.10_chr8:92860748-92900835_24524_25057	pfam00078_126296	75.281	178	44	0	24524	25057	1	178	5.17e-94	286	40088	257	chr8:92880748-92880835
NC_000008.10_chr8:92860748-92900835_25030_25230	pfam00078_126296	59.701	67	27	0	25030	25230	170	236	5.17e-94	79.7	40088	257	chr8:92880748-92880835
NC_000010.10_chr10:91201829-91241982_6312_6974	pfam00078_126296	65.158	221	77	0	6312	6974	37	257	5.4e-94	305	40154	257	chr10:91221829-91221982
NC_000008.10_chr8:109174518-109214615_7628_7912	pfam00078_126296	76.842	95	22	0	7628	7912	1	95	5.71e-94	154	40098	257	chr8:109194518-109194615
NC_000008.10_chr8:109174518-109214615_7912_8397	pfam00078_126296	63.58	162	59	0	7912	8397	96	257	5.71e-94	212	40098	257	chr8:109194518-109194615
NC_000006.11_chr6:111219418-111259509_9736_10503	pfam00078_126296	61.479	257	98	1	9736	10503	1	257	5.77e-94	305	40092	257	chr6:111239418-111239509
NC_000004.11_chr4:45549588-45589773_26130_26414	pfam00078_126296	73.684	95	25	0	26130	26414	1	95	5.87e-94	147	40186	257	chr4:45569588-45569773
NC_000004.11_chr4:45549588-45589773_26414_26899	pfam00078_126296	64.198	162	58	0	26414	26899	96	257	5.87e-94	218	40186	257	chr4:45569588-45569773
NC_000003.11_chr3:118771847-118811950_3642_4280	pfam00078_75038903	67.606	213	69	0	3642	4280	1	213	5.94e-94	305	40104	257	chr3:118791847-118791950
NC_000012.11_chr12:106771229-106811325_24031_24315	pfam00078_126296	80	95	19	0	24031	24315	1	95	6.37e-94	160	40097	257	chr12:106791229-106791325
NC_000012.11_chr12:106771229-106811325_24315_24731	pfam00078_126296	69.065	139	43	0	24315	24731	96	234	6.37e-94	198	40097	257	chr12:106791229-106791325
NC_000008.10_chr8:62903369-62943492_1360_2112	pfam00078_126296	60.956	251	93	1	1360	2112	10	255	6.8e-94	305	40124	257	chr8:62923369-62923492
NC_000005.9_chr5:54848565-54888672_36674_36531	pfam00078_126296	56.25	48	21	0	36674	36531	210	257	7.9e-94	60.8	40108	257	chr5:54868565-54868672
NC_000005.9_chr5:54848565-54888672_36750_36664	pfam00078_126296	51.724	29	14	0	36750	36664	184	212	7.9e-94	31.2	40108	257	chr5:54868565-54868672
NC_000005.9_chr5:54848565-54888672_37297_36749	pfam00078_126296	75.956	183	44	0	37297	36749	1	183	7.9e-94	295	40108	257	chr5:54868565-54868672
NC_000018.9_chr18:6167161-6207270_185_727	pfam00078_126296	72.928	181	49	0	185	727	1	181	8.17e-94	282	40110	257	chr18:6187161-6187270
NC_000018.9_chr18:6167161-6207270_729_953	pfam00078_126296	53.333	75	35	0	729	953	183	257	8.17e-94	83.2	40110	257	chr18:6187161-6187270
NC_000020.10_chr20:44254506-44294634_37048_36779	pfam00078_126296	77.778	90	20	0	37048	36779	1	90	8.31e-94	145	40129	257	chr20:44274506-44274634
NC_000005.9_chr5:39239258-39279353_5259_4711	pfam00078_75038903	64.674	184	64	1	5259	4711	74	257	8.8e-94	241	40096	257	chr5:39259258-39259353
NC_000010.10_chr10:45871800-45911894_16771_17379	pfam00078_60392921	73.892	203	53	0	16771	17379	1	203	8.91e-94	304	40095	257	chr10:45891800-45891894
NC_000003.11_chr3:162647182-162687270_32186_32731	pfam00078_75038903	63.187	182	67	0	32186	32731	76	257	9.4e-94	241	40089	257	chr3:162667182-162667270
NC_000008.10_chr8:108888327-108928451_15692_15510	pfam00078_60392921	51.515	66	27	2	15692	15510	192	257	1.07e-93	61.2	40125	257	chr8:108908327-108908451
NC_000008.10_chr8:108888327-108928451_16254_15694	pfam00078_60392921	77.005	187	43	0	16254	15694	9	195	1.07e-93	304	40125	257	chr8:108908327-108908451
NC_000009.11_chr9:118551880-118591969_11554_11165	pfam00078_60392921	64.615	130	46	0	11554	11165	128	257	1.07e-93	166	40090	257	chr9:118571880-118571969
NC_000009.11_chr9:118551880-118591969_11928_11554	pfam00078_60392921	76	125	30	0	11928	11554	1	125	1.07e-93	199	40090	257	chr9:118571880-118571969
NC_000011.9_chr11:48678086-48718197_30135_30887	pfam00078_60392921	63.813	257	87	2	30135	30887	1	257	1.08e-93	304	40112	257	chr11:48698086-48698197
NC_000002.11_chr2:159177667-159217807_9348_8581	pfam00078_75038903	59.176	267	88	4	9348	8581	1	257	1.08e-93	304	40141	257	chr2:159197667-159197807
NC_000023.10_chrX:73105244-73145326_11064_11711	pfam00078_126296	68.981	216	67	0	11064	11711	1	216	1.08e-93	304	40083	257	chrX:73125244-73125326
NC_000010.10_chr10:50521477-50561569_31108_31815	pfam00078_126296	62.869	237	87	1	31108	31815	1	237	1.09e-93	304	40093	257	chr10:50541477-50541569
NC_000011.9_chr11:32700905-32741029_14339_14977	pfam00078_60392921	69.159	214	65	1	14339	14977	38	251	1.11e-93	300	40125	257	chr11:32720905-32721029
NC_000023.10_chrX:58470619-58510729_34074_34697	pfam00078_75038903	69.712	208	63	0	34074	34697	1	208	1.13e-93	304	40111	257	chrX:58490619-58490729
NC_000003.11_chr3:120776577-120816650_2734_2030	pfam00078_126296	67.234	235	77	0	2734	2030	2	236	1.16e-93	304	40074	257	chr3:120796577-120796650
NC_000002.11_chr2:129519228-129559324_991_260	pfam00078_126296	63.563	247	79	3	991	260	19	257	1.26e-93	304	40097	257	chr2:129539228-129539324
NC_000006.11_chr6:18152867-18192951_24239_23571	pfam00078_126296	71.749	223	63	0	24239	23571	26	248	1.29e-93	304	40085	257	chr6:18172867-18172951
NC_000006.11_chr6:18157962-18198054_19144_18476	pfam00078_126296	71.749	223	63	0	19144	18476	26	248	1.29e-93	304	40093	257	chr6:18177962-18178054
NC_000008.10_chr8:62903369-62943492_1360_2109	pfam00078_75038903	60.8	250	93	1	1360	2109	10	254	1.31e-93	304	40124	257	chr8:62923369-62923492
NC_000023.10_chrX:73105244-73145326_11064_11708	pfam00078_75038903	67.442	215	70	0	11064	11708	1	215	1.32e-93	304	40083	257	chrX:73125244-73125326
NC_000017.10_chr17:56897014-56937116_29115_28729	pfam00078_126296	72.093	129	36	0	29115	28729	1	129	1.37e-93	200	40103	257	chr17:56917014-56917116
NC_000007.13_chr7:91331014-91371570_2246_2986	pfam00078_60392921	62.753	247	90	1	2246	2986	5	249	1.41e-93	303	40557	257	chr7:91351014-91351570
NC_000007.13_chr7:23850094-23890171_14618_14115	pfam00078_60392921	76.19	168	40	0	14618	14115	1	168	1.42e-93	262	40078	257	chr7:23870094-23870171
NC_000003.11_chr3:100285642-100325973_7296_6529	pfam00078_126296	60	260	97	2	7296	6529	1	257	1.43e-93	303	40332	257	chr3:100305642-100305973
NC_000003.11_chr3:69490538-69530623_35977_35543	pfam00078_75038903	66.207	145	49	0	35977	35543	113	257	1.47e-93	187	40086	257	chr3:69510538-69510623
NC_000003.11_chr3:69490538-69530623_36312_35974	pfam00078_75038903	72.566	113	31	0	36312	35974	1	113	1.47e-93	177	40086	257	chr3:69510538-69510623
NC_000003.11_chr3:69513825-69553903_12690_12256	pfam00078_75038903	66.207	145	49	0	12690	12256	113	257	1.47e-93	187	40079	257	chr3:69533825-69533903
NC_000003.11_chr3:69513825-69553903_13025_12687	pfam00078_75038903	72.566	113	31	0	13025	12687	1	113	1.47e-93	177	40079	257	chr3:69533825-69533903
NC_000001.10_chr1:249049869-249089962_9630_9911	pfam00078_126296	78.723	94	20	0	9630	9911	1	94	1.5e-93	158	40094	257	chr1:249069869-249069962
NC_000003.11_chr3:96242287-96282389_7351_8004	pfam00078_75038903	64.679	218	77	0	7351	8004	40	257	1.52e-93	303	40103	257	chr3:96262287-96262389
NC_000014.8_chr14:61351927-61392071_2909_3169	pfam00078_126296	81.609	87	16	0	2909	3169	1	87	1.59e-93	132	40145	257	chr14:61371927-61372071
NC_000014.8_chr14:61351927-61392071_3160_3678	pfam00078_126296	63.584	173	63	0	3160	3678	85	257	1.59e-93	231	40145	257	chr14:61371927-61372071
NC_000014.8_chr14:61337871-61378170_16965_17225	pfam00078_126296	81.609	87	16	0	16965	17225	1	87	1.6e-93	132	40300	257	chr14:61357871-61358170
NC_000014.8_chr14:61337871-61378170_17216_17734	pfam00078_126296	63.584	173	63	0	17216	17734	85	257	1.6e-93	231	40300	257	chr14:61357871-61358170
NC_000006.11_chr6:71469673-71509753_7768_7505	pfam00078_75038903	61.364	88	34	0	7768	7505	170	257	1.61e-93	107	40081	257	chr6:71489673-71489753
NC_000006.11_chr6:71469673-71509753_8159_7764	pfam00078_75038903	71.212	132	38	0	8159	7764	40	171	1.61e-93	204	40081	257	chr6:71489673-71489753
NC_000006.11_chr6:71469673-71509753_8275_8150	pfam00078_75038903	78.571	42	9	0	8275	8150	1	42	1.61e-93	73.9	40081	257	chr6:71489673-71489753
NC_000008.10_chr8:89866050-89906168_3057_2536	pfam00078_126296	65.517	174	60	0	3057	2536	84	257	1.75e-93	239	40119	257	chr8:89886050-89886168
NC_000008.10_chr8:89866050-89906168_3298_3059	pfam00078_126296	76.25	80	19	0	3298	3059	3	82	1.75e-93	125	40119	257	chr8:89886050-89886168
NC_000011.9_chr11:106618451-106658591_6943_6356	pfam00078_75038903	61.735	196	75	0	6943	6356	62	257	1.79e-93	258	40141	257	chr11:106638451-106638591
NC_000011.9_chr11:106618451-106658591_7125_6949	pfam00078_75038903	81.356	59	11	0	7125	6949	1	59	1.79e-93	105	40141	257	chr11:106638451-106638591
NC_000010.10_chr10:21388348-21428481_10072_9494	pfam00078_126296	74.611	193	49	0	10072	9494	2	194	1.91e-93	303	40134	257	chr10:21408348-21408481
NC_000011.9_chr11:24236542-24276638_5759_6445	pfam00078_60392921	65.502	229	79	0	5759	6445	1	229	1.97e-93	303	40097	257	chr11:24256542-24256638
NC_000008.10_chr8:57035245-57075335_25361_25185	pfam00078_126296	50.847	59	29	0	25361	25185	199	257	1.98e-93	67	40091	257	chr8:57055245-57055335
NC_000008.10_chr8:57035245-57075335_25924_25373	pfam00078_126296	75.543	184	45	0	25924	25373	11	194	1.98e-93	293	40091	257	chr8:57055245-57055335
NC_000008.10_chr8:57035245-57075335_25952_25917	pfam00078_126296	75	12	3	0	25952	25917	1	12	1.98e-93	25	40091	257	chr8:57055245-57055335
NC_000005.9_chr5:24962119-25002257_18331_18933	pfam00078_126296	72.139	201	56	0	18331	18933	10	210	2.01e-93	303	40139	257	chr5:24982119-24982257
NC_000004.11_chr4:5446537-5486621_38272_37745	pfam00078_75038903	71.023	176	51	0	38272	37745	1	176	2.04e-93	265	40085	257	chr4:5466537-5466621
NC_000010.10_chr10:21388348-21428481_8244_7555	pfam00078_60392921	65.532	235	76	1	8244	7555	1	235	2.05e-93	303	40134	257	chr10:21408348-21408481
NC_000011.9_chr11:30046516-30086625_38960_38394	pfam00078_126296	64.55	189	67	0	38960	38394	69	257	2.05e-93	257	40110	257	chr11:30066516-30066625
NC_000011.9_chr11:30046516-30086625_39157_38963	pfam00078_126296	76.923	65	15	0	39157	38963	3	67	2.05e-93	106	40110	257	chr11:30066516-30066625
NC_000005.9_chr5:39239258-39279353_5479_5246	pfam00078_60392921	75.641	78	19	0	5479	5246	1	78	2.19e-93	126	40096	257	chr5:39259258-39259353
NC_000014.8_chr14:48630315-48670406_29637_30275	pfam00078_60392921	69.014	213	66	0	29637	30275	45	257	2.21e-93	303	40092	257	chr14:48650315-48650406
NC_000008.10_chr8:43326881-43366989_11974_12063	pfam00078_75038903	86.667	30	4	0	11974	12063	1	30	2.34e-93	58.5	40109	257	chr8:43346881-43346989
NC_000008.10_chr8:43326881-43366989_12066_12509	pfam00078_75038903	70.946	148	42	1	12066	12509	32	178	2.34e-93	225	40109	257	chr8:43346881-43346989
NC_000014.8_chr14:24374553-24414628_14112_14744	pfam00078_126296	67.299	211	69	0	14112	14744	47	257	2.48e-93	303	40076	257	chr14:24394553-24394628
NC_000009.11_chr9:96755485-96795566_29290_28865	pfam00078_126296	66.197	142	48	0	29290	28865	116	257	2.55e-93	200	40082	257	chr9:96775485-96775566
NC_000009.11_chr9:96755485-96795566_29349_29272	pfam00078_126296	50	26	13	0	29349	29272	96	121	2.55e-93	32.7	40082	257	chr9:96775485-96775566
NC_000009.11_chr9:96755485-96795566_29489_29349	pfam00078_126296	78.723	47	10	0	29489	29349	49	95	2.55e-93	81.6	40082	257	chr9:96775485-96775566
NC_000009.11_chr9:96755485-96795566_29632_29486	pfam00078_126296	81.633	49	9	0	29632	29486	1	49	2.55e-93	92.4	40082	257	chr9:96775485-96775566
NC_000006.11_chr6:74820282-74860387_9342_9377	pfam00078_126296	75	12	3	0	9342	9377	1	12	2.69e-93	24.3	40106	257	chr6:74840282-74840387
NC_000006.11_chr6:74820282-74860387_9358_9831	pfam00078_126296	77.215	158	36	0	9358	9831	7	164	2.69e-93	259	40106	257	chr6:74840282-74840387
NC_000024.9_chrY:8285889-8325961_38082_37804	pfam00078_60392921	81.72	93	17	0	38082	37804	1	93	2.77e-93	159	40073	257	chrY:8305889-8305961
NC_000012.11_chr12:94803551-94843648_29936_30703	pfam00078_126296	63.178	258	92	3	29936	30703	1	257	2.84e-93	303	40098	257	chr12:94823551-94823648
NC_000020.10_chr20:53919750-53959851_5708_6391	pfam00078_126296	66.228	228	77	0	5708	6391	10	237	2.95e-93	303	40102	257	chr20:53939750-53939851
NC_000011.9_chr11:29413780-29453859_7284_7604	pfam00078_75038903	68.519	108	33	1	7284	7604	95	202	3.04e-93	159	40080	257	chr11:29433780-29433859
NC_000011.9_chr11:29413780-29453859_7583_7765	pfam00078_75038903	55.738	61	27	0	7583	7765	195	255	3.04e-93	66.2	40080	257	chr11:29433780-29433859
NC_000021.8_chr21:41482358-41522620_2759_3058	pfam00078_75038903	69	100	31	0	2759	3058	37	136	3.06e-93	155	40263	257	chr21:41502358-41502620
NC_000021.8_chr21:41482358-41522620_3046_3420	pfam00078_75038903	64.8	125	44	0	3046	3420	133	257	3.06e-93	170	40263	257	chr21:41502358-41502620
NC_000006.11_chr6:79382914-79423042_24773_24826	pfam00078_126296	66.667	18	6	0	24773	24826	1	18	3.17e-93	30.8	40129	257	chr6:79402914-79403042
NC_000006.11_chr6:79382914-79423042_25065_25550	pfam00078_126296	64.198	162	58	0	25065	25550	96	257	3.17e-93	221	40129	257	chr6:79402914-79403042
NC_000008.10_chr8:57136296-57176455_38754_38395	pfam00078_126296	60.833	120	47	0	38754	38395	138	257	3.54e-93	159	40160	257	chr8:57156296-57156455
NC_000008.10_chr8:57136296-57176455_39116_38748	pfam00078_126296	78.049	123	27	0	39116	38748	10	132	3.54e-93	202	40160	257	chr8:57156296-57156455
NC_000008.10_chr8:57136296-57176455_39142_39110	pfam00078_126296	72.727	11	3	0	39142	39110	1	11	3.54e-93	22.7	40160	257	chr8:57156296-57156455
NC_000008.10_chr8:43239161-43279282_9017_8844	pfam00078_126296	63.793	58	21	0	9017	8844	180	237	3.71e-93	73.6	40122	257	chr8:43259161-43259282
NC_000008.10_chr8:43239161-43279282_9534_9013	pfam00078_126296	77.586	174	39	0	9534	9013	1	174	3.71e-93	290	40122	257	chr8:43259161-43259282
NC_000024.9_chrY:19071181-19111281_29408_30052	pfam00078_126296	66.977	215	71	0	29408	30052	43	257	3.72e-93	302	40101	257	chrY:19091181-19091281
NC_000024.9_chrY:19073784-19113863_26805_27449	pfam00078_126296	66.977	215	71	0	26805	27449	43	257	3.72e-93	302	40080	257	chrY:19093784-19093863
NC_000021.8_chr21:41482358-41522620_3040_3420	pfam00078_60392921	65.354	127	44	0	3040	3420	131	257	4.01e-93	172	40263	257	chr21:41502358-41502620
NC_000007.13_chr7:90404145-90444269_35310_35498	pfam00078_126296	80.952	63	12	0	35310	35498	1	63	4.16e-93	114	40125	257	chr7:90424145-90424269
NC_000007.13_chr7:90404145-90444269_35503_36075	pfam00078_126296	62.176	193	71	1	35503	36075	65	257	4.16e-93	249	40125	257	chr7:90424145-90424269
NC_000006.11_chr6:112849592-112889737_24819_25490	pfam00078_126296	63.596	228	78	2	24819	25490	1	227	4.44e-93	302	40146	257	chr6:112869592-112869737
NC_000007.13_chr7:103415493-103455583_12808_13023	pfam00078_126296	84.722	72	11	0	12808	13023	1	72	4.99e-93	134	40091	257	chr7:103435493-103435583
NC_000007.13_chr7:103415493-103455583_13034_13591	pfam00078_126296	60.215	186	69	1	13034	13591	75	255	4.99e-93	228	40091	257	chr7:103435493-103435583
NC_000005.9_chr5:43236164-43276252_27038_26361	pfam00078_60392921	68.142	226	71	1	27038	26361	3	227	5.02e-93	302	40089	257	chr5:43256164-43256252
NC_000020.10_chr20:44254506-44294634_36792_36277	pfam00078_75038903	61.628	172	66	0	36792	36277	86	257	5.34e-93	220	40129	257	chr20:44274506-44274634
NC_000023.10_chrX:55942168-55982291_24351_25019	pfam00078_60392921	67.265	223	73	0	24351	25019	14	236	5.43e-93	302	40124	257	chrX:55962168-55962291
NC_000007.13_chr7:62966233-63006335_30922_30689	pfam00078_60392921	80.769	78	15	0	30922	30689	1	78	5.47e-93	132	40103	257	chr7:62986233-62986335
NC_000008.10_chr8:114012803-114052891_28721_29350	pfam00078_126296	75.714	210	51	0	28721	29350	1	210	5.75e-93	302	40089	257	chr8:114032803-114032891
NC_000011.9_chr11:29413780-29453859_7003_7287	pfam00078_60392921	81.053	95	18	0	7003	7287	1	95	6.4e-93	164	40080	257	chr11:29433780-29433859
NC_000011.9_chr11:29413780-29453859_7284_7586	pfam00078_60392921	73.267	101	27	0	7284	7586	95	195	6.4e-93	156	40080	257	chr11:29433780-29433859
NC_000004.11_chr4:103390365-103430448_17938_18642	pfam00078_75038903	62.762	239	85	1	17938	18642	10	248	6.58e-93	301	40084	257	chr4:103410365-103410448
NC_000003.11_chr3:100285642-100325973_30686_29949	pfam00078_126296	69.919	246	74	0	30686	29949	1	246	8.04e-93	301	40332	257	chr3:100305642-100305973
NC_000023.10_chrX:136177421-136217509_30818_31114	pfam00078_126296	79.798	99	20	0	30818	31114	1	99	8.21e-93	171	40089	257	chrX:136197421-136197509
NC_000023.10_chrX:136177421-136217509_31111_31212	pfam00078_126296	64.706	34	12	0	31111	31212	99	132	8.21e-93	47	40089	257	chrX:136197421-136197509
NC_000009.11_chr9:105097987-105138110_5231_5929	pfam00078_126296	66.094	233	79	0	5231	5929	25	257	8.23e-93	301	40124	257	chr9:105117987-105118110
NC_000001.10_chr1:168591077-168631155_40078_39452	pfam00078_126296	68.421	209	66	0	40078	39452	49	257	8.3e-93	301	40079	257	chr1:168611077-168611155
NC_000007.13_chr7:78284767-78324884_14140_14841	pfam00078_126296	64.103	234	84	0	14140	14841	1	234	8.47e-93	301	40118	257	chr7:78304767-78304884
NC_000005.9_chr5:35102171-35142273_5825_6085	pfam00078_126296	77.011	87	20	0	5825	6085	1	87	8.5e-93	141	40103	257	chr5:35122171-35122273
NC_000023.10_chrX:72809716-72849831_14119_13412	pfam00078_60392921	67.797	236	75	1	14119	13412	1	235	8.72e-93	301	40116	257	chrX:72829716-72829831
NC_000017.10_chr17:28193136-28233213_32687_32965	pfam00078_126296	73.118	93	25	0	32687	32965	3	95	8.78e-93	139	40078	257	chr17:28213136-28213213
NC_000017.10_chr17:28193136-28233213_32965_33450	pfam00078_126296	65.432	162	56	0	32965	33450	96	257	8.78e-93	222	40078	257	chr17:28213136-28213213
NC_000024.9_chrY:25891195-25931278_30447_29755	pfam00078_60392921	67.1	231	76	0	30447	29755	1	231	9.69e-93	301	40084	257	chrY:25911195-25911278
NC_000011.9_chr11:32700905-32741029_14342_14971	pfam00078_75038903	67.143	210	69	0	14342	14971	40	249	9.72e-93	296	40125	257	chr11:32720905-32721029
NC_000017.10_chr17:56897014-56937116_28735_28343	pfam00078_75038903	63.359	131	47	1	28735	28343	128	257	1.02e-92	166	40103	257	chr17:56917014-56917116
NC_000017.10_chr17:56897014-56937116_29115_28726	pfam00078_75038903	69.231	130	40	0	29115	28726	1	130	1.02e-92	196	40103	257	chr17:56917014-56917116
NC_000014.8_chr14:107231729-107271888_34844_34326	pfam00078_60392921	73.988	173	45	0	34844	34326	1	173	1.04e-92	265	40160	257	chr14:107251729-107251888
NC_000011.9_chr11:30046516-30086625_39139_38960	pfam00078_75038903	80	60	12	0	39139	38960	9	68	1.06e-92	106	40110	257	chr11:30066516-30066625
NC_000014.8_chr14:52642399-52682478_36147_36767	pfam00078_126296	71.014	207	60	0	36147	36767	10	216	1.07e-92	301	40080	257	chr14:52662399-52662478
NC_000011.9_chr11:30046516-30086625_39157_38960	pfam00078_60392921	77.273	66	15	0	39157	38960	3	68	1.2e-92	105	40110	257	chr11:30066516-30066625
NC_000023.10_chrX:125488679-125528810_32108_32227	pfam00078_60392921	82.5	40	7	0	32108	32227	1	40	1.24e-92	67.4	40132	257	chrX:125508679-125508810
NC_000023.10_chrX:125488679-125528810_32221_32877	pfam00078_60392921	66.818	220	72	1	32221	32877	38	257	1.24e-92	294	40132	257	chrX:125508679-125508810
NC_000024.9_chrY:26416711-26456846_26259_25696	pfam00078_126296	70.37	189	55	1	26259	25696	31	219	1.24e-92	280	40136	257	chrY:26436711-26436846
NC_000024.9_chrY:26416711-26456846_26348_26250	pfam00078_126296	81.818	33	6	0	26348	26250	1	33	1.24e-92	60.1	40136	257	chrY:26436711-26436846
NC_000001.10_chr1:234055296-234095395_4284_3823	pfam00078_126296	63.871	155	55	1	4284	3823	103	257	1.26e-92	205	40100	257	chr1:234075296-234075395
NC_000001.10_chr1:234055296-234095395_4589_4287	pfam00078_126296	71.287	101	29	0	4589	4287	1	101	1.26e-92	156	40100	257	chr1:234075296-234075395
NC_000011.9_chr11:87482328-87522447_11480_11980	pfam00078_126296	73.653	167	44	0	11480	11980	1	167	1.32e-92	256	40120	257	chr11:87502328-87502447
NC_000011.9_chr11:87482328-87522447_11983_12249	pfam00078_126296	56.18	89	39	0	11983	12249	169	257	1.32e-92	105	40120	257	chr11:87502328-87502447
NC_000023.10_chrX:51120838-51160954_3990_4688	pfam00078_126296	64.378	233	82	1	3990	4688	17	248	1.53e-92	301	40117	257	chrX:51140838-51140954
NC_000005.9_chr5:43236164-43276252_27029_26361	pfam00078_75038903	65.919	223	75	1	27029	26361	6	227	1.54e-92	301	40089	257	chr5:43256164-43256252
NC_000004.11_chr4:87748608-87788697_39586_39966	pfam00078_60392921	66.929	127	42	0	39586	39966	131	257	1.55e-92	171	40090	257	chr4:87768608-87768697
NC_000007.13_chr7:23850094-23890171_38033_38803	pfam00078_75038903	63.035	257	95	0	38033	38803	1	257	1.56e-92	301	40078	257	chr7:23870094-23870171
NC_000007.13_chr7:23874664-23914753_13463_14233	pfam00078_75038903	63.035	257	95	0	13463	14233	1	257	1.56e-92	301	40090	257	chr7:23894664-23894753
NC_000007.13_chr7:23880090-23920200_8037_8807	pfam00078_75038903	63.035	257	95	0	8037	8807	1	257	1.56e-92	301	40111	257	chr7:23900090-23900200
NC_000004.11_chr4:26637757-26677853_16073_15366	pfam00078_126296	66.949	236	78	0	16073	15366	1	236	1.59e-92	301	40097	257	chr4:26657757-26657853
NC_000006.11_chr6:52628999-52669115_9523_8843	pfam00078_75038903	64.317	227	72	1	9523	8843	1	218	1.75e-92	300	40117	257	chr6:52648999-52649115
NC_000023.10_chrX:57827689-57867802_11512_10742	pfam00078_75038903	59.144	257	105	0	11512	10742	1	257	1.8e-92	300	40114	257	chrX:57847689-57847802
NC_000009.11_chr9:77868543-77908667_1967_1788	pfam00078_126296	50	60	30	0	1967	1788	198	257	2e-92	65.5	40125	257	chr9:77888543-77888667
NC_000009.11_chr9:77868543-77908667_2533_1976	pfam00078_126296	76.344	186	44	0	2533	1976	9	194	2e-92	295	40125	257	chr9:77888543-77888667
NC_000008.10_chr8:57035245-57075335_25373_25185	pfam00078_60392921	50.794	63	31	0	25373	25185	195	257	2.1e-92	66.6	40091	257	chr8:57055245-57055335
NC_000008.10_chr8:57035245-57075335_25921_25370	pfam00078_60392921	76.63	184	43	0	25921	25370	12	195	2.1e-92	294	40091	257	chr8:57055245-57055335
NC_000003.11_chr3:177349058-177389152_6066_5335	pfam00078_126296	67.623	244	79	0	6066	5335	5	248	2.2e-92	300	40095	257	chr3:177369058-177369152
NC_000004.11_chr4:81362520-81402632_1867_2535	pfam00078_60392921	65.487	226	75	1	1867	2535	9	234	2.25e-92	300	40113	257	chr4:81382520-81382632
NC_000012.11_chr12:61901281-61941367_33628_34236	pfam00078_126296	68.966	203	63	0	33628	34236	55	257	2.29e-92	300	40087	257	chr12:61921281-61921367
NC_000023.10_chrX:88032065-88072162_6813_6211	pfam00078_60392921	74.129	201	52	0	6813	6211	12	212	2.29e-92	300	40098	257	chrX:88052065-88052162
NC_000005.9_chr5:44047848-44087952_14067_13870	pfam00078_75038903	50	66	33	0	14067	13870	192	257	2.36e-92	64.3	40105	257	chr5:44067848-44067952
NC_000011.9_chr11:39822476-39862567_12671_13438	pfam00078_126296	59.533	257	103	1	12671	13438	1	257	2.52e-92	300	40092	257	chr11:39842476-39842567
NC_000001.10_chr1:144843514-144883592_3439_3672	pfam00078_126296	83.333	78	13	0	3439	3672	1	78	2.55e-92	144	40079	257	chr1:144863514-144863592
NC_000001.10_chr1:144843514-144883592_3677_3943	pfam00078_126296	70.787	89	26	0	3677	3943	81	169	2.55e-92	137	40079	257	chr1:144863514-144863592
NC_000003.11_chr3:171604561-171644667_36691_37425	pfam00078_126296	66.935	248	79	1	36691	37425	1	248	2.57e-92	300	40107	257	chr3:171624561-171624667
NC_000009.11_chr9:31337403-31377549_38653_38949	pfam00078_126296	81.818	99	18	0	38653	38949	1	99	2.73e-92	175	40147	257	chr9:31357403-31357549
NC_000009.11_chr9:31337403-31377549_38946_39176	pfam00078_126296	70.13	77	23	0	38946	39176	99	175	2.73e-92	115	40147	257	chr9:31357403-31357549
NC_000011.9_chr11:110397474-110437572_25038_24817	pfam00078_126296	56.757	74	32	0	25038	24817	184	257	2.82e-92	89	40099	257	chr11:110417474-110417572
NC_000011.9_chr11:110397474-110437572_25483_25037	pfam00078_126296	74.497	149	38	0	25483	25037	35	183	2.82e-92	235	40099	257	chr11:110417474-110417572
NC_000011.9_chr11:110397474-110437572_25584_25483	pfam00078_126296	73.529	34	9	0	25584	25483	1	34	2.82e-92	57.8	40099	257	chr11:110417474-110417572
NC_000011.9_chr11:87482328-87522447_11480_11983	pfam00078_60392921	75	168	42	0	11480	11983	1	168	2.84e-92	255	40120	257	chr11:87502328-87502447
NC_000011.9_chr11:87482328-87522447_11974_12249	pfam00078_60392921	55.435	92	41	0	11974	12249	166	257	2.84e-92	104	40120	257	chr11:87502328-87502447
NC_000006.11_chr6:98455909-98496047_2313_1828	pfam00078_126296	59.877	162	65	0	2313	1828	96	257	2.98e-92	204	40139	257	chr6:98475909-98476047
NC_000006.11_chr6:98455909-98496047_2597_2319	pfam00078_126296	78.495	93	20	0	2597	2319	1	93	2.98e-92	155	40139	257	chr6:98475909-98476047
NC_000001.10_chr1:249049869-249089962_9940_10398	pfam00078_75038903	66.013	153	52	0	9940	10398	105	257	3.08e-92	210	40094	257	chr1:249069869-249069962
NC_000005.9_chr5:147314373-147354507_25593_26150	pfam00078_126296	76.882	186	43	0	25593	26150	21	206	3.34e-92	300	40135	257	chr5:147334373-147334507
NC_000014.8_chr14:61351927-61392071_2909_3184	pfam00078_60392921	77.174	92	21	0	2909	3184	1	92	3.35e-92	131	40145	257	chr14:61371927-61372071
NC_000014.8_chr14:61337871-61378170_16965_17240	pfam00078_60392921	77.174	92	21	0	16965	17240	1	92	3.36e-92	131	40300	257	chr14:61357871-61358170
NC_000008.10_chr8:62903369-62943492_1360_2079	pfam00078_60392921	62.5	240	90	0	1360	2079	10	249	3.51e-92	300	40124	257	chr8:62923369-62923492
NC_000003.11_chr3:95443568-95483679_32351_32968	pfam00078_126296	66.99	206	68	0	32351	32968	31	236	3.64e-92	300	40112	257	chr3:95463568-95463679
NC_000004.11_chr4:103390365-103430448_17938_18633	pfam00078_60392921	61.864	236	86	1	17938	18633	10	245	3.64e-92	300	40084	257	chr4:103410365-103410448
NC_000014.8_chr14:107231729-107271888_34351_34073	pfam00078_75038903	55.914	93	41	0	34351	34073	165	257	3.77e-92	104	40160	257	chr14:107251729-107251888
NC_000005.9_chr5:122784859-122824941_7979_8632	pfam00078_126296	65.596	218	75	0	7979	8632	40	257	3.79e-92	300	40083	257	chr5:122804859-122804941
NC_000001.10_chr1:113952179-113992279_4421_4047	pfam00078_75038903	64	125	45	0	4421	4047	133	257	4.02e-92	162	40101	257	chr1:113972179-113972279
NC_000001.10_chr1:113952179-113992279_4816_4430	pfam00078_75038903	70.543	129	38	0	4816	4430	1	129	4.02e-92	197	40101	257	chr1:113972179-113972279
NC_000001.10_chr1:89169637-89209741_11314_10733	pfam00078_126296	73.196	194	52	0	11314	10733	1	194	4.55e-92	299	40105	257	chr1:89189637-89189741
NC_000001.10_chr1:89175980-89216073_4971_4390	pfam00078_126296	73.196	194	52	0	4971	4390	1	194	4.55e-92	299	40094	257	chr1:89195980-89196073
NC_000007.13_chr7:70267566-70307653_39253_39387	pfam00078_60392921	77.778	45	10	0	39253	39387	1	45	4.9e-92	68.9	40088	257	chr7:70287566-70287653
NC_000007.13_chr7:70267566-70307653_39371_40021	pfam00078_60392921	64.22	218	77	1	39371	40021	40	257	4.9e-92	290	40088	257	chr7:70287566-70287653
NC_000001.10_chr1:210121697-210161821_27347_26586	pfam00078_126296	62.646	257	93	2	27347	26586	1	257	5.21e-92	299	40125	257	chr1:210141697-210141821
NC_000006.11_chr6:123303159-123343271_7891_8568	pfam00078_126296	65.639	227	77	1	7891	8568	10	236	5.42e-92	299	40113	257	chr6:123323159-123323271
NC_000010.10_chr10:59237189-59277298_10874_11539	pfam00078_60392921	69.955	223	66	1	10874	11539	14	236	5.63e-92	299	40110	257	chr10:59257189-59257298
NC_000014.8_chr14:61351927-61392071_2909_3181	pfam00078_75038903	73.626	91	24	0	2909	3181	1	91	5.7e-92	128	40145	257	chr14:61371927-61372071
NC_000014.8_chr14:61337871-61378170_16965_17237	pfam00078_75038903	73.626	91	24	0	16965	17237	1	91	5.73e-92	128	40300	257	chr14:61357871-61358170
NC_000003.11_chr3:10570134-10610240_10236_10652	pfam00078_126296	66.187	139	47	0	10236	10652	98	236	5.74e-92	192	40107	257	chr3:10590134-10590240
NC_000003.11_chr3:10570134-10610240_9946_10242	pfam00078_126296	77.778	99	22	0	9946	10242	1	99	5.74e-92	164	40107	257	chr3:10590134-10590240
NC_000023.10_chrX:49539004-49579217_4896_4228	pfam00078_126296	67.857	224	71	1	4896	4228	1	224	5.81e-92	299	40214	257	chrX:49559004-49559217
NC_000023.10_chrX:49538546-49578790_5354_4686	pfam00078_126296	67.857	224	71	1	5354	4686	1	224	5.82e-92	299	40245	257	chrX:49558546-49558790
NC_000023.10_chrX:88032065-88072162_6822_6211	pfam00078_75038903	69.608	204	62	0	6822	6211	9	212	6.14e-92	299	40098	257	chrX:88052065-88052162
NC_000004.11_chr4:189569519-189609780_28082_28774	pfam00078_60392921	64.069	231	83	0	28082	28774	25	255	6.16e-92	299	40262	257	chr4:189589519-189589780
NC_000011.9_chr11:63258671-63298762_33646_33903	pfam00078_126296	81.395	86	16	0	33646	33903	10	95	6.35e-92	149	40092	257	chr11:63278671-63278762
NC_000001.10_chr1:49529777-49569856_6116_5853	pfam00078_126296	57.955	88	37	0	6116	5853	170	257	6.56e-92	105	40080	257	chr1:49549777-49549856
NC_000001.10_chr1:49529777-49569856_6622_6104	pfam00078_126296	70.52	173	51	0	6622	6104	1	173	6.56e-92	254	40080	257	chr1:49549777-49549856
NC_000011.9_chr11:87482328-87522447_11480_11989	pfam00078_75038903	71.176	170	49	0	11480	11989	1	170	6.57e-92	253	40120	257	chr11:87502328-87502447
NC_000011.9_chr11:87482328-87522447_11986_12249	pfam00078_75038903	57.955	88	37	0	11986	12249	170	257	6.57e-92	106	40120	257	chr11:87502328-87502447
NC_000023.10_chrX:138065826-138106011_16260_16961	pfam00078_126296	64.103	234	84	0	16260	16961	24	257	6.65e-92	299	40186	257	chrX:138085826-138086011
NC_000020.10_chr20:18819292-18859354_31255_30503	pfam00078_126296	62.151	251	95	0	31255	30503	7	257	6.89e-92	299	40063	257	chr20:18839292-18839354
NC_000007.13_chr7:103415493-103455583_13025_13558	pfam00078_60392921	62.36	178	67	0	13025	13558	72	249	7.13e-92	229	40091	257	chr7:103435493-103435583
NC_000003.11_chr3:96242287-96282389_7351_7998	pfam00078_126296	64.815	216	76	0	7351	7998	40	255	7.24e-92	299	40103	257	chr3:96262287-96262389
NC_000023.10_chrX:21529483-21569609_37226_37933	pfam00078_60392921	66.949	236	78	0	37226	37933	1	236	7.24e-92	299	40127	257	chrX:21549483-21549609
NC_000023.10_chrX:21529483-21569609_37226_37921	pfam00078_126296	68.534	232	73	0	37226	37921	1	232	7.6e-92	298	40127	257	chrX:21549483-21549609
NC_000013.10_chr13:106532428-106572503_6825_6505	pfam00078_126296	77.57	107	24	0	6825	6505	1	107	7.62e-92	173	40076	257	chr13:106552428-106552503
NC_000009.11_chr9:12536837-12576946_22275_22838	pfam00078_75038903	74.468	188	48	0	22275	22838	1	188	8.21e-92	298	40110	257	chr9:12556837-12556946
NC_000001.10_chr1:61234575-61274690_11590_11778	pfam00078_126296	74.603	63	16	0	11590	11778	1	63	9e-92	98.6	40116	257	chr1:61254575-61254690
NC_000001.10_chr1:61234575-61274690_11777_12352	pfam00078_126296	65.104	192	67	0	11777	12352	66	257	9e-92	260	40116	257	chr1:61254575-61254690
NC_000011.9_chr11:110397474-110437572_30580_30137	pfam00078_126296	72.297	148	41	0	30580	30137	1	148	9e-92	224	40099	257	chr11:110417474-110417572
NC_000015.9_chr15:24927035-24967101_25569_24892	pfam00078_126296	64.159	226	81	0	25569	24892	1	226	9.03e-92	298	40067	257	chr15:24947035-24947101
NC_000005.9_chr5:24962119-25002257_18316_18960	pfam00078_60392921	67.727	220	66	1	18316	18960	5	224	9.31e-92	298	40139	257	chr5:24982119-24982257
NC_000004.11_chr4:23517367-23557456_12320_13000	pfam00078_75038903	63.158	228	83	1	12320	13000	1	228	1.03e-91	298	40090	257	chr4:23537367-23537456
NC_000011.9_chr11:110397474-110437572_30144_29812	pfam00078_75038903	61.261	111	43	0	30144	29812	147	257	1.04e-91	138	40099	257	chr11:110417474-110417572
NC_000017.10_chr17:28193136-28233213_32682_32723	pfam00078_75038903	71.429	14	4	0	32682	32723	1	14	1.04e-91	25	40078	257	chr17:28213136-28213213
NC_000017.10_chr17:28193136-28233213_32705_32965	pfam00078_75038903	72.414	87	24	0	32705	32965	9	95	1.04e-91	132	40078	257	chr17:28213136-28213213
NC_000009.11_chr9:83226479-83266595_2_583	pfam00078_126296	72.68	194	53	0	2	583	43	236	1.11e-91	298	40117	257	chr9:83246479-83246595
NC_000003.11_chr3:85835268-85875423_29147_29821	pfam00078_126296	65.333	225	78	0	29147	29821	1	225	1.12e-91	298	40156	257	chr3:85855268-85855423
NC_000001.10_chr1:113952179-113992279_4427_4047	pfam00078_60392921	63.78	127	46	0	4427	4047	131	257	1.22e-91	161	40101	257	chr1:113972179-113972279
NC_000001.10_chr1:113952179-113992279_4816_4415	pfam00078_60392921	71.642	134	38	0	4816	4415	1	134	1.22e-91	196	40101	257	chr1:113972179-113972279
NC_000002.11_chr2:129519228-129559324_1051_260	pfam00078_75038903	58.427	267	95	4	1051	260	4	257	1.27e-91	298	40097	257	chr2:129539228-129539324
NC_000003.11_chr3:120776577-120816650_2734_2048	pfam00078_75038903	65.066	229	80	0	2734	2048	2	230	1.27e-91	298	40074	257	chr3:120796577-120796650
NC_000014.8_chr14:81985138-82025266_25490_25645	pfam00078_60392921	76.923	52	12	0	25490	25645	1	52	1.29e-91	82	40129	257	chr14:82005138-82005266
NC_000014.8_chr14:81985138-82025266_25621_26238	pfam00078_60392921	65.534	206	71	0	25621	26238	45	250	1.29e-91	276	40129	257	chr14:82005138-82005266
NC_000008.10_chr8:114012803-114052891_28721_29338	pfam00078_60392921	74.757	206	52	0	28721	29338	1	206	1.3e-91	298	40089	257	chr8:114032803-114032891
NC_000001.10_chr1:222292299-222332493_30408_31166	pfam00078_126296	60.232	259	93	2	30408	31166	1	255	1.31e-91	298	40195	257	chr1:222312299-222312493
NC_000008.10_chr8:57136296-57176455_39119_38745	pfam00078_75038903	74.4	125	32	0	39119	38745	9	133	1.32e-91	201	40160	257	chr8:57156296-57156455
NC_000014.8_chr14:24460310-24500400_20816_20316	pfam00078_52001473	85.03	167	25	0	20816	20316	1	167	1.48e-91	294	40091	170	chr14:24480310-24480400
NC_000013.10_chr13:81139620-81179701_15824_16540	pfam00078_126296	67.782	239	77	0	15824	16540	3	241	1.49e-91	298	40082	257	chr13:81159620-81159701
NC_000013.10_chr13:81142565-81182641_12879_13595	pfam00078_126296	67.782	239	77	0	12879	13595	3	241	1.49e-91	298	40077	257	chr13:81162565-81162641
NC_000006.11_chr6:49426083-49466175_16767_16916	pfam00078_60392921	84	50	8	0	16767	16916	13	62	1.51e-91	89	40093	257	chr6:49446083-49446175
NC_000007.13_chr7:91331014-91371570_31733_31948	pfam00078_60392921	75	72	18	0	31733	31948	1	72	1.52e-91	117	40557	257	chr7:91351014-91351570
NC_000001.10_chr1:212552829-212592935_14620_14793	pfam00078_126296	86.207	58	8	0	14620	14793	1	58	1.63e-91	114	40107	257	chr1:212572829-212572935
NC_000001.10_chr1:212552829-212592935_14924_15388	pfam00078_126296	65.161	155	54	0	14924	15388	103	257	1.63e-91	210	40107	257	chr1:212572829-212572935
NC_000004.11_chr4:15331261-15371338_28931_28173	pfam00078_126296	59.922	257	99	2	28931	28173	1	257	1.71e-91	298	40078	257	chr4:15351261-15351338
NC_000004.11_chr4:15332022-15372095_28170_27412	pfam00078_126296	59.922	257	99	2	28170	27412	1	257	1.71e-91	298	40074	257	chr4:15352022-15352095
NC_000019.9_chr19:41413625-41453716_8613_8909	pfam00078_126296	77.778	99	22	0	8613	8909	1	99	1.79e-91	162	40092	257	chr19:41433625-41433716
NC_000007.13_chr7:57098602-57138704_9169_9414	pfam00078_126296	79.268	82	17	0	9169	9414	1	82	1.88e-91	140	40103	257	chr7:57118602-57118704
NC_000007.13_chr7:57098602-57138704_9416_9889	pfam00078_126296	65.823	158	54	0	9416	9889	84	241	1.88e-91	217	40103	257	chr7:57118602-57118704
NC_000023.10_chrX:11004858-11044982_33509_32970	pfam00078_126296	61.957	184	66	2	33509	32970	74	257	1.9e-91	223	40125	257	chrX:11024858-11024982
NC_000023.10_chrX:11004858-11044982_33727_33500	pfam00078_126296	82.895	76	13	0	33727	33500	1	76	1.9e-91	134	40125	257	chrX:11024858-11024982
NC_000004.11_chr4:43585795-43625870_30276_29734	pfam00078_126296	70.718	181	53	0	30276	29734	32	212	1.92e-91	267	40076	257	chr4:43605795-43605870
NC_000004.11_chr4:43585795-43625870_30368_30276	pfam00078_126296	77.419	31	7	0	30368	30276	1	31	1.92e-91	54.7	40076	257	chr4:43605795-43605870
NC_000001.10_chr1:61234575-61274690_11590_11775	pfam00078_75038903	74.194	62	16	0	11590	11775	1	62	1.93e-91	97.1	40116	257	chr1:61254575-61254690
NC_000014.8_chr14:49229942-49270042_35397_36056	pfam00078_126296	66.818	220	73	0	35397	36056	1	220	1.94e-91	297	40101	257	chr14:49249942-49250042
NC_000023.10_chrX:82498816-82538969_39263_38823	pfam00078_126296	64.626	147	51	1	39263	38823	112	257	1.95e-91	191	40154	257	chrX:82518816-82518969
NC_000023.10_chrX:82498816-82538969_39568_39260	pfam00078_126296	75.728	103	25	0	39568	39260	10	112	1.95e-91	166	40154	257	chrX:82518816-82518969
NC_000011.9_chr11:107611682-107651781_22636_22803	pfam00078_126296	80.357	56	11	0	22636	22803	1	56	1.96e-91	95.1	40100	257	chr11:107631682-107631781
NC_000011.9_chr11:107611682-107651781_22802_22984	pfam00078_126296	68.852	61	19	0	22802	22984	56	116	1.96e-91	92.4	40100	257	chr11:107631682-107631781
NC_000011.9_chr11:107611682-107651781_22983_23384	pfam00078_126296	67.164	134	44	0	22983	23384	116	249	1.96e-91	189	40100	257	chr11:107631682-107631781
NC_000011.9_chr11:107611682-107651781_23360_23407	pfam00078_126296	62.5	16	6	0	23360	23407	242	257	1.96e-91	23.1	40100	257	chr11:107631682-107631781
NC_000006.11_chr6:137367028-137407128_27919_28092	pfam00078_126296	82.759	58	10	0	27919	28092	1	58	1.96e-91	110	40101	257	chr6:137387028-137387128
NC_000006.11_chr6:137369590-137409688_25357_25530	pfam00078_126296	82.759	58	10	0	25357	25530	1	58	1.96e-91	110	40099	257	chr6:137389590-137389688
NC_000006.11_chr6:137390196-137430269_4751_4924	pfam00078_126296	82.759	58	10	0	4751	4924	1	58	1.96e-91	110	40074	257	chr6:137410196-137410269
NC_000014.8_chr14:37731700-37771831_34480_34764	pfam00078_126296	82.105	95	17	0	34480	34764	1	95	2.14e-91	171	40132	257	chr14:37751700-37751831
NC_000014.8_chr14:37731700-37771831_34764_35249	pfam00078_126296	62.963	162	60	0	34764	35249	96	257	2.14e-91	186	40132	257	chr14:37751700-37751831
NC_000010.10_chr10:37151011-37191104_32822_32601	pfam00078_126296	54.054	74	34	0	32822	32601	184	257	2.3e-91	82.8	40094	257	chr10:37171011-37171104
NC_000010.10_chr10:37151011-37191104_33342_32821	pfam00078_126296	72.414	174	48	0	33342	32821	10	183	2.3e-91	272	40094	257	chr10:37171011-37171104
NC_000010.10_chr10:37151011-37191104_33370_33329	pfam00078_126296	57.143	14	6	0	33370	33329	1	14	2.3e-91	23.5	40094	257	chr10:37171011-37171104
NC_000023.10_chrX:106813917-106854015_14831_14481	pfam00078_60392921	64.957	117	41	0	14831	14481	141	257	2.44e-91	149	40099	257	chrX:106833917-106834015
NC_000023.10_chrX:106813917-106854015_15250_15023	pfam00078_60392921	72.368	76	21	0	15250	15023	1	76	2.44e-91	115	40099	257	chrX:106833917-106834015
NC_000004.11_chr4:81581508-81621571_12139_11576	pfam00078_60392921	74.468	188	48	0	12139	11576	3	190	2.56e-91	297	40064	257	chr4:81601508-81601571
NC_000023.10_chrX:46174392-46214498_21577_22323	pfam00078_126296	69.076	249	77	0	21577	22323	1	249	2.91e-91	297	40107	257	chrX:46194392-46194498
NC_000007.13_chr7:103415493-103455583_13037_13588	pfam00078_75038903	59.783	184	69	1	13037	13588	76	254	2.95e-91	228	40091	257	chr7:103435493-103435583
NC_000005.9_chr5:147314373-147354507_25593_26159	pfam00078_75038903	73.016	189	51	0	25593	26159	21	209	3.06e-91	297	40135	257	chr5:147334373-147334507
NC_000005.9_chr5:99860001-99900079_32916_32377	pfam00078_75038903	62.222	180	68	0	32916	32377	76	255	3.07e-91	235	40079	257	chr5:99880001-99880079
NC_000005.9_chr5:99860001-99900079_33134_32910	pfam00078_75038903	73.333	75	20	0	33134	32910	1	75	3.07e-91	121	40079	257	chr5:99880001-99880079
NC_000014.8_chr14:52642399-52682478_36132_36755	pfam00078_60392921	69.712	208	63	0	36132	36755	5	212	3.23e-91	297	40080	257	chr14:52662399-52662478
NC_000004.11_chr4:120380257-120420341_26111_26233	pfam00078_75038903	80.488	41	8	0	26111	26233	1	41	3.26e-91	63.9	40085	257	chr4:120400257-120400341
NC_000004.11_chr4:120380257-120420341_26235_26879	pfam00078_75038903	63.256	215	79	0	26235	26879	43	257	3.26e-91	293	40085	257	chr4:120400257-120400341
NC_000023.10_chrX:136177421-136217509_30818_31117	pfam00078_60392921	80	100	20	0	30818	31117	1	100	3.29e-91	166	40089	257	chrX:136197421-136197509
NC_000023.10_chrX:136177421-136217509_31206_31565	pfam00078_60392921	67.5	120	39	0	31206	31565	138	257	3.29e-91	167	40089	257	chrX:136197421-136197509
NC_000009.11_chr9:77868543-77908667_1976_1788	pfam00078_75038903	53.968	63	29	0	1976	1788	195	257	3.49e-91	66.6	40125	257	chr9:77888543-77888667
NC_000009.11_chr9:77868543-77908667_2533_1955	pfam00078_75038903	71.649	194	54	1	2533	1955	9	202	3.49e-91	290	40125	257	chr9:77888543-77888667
NC_000011.9_chr11:63258671-63298762_33652_33903	pfam00078_60392921	83.333	84	14	0	33652	33903	12	95	3.51e-91	147	40092	257	chr11:63278671-63278762
NC_000007.13_chr7:70267566-70307653_39253_39378	pfam00078_75038903	80.952	42	8	0	39253	39378	1	42	3.54e-91	69.7	40088	257	chr7:70287566-70287653
NC_000011.9_chr11:48636998-48677120_31247_30633	pfam00078_75038903	68.293	205	65	0	31247	30633	1	205	3.64e-91	296	40123	257	chr11:48656998-48657120
NC_000001.10_chr1:249049869-249089962_9630_9908	pfam00078_60392921	79.57	93	19	0	9630	9908	1	93	3.82e-91	154	40094	257	chr1:249069869-249069962
NC_000004.11_chr4:53964235-54004328_10821_11423	pfam00078_75038903	67.164	201	66	0	10821	11423	2	202	3.82e-91	290	40094	257	chr4:53984235-53984328
NC_000004.11_chr4:53964235-54004328_11405_11590	pfam00078_75038903	53.226	62	29	0	11405	11590	196	257	3.82e-91	65.9	40094	257	chr4:53984235-53984328
NC_000006.11_chr6:137367028-137407128_28125_28691	pfam00078_75038903	62.963	189	70	0	28125	28691	69	257	3.82e-91	250	40101	257	chr6:137387028-137387128
NC_000006.11_chr6:137369590-137409688_25563_26129	pfam00078_75038903	62.963	189	70	0	25563	26129	69	257	3.82e-91	250	40099	257	chr6:137389590-137389688
NC_000006.11_chr6:137390196-137430269_4957_5523	pfam00078_75038903	62.963	189	70	0	4957	5523	69	257	3.82e-91	250	40074	257	chr6:137410196-137410269
NC_000001.10_chr1:234055296-234095395_4296_3823	pfam00078_75038903	62.893	159	58	1	4296	3823	99	257	3.91e-91	203	40100	257	chr1:234075296-234075395
NC_000001.10_chr1:152373144-152413252_1770_1264	pfam00078_126296	61.176	170	65	1	1770	1264	86	255	4.01e-91	216	40109	257	chr1:152393144-152393252
NC_000001.10_chr1:152373144-152413252_1804_1757	pfam00078_126296	75	16	4	0	1804	1757	75	90	4.01e-91	29.3	40109	257	chr1:152393144-152393252
NC_000001.10_chr1:152373144-152413252_2021_1782	pfam00078_126296	81.25	80	14	1	2021	1782	1	79	4.01e-91	132	40109	257	chr1:152393144-152393252
NC_000024.9_chrY:17094865-17134981_29746_29093	pfam00078_126296	64.22	218	78	0	29746	29093	40	257	4.12e-91	296	40117	257	chrY:17114865-17114981
NC_000017.10_chr17:56897014-56937116_28738_28343	pfam00078_60392921	63.636	132	47	1	28738	28343	127	257	4.15e-91	164	40103	257	chr17:56917014-56917116
NC_000012.11_chr12:106771229-106811325_24706_24798	pfam00078_75038903	48.387	31	16	0	24706	24798	227	257	4.57e-91	31.6	40097	257	chr12:106791229-106791325
NC_000008.10_chr8:91399397-91439524_3251_3904	pfam00078_75038903	66.055	218	74	0	3251	3904	1	218	4.59e-91	296	40128	257	chr8:91419397-91419524
NC_000007.13_chr7:149081318-149121476_27101_26367	pfam00078_126296	62.449	245	89	1	27101	26367	1	242	4.77e-91	296	40159	257	chr7:149101318-149101476
NC_000020.10_chr20:44254506-44294634_37048_36776	pfam00078_60392921	78.022	91	20	0	37048	36776	1	91	4.86e-91	144	40129	257	chr20:44274506-44274634
NC_000006.11_chr6:87093369-87133461_12587_12946	pfam00078_126296	70	120	36	0	12587	12946	1	120	4.9e-91	181	40093	257	chr6:87113369-87113461
NC_000006.11_chr6:87093369-87133461_12946_13359	pfam00078_126296	61.594	138	53	0	12946	13359	120	257	4.9e-91	174	40093	257	chr6:87113369-87113461
NC_000005.9_chr5:160426587-160466679_37991_38731	pfam00078_126296	61.29	248	95	1	37991	38731	1	248	5.19e-91	296	40093	257	chr5:160446587-160446679
NC_000005.9_chr5:35374582-35414672_25552_25971	pfam00078_60392921	65.714	140	48	0	25552	25971	96	235	5.4e-91	187	40091	257	chr5:35394582-35394672
NC_000005.9_chr5:35374582-35414672_25956_26033	pfam00078_60392921	42.308	26	15	0	25956	26033	232	257	5.4e-91	26.9	40091	257	chr5:35394582-35394672
NC_000011.9_chr11:63201330-63241404_18246_17653	pfam00078_60392921	64.141	198	71	0	18246	17653	60	257	6.18e-91	256	40075	257	chr11:63221330-63221404
NC_000008.10_chr8:86056709-86096803_10471_11052	pfam00078_126296	71.649	194	55	0	10471	11052	1	194	6.23e-91	292	40095	257	chr8:86076709-86076803
NC_000008.10_chr8:86056709-86096803_11073_11240	pfam00078_126296	50	56	28	0	11073	11240	202	257	6.23e-91	63.9	40095	257	chr8:86076709-86076803
NC_000001.10_chr1:113952179-113992279_4430_4047	pfam00078_126296	58.594	128	53	0	4430	4047	130	257	6.28e-91	150	40101	257	chr1:113972179-113972279
NC_000001.10_chr1:113952179-113992279_4816_4424	pfam00078_126296	74.046	131	34	0	4816	4424	1	131	6.28e-91	206	40101	257	chr1:113972179-113972279
NC_000011.9_chr11:63258671-63298762_33903_34388	pfam00078_75038903	62.963	162	60	0	33903	34388	96	257	6.6e-91	212	40092	257	chr11:63278671-63278762
NC_000007.13_chr7:91331014-91371570_2261_2983	pfam00078_126296	61.826	241	90	1	2261	2983	10	248	6.95e-91	296	40557	257	chr7:91351014-91351570
NC_000003.11_chr3:188946760-188986837_26547_25807	pfam00078_60392921	65.587	247	85	0	26547	25807	1	247	7.01e-91	296	40078	257	chr3:188966760-188966837
NC_000014.8_chr14:86706893-86747040_5184_4576	pfam00078_126296	67.98	203	65	0	5184	4576	55	257	7.09e-91	296	40148	257	chr14:86726893-86727040
NC_000014.8_chr14:106511849-106551973_20757_21062	pfam00078_126296	74.51	102	26	0	20757	21062	1	102	7.24e-91	167	40125	257	chr14:106531849-106531973
NC_000014.8_chr14:106511849-106551973_21037_21465	pfam00078_126296	65.734	143	49	0	21037	21465	94	236	7.24e-91	188	40125	257	chr14:106531849-106531973
NC_000001.10_chr1:225183513-225223618_14779_14279	pfam00078_126296	73.054	167	45	0	14779	14279	1	167	7.3e-91	259	40106	257	chr1:225203513-225203618
NC_000003.11_chr3:100285642-100325973_30686_29946	pfam00078_60392921	68.421	247	78	0	30686	29946	1	247	7.69e-91	296	40332	257	chr3:100305642-100305973
NC_000004.11_chr4:100650265-100690362_38604_38059	pfam00078_126296	63.736	182	66	0	38604	38059	76	257	8.03e-91	236	40098	257	chr4:100670265-100670362
NC_000004.11_chr4:100650265-100690362_38822_38598	pfam00078_126296	77.333	75	17	0	38822	38598	3	77	8.03e-91	118	40098	257	chr4:100670265-100670362
NC_000004.11_chr4:100650265-100690362_38827_38795	pfam00078_126296	72.727	11	3	0	38827	38795	1	11	8.03e-91	22.7	40098	257	chr4:100670265-100670362
NC_000006.11_chr6:123303159-123343271_7897_8565	pfam00078_60392921	65.625	224	76	1	7897	8565	12	235	8.19e-91	296	40113	257	chr6:123323159-123323271
NC_000010.10_chr10:90355247-90395349_34892_34815	pfam00078_60392921	46.154	26	14	0	34892	34815	232	257	8.65e-91	27.3	40103	257	chr10:90375247-90375349
NC_000010.10_chr10:90355247-90395349_35164_34877	pfam00078_60392921	64.583	96	32	1	35164	34877	142	235	8.65e-91	118	40103	257	chr10:90375247-90375349
NC_000009.11_chr9:26695692-26735784_36399_36154	pfam00078_126296	71.951	82	23	0	36399	36154	1	82	8.91e-91	119	40093	257	chr9:26715692-26715784
NC_000012.11_chr12:61901281-61941367_33625_34236	pfam00078_60392921	69.118	204	63	0	33625	34236	54	257	8.92e-91	296	40087	257	chr12:61921281-61921367
NC_000010.10_chr10:21388348-21428481_10072_9485	pfam00078_75038903	70.918	196	57	0	10072	9485	2	197	8.93e-91	296	40134	257	chr10:21408348-21408481
NC_000001.10_chr1:225183513-225223618_14273_14025	pfam00078_60392921	59.036	83	34	0	14273	14025	170	252	8.98e-91	97.8	40106	257	chr1:225203513-225203618
NC_000001.10_chr1:225183513-225223618_14779_14276	pfam00078_60392921	73.81	168	44	0	14779	14276	1	168	8.98e-91	258	40106	257	chr1:225203513-225203618
NC_000006.11_chr6:98957624-98997732_12061_11942	pfam00078_126296	82.5	40	7	0	12061	11942	1	40	9.6e-91	70.5	40109	257	chr6:98977624-98977732
NC_000001.10_chr1:93168949-93209071_15851_16480	pfam00078_60392921	69.524	210	64	0	15851	16480	10	219	1.01e-90	295	40123	257	chr1:93188949-93189071
NC_000002.11_chr2:119840050-119880127_16895_17443	pfam00078_126296	74.317	183	47	0	16895	17443	1	183	1.01e-90	284	40078	257	chr2:119860050-119860127
NC_000002.11_chr2:119840050-119880127_17436_17639	pfam00078_126296	50	68	34	0	17436	17639	182	249	1.01e-90	70.9	40078	257	chr2:119860050-119860127
NC_000007.13_chr7:110103005-110143113_12930_13292	pfam00078_126296	70.248	121	36	0	12930	13292	1	121	1.03e-90	178	40109	257	chr7:110123005-110123113
NC_000009.11_chr9:103537958-103578042_3417_3902	pfam00078_126296	61.111	162	63	0	3417	3902	96	257	1.04e-90	206	40085	257	chr9:103557958-103558042
NC_000005.9_chr5:35374582-35414672_25552_25956	pfam00078_75038903	65.926	135	46	0	25552	25956	96	230	1.05e-90	187	40091	257	chr5:35394582-35394672
NC_000005.9_chr5:35374582-35414672_25968_26033	pfam00078_75038903	59.091	22	9	0	25968	26033	236	257	1.05e-90	30.4	40091	257	chr5:35394582-35394672
NC_000006.11_chr6:69463717-69503789_33824_33201	pfam00078_60392921	70.673	208	61	0	33824	33201	1	208	1.06e-90	295	40073	257	chr6:69483717-69483789
NC_000006.11_chr6:69489320-69529447_8221_7598	pfam00078_60392921	70.673	208	61	0	8221	7598	1	208	1.06e-90	295	40128	257	chr6:69509320-69509447
NC_000001.10_chr1:222292299-222332493_30408_31055	pfam00078_60392921	68.468	222	64	1	30408	31055	1	222	1.12e-90	295	40195	257	chr1:222312299-222312493
NC_000008.10_chr8:91399397-91439524_3251_3889	pfam00078_126296	68.075	213	68	0	3251	3889	1	213	1.17e-90	295	40128	257	chr8:91419397-91419524
NC_000005.9_chr5:24962119-25002257_18331_18927	pfam00078_75038903	69.347	199	61	0	18331	18927	10	208	1.21e-90	295	40139	257	chr5:24982119-24982257
NC_000006.11_chr6:74820282-74860387_9830_10108	pfam00078_75038903	58.511	94	38	1	9830	10108	164	257	1.22e-90	103	40106	257	chr6:74840282-74840387
NC_000006.11_chr6:98957624-98997732_11943_11296	pfam00078_75038903	64.055	217	77	1	11943	11296	41	257	1.31e-90	288	40109	257	chr6:98977624-98977732
NC_000009.11_chr9:31337403-31377549_38946_39185	pfam00078_75038903	68.75	80	25	0	38946	39185	99	178	1.32e-90	116	40147	257	chr9:31357403-31357549
NC_000009.11_chr9:31337403-31377549_39161_39421	pfam00078_75038903	55.172	87	39	0	39161	39421	171	257	1.32e-90	93.6	40147	257	chr9:31357403-31357549
NC_000001.10_chr1:212552829-212592935_14912_15388	pfam00078_75038903	64.78	159	56	0	14912	15388	99	257	1.33e-90	212	40107	257	chr1:212572829-212572935
NC_000008.10_chr8:91399397-91439524_3251_3886	pfam00078_60392921	69.34	212	65	0	3251	3886	1	212	1.35e-90	295	40128	257	chr8:91419397-91419524
NC_000004.11_chr4:179355656-179395745_12408_12049	pfam00078_126296	60.833	120	47	0	12408	12049	129	248	1.37e-90	149	40090	257	chr4:179375656-179375745
NC_000004.11_chr4:179355656-179395745_12797_12393	pfam00078_126296	74.074	135	33	1	12797	12393	1	133	1.37e-90	205	40090	257	chr4:179375656-179375745
NC_000005.9_chr5:147314373-147354507_25593_26156	pfam00078_60392921	75.532	188	46	0	25593	26156	21	208	1.43e-90	295	40135	257	chr5:147334373-147334507
NC_000006.11_chr6:57971387-58011486_22765_23160	pfam00078_126296	72.727	132	36	0	22765	23160	3	134	1.75e-90	196	40100	257	chr6:57991387-57991486
NC_000006.11_chr6:57971387-58011486_23142_23528	pfam00078_126296	59.69	129	52	0	23142	23528	129	257	1.75e-90	157	40100	257	chr6:57991387-57991486
NC_000008.10_chr8:86056709-86096803_11052_11240	pfam00078_60392921	50.794	63	31	0	11052	11240	195	257	1.79e-90	67.4	40095	257	chr8:86076709-86076803
NC_000004.11_chr4:107593366-107633472_1329_1961	pfam00078_126296	72.17	212	58	1	1329	1961	1	212	1.82e-90	295	40107	257	chr4:107613366-107613472
NC_000007.13_chr7:81046043-81086228_35845_36117	pfam00078_60392921	74.725	91	23	0	35845	36117	1	91	1.82e-90	138	40186	257	chr7:81066043-81066228
NC_000007.13_chr7:81046043-81086228_36096_36578	pfam00078_60392921	64.596	161	57	0	36096	36578	85	245	1.82e-90	216	40186	257	chr7:81066043-81066228
NC_000004.11_chr4:149024476-149064618_2222_2977	pfam00078_126296	60.465	258	95	3	2222	2977	1	257	1.88e-90	295	40143	257	chr4:149044476-149044618
NC_000008.10_chr8:89866050-89906168_3268_3071	pfam00078_60392921	86.364	66	9	0	3268	3071	13	78	1.88e-90	119	40119	257	chr8:89886050-89886168
NC_000012.11_chr12:88866427-88906507_3258_4016	pfam00078_75038903	61.39	259	92	2	3258	4016	1	257	1.93e-90	295	40081	257	chr12:88886427-88886507
NC_000006.11_chr6:137367028-137407128_28146_28691	pfam00078_60392921	64.835	182	64	0	28146	28691	76	257	1.94e-90	247	40101	257	chr6:137387028-137387128
NC_000006.11_chr6:137369590-137409688_25584_26129	pfam00078_60392921	64.835	182	64	0	25584	26129	76	257	1.94e-90	247	40099	257	chr6:137389590-137389688
NC_000006.11_chr6:137390196-137430269_4978_5523	pfam00078_60392921	64.835	182	64	0	4978	5523	76	257	1.94e-90	247	40074	257	chr6:137410196-137410269
NC_000023.10_chrX:82498816-82538969_39260_38823	pfam00078_75038903	66.438	146	48	1	39260	38823	113	257	2.06e-90	194	40154	257	chrX:82518816-82518969
NC_000020.10_chr20:53859749-53899827_3413_4180	pfam00078_60392921	59.922	257	102	1	3413	4180	1	257	2.13e-90	295	40079	257	chr20:53879749-53879827
NC_000006.11_chr6:87093369-87133461_12943_13359	pfam00078_75038903	63.309	139	51	0	12943	13359	119	257	2.24e-90	177	40093	257	chr6:87113369-87113461
NC_000023.10_chrX:12663521-12703622_19296_18526	pfam00078_126296	58.915	258	104	2	19296	18526	1	257	2.24e-90	295	40102	257	chrX:12683521-12683622
NC_000004.11_chr4:81581508-81621571_12139_11564	pfam00078_75038903	71.354	192	53	1	12139	11564	3	192	2.25e-90	295	40064	257	chr4:81601508-81601571
NC_000011.9_chr11:101309284-101349401_24751_24143	pfam00078_126296	69.951	203	61	0	24751	24143	1	203	2.26e-90	295	40118	257	chr11:101329284-101329401
NC_000019.9_chr19:23788179-23828277_31559_32326	pfam00078_126296	61.923	260	92	3	31559	32326	1	257	2.3e-90	294	40099	257	chr19:23808179-23808277
NC_000024.9_chrY:23132186-23172319_38110_37568	pfam00078_126296	71.271	181	52	0	38110	37568	1	181	2.34e-90	268	40134	257	chrY:23152186-23152319
NC_000023.10_chrX:106813917-106854015_15235_15023	pfam00078_126296	71.831	71	20	0	15235	15023	6	76	2.37e-90	111	40099	257	chrX:106833917-106834015
NC_000017.10_chr17:28193136-28233213_32720_32965	pfam00078_60392921	80.488	82	16	0	32720	32965	14	95	2.53e-90	135	40078	257	chr17:28213136-28213213
NC_000024.9_chrY:19071181-19111281_29399_30052	pfam00078_60392921	66.055	218	74	0	29399	30052	40	257	2.66e-90	294	40101	257	chrY:19091181-19091281
NC_000024.9_chrY:19073784-19113863_26796_27449	pfam00078_60392921	66.055	218	74	0	26796	27449	40	257	2.66e-90	294	40080	257	chrY:19093784-19093863
NC_000018.9_chr18:27771671-27811803_33043_32843	pfam00078_126296	56.716	67	29	0	33043	32843	170	236	2.71e-90	71.6	40133	257	chr18:27791671-27791803
NC_000018.9_chr18:27771671-27811803_33549_33016	pfam00078_126296	75.281	178	44	0	33549	33016	1	178	2.71e-90	282	40133	257	chr18:27791671-27791803
NC_000005.9_chr5:77873174-77913252_4151_3855	pfam00078_126296	74.747	99	25	0	4151	3855	96	194	2.77e-90	156	40079	257	chr5:77893174-77893252
NC_000005.9_chr5:77873174-77913252_4434_4153	pfam00078_126296	82.979	94	16	0	4434	4153	1	94	2.77e-90	168	40079	257	chr5:77893174-77893252
NC_000002.11_chr2:160435381-160475487_751_1425	pfam00078_126296	68.282	227	70	1	751	1425	10	236	2.79e-90	294	40107	257	chr2:160455381-160455487
NC_000005.9_chr5:92135975-92176087_31704_30937	pfam00078_75038903	58.755	257	105	1	31704	30937	1	257	2.9e-90	294	40113	257	chr5:92155975-92156087
NC_000009.11_chr9:26695692-26735784_36176_35631	pfam00078_75038903	63.187	182	67	0	36176	35631	76	257	2.95e-90	239	40093	257	chr9:26715692-26715784
NC_000010.10_chr10:135354320-135394411_7934_8581	pfam00078_126296	65.278	216	75	0	7934	8581	1	216	2.96e-90	294	40092	257	chr10:135374320-135374411
NC_000006.11_chr6:104178979-104219066_6814_6876	pfam00078_126296	85.714	21	3	0	6814	6876	1	21	3.47e-90	40	40088	257	chr6:104198979-104199066
NC_000006.11_chr6:104178979-104219066_6875_7078	pfam00078_126296	75	68	17	0	6875	7078	22	89	3.47e-90	107	40088	257	chr6:104198979-104199066
NC_000006.11_chr6:104178979-104219066_7074_7562	pfam00078_126296	67.485	163	53	0	7074	7562	91	253	3.47e-90	227	40088	257	chr6:104198979-104199066
NC_000018.9_chr18:6167161-6207270_185_724	pfam00078_60392921	75.556	180	44	0	185	724	1	180	3.6e-90	279	40110	257	chr18:6187161-6187270
NC_000002.11_chr2:211834500-211874597_15703_15167	pfam00078_126296	64.804	179	63	0	15703	15167	77	255	3.72e-90	246	40098	257	chr2:211854500-211854597
NC_000002.11_chr2:211834500-211874597_15890_15708	pfam00078_126296	83.607	61	10	0	15890	15708	15	75	3.72e-90	107	40098	257	chr2:211854500-211854597
NC_000023.10_chrX:57827689-57867802_6053_5502	pfam00078_126296	58.152	184	77	0	6053	5502	74	257	4.14e-90	223	40114	257	chrX:57847689-57847802
NC_000023.10_chrX:57827689-57867802_6271_6041	pfam00078_126296	76.623	77	18	0	6271	6041	1	77	4.14e-90	129	40114	257	chrX:57847689-57847802
NC_000023.10_chrX:63983458-64023595_8650_8180	pfam00078_75038903	59.873	157	63	0	8650	8180	99	255	4.18e-90	194	40138	257	chrX:64003458-64003595
NC_000001.10_chr1:234055296-234095395_4278_3823	pfam00078_60392921	64.706	153	53	1	4278	3823	105	257	4.28e-90	199	40100	257	chr1:234075296-234075395
NC_000006.11_chr6:112849592-112889737_24819_25397	pfam00078_60392921	72.021	193	54	0	24819	25397	1	193	4.32e-90	293	40146	257	chr6:112869592-112869737
NC_000007.13_chr7:13684939-13725021_25194_24544	pfam00078_126296	68.349	218	68	1	25194	24544	19	236	4.39e-90	293	40083	257	chr7:13704939-13705021
NC_000009.11_chr9:26695692-26735784_36179_35631	pfam00078_60392921	64.481	183	65	0	36179	35631	75	257	4.42e-90	239	40093	257	chr9:26715692-26715784
NC_000009.11_chr9:26695692-26735784_36399_36166	pfam00078_60392921	73.077	78	21	0	36399	36166	1	78	4.42e-90	113	40093	257	chr9:26715692-26715784
NC_000018.9_chr18:26045344-26085419_23884_24468	pfam00078_126296	70.769	195	57	0	23884	24468	36	230	4.48e-90	293	40076	257	chr18:26065344-26065419
NC_000004.11_chr4:166784070-166824176_35738_35037	pfam00078_60392921	67.949	234	75	0	35738	35037	24	257	4.61e-90	293	40107	257	chr4:166804070-166804176
NC_000005.9_chr5:84357384-84397467_31127_31897	pfam00078_126296	58.687	259	103	3	31127	31897	1	257	4.7e-90	293	40084	257	chr5:84377384-84377467
NC_000009.11_chr9:103537958-103578042_3132_3173	pfam00078_75038903	57.143	14	6	0	3132	3173	1	14	4.75e-90	21.9	40085	257	chr9:103557958-103558042
NC_000014.8_chr14:107231729-107271888_34330_34073	pfam00078_126296	53.488	86	40	0	34330	34073	172	257	4.98e-90	97.4	40160	257	chr14:107251729-107251888
NC_000014.8_chr14:107231729-107271888_34844_34332	pfam00078_126296	71.345	171	49	0	34844	34332	1	171	4.98e-90	255	40160	257	chr14:107251729-107251888
NC_000005.9_chr5:110286119-110326223_38837_39529	pfam00078_75038903	61.472	231	80	2	38837	39529	1	222	5.13e-90	293	40105	257	chr5:110306119-110306223
NC_000005.9_chr5:110315127-110355212_9829_10521	pfam00078_75038903	61.472	231	80	2	9829	10521	1	222	5.13e-90	293	40086	257	chr5:110335127-110335212
NC_000023.10_chrX:137252626-137292715_31480_32244	pfam00078_126296	57.034	263	97	2	31480	32244	3	257	5.18e-90	293	40090	257	chrX:137272626-137272715
NC_000001.10_chr1:93168949-93209071_15851_16492	pfam00078_75038903	64.019	214	72	1	15851	16492	10	218	5.23e-90	293	40123	257	chr1:93188949-93189071
NC_000012.11_chr12:51239719-51279844_24308_24949	pfam00078_126296	66.82	217	68	2	24308	24949	42	257	5.23e-90	293	40126	257	chr12:51259719-51259844
NC_000012.11_chr12:51262591-51302701_1436_2077	pfam00078_126296	66.82	217	68	2	1436	2077	42	257	5.23e-90	293	40111	257	chr12:51282591-51282701
NC_000010.10_chr10:111058845-111098955_38584_38018	pfam00078_75038903	61.579	190	72	1	38584	38018	68	257	5.49e-90	238	40111	257	chr10:111078845-111078955
NC_000010.10_chr10:111058845-111098955_38787_38560	pfam00078_75038903	69.737	76	23	0	38787	38560	1	76	5.49e-90	115	40111	257	chr10:111078845-111078955
NC_000004.11_chr4:81362520-81402632_1891_2535	pfam00078_126296	65.581	215	74	0	1891	2535	20	234	5.6e-90	293	40113	257	chr4:81382520-81382632
NC_000002.11_chr2:133911328-133951449_35701_35997	pfam00078_126296	75.758	99	24	0	35701	35997	2	100	5.63e-90	140	40122	257	chr2:133931328-133931449
NC_000002.11_chr2:133911328-133951449_35993_36457	pfam00078_126296	65.161	155	54	0	35993	36457	103	257	5.63e-90	213	40122	257	chr2:133931328-133931449
NC_000002.11_chr2:133943901-133984033_3128_3424	pfam00078_126296	75.758	99	24	0	3128	3424	2	100	5.64e-90	140	40133	257	chr2:133963901-133964033
NC_000002.11_chr2:133943901-133984033_3420_3884	pfam00078_126296	65.161	155	54	0	3420	3884	103	257	5.64e-90	213	40133	257	chr2:133963901-133964033
NC_000004.11_chr4:53964235-54004328_10821_11399	pfam00078_126296	70.984	193	56	0	10821	11399	2	194	5.68e-90	290	40094	257	chr4:53984235-53984328
NC_000001.10_chr1:144843514-144883592_3677_3940	pfam00078_75038903	70.455	88	26	0	3677	3940	81	168	6.04e-90	137	40079	257	chr1:144863514-144863592
NC_000001.10_chr1:144843514-144883592_3954_4208	pfam00078_75038903	60	85	34	0	3954	4208	173	257	6.04e-90	102	40079	257	chr1:144863514-144863592
NC_000009.11_chr9:113787237-113827334_2065_1484	pfam00078_126296	72.68	194	53	0	2065	1484	1	194	6.28e-90	293	40098	257	chr9:113807237-113807334
NC_000001.10_chr1:165031258-165071388_26604_26897	pfam00078_126296	71.429	98	28	0	26604	26897	3	100	6.54e-90	149	40131	257	chr1:165051258-165051388
NC_000001.10_chr1:165031258-165071388_26896_27366	pfam00078_126296	61.146	157	61	0	26896	27366	101	257	6.54e-90	202	40131	257	chr1:165051258-165051388
NC_000003.11_chr3:188946760-188986837_26547_25804	pfam00078_75038903	64.113	248	89	0	26547	25804	1	248	6.66e-90	293	40078	257	chr3:188966760-188966837
NC_000006.11_chr6:79382914-79423042_6800_7543	pfam00078_60392921	65.323	248	86	0	6800	7543	10	257	6.86e-90	293	40129	257	chr6:79402914-79403042
NC_000006.11_chr6:79358803-79398955_30911_31654	pfam00078_60392921	65.323	248	86	0	30911	31654	10	257	6.87e-90	293	40153	257	chr6:79378803-79378955
NC_000005.9_chr5:99860001-99900079_32949_32377	pfam00078_60392921	60.209	191	71	1	32949	32377	70	255	7.04e-90	232	40079	257	chr5:99880001-99880079
NC_000005.9_chr5:160426587-160466679_37991_38734	pfam00078_75038903	60.643	249	97	1	37991	38734	1	249	7.13e-90	293	40093	257	chr5:160446587-160446679
NC_000008.10_chr8:99499264-99539352_15520_15095	pfam00078_75038903	66.197	142	48	0	15520	15095	116	257	7.28e-90	194	40089	257	chr8:99519264-99519352
NC_000008.10_chr8:99499264-99539352_15839_15522	pfam00078_75038903	68.868	106	33	0	15839	15522	9	114	7.28e-90	157	40089	257	chr8:99519264-99519352
NC_000017.10_chr17:12207415-12247511_28835_28482	pfam00078_126296	71.186	118	34	0	28835	28482	131	248	7.35e-90	173	40097	257	chr17:12227415-12227511
NC_000017.10_chr17:12207415-12247511_29224_28835	pfam00078_126296	77.692	130	29	0	29224	28835	1	130	7.35e-90	178	40097	257	chr17:12227415-12227511
NC_000012.11_chr12:22282317-22322410_20843_21547	pfam00078_126296	64.557	237	80	2	20843	21547	1	235	7.48e-90	293	40094	257	chr12:22302317-22302410
NC_000023.10_chrX:46174392-46214498_21577_22311	pfam00078_60392921	69.388	245	75	0	21577	22311	1	245	7.78e-90	293	40107	257	chrX:46194392-46194498
NC_000014.8_chr14:43879484-43919592_15279_15887	pfam00078_60392921	69.951	203	61	0	15279	15887	10	212	8e-90	293	40109	257	chr14:43899484-43899592
NC_000019.9_chr19:41413625-41453716_8906_9376	pfam00078_75038903	62.893	159	57	2	8906	9376	99	257	8.6e-90	197	40092	257	chr19:41433625-41433716
NC_000011.9_chr11:48636998-48677120_31247_30615	pfam00078_60392921	69.194	211	65	0	31247	30615	1	211	8.82e-90	293	40123	257	chr11:48656998-48657120
NC_000007.13_chr7:77922123-77962240_27510_28193	pfam00078_60392921	67.105	228	75	0	27510	28193	9	236	8.82e-90	293	40118	257	chr7:77942123-77942240
NC_000002.11_chr2:211834500-211874597_15721_15167	pfam00078_75038903	64.324	185	66	0	15721	15167	71	255	9.27e-90	251	40098	257	chr2:211854500-211854597
NC_000002.11_chr2:211834500-211874597_15890_15711	pfam00078_75038903	78.333	60	13	0	15890	15711	15	74	9.27e-90	101	40098	257	chr2:211854500-211854597
NC_000001.10_chr1:89175980-89216073_4971_4372	pfam00078_75038903	68.5	200	63	0	4971	4372	1	200	9.99e-90	293	40094	257	chr1:89195980-89196073
NC_000001.10_chr1:89169637-89209741_11314_10715	pfam00078_75038903	68.5	200	63	0	11314	10715	1	200	1e-89	293	40105	257	chr1:89189637-89189741
NC_000003.11_chr3:4187578-4227694_32317_32520	pfam00078_126296	79.412	68	14	0	32317	32520	1	68	1.01e-89	111	40117	257	chr3:4207578-4207694
NC_000003.11_chr3:4189071-4229298_30824_31027	pfam00078_126296	79.412	68	14	0	30824	31027	1	68	1.01e-89	111	40228	257	chr3:4209071-4209298
NC_000001.10_chr1:66640431-66680502_12296_11880	pfam00078_126296	66.906	139	46	0	12296	11880	96	234	1.02e-89	192	40072	257	chr1:66660431-66660502
NC_000001.10_chr1:66640431-66680502_12580_12296	pfam00078_126296	75.789	95	23	0	12580	12296	1	95	1.02e-89	153	40072	257	chr1:66660431-66660502
NC_000006.11_chr6:115684287-115724398_26978_26235	pfam00078_126296	60.887	248	97	0	26978	26235	10	257	1.03e-89	293	40112	257	chr6:115704287-115704398
NC_000012.11_chr12:108238469-108278623_18793_19506	pfam00078_126296	65.546	238	82	0	18793	19506	1	238	1.09e-89	292	40155	257	chr12:108258469-108258623
NC_000005.9_chr5:54848565-54888672_36734_36531	pfam00078_75038903	50	68	34	0	36734	36531	190	257	1.09e-89	63.9	40108	257	chr5:54868565-54868672
NC_000010.10_chr10:21388348-21428481_10072_9491	pfam00078_60392921	72.68	194	53	0	10072	9491	2	195	1.13e-89	292	40134	257	chr10:21408348-21408481
NC_000020.10_chr20:10135747-10175837_7634_8212	pfam00078_126296	72.68	194	52	1	7634	8212	1	194	1.16e-89	292	40091	257	chr20:10155747-10155837
NC_000006.11_chr6:79382914-79423042_24823_25065	pfam00078_60392921	81.481	81	15	0	24823	25065	15	95	1.2e-89	134	40129	257	chr6:79402914-79403042
NC_000006.11_chr6:79382914-79423042_25062_25550	pfam00078_60392921	63.804	163	59	0	25062	25550	95	257	1.2e-89	211	40129	257	chr6:79402914-79403042
NC_000005.9_chr5:56650535-56690595_18105_18863	pfam00078_126296	70.751	253	72	1	18105	18863	1	251	1.37e-89	292	40061	257	chr5:56670535-56670595
NC_000005.9_chr5:56667202-56707296_1438_2196	pfam00078_126296	70.751	253	72	1	1438	2196	1	251	1.37e-89	292	40095	257	chr5:56687202-56687296
NC_000006.11_chr6:112849592-112889737_24819_25394	pfam00078_75038903	69.271	192	59	0	24819	25394	1	192	1.38e-89	292	40146	257	chr6:112869592-112869737
NC_000014.8_chr14:67525972-67566080_4689_4408	pfam00078_126296	56.383	94	41	0	4689	4408	162	255	1.39e-89	110	40109	257	chr14:67545972-67546080
NC_000014.8_chr14:67525972-67566080_5173_4694	pfam00078_126296	71.25	160	46	0	5173	4694	1	160	1.39e-89	240	40109	257	chr14:67545972-67546080
NC_000023.10_chrX:11004858-11044982_33503_32970	pfam00078_75038903	63.736	182	62	2	33503	32970	76	257	1.42e-89	225	40125	257	chrX:11024858-11024982
NC_000013.10_chr13:81139620-81179701_15824_16519	pfam00078_60392921	67.241	232	76	0	15824	16519	3	234	1.47e-89	292	40082	257	chr13:81159620-81159701
NC_000013.10_chr13:81142565-81182641_12879_13574	pfam00078_60392921	67.241	232	76	0	12879	13574	3	234	1.47e-89	292	40077	257	chr13:81162565-81162641
NC_000002.11_chr2:119840050-119880127_17439_17636	pfam00078_75038903	53.03	66	31	0	17439	17636	183	248	1.48e-89	72	40078	257	chr2:119860050-119860127
NC_000014.8_chr14:52642399-52682478_36147_36758	pfam00078_75038903	67.157	204	67	0	36147	36758	10	213	1.59e-89	292	40080	257	chr14:52662399-52662478
NC_000010.10_chr10:111058845-111098955_38563_38018	pfam00078_126296	62.637	182	68	0	38563	38018	76	257	1.67e-89	235	40111	257	chr10:111078845-111078955
NC_000010.10_chr10:111058845-111098955_38787_38578	pfam00078_126296	75.714	70	17	0	38787	38578	1	70	1.67e-89	116	40111	257	chr10:111078845-111078955
NC_000003.11_chr3:10570134-10610240_10640_10705	pfam00078_75038903	54.545	22	10	0	10640	10705	234	255	1.71e-89	27.3	40107	257	chr3:10590134-10590240
NC_000003.11_chr3:177612001-177652342_17915_18553	pfam00078_126296	66.197	213	72	0	17915	18553	1	213	1.71e-89	292	40342	257	chr3:177632001-177632342
NC_000010.10_chr10:59237189-59277298_10874_11533	pfam00078_126296	70.588	221	64	1	10874	11533	14	234	1.97e-89	292	40110	257	chr10:59257189-59257298
NC_000023.10_chrX:57827689-57867802_6041_5502	pfam00078_60392921	60.556	180	71	0	6041	5502	78	257	2.01e-89	224	40114	257	chrX:57847689-57847802
NC_000009.11_chr9:83226479-83266595_2_580	pfam00078_60392921	72.539	193	53	0	2	580	43	235	2.02e-89	291	40117	257	chr9:83246479-83246595
NC_000009.11_chr9:103537958-103578042_3160_3417	pfam00078_60392921	84.884	86	13	0	3160	3417	10	95	2.04e-89	152	40085	257	chr9:103557958-103558042
NC_000024.9_chrY:26416711-26456846_25699_25583	pfam00078_75038903	53.846	39	18	0	25699	25583	219	257	2.06e-89	45.8	40136	257	chrY:26436711-26436846
NC_000024.9_chrY:26416711-26456846_26259_25693	pfam00078_75038903	65.789	190	64	1	26259	25693	31	220	2.06e-89	269	40136	257	chrY:26436711-26436846
NC_000009.11_chr9:31337403-31377549_38653_38952	pfam00078_60392921	82	100	18	0	38653	38952	1	100	2.07e-89	171	40147	257	chr9:31357403-31357549
NC_000003.11_chr3:188946760-188986837_26547_25795	pfam00078_126296	64.143	251	90	0	26547	25795	1	251	2.23e-89	291	40078	257	chr3:188966760-188966837
NC_000009.11_chr9:29049389-29089476_31705_31857	pfam00078_126296	84.314	51	8	0	31705	31857	1	51	2.38e-89	90.9	40088	257	chr9:29069389-29069476
NC_000009.11_chr9:29049389-29089476_31866_32417	pfam00078_126296	67.391	184	60	0	31866	32417	53	236	2.38e-89	252	40088	257	chr9:29069389-29069476
NC_000009.11_chr9:29049389-29089476_32399_32476	pfam00078_126296	42.308	26	15	0	32399	32476	232	257	2.38e-89	29.3	40088	257	chr9:29069389-29069476
NC_000014.8_chr14:49229942-49270042_35397_36050	pfam00078_60392921	66.972	218	72	0	35397	36050	1	218	2.5e-89	291	40101	257	chr14:49249942-49250042
NC_000008.10_chr8:86056709-86096803_10471_11055	pfam00078_75038903	69.231	195	60	0	10471	11055	1	195	2.75e-89	288	40095	257	chr8:86076709-86076803
NC_000011.9_chr11:25758111-25798215_10588_10857	pfam00078_126296	81.111	90	17	0	10588	10857	6	95	3.26e-89	152	40105	257	chr11:25778111-25778215
NC_000011.9_chr11:25758111-25798215_11090_11341	pfam00078_126296	58.333	84	35	0	11090	11341	174	257	3.26e-89	101	40105	257	chr11:25778111-25778215
NC_000008.10_chr8:114012803-114052891_28721_29341	pfam00078_75038903	71.498	207	59	0	28721	29341	1	207	3.31e-89	291	40089	257	chr8:114032803-114032891
NC_000003.11_chr3:10570134-10610240_10236_10649	pfam00078_60392921	65.942	138	47	0	10236	10649	98	235	3.37e-89	188	40107	257	chr3:10590134-10590240
NC_000003.11_chr3:10570134-10610240_9946_10245	pfam00078_60392921	77	100	23	0	9946	10245	1	100	3.37e-89	160	40107	257	chr3:10590134-10590240
NC_000004.11_chr4:102305780-102345853_23538_22996	pfam00078_126296	74.033	181	47	0	23538	22996	1	181	3.37e-89	291	40074	257	chr4:102325780-102325853
NC_000002.11_chr2:18339168-18379266_6304_6038	pfam00078_126296	53.933	89	41	0	6304	6038	169	257	3.57e-89	100	40099	257	chr2:18359168-18359266
NC_000002.11_chr2:18339168-18379266_6582_6307	pfam00078_126296	73.913	92	24	0	6582	6307	76	167	3.57e-89	147	40099	257	chr2:18359168-18359266
NC_000002.11_chr2:18339168-18379266_6806_6579	pfam00078_126296	75	76	19	0	6806	6579	1	76	3.57e-89	124	40099	257	chr2:18359168-18359266
NC_000013.10_chr13:106532428-106572503_6505_6080	pfam00078_75038903	65.493	142	49	0	6505	6080	116	257	3.62e-89	189	40076	257	chr13:106552428-106552503
NC_000006.11_chr6:57971387-58011486_22760_22804	pfam00078_60392921	73.333	15	4	0	22760	22804	1	15	3.73e-89	26.2	40100	257	chr6:57991387-57991486
NC_000006.11_chr6:57971387-58011486_22798_23157	pfam00078_60392921	75	120	30	0	22798	23157	14	133	3.73e-89	182	40100	257	chr6:57991387-57991486
NC_000006.11_chr6:57971387-58011486_23148_23528	pfam00078_60392921	63.78	127	46	0	23148	23528	131	257	3.73e-89	162	40100	257	chr6:57991387-57991486
NC_000004.11_chr4:142101508-142141617_5488_4901	pfam00078_126296	62.755	196	73	0	5488	4901	62	257	3.81e-89	254	40110	257	chr4:142121508-142121617
NC_000004.11_chr4:142101508-142141617_5672_5496	pfam00078_126296	76.271	59	14	0	5672	5496	1	59	3.81e-89	95.9	40110	257	chr4:142121508-142121617
NC_000019.9_chr19:35045124-35085217_10459_9881	pfam00078_126296	72.539	193	53	0	10459	9881	2	194	3.94e-89	291	40094	257	chr19:35065124-35065217
NC_000023.10_chrX:87049989-87090092_29939_30490	pfam00078_60392921	76.63	184	43	0	29939	30490	1	184	4.1e-89	291	40104	257	chrX:87069989-87070092
NC_000005.9_chr5:118746899-118787002_31596_32270	pfam00078_126296	65.333	225	78	0	31596	32270	33	257	4.18e-89	291	40104	257	chr5:118766899-118767002
NC_000005.9_chr5:122784859-122824941_7997_8632	pfam00078_60392921	66.509	212	71	0	7997	8632	46	257	4.26e-89	291	40083	257	chr5:122804859-122804941
NC_000023.10_chrX:106813917-106854015_15030_14806	pfam00078_75038903	69.333	75	23	0	15030	14806	74	148	4.29e-89	118	40099	257	chrX:106833917-106834015
NC_000006.11_chr6:18152867-18192951_24239_23574	pfam00078_60392921	68.919	222	69	0	24239	23574	26	247	4.38e-89	291	40085	257	chr6:18172867-18172951
NC_000006.11_chr6:18157962-18198054_19144_18479	pfam00078_60392921	68.919	222	69	0	19144	18479	26	247	4.38e-89	291	40093	257	chr6:18177962-18178054
NC_000008.10_chr8:57035245-57075335_25924_25364	pfam00078_75038903	72.193	187	52	0	25924	25364	11	197	4.64e-89	291	40091	257	chr8:57055245-57055335
NC_000004.11_chr4:26637757-26677853_16073_15384	pfam00078_75038903	66.087	230	78	0	16073	15384	1	230	4.74e-89	291	40097	257	chr4:26657757-26657853
NC_000002.11_chr2:185817903-185858073_22250_22888	pfam00078_126296	64.789	213	75	0	22250	22888	45	257	4.98e-89	291	40171	257	chr2:185837903-185838073
NC_000006.11_chr6:112678368-112718469_28374_28907	pfam00078_60392921	62.36	178	67	0	28374	28907	80	257	5.13e-89	225	40102	257	chr6:112698368-112698469
NC_000005.9_chr5:110344090-110384268_24974_25252	pfam00078_126296	77.419	93	21	0	24974	25252	1	93	5.37e-89	151	40179	257	chr5:110364090-110364268
NC_000005.9_chr5:110344090-110384268_25263_25547	pfam00078_126296	72.632	95	26	0	25263	25547	96	190	5.37e-89	150	40179	257	chr5:110364090-110364268
NC_000004.11_chr4:100650265-100690362_38616_38059	pfam00078_75038903	63.441	186	68	0	38616	38059	72	257	5.53e-89	239	40098	257	chr4:100670265-100670362
NC_000006.11_chr6:167640136-167680236_35625_36395	pfam00078_60392921	58.301	259	104	3	35625	36395	1	257	5.58e-89	290	40101	257	chr6:167660136-167660236
NC_000007.13_chr7:110103005-110143113_13294_13698	pfam00078_75038903	64.444	135	48	0	13294	13698	123	257	5.62e-89	177	40109	257	chr7:110123005-110123113
NC_000004.11_chr4:179355656-179395745_12399_12043	pfam00078_75038903	63.025	119	44	0	12399	12043	132	250	5.81e-89	153	40090	257	chr4:179375656-179375745
NC_000004.11_chr4:179355656-179395745_12797_12399	pfam00078_75038903	69.925	133	38	1	12797	12399	1	131	5.81e-89	196	40090	257	chr4:179375656-179375745
NC_000004.11_chr4:53964235-54004328_10821_11402	pfam00078_60392921	71.134	194	56	0	10821	11402	2	195	5.81e-89	287	40094	257	chr4:53984235-53984328
NC_000004.11_chr4:53964235-54004328_11411_11590	pfam00078_60392921	51.667	60	29	0	11411	11590	198	257	5.81e-89	62.4	40094	257	chr4:53984235-53984328
NC_000006.11_chr6:2575954-2616034_10342_9617	pfam00078_126296	64.198	243	86	1	10342	9617	1	243	6.14e-89	290	40081	257	chr6:2595954-2596034
NC_000003.11_chr3:174526252-174566324_29587_30324	pfam00078_126296	69.106	246	75	1	29587	30324	13	257	6.57e-89	290	40073	257	chr3:174546252-174546324
NC_000005.9_chr5:92135975-92176087_31704_30943	pfam00078_126296	59.608	255	102	1	31704	30943	1	255	6.58e-89	290	40113	257	chr5:92155975-92156087
NC_000017.10_chr17:29477724-29517837_29557_29679	pfam00078_126296	70.732	41	12	0	29557	29679	1	41	7.16e-89	59.3	40114	257	chr17:29497724-29497837
NC_000017.10_chr17:29477724-29517837_29666_29734	pfam00078_126296	78.261	23	5	0	29666	29734	37	59	7.16e-89	46.6	40114	257	chr17:29497724-29497837
NC_000017.10_chr17:29477724-29517837_29715_30329	pfam00078_126296	60.976	205	80	0	29715	30329	53	257	7.16e-89	265	40114	257	chr17:29497724-29497837
NC_000011.9_chr11:25758111-25798215_10857_11105	pfam00078_75038903	66.265	83	28	0	10857	11105	96	178	7.4e-89	119	40105	257	chr11:25778111-25778215
NC_000011.9_chr11:25758111-25798215_11096_11341	pfam00078_75038903	62.195	82	31	0	11096	11341	176	257	7.4e-89	103	40105	257	chr11:25778111-25778215
NC_000024.9_chrY:8053386-8093489_11773_12279	pfam00078_126296	68.824	170	52	1	11773	12279	1	170	7.64e-89	243	40104	257	chrY:8073386-8073489
NC_000005.9_chr5:118746899-118787002_31593_32270	pfam00078_75038903	65.044	226	79	0	31593	32270	32	257	7.9e-89	290	40104	257	chr5:118766899-118767002
NC_000011.9_chr11:39822476-39862567_12728_13438	pfam00078_60392921	62.025	237	90	0	12728	13438	21	257	8.13e-89	290	40092	257	chr11:39842476-39842567
NC_000001.10_chr1:105227751-105267854_11727_12356	pfam00078_126296	65.714	210	72	0	11727	12356	24	233	8.29e-89	290	40104	257	chr1:105247751-105247854
NC_000001.10_chr1:105229637-105269736_9841_10470	pfam00078_126296	65.714	210	72	0	9841	10470	24	233	8.29e-89	290	40100	257	chr1:105249637-105249736
NC_000004.11_chr4:100712080-100752221_3564_3454	pfam00078_126296	48.649	37	19	0	3564	3454	221	257	8.46e-89	45.1	40142	257	chr4:100732080-100732221
NC_000004.11_chr4:100712080-100752221_3868_3542	pfam00078_126296	62.281	114	36	2	3868	3542	116	227	8.46e-89	130	40142	257	chr4:100732080-100732221
NC_000004.11_chr4:100712080-100752221_4212_3850	pfam00078_126296	72.727	121	33	0	4212	3850	1	121	8.46e-89	194	40142	257	chr4:100732080-100732221
NC_000001.10_chr1:152373144-152413252_1804_1754	pfam00078_60392921	82.353	17	3	0	1804	1754	75	91	9.33e-89	33.9	40109	257	chr1:152393144-152393252
NC_000001.10_chr1:146804714-146844822_13660_13926	pfam00078_126296	79.775	89	18	0	13660	13926	2	90	9.65e-89	150	40109	257	chr1:146824714-146824822
NC_000001.10_chr1:146804714-146844822_13931_14362	pfam00078_126296	65.278	144	50	0	13931	14362	93	236	9.65e-89	198	40109	257	chr1:146824714-146824822
NC_000016.9_chr16:76695538-76735637_31235_30999	pfam00078_126296	53.165	79	37	0	31235	30999	179	257	1.01e-88	82.8	40100	257	chr16:76715538-76715637
NC_000016.9_chr16:76695538-76735637_31765_31259	pfam00078_126296	71.006	169	49	0	31765	31259	1	169	1.01e-88	266	40100	257	chr16:76715538-76715637
NC_000005.9_chr5:129950840-129990944_5548_6132	pfam00078_60392921	72.821	195	53	0	5548	6132	1	195	1.01e-88	289	40105	257	chr5:129970840-129970944
NC_000005.9_chr5:129950840-129990944_6129_6317	pfam00078_60392921	47.619	63	33	0	6129	6317	195	257	1.01e-88	59.3	40105	257	chr5:129970840-129970944
NC_000011.9_chr11:101309284-101349401_24745_24143	pfam00078_75038903	67.164	201	66	0	24745	24143	3	203	1.06e-88	290	40118	257	chr11:101329284-101329401
NC_000003.11_chr3:28221463-28261537_3393_3965	pfam00078_60392921	74.869	191	48	0	3393	3965	1	191	1.06e-88	290	40075	257	chr3:28241463-28241537
NC_000003.11_chr3:125563392-125603484_8930_9229	pfam00078_126296	75	100	25	0	8930	9229	1	100	1.09e-88	163	40093	257	chr3:125583392-125583484
NC_000003.11_chr3:125563392-125603484_9228_9635	pfam00078_126296	67.647	136	44	0	9228	9635	101	236	1.09e-88	184	40093	257	chr3:125583392-125583484
NC_000001.10_chr1:246848695-246888804_32463_32729	pfam00078_126296	77.528	89	20	0	32463	32729	1	89	1.14e-88	123	40110	257	chr1:246868695-246868804
NC_000001.10_chr1:246873066-246913188_8092_8358	pfam00078_126296	77.528	89	20	0	8092	8358	1	89	1.14e-88	123	40123	257	chr1:246893066-246893188
NC_000003.11_chr3:113050992-113091102_38108_38497	pfam00078_75038903	66.923	130	43	0	38108	38497	2	131	1.16e-88	189	40111	257	chr3:113070992-113071102
NC_000003.11_chr3:113050992-113091102_38506_38874	pfam00078_75038903	61.789	123	47	0	38506	38874	135	257	1.16e-88	159	40111	257	chr3:113070992-113071102
NC_000003.11_chr3:113063858-113103985_25242_25631	pfam00078_75038903	66.923	130	43	0	25242	25631	2	131	1.16e-88	189	40128	257	chr3:113083858-113083985
NC_000003.11_chr3:113063858-113103985_25640_26008	pfam00078_75038903	61.789	123	47	0	25640	26008	135	257	1.16e-88	159	40128	257	chr3:113083858-113083985
NC_000009.11_chr9:8026035-8066154_18070_17447	pfam00078_60392921	67.943	209	66	1	18070	17447	1	209	1.18e-88	290	40120	257	chr9:8046035-8046154
NC_000002.11_chr2:43023067-43063151_24330_24178	pfam00078_75038903	56.863	51	22	0	24330	24178	206	256	1.19e-88	56.6	40085	257	chr2:43043067-43043151
NC_000002.11_chr2:43023067-43063151_24805_24326	pfam00078_75038903	68.125	160	51	0	24805	24326	48	207	1.19e-88	229	40085	257	chr2:43043067-43043151
NC_000002.11_chr2:43023067-43063151_24945_24781	pfam00078_75038903	70.909	55	16	0	24945	24781	1	55	1.19e-88	84	40085	257	chr2:43043067-43043151
NC_000013.10_chr13:64665413-64705487_25836_25339	pfam00078_126296	63.253	166	61	0	25836	25339	92	257	1.21e-88	225	40075	257	chr13:64685413-64685487
NC_000013.10_chr13:64665413-64705487_26101_25841	pfam00078_126296	78.161	87	19	0	26101	25841	1	87	1.21e-88	123	40075	257	chr13:64685413-64685487
NC_000013.10_chr13:64688316-64728397_2933_2436	pfam00078_126296	63.253	166	61	0	2933	2436	92	257	1.21e-88	225	40082	257	chr13:64708316-64708397
NC_000013.10_chr13:64688316-64728397_3198_2938	pfam00078_126296	78.161	87	19	0	3198	2938	1	87	1.21e-88	123	40082	257	chr13:64708316-64708397
NC_000001.10_chr1:86842864-86882948_13285_13947	pfam00078_126296	65.919	223	70	2	13285	13947	39	257	1.22e-88	290	40085	257	chr1:86862864-86862948
NC_000011.9_chr11:7918499-7958587_37103_36885	pfam00078_75038903	56.164	73	32	0	37103	36885	185	257	1.27e-88	86.3	40089	257	chr11:7938499-7938587
NC_000011.9_chr11:7918499-7958587_37642_37103	pfam00078_75038903	68.306	183	55	1	37642	37103	1	183	1.27e-88	262	40089	257	chr11:7938499-7938587
NC_000003.11_chr3:113050992-113091102_38108_38494	pfam00078_60392921	70.543	129	38	0	38108	38494	2	130	1.31e-88	187	40111	257	chr3:113070992-113071102
NC_000003.11_chr3:113050992-113091102_38512_38874	pfam00078_60392921	66.116	121	41	0	38512	38874	137	257	1.31e-88	160	40111	257	chr3:113070992-113071102
NC_000003.11_chr3:113063858-113103985_25242_25628	pfam00078_60392921	70.543	129	38	0	25242	25628	2	130	1.31e-88	187	40128	257	chr3:113083858-113083985
NC_000003.11_chr3:113063858-113103985_25646_26008	pfam00078_60392921	66.116	121	41	0	25646	26008	137	257	1.31e-88	160	40128	257	chr3:113083858-113083985
NC_000013.10_chr13:91114771-91154852_8854_8384	pfam00078_126296	60.51	157	62	0	8854	8384	101	257	1.33e-88	192	40082	257	chr13:91134771-91134852
NC_000013.10_chr13:91114771-91154852_9152_8853	pfam00078_126296	73	100	27	0	9152	8853	1	100	1.33e-88	155	40082	257	chr13:91134771-91134852
NC_000003.11_chr3:100331979-100372074_6943_7464	pfam00078_126296	75.862	174	42	0	6943	7464	1	174	1.42e-88	289	40096	257	chr3:100351979-100352074
NC_000005.9_chr5:129950840-129990944_5548_6129	pfam00078_126296	71.134	194	56	0	5548	6129	1	194	1.43e-88	288	40105	257	chr5:129970840-129970944
NC_000005.9_chr5:129950840-129990944_6141_6317	pfam00078_126296	47.458	59	31	0	6141	6317	199	257	1.43e-88	59.7	40105	257	chr5:129970840-129970944
NC_000011.9_chr11:4394591-4434685_29256_29179	pfam00078_60392921	42.308	26	15	0	29256	29179	232	257	1.51e-88	26.6	40095	257	chr11:4414591-4414685
NC_000011.9_chr11:4394591-4434685_29453_29241	pfam00078_60392921	60.563	71	28	0	29453	29241	165	235	1.51e-88	84.3	40095	257	chr11:4414591-4414685
NC_000011.9_chr11:4394591-4434685_29929_29438	pfam00078_60392921	75.61	164	40	0	29929	29438	5	168	1.51e-88	258	40095	257	chr11:4414591-4414685
NC_000005.9_chr5:161695519-161735654_24204_23599	pfam00078_60392921	68.812	202	63	0	24204	23599	56	257	1.56e-88	289	40136	257	chr5:161715519-161715654
NC_000005.9_chr5:45853134-45893193_30307_29999	pfam00078_60392921	71.845	103	29	0	30307	29999	130	232	1.56e-88	154	40060	257	chr5:45873134-45873193
NC_000005.9_chr5:45853134-45893193_30693_30307	pfam00078_60392921	71.318	129	37	0	30693	30307	1	129	1.56e-88	194	40060	257	chr5:45873134-45873193
NC_000023.10_chrX:137252626-137292715_31502_31600	pfam00078_60392921	87.879	33	4	0	31502	31600	10	42	1.56e-88	61.2	40090	257	chrX:137272626-137272715
NC_000023.10_chrX:137252626-137292715_31597_32244	pfam00078_60392921	64.352	216	77	0	31597	32244	42	257	1.56e-88	286	40090	257	chrX:137272626-137272715
NC_000011.9_chr11:86339283-86379378_20744_21016	pfam00078_126296	72.527	91	25	0	20744	21016	1	91	1.65e-88	140	40096	257	chr11:86359283-86359378
NC_000011.9_chr11:86339283-86379378_21015_21446	pfam00078_126296	69.444	144	44	0	21015	21446	92	235	1.65e-88	204	40096	257	chr11:86359283-86359378
NC_000011.9_chr11:86339283-86379378_21446_21508	pfam00078_126296	42.857	21	12	0	21446	21508	237	257	1.65e-88	24.3	40096	257	chr11:86359283-86359378
NC_000003.11_chr3:177349058-177389152_6051_5332	pfam00078_75038903	64.167	240	86	0	6051	5332	10	249	1.76e-88	289	40095	257	chr3:177369058-177369152
NC_000009.11_chr9:8026035-8066154_17445_17311	pfam00078_126296	53.333	45	21	0	17445	17311	211	255	1.77e-88	58.9	40120	257	chr9:8046035-8046154
NC_000024.9_chrY:23132186-23172319_37563_37342	pfam00078_75038903	56.757	74	32	0	37563	37342	184	257	1.8e-88	87	40134	257	chrY:23152186-23152319
[truncated: 26,643 more rows]
