# Supplementary material for: CRISPRs in the human genome are differentially expressed between malignant and normal adjacent to tumor tissue
Source: Commun Biol. 2022 Apr 8;5:338. doi: 10.1038/s42003-022-03249-4 (PMC8993844; doi:10.1038/s42003-022-03249-4)
Supplement: Supplementary file 8 — Supplementary Data 5 [file 42003_2022_3249_MOESM8_ESM.xlsx]

## Sheet: Supplementary Data 5
Supplementary Data 5 - hCRISPR overlap with TFBS positions, DNase I clusters and CpG islands
ENCODE related data		Overlap hCRISPR
ENCODE Track	Total Elements	Absolute	Relative Percentage
DNase I Clusters	2074555	2668	21.2
CTCF	231761	696	5.53611
POLR2A	165461	696	5.53611
ZBTB33	92783	368	2.92714
IKZF1	114157	343	2.72829
EP300	188216	320	2.54534
SP1	118440	308	2.44989
PKNOX1	112737	303	2.41012
MNT	80522	298	2.37035
JUND	165241	285	2.26694
ATF7	104646	281	2.23513
MAFK	121201	267	2.12377
RAD21	169343	263	2.09195
POLR2G	49526	260	2.06809
NFATC3	32238	254	2.02036
ZNF316	97345	253	2.01241
DPF2	83899	250	1.98855
KDM1A	89034	246	1.95673
FOS	169393	245	1.94878
FOXA1	144535	243	1.93287
REST	110171	234	1.86128
MAX	90353	233	1.85332
CREB1	78747	229	1.82151
RBFOX2	43989	224	1.78174
YY1	104973	220	1.74992
HDAC2	78890	205	1.63061
MYC	93086	199	1.58288
ATF3	86585	196	1.55902
ATF2	103284	192	1.5272
BHLHE40	90443	189	1.50334
MLLT1	55833	188	1.49539
NFIC	73036	188	1.49539
CTBP1	68393	185	1.47152
HDAC1	58930	185	1.47152
HNF4A	89663	185	1.47152
FOXA2	99269	178	1.41584
TCF12	88054	176	1.39994
GATA3	89025	172	1.36812
SIN3A	57919	172	1.36812
RXRA	85054	169	1.34426
L3MBTL2	49869	168	1.3363
NBN	45540	168	1.3363
CREM	71697	166	1.32039
EGR1	66849	166	1.32039
SMARCA4	93513	164	1.30449
AGO2	30118	161	1.28062
E4F1	27355	159	1.26472
TRIM28	43499	159	1.26472
CEBPB	128775	158	1.25676
RNF2	52943	157	1.24881
MTA2	58309	151	1.20108
IKZF2	50342	150	1.19313
NRF1	40146	150	1.19313
ELF1	56448	140	1.11359
ZBTB40	39983	140	1.11359
TRIM22	55331	139	1.10563
NCOR1	49385	137	1.08972
SKIL	37329	136	1.08177
TAF1	48470	136	1.08177
ZNF24	48518	136	1.08177
ZNF592	41983	134	1.06586
C11orf30	58661	133	1.05791
ZNF143	66015	131	1.042
MTA3	36022	126	1.00223
TBP	55864	124	0.986319
ARNT	39753	122	0.97041
GABPA	47550	122	0.97041
MXI1	49154	122	0.97041
SPI1	90985	120	0.954502
FOXK2	38842	119	0.946548
SMC3	73746	118	0.938594
TRIM24	35458	117	0.93064
EZH2	25640	116	0.922685
CC2D1A	23950	115	0.914731
MEIS2	52198	115	0.914731
GATAD2B	43876	113	0.898823
MGA	27697	113	0.898823
RUNX3	70231	113	0.898823
SMARCE1	48056	112	0.890869
CBFA2T3	51987	111	0.882914
NR2F2	54795	111	0.882914
ZFX	30785	110	0.87496
RCOR1	58308	108	0.859052
ZNF217	43469	107	0.851098
ARID1B	45755	106	0.843143
ASH2L	39914	105	0.835189
CpG Islands	27949	104	0.827
RELB	35943	102	0.811327
NFYB	11797	100	0.795418
SOX6	36409	99	0.787464
RBM22	36246	98	0.77951
ZEB2	30401	97	0.771556
ZNF687	40628	97	0.771556
ESRRA	41263	96	0.763602
RFX1	38755	96	0.763602
RBM39	26273	94	0.747693
MEF2B	34353	93	0.739739
SMARCA5	42342	93	0.739739
NR2F6	43871	92	0.731785
ZNF384	49440	92	0.731785
GABPB1	25565	90	0.715877
PHF8	23751	90	0.715877
NR2F1	33450	89	0.707922
EP400	23469	88	0.699968
ARID3A	47883	87	0.692014
MITF	36116	87	0.692014
ZNF263	33656	87	0.692014
MAFF	65715	86	0.68406
RBM25	47271	84	0.668151
E2F1	23462	83	0.660197
NCOA1	25764	82	0.652243
RAD51	35975	82	0.652243
GATA2	64181	81	0.644289
NR3C1	46407	81	0.644289
ZNF444	25252	81	0.644289
BCL3	27187	80	0.636335
CHAMP1	15677	80	0.636335
GATA1	32365	80	0.636335
NFIB	27935	80	0.636335
TBX21	37916	80	0.636335
ASH1L	7219	79	0.628381
PRDM10	28219	79	0.628381
STAT3	65286	79	0.628381
HNRNPK	23195	78	0.620426
SRF	27789	78	0.620426
SKI	30336	77	0.612472
BCOR	41912	76	0.604518
CBX3	24505	76	0.604518
NFRKB	21689	76	0.604518
GMEB1	21971	74	0.58861
HNRNPL	23247	74	0.58861
DACH1	18891	72	0.572701
BACH1	32874	71	0.564747
CBFA2T2	32245	71	0.564747
FOSL2	49363	71	0.564747
AGO1	13899	69	0.548839
ATF4	39387	69	0.548839
EED	32641	68	0.540885
ELF4	19340	68	0.540885
CREB3L1	15879	67	0.53293
HNRNPLL	23327	67	0.53293
ZBTB7A	32320	67	0.53293
JUN	31174	66	0.524976
HNF4G	35186	65	0.517022
SMAD5	20417	65	0.517022
JUNB	35314	64	0.509068
MTA1	22170	64	0.509068
SUZ12	16166	64	0.509068
BMI1	21461	63	0.501114
ETV6	27058	63	0.501114
RB1	31171	63	0.501114
TBL1XR1	35005	63	0.501114
EHMT2	25413	62	0.493159
ETS1	29771	62	0.493159
ZMYM3	43118	62	0.493159
AFF1	20865	61	0.485205
TEAD4	34200	61	0.485205
USF1	53203	61	0.485205
LEF1	23605	60	0.477251
RFX5	24577	60	0.477251
TAL1	36570	60	0.477251
KDM4A	20779	59	0.469297
XRCC5	31973	59	0.469297
ZKSCAN1	20183	56	0.445434
ZNF207	18183	56	0.445434
CHD1	21057	55	0.43748
CUX1	26206	55	0.43748
HCFC1	19547	54	0.429526
HMBOX1	24343	54	0.429526
TAF15	16869	54	0.429526
ZNF639	19128	54	0.429526
IRF1	24367	53	0.421572
NR2C1	13765	53	0.421572
E2F6	29454	52	0.413618
TFAP4	27018	51	0.405663
ZNF184	18534	50	0.397709
PCBP1	14741	48	0.381801
CBX5	14336	47	0.373847
EBF1	37783	47	0.373847
STAT5A	20959	47	0.373847
ZBTB2	16246	47	0.373847
SREBF1	13490	46	0.365892
TBX3	16067	46	0.365892
USF2	30030	46	0.365892
ZSCAN29	21271	46	0.365892
RBBP5	16804	45	0.357938
ESR1	29816	44	0.349984
SMARCC2	18089	44	0.349984
CBFB	17935	43	0.34203
ETV4	19016	43	0.34203
HES1	14831	43	0.34203
KDM5B	16084	43	0.34203
PAX5	24387	43	0.34203
E2F8	15550	42	0.334076
FOXM1	20721	42	0.334076
PML	17315	42	0.334076
BCL11A	21518	41	0.326122
BRD9	14826	41	0.326122
CBX1	12409	41	0.326122
NFATC1	13105	41	0.326122
TCF7	30424	41	0.326122
UBTF	18519	41	0.326122
ZNF282	12831	41	0.326122
BATF	36741	40	0.318167
CHD4	13058	40	0.318167
MBD2	20362	40	0.318167
NEUROD1	19157	40	0.318167
PHF20	13849	40	0.318167
FOXP1	9206	38	0.302259
POU2F2	19962	38	0.302259
ZHX2	14458	38	0.302259
CLOCK	15528	37	0.294305
NFE2	30566	37	0.294305
ZBED1	16007	34	0.270442
ARID2	11585	33	0.262488
KLF5	11601	33	0.262488
MEF2A	22737	33	0.262488
ZBTB7B	9133	33	0.262488
ZFP91	12757	33	0.262488
IRF4	21824	32	0.254534
NCOA3	10859	32	0.254534
ZNF512B	8544	32	0.254534
FIP1L1	9391	31	0.24658
KLF16	17025	31	0.24658
MYNN	14346	31	0.24658
ZNF274	2956	31	0.24658
LCORL	10613	30	0.238626
NANOG	15696	30	0.238626
SMAD1	16069	30	0.238626
ZNF579	13248	30	0.238626
NFE2L2	26443	29	0.230671
BRD4	8086	28	0.222717
TAF9B	12649	28	0.222717
MIER1	8047	26	0.206809
SAP30	14203	26	0.206809
TCF7L2	14433	26	0.206809
ZNF280A	6022	26	0.206809
ELK1	12212	25	0.198855
GATAD2A	13704	25	0.198855
KDM5A	10891	25	0.198855
MCM7	6076	25	0.198855
STAT1	11402	25	0.198855
ZBTB5	7110	25	0.198855
PAX8	5976	24	0.1909
PBX3	13053	23	0.182946
HNF1A	12752	22	0.174992
PHB2	8352	22	0.174992
TAF7	13175	22	0.174992
SIN3B	11658	21	0.167038
ZNF318	9620	21	0.167038
HDAC3	9611	20	0.159084
PTBP1	7833	20	0.159084
U2AF1	7798	20	0.159084
CDC5L	5154	19	0.151129
SETDB1	3483	19	0.151129
SIX5	10457	19	0.151129
FUS	7290	18	0.143175
NFXL1	12494	18	0.143175
ZNF407	6230	18	0.143175
KDM4B	7559	17	0.135221
MCM2	4548	17	0.135221
NCOA2	5513	17	0.135221
PRPF4	7974	17	0.135221
TRIP13	2359	17	0.135221
ZBTB11	7203	17	0.135221
ARHGAP35	4821	16	0.127267
MEF2C	11422	16	0.127267
SOX13	11161	16	0.127267
FOSL1	9164	15	0.119313
GATA4	12042	15	0.119313
IRF2	8000	15	0.119313
MCM3	2561	15	0.119313
RLF	9417	14	0.111359
ZNF8	2463	14	0.111359
WRNIP1	7302	13	0.103404
ZEB1	6001	13	0.103404
ZHX1	5506	13	0.103404
DEAF1	3111	12	0.0954502
IRF3	5736	12	0.0954502
PHF21A	8880	12	0.0954502
RUNX1	7557	12	0.0954502
SAFB	5358	12	0.0954502
HNRNPUL1	3907	11	0.087496
SREBF2	4906	11	0.087496
ZNF830	3689	11	0.087496
MYBL2	4377	10	0.0795418
PCBP2	5234	10	0.0795418
ZNF574	3666	10	0.0795418
ATM	2161	9	0.0715877
BRCA1	4268	9	0.0715877
CBX2	2137	9	0.0715877
IRF5	2756	9	0.0715877
NUFIP1	3344	9	0.0715877
PYGO2	3913	9	0.0715877
THAP1	5215	9	0.0715877
E2F4	4152	8	0.0636335
XRCC3	1762	8	0.0636335
ZBTB1	1683	8	0.0636335
CCAR2	2862	7	0.0556793
CHD7	5658	7	0.0556793
DNMT1	3286	7	0.0556793
HDAC6	5589	7	0.0556793
MCM5	1633	7	0.0556793
WHSC1	1801	7	0.0556793
ZNF507	2837	7	0.0556793
ZZZ3	2925	7	0.0556793
HSF1	3588	6	0.0477251
MYB	3336	6	0.0477251
NCOA6	4181	6	0.0477251
PLRG1	2256	6	0.0477251
THRA	1676	6	0.0477251
E2F7	2987	5	0.0397709
RBM14	2384	5	0.0397709
U2AF2	2728	5	0.0397709
KAT2B	3108	4	0.0318167
NCOA4	2883	4	0.0318167
NR2C2	1175	4	0.0318167
STAT2	3255	4	0.0318167
ZMIZ1	1077	4	0.0318167
EWSR1	1627	3	0.0238626
KAT8	2106	3	0.0238626
RBM34	918	3	0.0238626
SIX4	2770	3	0.0238626
SMARCB1	2349	3	0.0238626
SRSF4	2003	3	0.0238626
SRSF9	840	3	0.0238626
CBX8	2129	2	0.0159084
COPS2	1052	1	0.00795418
CREBBP	599	1	0.00795418
HNRNPH1	2408	1	0.00795418
NFYA	1096	1	0.00795418
SIRT6	833	1	0.00795418
SNRNP70	867	1	0.00795418
ZBTB8A	881	1	0.00795418
KAT2A	173	0	0
NR0B1	332	0	0
RBM15	248	0	0
RBM17	41	0	0
SAFB2	50	0	0
SMAD2	158	0	0
SRSF7	233	0	0
SUPT20H	82	0	0
