# Supplementary material for: CRISPRs in the human genome are differentially expressed between malignant and normal adjacent to tumor tissue
Source: Commun Biol. 2022 Apr 8;5:338. doi: 10.1038/s42003-022-03249-4 (PMC8993844; doi:10.1038/s42003-022-03249-4)
Supplement: Supplementary file 9 — Supplementary Data 6 [file 42003_2022_3249_MOESM9_ESM.xlsx]

## Sheet: Supplementary Data 6
Supplementary Data 6 - Raw reads of DASHR 2.0 scnRNAs originating from the hCRISPRs as deposited in DASHR1, DASHR2, ENCODE GEO and ENCODE portal
	+ is positive for a small RNA-seq sequencing raw coverage signal			- is negative for a small RNA-seq sequencing raw coverage signal
hCRISPR ID	GRCh38 genome position	DASHR1 GEO Hg38 small RNAseq (Raw)	DASHR2 GEO Hg38 small RNAseq (Raw)	Encodedataportal Hg38 small RNAseq (Raw)	Encode GEO Hg38 small RNAseq (Raw)
chr1_1	chr1:154096-154216	-	+	-	-
chr1_10	chr1:1094213-1094312	-	+	+	-
chr1_100	chr1:13567708-13567828	-	+	-	-
chr1_101	chr1:13636085-13636174	-	-	+	-
chr1_102	chr1:14050022-14050231	+	-	-	-
chr1_103	chr1:14125786-14125893	+	-	-	-
chr1_104	chr1:14250821-14250900	-	-	-	-
chr1_105	chr1:14489305-14489409	-	-	-	-
chr1_106	chr1:15036238-15036380	-	+	-	-
chr1_107	chr1:15138716-15138809	-	-	-	-
chr1_108	chr1:15206307-15206428	-	+	-	-
chr1_109	chr1:15271908-15272007	-	+	+	+
chr1_11	chr1:1134749-1134841	+	-	+	-
chr1_110	chr1:15362025-15362104	-	-	-	-
chr1_111	chr1:15377357-15377442	-	+	-	-
chr1_112	chr1:15435339-15435451	-	-	-	-
chr1_113	chr1:15852377-15852482	-	+	-	-
chr1_114	chr1:16790162-16790259	-	+	-	-
chr1_115	chr1:17156293-17156415	-	-	+	+
chr1_116	chr1:17475131-17475285	-	+	-	-
chr1_117	chr1:17624296-17624378	-	+	+	+
chr1_118	chr1:17687361-17687431	-	+	-	-
chr1_119	chr1:17732172-17732267	-	-	-	-
chr1_12	chr1:1149602-1149720	+	+	+	+
chr1_120	chr1:17748936-17749062	+	+	+	+
chr1_121	chr1:18093668-18093817	+	+	-	-
chr1_122	chr1:18622887-18623013	-	-	-	-
chr1_123	chr1:19362216-19362291	-	-	-	-
chr1_124	chr1:19550967-19551099	-	+	-	-
chr1_125	chr1:20083198-20083300	-	+	-	-
chr1_126	chr1:20149280-20149423	+	+	+	+
chr1_127	chr1:20174748-20174832	-	+	-	-
chr1_128	chr1:20623397-20623466	+	+	+	-
chr1_129	chr1:20998668-20998757	-	+	+	-
chr1_13	chr1:1169122-1169215	+	+	+	-
chr1_130	chr1:21036143-21036236	+	+	+	+
chr1_131	chr1:21330093-21330217	-	+	+	-
chr1_132	chr1:22125930-22126002	-	-	+	-
chr1_133	chr1:22234997-22235127	-	+	-	-
chr1_134	chr1:22314704-22314790	-	-	+	+
chr1_135	chr1:23224346-23224474	-	+	+	+
chr1_136	chr1:23430766-23430866	-	-	-	+
chr1_137	chr1:23752600-23752712	-	+	-	-
chr1_138	chr1:23813375-23813451	-	-	-	-
chr1_139	chr1:23980712-23980783	+	+	+	+
chr1_14	chr1:1307990-1308069	+	+	+	+
chr1_140	chr1:24104597-24104693	-	-	+	-
chr1_141	chr1:24133130-24133248	+	-	-	-
chr1_142	chr1:24417179-24417266	+	+	+	+
chr1_143	chr1:24490452-24490556	-	-	-	-
chr1_144	chr1:24721999-24722106	-	-	+	+
chr1_145	chr1:25155269-25155361	-	+	-	-
chr1_146	chr1:25531194-25531262	+	-	+	+
chr1_147	chr1:25533534-25533625	-	-	+	-
chr1_148	chr1:25586123-25586213	+	+	+	+
chr1_149	chr1:26006809-26006894	+	+	-	-
chr1_15	chr1:1449299-1449418	-	+	-	-
chr1_150	chr1:26496049-26496148	-	-	-	-
chr1_151	chr1:26673874-26673976	-	-	-	-
chr1_152	chr1:26927188-26927343	-	+	+	+
chr1_153	chr1:27386095-27386216	-	-	-	-
chr1_154	chr1:27498892-27499015	-	-	-	-
chr1_155	chr1:27724489-27724615	+	+	+	-
chr1_156	chr1:27726603-27726692	+	+	+	+
chr1_157	chr1:27786386-27786502	+	+	+	+
chr1_158	chr1:27847168-27847271	-	+	+	-
chr1_159	chr1:27960343-27960437	+	+	+	+
chr1_16	chr1:1473333-1473442	-	-	+	-
chr1_160	chr1:28175932-28176010	-	+	+	+
chr1_161	chr1:28225046-28225151	+	+	+	-
chr1_162	chr1:28632356-28632460	+	-	+	-
chr1_163	chr1:30312036-30312130	-	-	-	-
chr1_164	chr1:30551290-30551438	+	+	+	+
chr1_165	chr1:30680086-30680193	-	-	-	-
chr1_166	chr1:30771762-30771886	-	-	-	-
chr1_167	chr1:30795668-30795760	-	+	+	+
chr1_168	chr1:30970659-30970771	-	+	+	+
chr1_169	chr1:31235493-31235578	-	-	+	-
chr1_17	chr1:1487547-1487623	-	+	+	+
chr1_170	chr1:31469822-31469892	+	-	-	-
chr1_171	chr1:31707268-31707358	-	-	+	+
chr1_172	chr1:31772541-31772624	+	+	+	-
chr1_173	chr1:32014188-32014270	+	+	+	+
chr1_174	chr1:32411165-32411270	+	-	-	-
chr1_175	chr1:32448527-32448609	-	+	-	-
chr1_176	chr1:32606617-32606720	+	+	-	-
chr1_177	chr1:32714144-32714215	-	+	-	-
chr1_178	chr1:32762841-32762953	+	+	+	-
chr1_179	chr1:33041114-33041205	-	-	-	-
chr1_18	chr1:1508170-1508247	-	+	-	-
chr1_180	chr1:33133580-33133654	-	+	+	-
chr1_181	chr1:33224564-33224689	-	+	-	-
chr1_182	chr1:33356808-33356913	-	-	-	-
chr1_183	chr1:33503819-33503897	+	+	-	-
chr1_184	chr1:33977322-33977459	+	+	-	-
chr1_185	chr1:34122556-34122667	+	+	-	-
chr1_186	chr1:34363663-34363779	-	+	-	-
chr1_187	chr1:34506021-34506183	+	-	-	-
chr1_188	chr1:34636564-34636656	+	+	-	-
chr1_189	chr1:35492762-35492839	+	+	+	-
chr1_19	chr1:1860647-1860746	+	+	+	+
chr1_190	chr1:35688941-35689025	-	+	-	-
chr1_191	chr1:36086410-36086485	+	-	-	-
chr1_192	chr1:36447466-36447556	+	+	+	+
chr1_193	chr1:36566362-36566431	-	-	+	-
chr1_194	chr1:36649814-36649928	+	-	-	-
chr1_195	chr1:36743799-36743940	-	+	-	-
chr1_196	chr1:37309171-37309260	-	+	+	-
chr1_197	chr1:37520845-37520948	-	-	+	-
chr1_198	chr1:37829247-37829362	-	-	-	-
chr1_199	chr1:38453693-38453797	+	+	-	-
chr1_2	chr1:176188-176268	-	-	-	-
chr1_20	chr1:1989760-1989834	-	+	-	-
chr1_200	chr1:38703445-38703537	-	-	-	-
chr1_201	chr1:39680684-39680767	+	+	+	-
chr1_202	chr1:39698501-39698610	-	+	+	+
chr1_203	chr1:40134749-40134840	+	+	-	-
chr1_204	chr1:40172789-40172913	+	+	+	+
chr1_205	chr1:40495348-40495791	+	+	+	+
chr1_206	chr1:40557903-40558009	-	-	-	-
chr1_207	chr1:40597023-40597097	-	+	-	-
chr1_208	chr1:41162586-41162681	+	+	+	+
chr1_209	chr1:41247690-41247820	+	+	+	+
chr1_21	chr1:2060440-2060545	+	-	-	-
chr1_210	chr1:41353474-41353584	-	+	+	+
chr1_211	chr1:42116596-42116716	+	+	+	+
chr1_212	chr1:42308591-42308680	+	+	+	+
chr1_213	chr1:42312796-42312920	-	+	+	+
chr1_214	chr1:42618898-42618988	-	-	-	-
chr1_215	chr1:42704992-42705068	-	-	+	-
chr1_216	chr1:42712996-42713079	-	+	+	-
chr1_217	chr1:42836810-42836903	+	-	+	-
chr1_218	chr1:42916600-42916703	-	-	+	+
chr1_219	chr1:43185641-43185746	-	-	-	-
chr1_22	chr1:2097580-2097678	+	+	+	+
chr1_220	chr1:43254751-43254922	-	-	-	-
chr1_221	chr1:43617036-43617168	+	+	+	-
chr1_222	chr1:44833715-44833823	+	-	-	+
chr1_223	chr1:45078989-45079064	-	+	-	-
chr1_224	chr1:45081715-45081822	-	-	-	-
chr1_225	chr1:45303684-45303777	+	+	+	-
chr1_226	chr1:45368699-45368794	-	-	-	-
chr1_227	chr1:45384281-45384422	+	+	+	+
chr1_228	chr1:45497714-45497785	-	+	-	-
chr1_229	chr1:45576453-45576572	-	-	-	-
chr1_23	chr1:2110464-2110569	+	+	-	-
chr1_230	chr1:46900788-46900904	-	+	-	-
chr1_231	chr1:46907054-46907175	-	-	-	-
chr1_232	chr1:47240230-47240304	-	+	+	-
chr1_233	chr1:47464393-47464511	-	-	+	+
chr1_234	chr1:48213868-48213952	-	+	-	-
chr1_235	chr1:48225260-48225395	-	+	+	+
chr1_236	chr1:48631785-48631869	-	+	-	-
chr1_237	chr1:48872063-48872162	-	+	-	-
chr1_238	chr1:49084105-49084184	-	-	-	-
chr1_239	chr1:49196634-49196750	+	-	-	-
chr1_24	chr1:2176332-2176416	+	+	+	+
chr1_240	chr1:49546248-49546326	-	-	+	+
chr1_241	chr1:49627885-49627969	+	+	-	-
chr1_242	chr1:49678872-49678980	-	-	-	-
chr1_243	chr1:49737946-49738076	-	+	-	-
chr1_244	chr1:49757458-49757543	+	-	-	-
chr1_245	chr1:50021691-50021773	-	-	-	-
chr1_246	chr1:50424731-50424798	-	+	-	-
chr1_247	chr1:50721187-50721275	+	-	-	-
chr1_248	chr1:50931972-50932096	-	+	+	-
chr1_249	chr1:51266368-51266487	-	-	+	-
chr1_25	chr1:2273261-2273372	+	+	+	-
chr1_250	chr1:52070272-52070344	-	-	+	+
chr1_251	chr1:52073071-52073156	-	-	-	-
chr1_252	chr1:52164515-52164599	-	+	+	+
chr1_253	chr1:52390582-52390707	-	-	-	-
chr1_254	chr1:52513394-52513481	-	+	+	-
chr1_255	chr1:52589240-52589356	-	-	-	-
chr1_256	chr1:52711777-52711862	-	-	-	-
chr1_257	chr1:52869891-52869972	-	-	-	-
chr1_258	chr1:52934778-52934854	-	+	+	+
chr1_259	chr1:52970401-52970497	+	+	-	-
chr1_26	chr1:2302195-2302276	+	+	+	-
chr1_260	chr1:53229367-53229442	-	-	-	-
chr1_261	chr1:53425219-53425303	+	-	+	+
chr1_262	chr1:53770161-53770296	+	-	-	-
chr1_263	chr1:54426919-54427028	-	-	-	-
chr1_264	chr1:54649941-54650015	-	+	-	-
chr1_265	chr1:54676182-54676256	-	+	+	-
chr1_266	chr1:54868673-54868747	+	-	-	-
chr1_267	chr1:54957974-54958083	-	-	-	-
chr1_268	chr1:55901667-55901736	-	-	+	-
chr1_269	chr1:55996706-55996825	-	-	+	+
chr1_27	chr1:2630819-2630946	-	-	-	-
chr1_270	chr1:56162872-56162964	-	-	+	-
chr1_271	chr1:56341139-56341216	-	-	+	-
chr1_272	chr1:56378842-56378924	+	+	+	-
chr1_273	chr1:56607374-56607456	-	-	-	-
chr1_274	chr1:56703423-56703506	+	-	-	-
chr1_275	chr1:56960244-56960345	+	-	-	-
chr1_276	chr1:57515438-57515556	+	+	+	-
chr1_277	chr1:57558490-57558574	+	-	+	-
chr1_278	chr1:57595087-57595183	-	-	-	-
chr1_279	chr1:57655336-57655430	-	-	-	-
chr1_28	chr1:2899729-2899821	-	-	-	+
chr1_280	chr1:57693336-57693474	-	-	-	-
chr1_281	chr1:58207418-58207495	-	-	+	-
chr1_282	chr1:58790154-58790269	-	+	-	-
chr1_283	chr1:58843978-58844068	-	+	-	-
chr1_284	chr1:59559208-59559357	-	+	-	-
chr1_285	chr1:59825811-59825890	+	+	-	-
chr1_286	chr1:59846133-59846235	-	+	+	-
chr1_287	chr1:59969365-59969524	-	+	+	-
chr1_288	chr1:60088557-60088673	-	+	-	-
chr1_289	chr1:60376589-60376651	-	-	-	-
chr1_29	chr1:2956348-2956429	-	-	-	-
chr1_290	chr1:60556557-60556642	-	+	-	-
chr1_291	chr1:60788903-60789018	-	+	-	-
chr1_292	chr1:61016109-61016211	-	+	-	-
chr1_293	chr1:61479116-61479242	-	-	-	-
chr1_294	chr1:61799887-61799957	-	+	-	-
chr1_295	chr1:62086261-62086349	-	-	-	-
chr1_296	chr1:62158372-62158484	-	+	-	-
chr1_297	chr1:62471816-62471932	-	-	-	-
chr1_298	chr1:62670526-62670633	-	-	-	-
chr1_299	chr1:63681721-63681794	+	+	+	-
chr1_3	chr1:512684-512808	-	+	-	-
chr1_30	chr1:3117961-3118060	-	-	-	-
chr1_300	chr1:64354694-64354786	-	+	-	-
chr1_301	chr1:64566569-64566669	-	+	-	-
chr1_302	chr1:64929583-64929716	+	+	+	-
chr1_303	chr1:65150020-65150100	+	+	+	-
chr1_304	chr1:65420273-65420358	+	+	+	+
chr1_305	chr1:65676915-65677020	-	+	-	-
chr1_306	chr1:65693786-65693898	-	-	+	+
chr1_307	chr1:66194748-66194819	-	+	-	-
chr1_308	chr1:66815255-66815353	+	+	+	+
chr1_309	chr1:66902019-66902087	-	-	-	-
chr1_31	chr1:3129272-3129416	+	+	-	-
chr1_310	chr1:66985113-66985213	+	+	+	+
chr1_311	chr1:67689551-67689645	-	+	-	+
chr1_312	chr1:67878138-67878288	-	-	-	-
chr1_313	chr1:67990611-67990726	-	-	+	+
chr1_314	chr1:68032433-68032520	-	-	-	-
chr1_315	chr1:68818228-68818382	-	-	-	-
chr1_316	chr1:69193491-69193628	-	+	-	+
chr1_317	chr1:69499155-69499236	-	+	+	-
chr1_318	chr1:69709809-69709923	-	-	+	+
chr1_319	chr1:69776666-69776817	-	-	-	-
chr1_32	chr1:3162238-3162351	+	+	+	+
chr1_320	chr1:70034274-70034341	-	+	+	-
chr1_321	chr1:70061012-70061160	-	+	+	-
chr1_322	chr1:70081639-70081726	-	+	+	+
chr1_323	chr1:70115757-70115852	-	-	-	-
chr1_324	chr1:70207974-70208060	+	-	+	-
chr1_325	chr1:70481422-70481511	-	+	+	+
chr1_326	chr1:70964151-70964229	-	-	+	+
chr1_327	chr1:71237077-71237176	-	-	+	-
chr1_328	chr1:71412053-71412136	-	+	-	-
chr1_329	chr1:71500568-71500670	+	+	+	+
chr1_33	chr1:3383592-3383685	+	+	-	-
chr1_330	chr1:71523172-71523246	-	-	+	-
chr1_331	chr1:71542125-71542197	+	+	-	-
chr1_332	chr1:71616565-71616648	-	-	-	-
chr1_333	chr1:71804508-71804632	-	-	-	-
chr1_334	chr1:72177702-72177813	+	+	-	-
chr1_335	chr1:72537206-72537284	-	-	-	+
chr1_336	chr1:72798934-72799020	-	-	-	-
chr1_337	chr1:72984514-72984602	+	+	-	-
chr1_338	chr1:73347702-73347822	+	-	-	-
chr1_339	chr1:73407380-73407496	-	-	-	-
chr1_34	chr1:3501991-3502088	+	+	+	-
chr1_340	chr1:73581956-73582042	-	-	-	-
chr1_341	chr1:73645648-73645715	+	+	-	-
chr1_342	chr1:73660685-73660784	-	+	-	-
chr1_343	chr1:74307961-74308082	-	+	-	-
chr1_344	chr1:74933351-74933471	-	+	-	-
chr1_345	chr1:75960676-75960800	-	-	+	+
chr1_346	chr1:76165014-76165107	-	-	-	-
chr1_347	chr1:76691170-76691266	-	+	-	-
chr1_348	chr1:76735220-76735321	-	+	-	-
chr1_349	chr1:76961032-76961148	-	-	+	-
chr1_35	chr1:3578762-3578892	+	+	-	-
chr1_350	chr1:77169525-77169646	-	-	-	-
chr1_351	chr1:77203704-77203826	-	-	-	-
chr1_352	chr1:77258204-77258307	-	-	-	-
chr1_353	chr1:77600778-77600891	+	+	+	-
chr1_354	chr1:77703901-77704037	+	+	+	-
chr1_355	chr1:77709677-77709820	-	+	+	-
chr1_356	chr1:77838360-77838500	-	-	-	-
chr1_357	chr1:78067858-78067946	-	-	+	-
chr1_358	chr1:78273204-78273331	-	-	-	-
chr1_359	chr1:78594789-78594883	-	-	-	-
chr1_36	chr1:3636268-3636470	+	+	+	+
chr1_360	chr1:78836529-78836655	-	-	-	-
chr1_361	chr1:78897748-78897840	+	-	-	-
chr1_362	chr1:78961174-78961266	-	+	-	-
chr1_363	chr1:79219516-79219662	-	+	-	-
chr1_364	chr1:79230316-79230448	-	-	-	-
chr1_365	chr1:79269731-79269805	+	-	-	-
chr1_366	chr1:79639021-79639095	-	-	-	-
chr1_367	chr1:79644351-79644425	-	-	-	-
chr1_368	chr1:79954096-79954215	+	-	-	-
chr1_369	chr1:80030543-80030639	-	-	-	-
chr1_37	chr1:3681849-3681949	-	+	+	-
chr1_370	chr1:80308888-80308979	-	-	+	+
chr1_371	chr1:81246193-81246280	-	-	-	-
chr1_372	chr1:81462126-81462235	-	-	-	-
chr1_373	chr1:81515941-81516032	+	-	-	-
chr1_374	chr1:81723264-81723386	-	+	-	-
chr1_375	chr1:82341098-82341168	-	-	-	-
chr1_376	chr1:82356458-82356562	-	-	-	-
chr1_377	chr1:82776540-82776647	-	-	+	-
chr1_378	chr1:83018881-83018991	-	+	+	-
chr1_379	chr1:83242192-83242273	-	-	-	-
chr1_38	chr1:3761621-3761705	-	+	+	-
chr1_380	chr1:83252273-83252396	-	-	-	-
chr1_381	chr1:83312447-83312564	-	-	-	-
chr1_382	chr1:83769237-83769307	-	-	-	-
chr1_383	chr1:84015648-84015728	-	-	-	-
chr1_384	chr1:84027481-84027583	-	-	+	+
chr1_385	chr1:84052227-84052383	-	-	-	-
chr1_386	chr1:84070115-84070222	-	-	+	-
chr1_387	chr1:84511491-84511642	-	+	+	-
chr1_388	chr1:84526882-84527016	-	-	-	-
chr1_389	chr1:84972594-84972667	+	+	+	+
chr1_39	chr1:3782322-3782428	+	+	+	-
chr1_390	chr1:85194325-85194406	-	-	-	-
chr1_391	chr1:86047584-86047684	-	-	-	-
chr1_392	chr1:86397148-86397240	-	+	+	+
chr1_393	chr1:86572175-86572294	-	-	+	-
chr1_394	chr1:86802172-86802285	-	-	+	-
chr1_395	chr1:86808041-86808151	-	-	-	-
chr1_396	chr1:86969683-86969830	+	+	+	-
chr1_397	chr1:87528645-87528781	-	+	+	+
chr1_398	chr1:88279871-88279972	+	-	-	-
chr1_399	chr1:88312960-88313061	-	-	+	-
chr1_4	chr1:534775-534855	-	-	-	-
chr1_40	chr1:3795989-3796086	+	+	+	+
chr1_400	chr1:88723954-88724058	+	+	-	-
chr1_401	chr1:88730297-88730390	-	+	+	-
chr1_402	chr1:88773408-88773541	+	-	-	-
chr1_403	chr1:88831464-88831532	+	+	+	+
chr1_404	chr1:88994938-88995024	-	+	-	-
chr1_405	chr1:89037756-89037844	+	+	-	-
chr1_406	chr1:89079744-89079860	-	-	-	-
chr1_407	chr1:89208513-89208591	-	+	-	-
chr1_408	chr1:89273154-89273276	-	-	+	-
chr1_409	chr1:89279040-89279115	+	+	+	-
chr1_41	chr1:3867226-3867318	+	+	-	-
chr1_410	chr1:89437954-89438084	-	-	-	-
chr1_411	chr1:89886893-89886966	-	-	-	-
chr1_412	chr1:89984363-89984519	-	-	+	-
chr1_413	chr1:90140489-90140566	-	-	-	-
chr1_414	chr1:90330959-90331116	-	+	-	-
chr1_415	chr1:90638893-90638990	-	+	-	-
chr1_416	chr1:90666426-90666502	-	-	+	-
chr1_417	chr1:91118581-91118668	-	-	-	-
chr1_418	chr1:91484718-91484836	-	-	-	-
chr1_419	chr1:92103105-92103188	-	+	+	-
chr1_42	chr1:3891271-3891340	+	+	+	+
chr1_420	chr1:92164590-92164671	+	+	-	-
chr1_421	chr1:92723392-92723514	-	+	+	-
chr1_422	chr1:92798892-92799007	-	-	-	-
chr1_423	chr1:92809845-92809926	+	-	-	-
chr1_424	chr1:93117144-93117223	+	+	+	-
chr1_425	chr1:93171145-93171277	+	-	+	-
chr1_426	chr1:93479932-93480053	+	+	+	+
chr1_427	chr1:93833929-93834046	-	-	+	-
chr1_428	chr1:93952596-93952714	-	-	-	-
chr1_429	chr1:94065739-94065838	-	+	-	-
chr1_43	chr1:3904450-3904524	-	+	-	+
chr1_430	chr1:94398947-94399032	-	-	+	-
chr1_431	chr1:94462189-94462265	-	-	-	-
chr1_432	chr1:94568131-94568227	-	-	-	-
chr1_433	chr1:94571745-94571831	-	-	-	-
chr1_434	chr1:95138715-95138819	-	-	-	-
chr1_435	chr1:95143033-95143133	-	+	-	-
chr1_436	chr1:95513588-95513679	+	-	-	-
chr1_437	chr1:95557367-95557499	-	+	-	-
chr1_438	chr1:96029192-96029290	-	-	-	-
chr1_439	chr1:96140198-96140310	-	-	+	-
chr1_44	chr1:3956780-3956869	+	+	+	+
chr1_440	chr1:96149327-96149438	-	+	+	-
chr1_441	chr1:97200642-97200712	-	+	-	-
chr1_442	chr1:97267599-97267697	-	-	+	+
chr1_443	chr1:97445443-97445531	+	-	-	-
chr1_444	chr1:97818784-97818918	-	-	+	+
chr1_445	chr1:97857161-97857277	-	-	+	+
chr1_446	chr1:98281481-98281603	-	-	-	-
chr1_447	chr1:98525958-98526046	-	-	-	-
chr1_448	chr1:99668163-99668247	+	+	+	+
chr1_449	chr1:99759077-99759165	-	-	-	-
chr1_45	chr1:4062424-4062611	+	+	+	-
chr1_450	chr1:100264469-100264541	+	+	+	+
chr1_451	chr1:100348348-100348500	+	-	+	-
chr1_452	chr1:100620078-100620163	-	-	-	-
chr1_453	chr1:100823448-100823601	-	-	-	-
chr1_454	chr1:101178396-101178488	-	-	-	-
chr1_455	chr1:101280764-101280836	-	-	+	-
chr1_456	chr1:101568595-101568666	-	-	-	-
chr1_457	chr1:101805657-101805769	-	+	-	-
chr1_458	chr1:101949867-101949994	-	+	-	-
chr1_459	chr1:101952313-101952407	-	-	-	-
chr1_46	chr1:4327585-4327706	-	-	+	-
chr1_460	chr1:102325226-102325337	-	-	-	-
chr1_461	chr1:102649756-102649837	-	-	-	-
chr1_462	chr1:102862422-102862499	+	+	-	-
chr1_463	chr1:102987495-102987591	-	-	-	-
chr1_464	chr1:103413025-103413118	-	-	+	-
chr1_465	chr1:103437275-103437393	-	-	-	-
chr1_466	chr1:103505847-103505953	-	+	-	+
chr1_467	chr1:103879578-103879705	-	-	-	-
chr1_468	chr1:104045426-104045546	+	+	-	-
chr1_469	chr1:104212381-104212456	-	+	-	-
chr1_47	chr1:4456219-4456324	+	-	-	-
chr1_470	chr1:104217083-104217268	-	-	-	-
chr1_471	chr1:104295676-104295767	-	+	+	+
chr1_472	chr1:104408182-104408304	-	-	-	-
chr1_473	chr1:104705095-104705194	-	-	+	-
chr1_474	chr1:104707015-104707114	-	-	-	-
chr1_475	chr1:104769718-104769850	-	-	+	+
chr1_476	chr1:104979911-104980063	-	-	-	-
chr1_477	chr1:105434129-105434202	+	-	-	-
chr1_478	chr1:105520989-105521123	-	-	+	+
chr1_479	chr1:106073735-106073854	-	-	-	-
chr1_48	chr1:4617025-4617114	-	+	+	+
chr1_480	chr1:106412610-106412738	-	-	-	-
chr1_481	chr1:106989582-106989685	-	-	-	-
chr1_482	chr1:107047915-107047998	+	-	-	-
chr1_483	chr1:107089056-107089149	-	-	+	+
chr1_484	chr1:107466080-107466162	-	+	-	-
chr1_485	chr1:107558095-107558180	-	+	+	-
chr1_486	chr1:108035039-108035142	-	-	-	-
chr1_487	chr1:108057435-108057567	-	+	-	-
chr1_488	chr1:108067221-108067328	+	+	-	-
chr1_489	chr1:108073369-108073458	-	-	-	+
chr1_49	chr1:4644398-4644500	+	-	-	-
chr1_490	chr1:108540026-108540142	-	-	-	-
chr1_491	chr1:108667992-108668099	-	-	+	-
chr1_492	chr1:108939081-108939182	-	-	+	-
chr1_493	chr1:109113361-109113459	+	+	-	-
chr1_494	chr1:109424907-109425026	-	-	-	-
chr1_495	chr1:110354428-110354507	+	+	+	-
chr1_496	chr1:110809332-110809450	-	-	+	-
chr1_497	chr1:111676368-111676499	+	+	-	-
chr1_498	chr1:112206420-112206540	-	+	-	-
chr1_499	chr1:112599760-112599863	-	-	+	-
chr1_5	chr1:754402-754526	-	+	-	-
chr1_50	chr1:4826630-4826761	+	+	+	+
chr1_500	chr1:112622674-112622760	+	-	+	+
chr1_501	chr1:113001630-113001734	-	+	+	+
chr1_502	chr1:113091059-113091169	+	+	+	+
chr1_503	chr1:113269907-113269973	-	-	-	-
chr1_504	chr1:113429557-113429657	+	+	+	+
chr1_505	chr1:113771833-113771920	-	+	-	-
chr1_506	chr1:114038688-114038834	-	-	+	+
chr1_507	chr1:114473517-114473584	-	-	-	-
chr1_508	chr1:114602242-114602367	-	+	-	-
chr1_509	chr1:114790585-114790660	-	-	-	-
chr1_51	chr1:5008645-5008756	-	+	+	-
chr1_510	chr1:115383138-115383240	+	+	+	+
chr1_511	chr1:115436205-115436350	-	-	-	-
chr1_512	chr1:115519275-115519349	-	-	-	-
chr1_513	chr1:115892767-115892863	+	+	-	-
chr1_514	chr1:116234556-116234640	-	+	-	-
chr1_515	chr1:116423206-116423311	+	-	-	-
chr1_516	chr1:116702408-116702484	-	-	-	-
chr1_517	chr1:117441563-117441639	-	-	-	-
chr1_518	chr1:117559610-117559731	+	-	-	-
chr1_519	chr1:117584474-117584607	-	-	+	-
chr1_52	chr1:5034790-5034888	+	-	-	-
chr1_520	chr1:117897898-117898005	+	-	+	-
chr1_521	chr1:117923333-117923457	-	-	+	-
chr1_522	chr1:118227042-118227151	-	-	-	-
chr1_523	chr1:118232967-118233063	-	-	-	-
chr1_524	chr1:118475837-118476003	-	+	+	+
chr1_525	chr1:119172022-119172129	-	-	+	-
chr1_526	chr1:119173877-119173999	-	-	-	-
chr1_527	chr1:119734415-119734531	+	+	+	-
chr1_528	chr1:119908160-119908269	-	+	+	+
chr1_529	chr1:120501306-120501384	+	+	+	+
chr1_53	chr1:5046017-5046076	-	-	-	-
chr1_530	chr1:120587253-120587328	-	+	-	-
chr1_531	chr1:125051184-125051274	-	-	-	-
chr1_532	chr1:143656611-143656714	+	-	-	-
chr1_533	chr1:145450069-145450207	+	+	-	-
chr1_534	chr1:145509777-145509854	+	+	-	-
chr1_535	chr1:145888172-145888268	+	+	-	-
chr1_536	chr1:146821099-146821205	+	+	+	-
chr1_537	chr1:147263788-147263928	+	+	+	-
chr1_538	chr1:147688196-147688266	-	-	-	-
chr1_539	chr1:147937913-147938042	-	-	-	-
chr1_54	chr1:5090790-5090885	-	-	+	-
chr1_540	chr1:148082931-148083008	+	+	-	-
chr1_541	chr1:148286108-148286212	+	-	-	-
chr1_542	chr1:148297966-148298065	-	-	-	-
chr1_543	chr1:148353813-148353904	+	+	+	+
chr1_544	chr1:148471238-148471336	-	-	-	-
chr1_545	chr1:149020879-149020957	-	+	+	+
chr1_546	chr1:149207291-149207366	-	+	-	-
chr1_547	chr1:149859456-149859539	+	+	+	+
chr1_548	chr1:150317509-150317647	-	+	+	-
chr1_549	chr1:150549100-150549209	+	+	+	+
chr1_55	chr1:5126751-5126831	-	-	-	-
chr1_550	chr1:151072881-151073011	-	-	-	-
chr1_551	chr1:151792916-151792999	-	-	-	-
chr1_552	chr1:151906654-151906811	-	+	-	-
chr1_553	chr1:151941242-151941383	+	+	+	+
chr1_554	chr1:152420668-152420776	-	-	-	-
chr1_555	chr1:153236349-153236440	-	-	-	-
chr1_556	chr1:153563058-153563190	-	-	+	-
chr1_557	chr1:153770036-153770124	-	-	+	+
chr1_558	chr1:154003897-154003996	+	+	-	-
chr1_559	chr1:154098505-154098595	-	-	-	-
chr1_56	chr1:5130394-5130533	+	+	-	-
chr1_560	chr1:154218613-154218696	+	+	+	+
chr1_561	chr1:154222264-154222413	+	+	+	+
chr1_562	chr1:154389112-154389230	-	-	-	-
chr1_563	chr1:154607685-154607810	+	+	+	+
chr1_564	chr1:154671694-154671832	+	+	+	-
chr1_565	chr1:155293727-155293804	-	-	-	-
chr1_566	chr1:155353672-155353803	+	+	+	+
chr1_567	chr1:155619366-155619467	-	-	-	-
chr1_568	chr1:155656931-155657075	-	-	-	-
chr1_569	chr1:155667803-155667905	-	-	+	+
chr1_57	chr1:5155178-5155259	-	+	+	-
chr1_570	chr1:155698277-155698399	-	+	+	+
chr1_571	chr1:155849185-155849302	+	+	+	-
chr1_572	chr1:156854562-156854633	-	+	+	-
chr1_573	chr1:157095516-157095602	+	-	-	-
chr1_574	chr1:157292613-157292687	-	-	-	-
chr1_575	chr1:157320190-157320310	-	-	-	-
chr1_576	chr1:157445959-157446036	-	-	+	+
chr1_577	chr1:157536817-157536936	-	-	-	-
chr1_578	chr1:157679099-157679212	+	+	-	-
chr1_579	chr1:158327176-158327280	+	-	-	-
chr1_58	chr1:5210127-5210255	-	-	-	-
chr1_580	chr1:158348685-158348763	-	+	-	-
chr1_581	chr1:158373691-158373765	-	-	-	-
chr1_582	chr1:158458427-158458543	-	-	-	-
chr1_583	chr1:158666173-158666289	-	-	+	+
chr1_584	chr1:158881864-158881954	-	+	-	-
chr1_585	chr1:159339445-159339518	-	-	-	-
chr1_586	chr1:159631917-159632001	-	-	-	-
chr1_587	chr1:159723761-159723885	-	-	-	-
chr1_588	chr1:159739538-159739639	-	-	-	-
chr1_589	chr1:159770110-159770237	-	-	-	-
chr1_59	chr1:5330474-5330630	+	+	-	-
chr1_590	chr1:160600021-160600145	-	+	-	-
chr1_591	chr1:161251556-161251665	+	+	-	-
chr1_592	chr1:161338170-161338259	+	+	+	+
chr1_593	chr1:161343959-161344059	-	+	-	-
chr1_594	chr1:161545615-161545731	-	+	-	-
chr1_595	chr1:161778550-161778653	+	+	+	-
chr1_596	chr1:162226406-162226487	-	-	-	-
chr1_597	chr1:162433719-162433826	-	-	-	-
chr1_598	chr1:162764066-162764164	-	+	+	+
chr1_599	chr1:163682066-163682135	-	+	-	-
chr1_6	chr1:776590-776670	-	-	-	-
chr1_60	chr1:5343658-5343739	-	+	-	-
chr1_600	chr1:163910364-163910486	+	-	-	-
chr1_601	chr1:165082021-165082151	-	-	-	-
chr1_602	chr1:165321826-165321934	-	-	-	-
chr1_603	chr1:165605283-165605361	-	-	-	-
chr1_604	chr1:165608334-165608423	-	-	-	-
chr1_605	chr1:166654440-166654532	-	-	-	-
chr1_606	chr1:166838433-166838507	+	-	-	-
chr1_607	chr1:166842643-166842711	-	+	-	-
chr1_608	chr1:166900143-166900267	+	+	-	-
chr1_609	chr1:167296889-167296985	+	+	-	-
chr1_61	chr1:5393070-5393155	-	-	-	-
chr1_610	chr1:167437044-167437127	+	+	+	-
chr1_611	chr1:167814412-167814483	-	-	-	-
chr1_612	chr1:168269736-168269850	-	+	-	-
chr1_613	chr1:168641839-168641917	-	+	-	-
chr1_614	chr1:168775199-168775276	-	-	+	+
chr1_615	chr1:168944501-168944570	-	+	+	-
chr1_616	chr1:168995592-168995707	+	-	+	+
chr1_617	chr1:169144500-169144579	-	+	-	-
chr1_618	chr1:169542333-169542407	+	+	+	-
chr1_619	chr1:169661690-169661847	-	+	-	-
chr1_62	chr1:5767727-5767847	-	-	-	-
chr1_620	chr1:169935001-169935101	-	-	+	-
chr1_621	chr1:170316939-170317076	-	-	-	-
chr1_622	chr1:170639308-170639397	-	-	-	-
chr1_623	chr1:171288171-171288240	-	+	-	-
chr1_624	chr1:171306321-171306430	-	+	+	-
chr1_625	chr1:171338969-171339041	+	+	-	-
chr1_626	chr1:171440388-171440494	-	-	-	-
chr1_627	chr1:171521797-171521895	-	+	+	-
chr1_628	chr1:171723807-171723928	-	-	-	-
chr1_629	chr1:171915630-171915779	+	+	-	-
chr1_63	chr1:5831462-5831541	+	+	+	-
chr1_630	chr1:172098637-172098753	+	-	-	-
chr1_631	chr1:172263281-172263409	+	+	+	-
chr1_632	chr1:172799913-172800028	+	-	+	+
chr1_633	chr1:172980911-172981013	-	-	-	-
chr1_634	chr1:173316760-173316852	-	+	+	-
chr1_635	chr1:173369353-173369462	+	+	+	-
chr1_636	chr1:173378218-173378324	+	+	+	-
chr1_637	chr1:173488319-173488403	+	+	+	+
chr1_638	chr1:173644274-173644435	-	+	+	-
chr1_639	chr1:174203182-174203323	+	-	+	+
chr1_64	chr1:5968755-5968885	-	-	+	+
chr1_640	chr1:174320576-174320696	+	-	+	-
chr1_641	chr1:175106044-175106161	+	+	-	-
chr1_642	chr1:175889565-175889652	-	+	+	-
chr1_643	chr1:176677693-176677834	-	+	-	-
chr1_644	chr1:177051961-177052047	-	+	-	-
chr1_645	chr1:177250014-177250118	-	+	-	-
chr1_646	chr1:177827984-177828066	-	-	+	-
chr1_647	chr1:178381768-178381851	-	-	-	-
chr1_648	chr1:178766106-178766224	-	-	+	-
chr1_649	chr1:179431439-179431565	-	-	-	-
chr1_65	chr1:5983009-5983101	-	+	+	-
chr1_650	chr1:179462678-179462802	-	+	-	-
chr1_651	chr1:179775208-179775303	-	+	-	-
chr1_652	chr1:179972416-179972496	+	+	+	+
chr1_653	chr1:180638789-180638889	+	+	+	-
chr1_654	chr1:180671777-180671879	-	-	+	+
chr1_655	chr1:180726091-180726185	-	+	-	-
chr1_656	chr1:181046776-181046914	+	+	+	+
chr1_657	chr1:181368214-181368296	-	-	-	-
chr1_658	chr1:181507498-181507580	-	-	-	-
chr1_659	chr1:181833051-181833158	-	-	-	-
chr1_66	chr1:6033308-6033418	-	+	-	-
chr1_660	chr1:181966069-181966150	-	-	-	-
chr1_661	chr1:182103930-182104076	-	-	-	-
chr1_662	chr1:182345653-182345751	-	-	-	-
chr1_663	chr1:182790499-182790594	+	-	+	+
chr1_664	chr1:182918064-182918254	-	-	-	-
chr1_665	chr1:183356864-183356966	-	+	+	-
chr1_666	chr1:183519019-183519124	-	-	-	-
chr1_667	chr1:183572726-183572808	-	-	-	-
chr1_668	chr1:183715322-183715384	-	+	+	+
chr1_669	chr1:183925459-183925545	-	-	-	-
chr1_67	chr1:6086824-6086907	+	-	-	-
chr1_670	chr1:184384184-184384293	-	+	-	-
chr1_671	chr1:184783384-184783515	-	+	-	-
chr1_672	chr1:184858184-184858317	+	+	+	+
chr1_673	chr1:185088834-185089003	-	-	-	-
chr1_674	chr1:185648567-185648679	-	-	-	-
chr1_675	chr1:186014251-186014323	-	-	-	-
chr1_676	chr1:186631512-186631676	+	+	-	-
chr1_677	chr1:186667233-186667310	-	-	-	-
chr1_678	chr1:186814222-186814337	-	+	-	-
chr1_679	chr1:186822998-186823096	-	-	-	-
chr1_68	chr1:6096762-6096849	+	-	-	-
chr1_680	chr1:186832144-186832213	-	-	-	-
chr1_681	chr1:187151449-187151521	-	+	-	-
chr1_682	chr1:187197480-187197579	-	-	-	-
chr1_683	chr1:187770174-187770277	-	-	-	-
chr1_684	chr1:187850952-187851026	-	-	+	-
chr1_685	chr1:188234320-188234481	-	-	-	-
chr1_686	chr1:188686716-188686797	-	-	-	-
chr1_687	chr1:189024486-189024692	+	+	-	-
chr1_688	chr1:189186358-189186436	-	-	-	-
chr1_689	chr1:189190279-189190372	+	+	-	-
chr1_69	chr1:6120639-6120772	-	+	+	+
chr1_690	chr1:189617064-189617167	-	+	-	-
chr1_691	chr1:189906024-189906101	-	-	-	-
chr1_692	chr1:190047195-190047257	-	+	-	-
chr1_693	chr1:190107237-190107318	-	-	+	-
chr1_694	chr1:190195229-190195337	-	-	-	-
chr1_695	chr1:190308164-190308277	-	+	-	-
chr1_696	chr1:190636556-190636702	-	-	-	-
chr1_697	chr1:190641652-190641737	-	-	-	-
chr1_698	chr1:191120238-191120331	-	+	-	-
chr1_699	chr1:191150535-191150633	-	-	+	+
chr1_7	chr1:947666-947733	-	-	+	-
chr1_70	chr1:6436934-6437040	-	-	-	-
chr1_700	chr1:191195058-191195202	-	-	-	-
chr1_701	chr1:191219986-191220147	-	-	+	+
chr1_702	chr1:191343713-191343807	-	-	-	-
chr1_703	chr1:191732665-191732800	+	-	+	+
chr1_704	chr1:191814222-191814346	-	-	-	-
chr1_705	chr1:192202246-192202322	+	+	+	-
chr1_706	chr1:192895744-192895872	-	-	-	-
chr1_707	chr1:192944484-192944595	-	-	+	-
chr1_708	chr1:193066953-193067076	-	+	+	-
chr1_709	chr1:193386673-193386778	-	-	+	+
chr1_71	chr1:6500581-6500673	+	+	+	-
chr1_710	chr1:193425167-193425254	+	+	+	+
chr1_711	chr1:193827348-193827426	-	-	-	-
chr1_712	chr1:194002412-194002486	-	-	-	-
chr1_713	chr1:194171994-194172098	-	+	-	-
chr1_714	chr1:194420000-194420163	+	-	+	+
chr1_715	chr1:194430553-194430680	+	+	-	-
chr1_716	chr1:194449809-194449875	-	-	-	-
chr1_717	chr1:194530465-194530552	-	-	-	-
chr1_718	chr1:195343903-195344026	-	-	+	-
chr1_719	chr1:195413491-195413572	-	+	-	-
chr1_72	chr1:6570319-6570416	+	-	-	-
chr1_720	chr1:195522246-195522390	-	-	-	-
chr1_721	chr1:195703094-195703218	-	-	-	-
chr1_722	chr1:195816425-195816542	-	-	+	-
chr1_723	chr1:195942446-195942594	-	+	-	+
chr1_724	chr1:196295721-196295811	-	-	-	-
chr1_725	chr1:196692490-196692920	+	-	-	-
chr1_726	chr1:196731255-196731329	-	-	-	-
chr1_727	chr1:197069156-197069295	+	+	+	-
chr1_728	chr1:197145952-197146056	-	-	+	+
chr1_729	chr1:197312758-197312891	-	+	+	+
chr1_73	chr1:6929998-6930078	+	+	+	-
chr1_730	chr1:197408246-197408332	-	+	-	-
chr1_731	chr1:198000276-198000365	-	+	-	-
chr1_732	chr1:198144368-198144503	+	-	-	-
chr1_733	chr1:198335588-198335684	-	-	-	-
chr1_734	chr1:198544123-198544196	-	-	-	-
chr1_735	chr1:199281404-199281490	+	+	-	-
chr1_736	chr1:199557924-199558069	-	-	-	-
chr1_737	chr1:199672120-199672193	-	-	+	+
chr1_738	chr1:199782538-199782657	-	-	-	-
chr1_739	chr1:200206491-200206567	-	-	+	+
chr1_74	chr1:6965200-6965315	-	+	-	-
chr1_740	chr1:200924857-200924967	-	-	+	+
chr1_741	chr1:201303249-201303396	-	+	-	-
chr1_742	chr1:201442489-201442612	-	+	-	-
chr1_743	chr1:201479994-201480112	+	+	+	+
chr1_744	chr1:201597543-201597643	-	+	-	-
chr1_745	chr1:202354996-202355100	-	-	-	-
chr1_746	chr1:202366919-202367003	-	+	-	-
chr1_747	chr1:202444790-202444868	+	+	-	-
chr1_748	chr1:202786883-202786972	+	+	+	+
chr1_749	chr1:203002227-203002312	+	-	+	+
chr1_75	chr1:7015791-7015895	+	+	+	-
chr1_750	chr1:203167119-203167213	-	+	+	-
chr1_751	chr1:203234593-203234717	-	+	-	-
chr1_752	chr1:203682114-203682222	+	+	+	-
chr1_753	chr1:204069425-204069527	-	-	-	-
chr1_754	chr1:204755923-204755998	-	+	-	-
chr1_755	chr1:205310607-205310702	-	-	-	-
chr1_756	chr1:205603556-205603673	-	+	-	-
chr1_757	chr1:205846516-205846584	-	-	-	-
chr1_758	chr1:206019780-206019873	-	-	-	-
chr1_759	chr1:206127858-206127942	-	+	+	+
chr1_76	chr1:7287521-7287672	-	+	+	-
chr1_760	chr1:207076665-207076747	+	+	+	+
chr1_761	chr1:207256283-207256359	-	-	-	-
chr1_762	chr1:207501063-207501208	-	-	+	-
chr1_763	chr1:208053710-208053787	-	+	+	-
chr1_764	chr1:209139824-209139929	+	+	-	-
chr1_765	chr1:210116742-210116849	-	-	-	-
chr1_766	chr1:210337213-210337290	-	+	-	-
chr1_767	chr1:211387033-211387225	+	+	+	-
chr1_768	chr1:211678575-211678658	-	-	-	-
chr1_769	chr1:211707486-211707615	-	+	-	-
chr1_77	chr1:7447255-7447369	+	-	-	-
chr1_770	chr1:211874025-211874132	-	-	+	-
chr1_771	chr1:212172469-212172571	-	-	-	-
chr1_772	chr1:212197899-212198011	+	+	-	-
chr1_773	chr1:212321282-212321408	-	-	-	-
chr1_774	chr1:212399487-212399593	-	-	-	-
chr1_775	chr1:212749421-212749525	-	+	+	-
chr1_776	chr1:214908407-214908540	-	-	+	+
chr1_777	chr1:215013010-215013161	-	-	-	-
chr1_778	chr1:215056860-215056953	-	-	-	-
chr1_779	chr1:215158613-215158691	-	+	-	-
chr1_78	chr1:7914489-7914603	-	+	+	-
chr1_780	chr1:215386985-215387100	-	-	-	-
chr1_781	chr1:215471599-215471688	-	-	-	-
chr1_782	chr1:215518513-215518603	-	-	-	-
chr1_783	chr1:216008213-216008287	-	-	-	-
chr1_784	chr1:216013529-216013603	-	-	-	-
chr1_785	chr1:216146489-216146585	-	+	-	-
chr1_786	chr1:217373398-217373496	-	+	-	-
chr1_787	chr1:217542179-217542249	-	+	+	-
chr1_788	chr1:218203483-218203594	+	+	-	-
chr1_789	chr1:219144645-219144712	-	-	-	-
chr1_79	chr1:8171252-8171371	-	+	-	-
chr1_790	chr1:219368710-219368867	-	+	+	-
chr1_791	chr1:220007774-220007854	+	-	+	+
chr1_792	chr1:220012724-220012882	-	-	+	-
chr1_793	chr1:220464733-220464889	-	-	-	-
chr1_794	chr1:220475426-220475533	-	+	-	-
chr1_795	chr1:220704804-220704887	-	+	+	-
chr1_796	chr1:221173983-221174053	-	-	-	-
chr1_797	chr1:221285356-221285429	-	+	+	-
chr1_798	chr1:221290964-221291074	-	-	-	-
chr1_799	chr1:221612287-221612394	-	+	-	-
chr1_8	chr1:1049066-1049144	+	+	+	+
chr1_80	chr1:8239270-8239411	-	+	+	-
chr1_800	chr1:221679842-221679919	-	-	-	-
chr1_801	chr1:221744507-221744658	+	+	-	-
chr1_802	chr1:221966902-221966996	-	-	+	+
chr1_803	chr1:221977880-221977970	-	-	+	-
chr1_804	chr1:222050263-222050420	-	-	+	-
chr1_805	chr1:222138957-222139151	-	-	-	-
chr1_806	chr1:222332218-222332307	-	-	-	-
chr1_807	chr1:222499790-222499909	-	+	-	-
chr1_808	chr1:222558910-222559011	-	+	+	+
chr1_809	chr1:222598303-222598434	-	+	+	+
chr1_81	chr1:8260890-8260979	-	-	-	-
chr1_810	chr1:223246935-223247023	+	+	-	-
chr1_811	chr1:223345425-223345510	+	+	+	-
chr1_812	chr1:223379127-223379268	-	-	-	-
chr1_813	chr1:223709879-223709963	+	+	+	-
chr1_814	chr1:223748662-223748740	+	+	-	-
chr1_815	chr1:223761333-223761439	+	+	+	+
chr1_816	chr1:223972312-223972431	-	+	-	-
chr1_817	chr1:224033152-224033257	-	-	-	+
chr1_818	chr1:224202712-224202841	-	-	+	-
chr1_819	chr1:224277083-224277214	+	+	+	+
chr1_82	chr1:8446236-8446409	+	+	+	+
chr1_820	chr1:224845119-224845256	+	-	-	-
chr1_821	chr1:224969028-224969130	+	+	-	+
chr1_822	chr1:224984644-224984756	+	+	+	-
chr1_823	chr1:225015811-225015916	-	-	-	-
chr1_824	chr1:225222612-225222699	+	-	-	-
chr1_825	chr1:225483460-225483554	-	-	-	-
chr1_826	chr1:225668158-225668252	-	+	-	-
chr1_827	chr1:226011556-226011640	-	-	-	-
chr1_828	chr1:226230931-226231026	-	+	-	+
chr1_829	chr1:226361631-226361732	+	+	-	-
chr1_83	chr1:8595455-8595518	-	-	-	-
chr1_830	chr1:226834267-226834404	+	+	+	+
chr1_831	chr1:227249945-227250047	+	-	-	-
chr1_832	chr1:227257787-227257855	+	+	+	+
chr1_833	chr1:227452842-227452930	-	-	+	-
chr1_834	chr1:227457599-227457738	-	-	+	-
chr1_835	chr1:227722332-227722448	-	+	-	-
chr1_836	chr1:227748608-227748765	-	+	+	-
chr1_837	chr1:227782484-227782561	-	+	-	-
chr1_838	chr1:227853456-227853548	-	-	-	-
chr1_839	chr1:228279480-228279727	+	+	+	-
chr1_84	chr1:9681857-9681936	+	-	+	-
chr1_840	chr1:228329350-228329437	-	-	-	-
chr1_841	chr1:228369545-228369803	+	+	+	-
chr1_842	chr1:229331902-229331986	-	+	-	-
chr1_843	chr1:229343551-229343687	+	-	+	+
chr1_844	chr1:229413384-229413473	-	-	-	-
chr1_845	chr1:229675527-229675669	-	+	-	-
chr1_846	chr1:229706737-229706857	-	-	-	-
chr1_847	chr1:229866092-229866199	-	-	-	-
chr1_848	chr1:230176142-230176239	-	+	+	-
chr1_849	chr1:230959996-230960091	-	-	+	+
chr1_85	chr1:10426118-10426225	-	-	-	-
chr1_850	chr1:231391054-231391155	-	+	+	+
chr1_851	chr1:231461910-231461995	+	-	-	-
chr1_852	chr1:232100529-232100673	-	-	-	-
chr1_853	chr1:232233763-232233889	+	-	-	-
chr1_854	chr1:232302985-232303104	-	-	+	-
chr1_855	chr1:232321824-232321930	-	-	-	-
chr1_856	chr1:232452383-232452497	+	+	+	+
chr1_857	chr1:232457069-232457143	-	-	-	-
chr1_858	chr1:233081797-233081914	-	+	+	+
chr1_859	chr1:233396049-233396137	-	-	-	-
chr1_86	chr1:10748224-10748310	-	-	+	-
chr1_860	chr1:233553432-233553531	+	+	+	-
chr1_861	chr1:233799755-233799877	-	-	-	-
chr1_862	chr1:233805647-233805752	-	-	+	-
chr1_863	chr1:234371499-234371624	-	+	+	+
chr1_864	chr1:234792300-234792397	-	+	-	-
chr1_865	chr1:234981421-234981502	-	-	+	+
chr1_866	chr1:235250487-235250586	-	+	-	-
chr1_867	chr1:235267649-235267754	-	+	+	-
chr1_868	chr1:235349038-235349165	-	-	-	-
chr1_869	chr1:235585066-235585204	-	+	-	-
chr1_87	chr1:11104651-11104769	-	-	-	-
chr1_870	chr1:235594132-235594295	-	+	-	-
chr1_871	chr1:235650235-235650336	+	+	+	-
chr1_872	chr1:235810716-235810836	+	+	+	+
chr1_873	chr1:235858768-235858858	+	+	+	-
chr1_874	chr1:235959214-235959313	-	+	-	-
chr1_875	chr1:235986885-235986979	+	+	+	+
chr1_876	chr1:236118110-236118200	-	-	-	-
chr1_877	chr1:236429086-236429179	+	-	-	-
chr1_878	chr1:236447093-236447274	-	-	-	-
chr1_879	chr1:236794415-236794496	+	-	+	+
chr1_88	chr1:11112683-11112797	+	+	+	+
chr1_880	chr1:236951043-236951156	+	-	+	-
chr1_881	chr1:237229489-237229609	+	+	+	+
chr1_882	chr1:237414483-237414572	-	+	-	-
chr1_883	chr1:237417910-237418060	-	+	+	+
chr1_884	chr1:237433772-237433903	-	+	-	-
chr1_885	chr1:237496979-237497055	-	+	+	-
chr1_886	chr1:238338936-238339019	-	-	-	-
chr1_887	chr1:238392200-238392321	-	-	+	-
chr1_888	chr1:238580961-238581058	-	-	-	-
chr1_889	chr1:238684183-238684340	-	-	+	+
chr1_89	chr1:11310526-11310605	-	+	-	-
chr1_890	chr1:239008065-239008142	-	-	-	-
chr1_891	chr1:239173492-239173588	-	-	+	+
chr1_892	chr1:239443664-239443760	+	-	+	-
chr1_893	chr1:239615668-239615744	-	+	+	-
chr1_894	chr1:239806343-239806459	-	+	-	-
chr1_895	chr1:240441658-240441745	-	+	-	-
chr1_896	chr1:240751655-240751746	-	-	-	-
chr1_897	chr1:240785011-240785138	-	-	-	-
chr1_898	chr1:240789066-240789185	-	-	-	-
chr1_899	chr1:240863786-240863878	-	+	-	-
chr1_9	chr1:1086812-1086906	+	+	+	-
chr1_90	chr1:11316149-11316241	+	-	+	+
chr1_900	chr1:240877233-240877337	-	+	-	-
chr1_901	chr1:240907302-240907432	-	+	-	-
chr1_902	chr1:241055389-241055534	-	+	-	-
chr1_903	chr1:241212073-241212175	-	-	-	-
chr1_904	chr1:241231455-241231584	-	+	-	-
chr1_905	chr1:241358193-241358313	+	+	-	-
chr1_906	chr1:241569952-241570045	-	-	-	-
chr1_907	chr1:241738714-241738853	-	-	+	+
chr1_908	chr1:241793387-241793535	-	-	-	-
chr1_909	chr1:241831823-241831960	+	+	+	+
chr1_91	chr1:11319134-11319264	-	+	-	-
chr1_910	chr1:242144188-242144302	-	-	-	-
chr1_911	chr1:242283170-242283321	-	+	-	+
chr1_912	chr1:242305337-242305408	-	-	-	-
chr1_913	chr1:242388917-242389047	-	-	-	-
chr1_914	chr1:242627113-242627220	-	-	-	-
chr1_915	chr1:242773969-242774074	-	+	+	+
chr1_916	chr1:242856403-242856501	-	-	-	-
chr1_917	chr1:242901277-242901360	+	-	-	-
chr1_918	chr1:243040277-243040414	-	-	-	-
chr1_919	chr1:243060756-243060845	-	-	-	-
chr1_92	chr1:12010815-12010898	-	+	-	-
chr1_920	chr1:243077308-243077432	-	+	-	-
chr1_921	chr1:243099703-243099780	-	-	-	-
chr1_922	chr1:243214990-243215112	-	-	-	-
chr1_923	chr1:243354941-243355044	-	-	+	+
chr1_924	chr1:243386444-243386518	-	+	-	-
chr1_925	chr1:243814961-243815034	+	+	-	-
chr1_926	chr1:243902559-243902669	-	-	+	-
chr1_927	chr1:244075899-244075994	-	+	-	-
chr1_928	chr1:244324257-244324352	-	+	+	+
chr1_929	chr1:244474497-244474587	-	+	-	-
chr1_93	chr1:12096067-12096227	+	-	+	+
chr1_930	chr1:244569090-244569192	+	+	-	-
chr1_931	chr1:244781468-244781573	-	-	-	-
chr1_932	chr1:244807243-244807305	-	-	-	-
chr1_933	chr1:244903300-244903367	-	-	-	-
chr1_934	chr1:244925467-244925536	-	-	-	-
chr1_935	chr1:244975182-244975290	-	+	-	-
chr1_936	chr1:245368534-245368645	-	-	+	-
chr1_937	chr1:245483926-245484012	-	-	+	-
chr1_938	chr1:245486494-245486591	-	-	-	-
chr1_939	chr1:245672120-245672193	-	-	+	+
chr1_94	chr1:12230696-12230828	-	+	-	-
chr1_940	chr1:245847933-245848022	-	+	+	-
chr1_941	chr1:245872371-245872506	-	+	+	+
chr1_942	chr1:245876852-245876985	-	+	+	-
chr1_943	chr1:245894146-245894243	-	-	-	-
chr1_944	chr1:245906903-245907003	-	+	+	-
chr1_945	chr1:246311924-246312021	-	+	+	-
chr1_946	chr1:246479838-246479927	+	+	+	-
chr1_947	chr1:246516285-246516383	+	+	+	+
chr1_948	chr1:246694937-246695013	+	+	-	+
chr1_949	chr1:246705393-246705502	-	-	+	+
chr1_95	chr1:12299507-12299626	-	+	+	-
chr1_950	chr1:246729764-246729886	-	-	-	-
chr1_951	chr1:246800864-246800967	-	+	-	-
chr1_952	chr1:246905914-246906027	-	+	+	-
chr1_953	chr1:247199609-247199735	-	+	+	+
chr1_954	chr1:247265008-247265098	-	-	+	+
chr1_955	chr1:247273005-247273108	-	+	-	-
chr1_956	chr1:247327733-247327846	+	+	-	-
chr1_957	chr1:247378828-247378912	-	-	-	-
chr1_958	chr1:247617658-247617782	+	+	+	+
chr1_959	chr1:247736021-247736138	-	+	-	-
chr1_96	chr1:12552433-12552530	+	+	+	+
chr1_960	chr1:247837687-247837796	+	+	+	-
chr1_961	chr1:247905006-247905181	+	+	-	-
chr1_962	chr1:248141430-248141528	-	+	-	-
chr1_963	chr1:248301836-248301935	-	-	+	-
chr1_964	chr1:248361636-248361748	-	-	-	-
chr1_965	chr1:248487094-248487190	-	-	-	-
chr1_966	chr1:248560894-248560990	-	-	-	-
chr1_967	chr1:248683552-248683641	-	-	-	-
chr1_968	chr1:248693214-248693293	-	-	-	-
chr1_97	chr1:12561096-12561222	-	-	-	-
chr1_98	chr1:12704227-12704295	-	-	-	-
chr1_99	chr1:12766329-12766438	-	+	-	-
chr10_1	chr10:79657-79806	+	-	-	-
chr10_10	chr10:547407-547489	+	+	+	+
chr10_100	chr10:18623104-18623194	-	+	-	-
chr10_101	chr10:18719257-18719410	-	+	-	-
chr10_102	chr10:18812838-18812969	+	-	+	-
chr10_103	chr10:18879077-18879214	-	-	-	-
chr10_104	chr10:19210792-19210889	-	-	+	+
chr10_105	chr10:19388706-19388804	-	-	-	-
chr10_106	chr10:19473125-19473227	-	-	-	-
chr10_107	chr10:19500596-19500699	-	-	-	-
chr10_108	chr10:19627906-19628035	-	+	-	-
chr10_109	chr10:19653675-19653771	-	-	-	-
chr10_11	chr10:600471-600560	+	+	+	-
chr10_110	chr10:20209860-20209977	-	-	+	+
chr10_111	chr10:20282015-20282088	+	+	+	-
chr10_112	chr10:20322889-20323029	-	+	+	-
chr10_113	chr10:21371241-21371361	-	-	-	-
chr10_114	chr10:21795428-21795551	-	+	-	-
chr10_115	chr10:21817724-21817840	-	-	-	-
chr10_116	chr10:22018721-22018817	+	-	-	-
chr10_117	chr10:22140297-22140406	+	-	-	-
chr10_118	chr10:22294563-22294634	-	+	+	+
chr10_119	chr10:22777317-22777385	-	-	-	-
chr10_12	chr10:637187-637396	+	+	+	-
chr10_120	chr10:22792154-22792279	+	-	-	-
chr10_121	chr10:22794364-22794435	-	-	-	-
chr10_122	chr10:23034086-23034169	-	-	-	-
chr10_123	chr10:23225906-23226016	-	-	-	-
chr10_124	chr10:23301654-23301783	+	+	+	-
chr10_125	chr10:23398284-23398378	-	-	-	-
chr10_126	chr10:23929865-23929974	+	+	-	-
chr10_127	chr10:23976091-23976192	-	+	-	-
chr10_128	chr10:24541882-24541974	+	+	+	-
chr10_129	chr10:24742720-24742872	-	-	-	-
chr10_13	chr10:991023-991137	-	+	+	-
chr10_130	chr10:24774961-24775054	-	-	+	-
chr10_131	chr10:24991219-24991321	-	+	-	-
chr10_132	chr10:25186844-25186963	-	-	-	-
chr10_133	chr10:25486871-25486943	-	-	-	-
chr10_134	chr10:25597439-25597607	-	-	+	-
chr10_135	chr10:25696232-25696353	-	+	+	-
chr10_136	chr10:25773896-25773997	-	-	+	+
chr10_137	chr10:25909555-25909639	-	-	-	-
chr10_138	chr10:25960723-25960793	-	-	+	+
chr10_139	chr10:26093067-26093185	-	-	-	-
chr10_14	chr10:997377-997449	+	-	+	-
chr10_140	chr10:26582975-26583068	-	-	-	-
chr10_141	chr10:26644742-26644838	+	-	-	-
chr10_142	chr10:26674957-26675028	-	-	-	-
chr10_143	chr10:26795960-26796113	-	+	+	-
chr10_144	chr10:26891152-26891261	-	-	-	-
chr10_145	chr10:27392072-27392167	-	-	-	-
chr10_146	chr10:27455991-27456076	-	-	+	+
chr10_147	chr10:27465396-27465471	-	-	-	-
chr10_148	chr10:27703904-27704014	-	+	-	-
chr10_149	chr10:28447480-28447600	-	+	-	-
chr10_15	chr10:1009271-1009358	-	+	+	-
chr10_150	chr10:28691503-28691630	-	+	-	-
chr10_151	chr10:28976737-28976896	-	-	-	-
chr10_152	chr10:29101146-29101299	+	+	-	-
chr10_153	chr10:29500537-29500631	+	+	+	+
chr10_154	chr10:29563855-29563973	+	+	+	+
chr10_155	chr10:29595121-29595246	+	+	+	-
chr10_156	chr10:29758693-29758822	-	+	-	-
chr10_157	chr10:29963367-29963472	-	-	-	-
chr10_158	chr10:29977532-29977640	-	+	-	-
chr10_159	chr10:30093741-30093850	+	+	+	-
chr10_16	chr10:1030500-1030649	-	+	+	-
chr10_160	chr10:30163329-30163436	-	-	-	-
chr10_161	chr10:30513404-30513503	-	-	-	-
chr10_162	chr10:30522192-30522316	-	-	-	-
chr10_163	chr10:30683889-30683989	-	+	-	-
chr10_164	chr10:30908119-30908188	-	+	-	-
chr10_165	chr10:31533009-31533152	-	-	+	+
chr10_166	chr10:31535067-31535140	-	-	+	+
chr10_167	chr10:31557133-31557209	-	-	-	-
chr10_168	chr10:31746664-31746767	-	-	-	-
chr10_169	chr10:31959947-31960036	+	+	+	+
chr10_17	chr10:1123771-1123886	-	+	+	+
chr10_170	chr10:32691688-32691843	+	+	-	-
chr10_171	chr10:32768105-32768197	-	+	-	-
chr10_172	chr10:32773858-32773957	+	-	-	-
chr10_173	chr10:32830087-32830154	-	-	-	-
chr10_174	chr10:32922826-32922932	+	-	-	-
chr10_175	chr10:33013928-33014035	-	+	+	-
chr10_176	chr10:33050306-33050437	+	+	+	-
chr10_177	chr10:34036142-34036249	-	-	-	-
chr10_178	chr10:34526535-34526605	-	+	+	+
chr10_179	chr10:34738729-34738810	-	+	-	-
chr10_18	chr10:1243388-1243463	-	-	+	+
chr10_180	chr10:34865197-34865330	-	-	-	-
chr10_181	chr10:35065279-35065382	-	-	+	-
chr10_182	chr10:35135335-35135416	+	+	+	-
chr10_183	chr10:35295654-35295791	+	+	+	+
chr10_184	chr10:35335674-35335803	+	+	+	+
chr10_185	chr10:36117891-36117993	+	-	+	-
chr10_186	chr10:36632940-36633010	-	-	-	-
chr10_187	chr10:36734258-36734443	-	-	-	-
chr10_188	chr10:36851153-36851224	-	-	-	-
chr10_189	chr10:36882083-36882176	-	+	-	-
chr10_19	chr10:1473972-1474070	-	+	-	-
chr10_190	chr10:36914704-36914815	-	-	+	-
chr10_191	chr10:37142021-37142270	+	+	+	-
chr10_192	chr10:37328344-37328447	-	+	-	+
chr10_193	chr10:37353546-37353669	-	-	-	-
chr10_194	chr10:37416913-37416979	-	+	-	-
chr10_195	chr10:37489440-37489522	+	+	+	+
chr10_196	chr10:37565959-37566083	-	-	-	-
chr10_197	chr10:37623382-37623512	+	+	-	-
chr10_198	chr10:37665005-37665114	+	+	+	+
chr10_199	chr10:37717806-37717922	-	-	-	-
chr10_2	chr10:194196-194293	-	+	+	-
chr10_20	chr10:1527567-1527637	-	-	-	-
chr10_200	chr10:37735334-37735463	-	-	+	+
chr10_201	chr10:37822880-37822979	+	+	+	-
chr10_202	chr10:38157259-38157357	+	-	+	+
chr10_203	chr10:38293363-38293434	-	-	-	-
chr10_204	chr10:38405165-38405240	-	-	-	-
chr10_205	chr10:38427435-38427559	-	+	-	-
chr10_206	chr10:38465164-38465299	-	-	-	-
chr10_207	chr10:39517717-39517813	-	-	-	-
chr10_208	chr10:41743322-41743388	-	-	-	-
chr10_209	chr10:42138322-42138390	-	-	-	-
chr10_21	chr10:1809268-1809343	-	-	-	-
chr10_210	chr10:42400720-42400795	-	-	-	-
chr10_211	chr10:42445820-42445918	-	+	-	-
chr10_212	chr10:42475576-42475674	+	+	+	+
chr10_213	chr10:42576058-42576193	-	-	-	-
chr10_214	chr10:42651962-42652053	+	+	+	-
chr10_215	chr10:42719227-42719320	-	-	-	-
chr10_216	chr10:42866501-42866602	+	-	-	-
chr10_217	chr10:43044238-43044312	-	-	-	-
chr10_218	chr10:43155846-43155919	+	-	+	+
chr10_219	chr10:43181955-43182079	-	-	-	-
chr10_22	chr10:1827810-1827886	-	-	-	-
chr10_220	chr10:43210844-43211012	-	-	+	-
chr10_221	chr10:43217450-43217548	-	+	-	-
chr10_222	chr10:43482856-43482963	+	+	-	-
chr10_223	chr10:43537888-43538022	-	+	-	-
chr10_224	chr10:43951301-43951388	-	-	-	-
chr10_225	chr10:44293039-44293130	+	-	+	-
chr10_226	chr10:44807995-44808109	-	+	+	-
chr10_227	chr10:45032514-45032633	-	+	-	-
chr10_228	chr10:45089864-45089952	-	-	+	+
chr10_229	chr10:45122557-45122644	-	-	-	-
chr10_23	chr10:1831271-1831367	-	+	-	-
chr10_230	chr10:45196481-45196569	-	-	-	-
chr10_231	chr10:45221613-45221682	-	-	-	-
chr10_232	chr10:45233460-45233555	-	-	-	-
chr10_233	chr10:45330677-45330751	-	+	-	-
chr10_234	chr10:45396352-45396446	-	-	-	-
chr10_235	chr10:45572236-45572324	-	-	-	-
chr10_236	chr10:45772367-45772436	-	+	+	-
chr10_237	chr10:46000230-46000342	+	+	+	+
chr10_238	chr10:46225350-46225443	+	+	+	+
chr10_239	chr10:46608411-46608533	-	-	-	-
chr10_24	chr10:1870560-1870680	-	+	-	-
chr10_240	chr10:47406842-47406970	+	-	+	+
chr10_241	chr10:48462114-48462214	-	-	-	-
chr10_242	chr10:49333432-49333524	+	-	+	-
chr10_243	chr10:49686112-49686234	-	-	-	-
chr10_244	chr10:49781887-49781998	-	-	-	-
chr10_245	chr10:49959553-49959660	-	-	+	-
chr10_246	chr10:50445459-50445578	-	-	-	-
chr10_247	chr10:50934972-50935097	-	-	-	-
chr10_248	chr10:50938093-50938169	-	-	-	-
chr10_249	chr10:51065522-51065590	+	+	+	+
chr10_25	chr10:2013304-2013389	+	-	-	-
chr10_250	chr10:51224557-51224677	-	+	+	+
chr10_251	chr10:51503780-51503869	-	+	+	+
chr10_252	chr10:51631415-51631496	-	+	+	-
chr10_253	chr10:51804835-51804911	+	+	+	+
chr10_254	chr10:52204491-52204612	-	-	-	-
chr10_255	chr10:52462436-52462508	-	-	-	-
chr10_256	chr10:52726741-52726825	-	-	-	-
chr10_257	chr10:53334318-53334427	-	+	+	-
chr10_258	chr10:53413789-53413877	-	+	-	-
chr10_259	chr10:54152368-54152441	-	+	-	-
chr10_26	chr10:2031008-2031132	-	+	-	-
chr10_260	chr10:54175852-54175941	-	-	-	-
chr10_261	chr10:54300698-54300802	-	-	+	-
chr10_262	chr10:54314357-54314498	-	+	-	-
chr10_263	chr10:54516152-54516252	-	-	-	-
chr10_264	chr10:54634114-54634271	-	-	-	-
chr10_265	chr10:54892513-54892649	-	+	-	-
chr10_266	chr10:54898571-54898642	-	-	-	-
chr10_267	chr10:54947961-54948124	-	-	-	-
chr10_268	chr10:56426923-56427030	-	-	+	-
chr10_269	chr10:56863303-56863428	-	-	-	-
chr10_27	chr10:2062761-2062901	-	-	-	-
chr10_270	chr10:57024441-57024532	-	+	-	-
chr10_271	chr10:57497429-57497538	-	-	-	-
chr10_272	chr10:57645176-57645328	-	-	+	+
chr10_273	chr10:57834263-57834372	-	-	-	-
chr10_274	chr10:58088853-58088923	-	-	-	-
chr10_275	chr10:58616001-58616105	-	+	+	-
chr10_276	chr10:58697726-58697836	+	+	+	-
chr10_277	chr10:58799290-58799394	+	-	+	+
chr10_278	chr10:58865709-58865797	-	-	-	-
chr10_279	chr10:59205638-59205781	-	+	-	-
chr10_28	chr10:2426475-2426590	-	-	+	-
chr10_280	chr10:59284568-59284677	-	+	+	+
chr10_281	chr10:59498469-59498603	-	-	-	-
chr10_282	chr10:59770581-59770741	+	-	+	-
chr10_283	chr10:60351167-60351269	-	+	-	-
chr10_284	chr10:60718373-60718447	+	-	-	-
chr10_285	chr10:61041551-61041683	+	+	-	-
chr10_286	chr10:61193243-61193320	-	-	+	-
chr10_287	chr10:61449142-61449283	-	+	+	+
chr10_288	chr10:61868816-61868969	-	-	+	-
chr10_289	chr10:61914312-61914391	-	+	+	+
chr10_29	chr10:2680421-2680513	+	+	+	-
chr10_290	chr10:62206668-62206760	-	-	-	-
chr10_291	chr10:62236639-62236709	+	+	+	-
chr10_292	chr10:62423230-62423315	+	+	-	-
chr10_293	chr10:63197541-63197638	+	+	+	+
chr10_294	chr10:63335140-63335230	+	+	+	-
chr10_295	chr10:63337486-63337627	-	-	-	-
chr10_296	chr10:63478036-63478201	-	+	+	+
chr10_297	chr10:63493553-63493642	-	+	-	-
chr10_298	chr10:63815708-63815801	-	-	-	-
chr10_299	chr10:64007702-64007818	+	+	-	-
chr10_3	chr10:341364-341547	+	+	+	+
chr10_30	chr10:2760886-2760988	+	+	+	+
chr10_300	chr10:64196531-64196638	-	-	-	-
chr10_301	chr10:64231328-64231456	-	+	-	-
chr10_302	chr10:64359843-64359963	-	-	-	-
chr10_303	chr10:64649524-64649600	+	-	-	-
chr10_304	chr10:64783168-64783279	-	-	-	-
chr10_305	chr10:65056682-65056773	-	-	-	-
chr10_306	chr10:65107322-65107440	-	-	-	-
chr10_307	chr10:65118437-65118518	-	-	-	-
chr10_308	chr10:65697817-65697948	+	-	-	-
chr10_309	chr10:66015570-66015722	-	-	-	-
chr10_31	chr10:2772084-2772181	-	-	-	-
chr10_310	chr10:66409130-66409203	-	-	-	-
chr10_311	chr10:66497503-66497635	-	+	-	-
chr10_312	chr10:66741699-66741815	-	+	-	-
chr10_313	chr10:67488832-67488923	-	+	+	-
chr10_314	chr10:67681573-67681633	-	-	-	-
chr10_315	chr10:68046371-68046458	-	+	+	-
chr10_316	chr10:68299232-68299379	-	-	-	-
chr10_317	chr10:68477559-68477673	-	-	+	-
chr10_318	chr10:68517152-68517270	+	+	+	+
chr10_319	chr10:68523965-68524066	-	+	-	-
chr10_32	chr10:2944684-2944784	-	-	-	-
chr10_320	chr10:68689513-68689631	+	-	+	-
chr10_321	chr10:68883859-68884006	+	+	+	-
chr10_322	chr10:69073771-69073840	-	-	-	-
chr10_323	chr10:69409744-69409925	-	+	-	-
chr10_324	chr10:69528374-69528507	-	-	-	+
chr10_325	chr10:69653262-69653351	+	-	+	-
chr10_326	chr10:70013515-70013627	-	-	-	-
chr10_327	chr10:70160299-70160434	-	+	-	-
chr10_328	chr10:70811934-70812018	-	-	-	-
chr10_329	chr10:70862614-70862745	+	+	+	+
chr10_33	chr10:3105016-3105089	+	+	+	+
chr10_330	chr10:71556979-71557064	-	-	-	-
chr10_331	chr10:72136771-72136905	-	-	-	-
chr10_332	chr10:72185355-72185431	+	-	+	-
chr10_333	chr10:72326907-72327011	+	+	+	+
chr10_334	chr10:72372803-72372905	-	+	-	-
chr10_335	chr10:72829396-72829467	-	-	-	-
chr10_336	chr10:73088377-73088464	-	-	-	-
chr10_337	chr10:73169924-73170010	-	-	-	-
chr10_338	chr10:73258304-73258420	-	-	-	-
chr10_339	chr10:74269704-74269797	-	-	-	-
chr10_34	chr10:3143542-3143627	-	+	+	+
chr10_340	chr10:74390157-74390227	-	+	-	-
chr10_341	chr10:74425904-74426001	+	-	+	+
chr10_342	chr10:74431707-74431806	-	-	+	+
chr10_343	chr10:74912321-74912434	-	+	-	-
chr10_344	chr10:76994098-76994160	+	+	+	-
chr10_345	chr10:77510864-77510967	-	+	-	-
chr10_346	chr10:77749583-77749678	-	-	-	-
chr10_347	chr10:77755781-77755888	-	-	+	+
chr10_348	chr10:77759947-77760032	-	+	-	-
chr10_349	chr10:77902887-77903001	-	-	-	-
chr10_35	chr10:3221574-3221917	-	-	+	+
chr10_350	chr10:78332943-78333033	+	+	-	-
chr10_351	chr10:78529924-78530060	+	+	-	-
chr10_352	chr10:78630510-78630611	-	-	+	+
chr10_353	chr10:78750549-78750643	-	-	+	-
chr10_354	chr10:79580283-79580405	+	+	+	-
chr10_355	chr10:79793223-79793307	+	+	+	-
chr10_356	chr10:80184545-80184617	+	-	+	-
chr10_357	chr10:80586485-80586558	-	+	-	-
chr10_358	chr10:81078837-81078992	-	-	+	-
chr10_359	chr10:81115077-81115147	-	-	-	-
chr10_36	chr10:3361331-3361412	+	+	+	-
chr10_360	chr10:81166196-81166325	-	-	-	+
chr10_361	chr10:81268866-81269008	+	-	+	-
chr10_362	chr10:81430400-81430524	-	+	-	-
chr10_363	chr10:81506339-81506411	+	-	-	-
chr10_364	chr10:81532598-81532678	-	-	-	-
chr10_365	chr10:81578557-81578657	-	+	-	-
chr10_366	chr10:81671490-81671585	-	-	-	-
chr10_367	chr10:82360809-82360929	+	+	-	-
chr10_368	chr10:82774091-82774197	-	-	-	-
chr10_369	chr10:83014383-83014476	-	+	-	-
chr10_37	chr10:3500850-3500971	-	-	+	+
chr10_370	chr10:83018483-83018602	-	-	-	-
chr10_371	chr10:83144575-83144685	-	+	-	-
chr10_372	chr10:83462722-83462814	-	-	-	-
chr10_373	chr10:83648621-83648734	-	+	-	-
chr10_374	chr10:83750911-83750989	-	-	-	-
chr10_375	chr10:84171573-84171724	+	-	+	-
chr10_376	chr10:84402360-84402434	-	-	-	-
chr10_377	chr10:84616227-84616356	-	+	+	+
chr10_378	chr10:84717168-84717261	-	-	-	-
chr10_379	chr10:84887453-84887612	-	-	+	+
chr10_38	chr10:3656856-3656957	-	+	+	-
chr10_380	chr10:85543390-85543480	-	-	+	-
chr10_381	chr10:86200185-86200291	+	-	-	-
chr10_382	chr10:86544682-86544766	-	-	-	-
chr10_383	chr10:86779409-86779478	-	+	-	-
chr10_384	chr10:86854435-86854551	-	-	-	-
chr10_385	chr10:86953316-86953448	-	-	-	-
chr10_386	chr10:87740416-87740537	+	+	+	+
chr10_387	chr10:88498562-88498636	-	-	-	-
chr10_388	chr10:88615490-88615592	-	-	-	-
chr10_389	chr10:88684849-88684943	+	-	-	-
chr10_39	chr10:3733788-3733873	-	+	-	-
chr10_390	chr10:88734657-88734761	+	-	-	-
chr10_391	chr10:89018362-89018519	-	+	-	-
chr10_392	chr10:89071160-89071324	-	+	-	-
chr10_393	chr10:89324003-89324141	-	-	+	+
chr10_394	chr10:89330036-89330110	-	-	-	-
chr10_395	chr10:89462072-89462225	-	-	-	-
chr10_396	chr10:89601527-89601593	-	-	-	-
chr10_397	chr10:89619911-89620035	-	-	-	-
chr10_398	chr10:89785247-89785335	-	-	+	-
chr10_399	chr10:90027925-90028030	-	-	-	-
chr10_4	chr10:361956-362054	+	+	+	+
chr10_40	chr10:3957821-3957921	-	-	-	-
chr10_400	chr10:90032815-90032925	+	+	-	-
chr10_401	chr10:90386015-90386109	+	-	-	-
chr10_402	chr10:90409172-90409265	-	-	+	+
chr10_403	chr10:90677454-90677588	-	-	-	-
chr10_404	chr10:90879842-90879950	-	-	-	-
chr10_405	chr10:91164196-91164308	-	+	+	+
chr10_406	chr10:91242332-91242434	-	-	-	-
chr10_407	chr10:92067049-92067118	-	-	-	-
chr10_408	chr10:93335723-93335842	+	+	+	-
chr10_409	chr10:93956683-93956803	-	-	+	+
chr10_41	chr10:3982659-3982774	+	-	-	-
chr10_410	chr10:94263733-94263847	-	-	+	+
chr10_411	chr10:94771720-94771840	-	+	-	-
chr10_412	chr10:94997658-94997771	-	-	-	-
chr10_413	chr10:95706451-95706544	+	+	+	+
chr10_414	chr10:95733510-95733634	-	+	-	-
chr10_415	chr10:95800999-95801118	+	-	-	-
chr10_416	chr10:95985359-95985482	-	+	-	-
chr10_417	chr10:96079015-96079121	+	+	-	-
chr10_418	chr10:96232283-96232417	-	-	-	-
chr10_419	chr10:96459387-96459460	-	-	-	-
chr10_42	chr10:4194041-4194139	-	-	-	-
chr10_420	chr10:96767558-96767660	-	-	-	-
chr10_421	chr10:97718794-97718908	-	+	+	-
chr10_422	chr10:98159506-98159586	-	+	+	-
chr10_423	chr10:98900462-98900534	-	-	-	-
chr10_424	chr10:99164763-99164851	-	-	+	-
chr10_425	chr10:99256947-99257063	-	+	-	-
chr10_426	chr10:99675519-99675595	-	-	+	-
chr10_427	chr10:100153253-100153394	-	+	+	-
chr10_428	chr10:100548967-100549047	+	+	+	+
chr10_429	chr10:101250877-101250976	-	-	+	+
chr10_43	chr10:4441759-4441841	-	-	+	+
chr10_430	chr10:101575592-101575706	-	+	+	-
chr10_431	chr10:101738077-101738208	-	-	-	-
chr10_432	chr10:102057852-102057928	-	+	+	-
chr10_433	chr10:102200469-102200575	-	-	-	-
chr10_434	chr10:102221367-102221494	-	-	-	-
chr10_435	chr10:102227190-102227282	+	+	+	+
chr10_436	chr10:102287207-102287277	-	-	+	-
chr10_437	chr10:102318941-102319071	-	+	-	-
chr10_438	chr10:102346098-102346184	-	-	-	-
chr10_439	chr10:102529670-102529800	-	-	-	-
chr10_44	chr10:4844625-4844782	-	-	-	-
chr10_440	chr10:102761620-102761736	+	+	+	-
chr10_441	chr10:102984990-102985068	+	+	+	+
chr10_442	chr10:103815414-103815493	+	-	-	-
chr10_443	chr10:104086350-104086433	-	-	+	+
chr10_444	chr10:104121477-104121560	+	+	+	+
chr10_445	chr10:104320093-104320202	+	+	+	-
chr10_446	chr10:105044314-105044393	+	+	+	+
chr10_447	chr10:105108365-105108463	-	-	-	-
chr10_448	chr10:105387257-105387326	+	-	-	-
chr10_449	chr10:105677248-105677364	-	-	-	-
chr10_45	chr10:4937185-4937292	-	-	+	-
chr10_450	chr10:105708772-105708858	+	+	-	-
chr10_451	chr10:105993579-105993680	-	-	-	-
chr10_452	chr10:106745718-106745802	-	+	+	+
chr10_453	chr10:106790204-106790300	-	+	+	-
chr10_454	chr10:107181260-107181361	-	-	-	-
chr10_455	chr10:107399827-107399946	-	-	-	-
chr10_456	chr10:107752034-107752116	-	-	-	-
chr10_457	chr10:107875671-107875762	-	-	-	-
chr10_458	chr10:108053183-108053256	-	-	+	-
chr10_459	chr10:109042644-109042753	+	-	-	-
chr10_46	chr10:5045655-5045796	+	-	+	-
chr10_460	chr10:109319071-109319192	-	-	-	-
chr10_461	chr10:109413620-109413745	-	-	-	-
chr10_462	chr10:109489263-109489344	-	-	+	-
chr10_463	chr10:109677548-109677647	-	-	-	-
chr10_464	chr10:109839936-109840076	-	-	-	-
chr10_465	chr10:110258397-110258467	-	+	-	-
chr10_466	chr10:110715765-110715835	+	-	-	-
chr10_467	chr10:110787771-110787836	-	+	-	-
chr10_468	chr10:110925402-110925485	-	-	+	+
chr10_469	chr10:111020973-111021040	-	-	+	-
chr10_47	chr10:5124582-5124663	-	-	-	-
chr10_470	chr10:111750048-111750120	-	-	-	-
chr10_471	chr10:111963260-111963391	-	-	-	-
chr10_472	chr10:112084118-112084212	-	+	+	-
chr10_473	chr10:112119501-112119575	-	+	+	-
chr10_474	chr10:112624470-112624588	-	-	+	-
chr10_475	chr10:113219938-113220040	-	-	-	-
chr10_476	chr10:113254475-113254547	-	+	-	-
chr10_477	chr10:113707214-113707307	-	+	+	-
chr10_478	chr10:114215202-114215276	-	+	-	-
chr10_479	chr10:114233262-114233340	-	+	-	-
chr10_48	chr10:5143277-5143375	+	+	-	-
chr10_480	chr10:114345878-114345989	-	-	-	-
chr10_481	chr10:114653704-114653799	-	+	+	+
chr10_482	chr10:114829279-114829403	-	-	+	-
chr10_483	chr10:114973950-114974067	-	+	+	-
chr10_484	chr10:115038412-115038534	-	-	+	-
chr10_485	chr10:115065589-115065679	-	-	-	-
chr10_486	chr10:116029212-116029278	-	-	-	-
chr10_487	chr10:116323791-116323923	-	-	-	-
chr10_488	chr10:116698154-116698271	-	+	+	+
chr10_489	chr10:117320457-117320529	-	-	-	-
chr10_49	chr10:5311745-5311845	-	-	-	-
chr10_490	chr10:117361387-117361481	-	+	-	+
chr10_491	chr10:117914087-117914191	-	-	+	-
chr10_492	chr10:118256455-118256539	-	+	-	-
chr10_493	chr10:118318074-118318160	-	+	-	-
chr10_494	chr10:118424702-118424807	-	-	-	-
chr10_495	chr10:118640905-118641021	-	-	-	-
chr10_496	chr10:118726680-118726774	+	-	+	+
chr10_497	chr10:118759585-118759659	-	-	-	-
chr10_498	chr10:118783404-118783570	+	+	-	-
chr10_499	chr10:119042038-119042633	+	+	+	+
chr10_5	chr10:386454-386566	+	+	+	-
chr10_50	chr10:5318361-5318472	-	-	-	-
chr10_500	chr10:119189155-119189249	-	+	+	-
chr10_501	chr10:119743140-119743224	+	+	+	-
chr10_502	chr10:119885080-119885192	+	+	-	-
chr10_503	chr10:120299239-120299321	-	-	+	-
chr10_504	chr10:120845833-120845933	-	-	-	-
chr10_505	chr10:120854979-120855060	-	-	-	-
chr10_506	chr10:121034701-121034886	-	-	-	-
chr10_507	chr10:121075933-121076035	-	+	-	-
chr10_508	chr10:121108241-121108308	-	-	-	-
chr10_509	chr10:121480005-121480131	+	+	+	-
chr10_51	chr10:5471639-5471727	-	+	+	-
chr10_510	chr10:122084039-122084112	+	+	-	-
chr10_511	chr10:122107276-122107359	-	+	-	-
chr10_512	chr10:122604127-122604246	-	+	-	-
chr10_513	chr10:122608186-122608305	-	+	-	-
chr10_514	chr10:122612245-122612364	-	+	-	-
chr10_515	chr10:122616304-122616423	-	+	-	-
chr10_516	chr10:122651260-122651413	+	+	-	-
chr10_517	chr10:122977377-122977510	-	-	-	-
chr10_518	chr10:123189353-123189457	-	-	-	-
chr10_519	chr10:123553224-123553298	-	+	-	-
chr10_52	chr10:5539470-5539582	-	+	+	+
chr10_520	chr10:124010960-124011062	+	+	+	+
chr10_521	chr10:124353773-124353867	+	+	-	-
chr10_522	chr10:124613385-124613488	-	+	+	+
chr10_523	chr10:124625543-124625613	+	+	+	+
chr10_524	chr10:124782226-124782337	+	+	+	-
chr10_525	chr10:124797749-124797844	-	-	-	-
chr10_526	chr10:124833919-124834016	-	-	+	+
chr10_527	chr10:125082238-125082333	+	+	+	+
chr10_528	chr10:125629847-125629957	-	-	+	+
chr10_529	chr10:125830353-125830426	-	-	-	+
chr10_53	chr10:5551428-5551500	-	+	+	+
chr10_530	chr10:126064464-126064565	+	+	+	-
chr10_531	chr10:126416145-126416257	-	-	-	-
chr10_532	chr10:126469987-126470148	+	+	-	-
chr10_533	chr10:126478058-126478211	+	+	-	-
chr10_534	chr10:126488746-126488821	+	+	-	-
chr10_535	chr10:127243465-127243535	-	-	-	-
chr10_536	chr10:127329936-127330051	-	+	-	-
chr10_537	chr10:127677079-127677154	-	-	-	-
chr10_538	chr10:127726687-127726756	-	-	-	-
chr10_539	chr10:127899246-127899347	+	+	+	+
chr10_54	chr10:5732078-5732175	+	+	+	-
chr10_540	chr10:127938909-127938996	+	+	+	+
chr10_541	chr10:128118646-128118756	-	+	+	+
chr10_542	chr10:128665570-128665707	-	-	-	-
chr10_543	chr10:128777772-128777847	+	-	-	-
chr10_544	chr10:128788327-128788407	-	-	+	+
chr10_545	chr10:129282313-129282403	-	-	-	-
chr10_546	chr10:129702543-129702629	+	-	-	-
chr10_547	chr10:129739570-129739667	+	+	+	+
chr10_548	chr10:130027518-130027645	-	+	+	+
chr10_549	chr10:130066505-130066622	+	+	+	+
chr10_55	chr10:5734333-5734463	-	+	+	-
chr10_550	chr10:130118218-130118338	-	-	-	-
chr10_551	chr10:130261612-130261688	+	+	-	-
chr10_552	chr10:130378813-130378888	-	-	+	+
chr10_553	chr10:130556045-130556175	-	+	+	+
chr10_554	chr10:130800050-130800169	-	-	+	-
chr10_555	chr10:130802898-130802981	-	+	-	-
chr10_556	chr10:131106988-131107102	-	+	+	+
chr10_557	chr10:131152485-131152564	-	-	-	-
chr10_558	chr10:131220932-131221003	-	-	-	-
chr10_559	chr10:131422870-131422989	-	+	-	+
chr10_56	chr10:5739397-5739505	-	-	+	+
chr10_560	chr10:131646997-131647097	+	+	-	-
chr10_561	chr10:131675939-131676019	+	+	+	+
chr10_562	chr10:131712888-131712986	-	+	-	-
chr10_563	chr10:131742716-131742834	-	-	-	-
chr10_564	chr10:131746287-131746383	-	-	-	-
chr10_565	chr10:131763016-131763111	-	-	-	-
chr10_566	chr10:131854925-131855002	-	-	-	-
chr10_567	chr10:131888677-131888921	-	+	-	-
chr10_568	chr10:131948728-131948827	+	+	+	-
chr10_569	chr10:131976596-131976684	+	+	+	-
chr10_57	chr10:5828172-5828262	-	+	-	-
chr10_570	chr10:132237641-132237743	+	+	-	-
chr10_571	chr10:132259362-132259489	+	+	+	+
chr10_572	chr10:132312339-132312412	-	-	-	-
chr10_573	chr10:132326702-132326815	+	+	+	-
chr10_574	chr10:132355951-132356038	-	-	-	-
chr10_575	chr10:132398957-132399081	+	+	+	+
chr10_576	chr10:132594520-132594648	+	+	-	-
chr10_577	chr10:132644363-132644463	+	+	+	-
chr10_578	chr10:132676907-132677064	+	+	+	-
chr10_579	chr10:132731913-132732011	-	+	+	-
chr10_58	chr10:5842674-5842755	-	-	-	-
chr10_580	chr10:132857608-132857706	+	-	-	-
chr10_581	chr10:132901123-132901232	+	-	-	-
chr10_582	chr10:132903425-132903494	+	-	-	-
chr10_583	chr10:133008317-133008404	-	+	+	+
chr10_584	chr10:133044904-133045004	-	-	+	-
chr10_585	chr10:133087067-133087175	-	+	-	-
chr10_586	chr10:133102162-133102286	+	+	+	-
chr10_587	chr10:133116258-133116353	+	+	-	-
chr10_588	chr10:133151538-133151611	+	+	-	-
chr10_589	chr10:133243745-133243843	-	-	-	-
chr10_59	chr10:5865481-5865572	+	+	+	+
chr10_590	chr10:133249761-133249856	-	-	-	-
chr10_591	chr10:133279952-133280041	+	-	+	-
chr10_592	chr10:133329299-133329367	-	+	-	-
chr10_593	chr10:133369362-133369494	+	+	+	+
chr10_594	chr10:133415457-133415572	+	+	+	+
chr10_595	chr10:133427141-133427214	+	+	+	-
chr10_596	chr10:133439977-133440054	-	+	+	-
chr10_597	chr10:133560816-133560907	+	-	+	+
chr10_598	chr10:133571941-133572014	+	+	+	-
chr10_6	chr10:494592-494679	+	+	-	-
chr10_60	chr10:5881940-5882049	-	+	-	-
chr10_61	chr10:6189294-6189378	-	+	+	-
chr10_62	chr10:6323973-6324060	+	+	+	-
chr10_63	chr10:6426189-6426257	+	+	+	+
chr10_64	chr10:6523869-6523988	+	+	+	-
chr10_65	chr10:6678447-6678576	-	-	+	-
chr10_66	chr10:7099048-7099160	-	-	-	-
chr10_67	chr10:7211887-7211987	+	+	+	-
chr10_68	chr10:7333704-7333798	+	+	-	-
chr10_69	chr10:7769530-7769604	-	+	+	+
chr10_7	chr10:509777-509865	+	+	+	-
chr10_70	chr10:7968114-7968209	-	+	+	-
chr10_71	chr10:8266759-8266843	-	-	-	-
chr10_72	chr10:8332906-8333054	-	-	-	-
chr10_73	chr10:9213977-9214122	-	+	+	+
chr10_74	chr10:9357637-9357708	-	+	-	-
chr10_75	chr10:9360523-9360602	-	-	-	-
chr10_76	chr10:9785976-9786069	-	+	-	-
chr10_77	chr10:9791128-9791211	-	-	-	-
chr10_78	chr10:9823024-9823120	-	-	-	-
chr10_79	chr10:10190015-10190094	-	-	-	-
chr10_8	chr10:537151-537242	+	+	+	-
chr10_80	chr10:10206514-10206616	-	-	-	-
chr10_81	chr10:10239921-10240037	-	-	-	-
chr10_82	chr10:10347879-10347973	-	-	+	-
chr10_83	chr10:12086420-12086558	-	+	+	-
chr10_84	chr10:12226333-12226402	-	-	-	-
chr10_85	chr10:12387296-12387451	-	-	-	-
chr10_86	chr10:13560170-13560250	-	-	-	-
chr10_87	chr10:13749959-13750135	-	-	-	-
chr10_88	chr10:14045779-14045877	-	-	-	-
chr10_89	chr10:14584892-14584986	+	-	+	+
chr10_9	chr10:538970-539123	+	+	+	+
chr10_90	chr10:14812386-14812509	-	-	+	-
chr10_91	chr10:15246121-15246230	+	+	+	+
chr10_92	chr10:15850025-15850149	-	-	+	+
chr10_93	chr10:16429857-16429940	-	-	-	-
chr10_94	chr10:16605899-16606011	-	-	-	-
chr10_95	chr10:16988544-16988644	-	-	+	+
chr10_96	chr10:17011748-17011843	+	-	-	-
chr10_97	chr10:17624636-17624776	+	-	+	+
chr10_98	chr10:17950590-17950690	-	+	-	-
chr10_99	chr10:18094413-18094526	+	+	-	-
chr11_1	chr11:149161-149285	-	+	-	-
chr11_10	chr11:779899-780014	+	+	+	-
chr11_100	chr11:24664141-24664227	-	-	-	-
chr11_101	chr11:25005749-25005852	+	+	+	-
chr11_102	chr11:25245588-25245705	-	-	-	-
chr11_103	chr11:25380240-25380322	+	-	+	-
chr11_104	chr11:25421518-25421581	-	-	-	-
chr11_105	chr11:25670240-25670343	-	-	+	-
chr11_106	chr11:25756564-25756668	-	+	-	-
chr11_107	chr11:26488902-26489014	-	-	-	-
chr11_108	chr11:26741137-26741259	-	-	-	-
chr11_109	chr11:27036711-27036820	+	-	-	-
chr11_11	chr11:815881-815967	-	+	-	-
chr11_110	chr11:27066726-27066803	-	-	+	-
chr11_111	chr11:27135463-27135586	+	-	-	-
chr11_112	chr11:27409219-27409313	+	+	+	-
chr11_113	chr11:27780872-27780959	-	+	+	+
chr11_114	chr11:28064040-28064176	-	-	-	-
chr11_115	chr11:28215280-28215378	+	+	-	-
chr11_116	chr11:29198877-29198951	-	-	-	-
chr11_117	chr11:29311890-29311997	-	-	-	-
chr11_118	chr11:29412233-29412312	-	-	+	+
chr11_119	chr11:29704417-29704534	-	-	-	-
chr11_12	chr11:845359-845449	+	+	+	+
chr11_120	chr11:29861492-29861635	+	+	+	-
chr11_121	chr11:29994587-29994660	-	-	-	-
chr11_122	chr11:30044969-30045078	+	+	-	-
chr11_123	chr11:30780284-30780365	-	-	-	-
chr11_124	chr11:31043240-31043313	-	+	-	-
chr11_125	chr11:31174066-31174191	+	-	-	-
chr11_126	chr11:31338857-31338957	+	-	-	-
chr11_127	chr11:31467497-31467575	-	-	-	-
chr11_128	chr11:32191049-32191136	-	+	+	-
chr11_129	chr11:32211767-32211865	+	+	+	-
chr11_13	chr11:889923-890074	+	+	-	-
chr11_130	chr11:32287056-32287180	-	-	-	-
chr11_131	chr11:32332397-32332484	-	-	-	-
chr11_132	chr11:32482243-32482357	-	-	+	+
chr11_133	chr11:32699359-32699483	-	-	-	-
chr11_134	chr11:34621858-34621997	+	+	+	-
chr11_135	chr11:35449239-35449369	-	+	-	-
chr11_136	chr11:35461997-35462101	+	+	-	-
chr11_137	chr11:35526214-35526320	-	+	+	+
chr11_138	chr11:35789826-35789933	-	+	-	-
chr11_139	chr11:36100036-36100124	-	+	+	+
chr11_14	chr11:952644-952729	-	-	+	+
chr11_140	chr11:36236641-36236720	+	+	+	+
chr11_141	chr11:36346043-36346172	-	-	-	-
chr11_142	chr11:36535262-36535372	-	+	-	+
chr11_143	chr11:36617393-36617471	-	-	-	-
chr11_144	chr11:36947569-36947635	+	-	-	-
chr11_145	chr11:37067439-37067563	-	+	-	-
chr11_146	chr11:37312236-37312318	-	-	-	-
chr11_147	chr11:37404162-37404222	-	-	-	-
chr11_148	chr11:38089464-38089579	+	+	-	-
chr11_149	chr11:38113039-38113147	+	-	+	+
chr11_15	chr11:1009930-1010089	-	-	-	-
chr11_150	chr11:38156598-38156732	+	+	+	+
chr11_151	chr11:38278405-38278512	-	-	+	-
chr11_152	chr11:38282700-38282786	-	-	-	-
chr11_153	chr11:38354922-38355008	-	-	-	-
chr11_154	chr11:38507819-38507956	-	-	-	-
chr11_155	chr11:38590656-38590732	-	+	-	-
chr11_156	chr11:38862332-38862406	-	-	+	+
chr11_157	chr11:39192311-39192386	-	-	-	-
chr11_158	chr11:39312626-39312733	-	-	-	-
chr11_159	chr11:39493357-39493479	-	-	-	-
chr11_16	chr11:1138440-1138538	-	+	+	+
chr11_160	chr11:39562222-39562340	+	+	+	-
chr11_161	chr11:39735059-39735181	-	+	-	-
chr11_162	chr11:39820926-39821017	-	-	-	-
chr11_163	chr11:40117986-40118182	-	-	-	-
chr11_164	chr11:40430304-40430400	-	+	-	-
chr11_165	chr11:40747119-40747206	+	+	-	-
chr11_166	chr11:40853346-40853440	-	-	-	-
chr11_167	chr11:40870511-40870631	-	-	-	-
chr11_168	chr11:40878204-40878285	-	-	+	+
chr11_169	chr11:40977477-40977557	-	-	-	-
chr11_17	chr11:1151701-1151776	-	+	+	+
chr11_170	chr11:41465037-41465125	-	+	+	+
chr11_171	chr11:41552991-41553092	+	-	-	-
chr11_172	chr11:41644722-41644843	-	+	+	+
chr11_173	chr11:41884496-41884672	-	-	+	-
chr11_174	chr11:42282158-42282357	-	-	-	-
chr11_175	chr11:42282463-42282684	-	-	-	-
chr11_176	chr11:42876520-42876637	+	-	-	-
chr11_177	chr11:43275101-43275217	-	-	+	-
chr11_178	chr11:43427087-43427167	+	-	+	-
chr11_179	chr11:43467736-43467802	-	+	+	-
chr11_18	chr11:1229832-1229910	+	+	+	+
chr11_180	chr11:43470080-43470165	+	+	+	-
chr11_181	chr11:44366424-44366504	-	+	-	-
chr11_182	chr11:44647873-44647998	-	-	-	+
chr11_183	chr11:45028429-45028545	-	+	-	-
chr11_184	chr11:45102573-45102657	-	+	+	+
chr11_185	chr11:45302443-45302547	-	+	+	+
chr11_186	chr11:45548461-45548573	-	-	-	-
chr11_187	chr11:45930639-45930720	+	+	+	-
chr11_188	chr11:46654386-46654484	-	-	+	-
chr11_189	chr11:47356816-47356882	+	-	+	-
chr11_19	chr11:1278594-1278677	+	+	+	-
chr11_190	chr11:47545488-47545587	+	+	+	-
chr11_191	chr11:47747428-47747557	-	+	+	+
chr11_192	chr11:47841171-47841242	-	-	-	-
chr11_193	chr11:47885906-47885991	-	-	+	+
chr11_194	chr11:48635446-48635568	-	+	-	-
chr11_195	chr11:48676534-48676645	-	-	-	-
chr11_196	chr11:48808411-48808511	-	+	-	-
chr11_197	chr11:48812258-48812329	-	-	-	-
chr11_198	chr11:48817748-48817854	-	-	-	-
chr11_199	chr11:49071423-49071549	-	-	-	-
chr11_2	chr11:171379-171459	-	-	-	-
chr11_20	chr11:1300584-1300686	+	+	+	+
chr11_200	chr11:49339107-49339191	-	-	-	-
chr11_201	chr11:49771151-49771232	-	-	-	-
chr11_202	chr11:50050542-50050659	-	-	-	-
chr11_203	chr11:50170522-50170600	-	+	+	-
chr11_204	chr11:50297538-50297609	-	-	+	+
chr11_205	chr11:50790433-50790549	-	-	-	-
chr11_206	chr11:50808283-50808405	+	-	+	+
chr11_207	chr11:54986323-54986434	-	-	+	-
chr11_208	chr11:55365329-55365450	-	-	-	-
chr11_209	chr11:55813822-55813940	-	-	-	-
chr11_21	chr11:1319457-1319544	-	+	-	-
chr11_210	chr11:55858423-55858592	-	-	-	-
chr11_211	chr11:55924811-55924927	-	-	-	-
chr11_212	chr11:55928369-55928444	-	+	-	-
chr11_213	chr11:55982661-55982766	+	-	+	-
chr11_214	chr11:56049817-56049957	-	-	+	-
chr11_215	chr11:56148144-56148240	-	-	+	+
chr11_216	chr11:56503242-56503380	-	+	-	-
chr11_217	chr11:56778118-56778205	-	-	-	-
chr11_218	chr11:56828003-56828124	-	-	-	-
chr11_219	chr11:56996745-56996886	+	+	-	-
chr11_22	chr11:1368705-1368793	+	-	-	-
chr11_220	chr11:57267921-57268007	-	-	-	-
chr11_221	chr11:57282668-57282778	-	-	-	-
chr11_222	chr11:57556172-57556304	-	+	+	-
chr11_223	chr11:57682604-57682695	+	+	+	-
chr11_224	chr11:57794768-57794898	-	+	+	+
chr11_225	chr11:58128762-58128873	-	-	-	-
chr11_226	chr11:58311204-58311327	+	+	+	-
chr11_227	chr11:58472560-58472711	-	+	-	-
chr11_228	chr11:58565126-58565253	-	+	+	+
chr11_229	chr11:58572586-58572657	-	+	-	-
chr11_23	chr11:1488453-1488599	+	+	+	-
chr11_230	chr11:58600341-58600494	-	+	+	+
chr11_231	chr11:58905086-58905184	+	+	+	+
chr11_232	chr11:59711288-59711385	-	-	-	-
chr11_233	chr11:59886387-59886484	-	-	-	-
chr11_234	chr11:60019960-60020117	-	-	-	-
chr11_235	chr11:60279631-60279717	-	-	-	-
chr11_236	chr11:60286396-60286513	-	-	-	-
chr11_237	chr11:60564476-60564613	-	-	-	-
chr11_238	chr11:60935090-60935209	-	+	+	+
chr11_239	chr11:60962903-60963050	+	+	+	-
chr11_24	chr11:1535349-1535452	+	+	-	-
chr11_240	chr11:61408252-61408321	-	+	-	-
chr11_241	chr11:61656446-61656552	-	+	-	-
chr11_242	chr11:62121320-62121448	+	+	+	-
chr11_243	chr11:62398991-62399064	+	+	+	+
chr11_244	chr11:62636684-62636778	+	+	+	+
chr11_245	chr11:62682649-62682780	-	-	-	-
chr11_246	chr11:62760817-62760928	+	-	+	+
chr11_247	chr11:62815370-62815503	+	+	+	-
chr11_248	chr11:62913851-62913982	-	-	-	-
chr11_249	chr11:62978853-62978968	-	+	-	-
chr11_25	chr11:1701278-1701367	-	+	-	-
chr11_250	chr11:63352521-63352613	-	+	-	-
chr11_251	chr11:63453858-63453932	-	-	-	-
chr11_252	chr11:63511199-63511290	+	+	+	+
chr11_253	chr11:63551276-63551412	+	+	+	-
chr11_254	chr11:63577651-63577791	+	+	+	+
chr11_255	chr11:63662810-63662951	-	+	+	-
chr11_256	chr11:63761852-63761940	+	+	+	+
chr11_257	chr11:64090716-64090784	+	+	-	-
chr11_258	chr11:64503882-64504034	+	+	-	-
chr11_259	chr11:64712378-64712484	-	+	-	-
chr11_26	chr11:1739618-1739699	-	+	+	-
chr11_260	chr11:64795837-64795948	-	-	-	-
chr11_261	chr11:65009570-65009646	-	+	-	-
chr11_262	chr11:65684001-65684093	-	+	-	-
chr11_263	chr11:65698213-65698348	+	+	-	-
chr11_264	chr11:65980178-65980270	-	+	-	-
chr11_265	chr11:66014211-66014331	-	-	-	-
chr11_266	chr11:66207716-66207825	-	+	-	-
chr11_267	chr11:66348230-66348314	+	+	+	+
chr11_268	chr11:66440407-66440521	-	-	-	-
chr11_269	chr11:66493819-66493885	-	-	+	-
chr11_27	chr11:1956417-1956563	+	+	+	+
chr11_270	chr11:66710234-66710318	-	-	-	-
chr11_271	chr11:66827116-66827210	+	-	-	-
chr11_272	chr11:66890395-66890534	-	-	-	-
chr11_273	chr11:66925740-66925856	-	+	-	-
chr11_274	chr11:66996673-66996772	+	+	-	-
chr11_275	chr11:67063179-67063308	-	-	+	-
chr11_276	chr11:67491548-67491659	-	-	+	+
chr11_277	chr11:67539615-67539719	-	+	+	-
chr11_278	chr11:67619784-67619862	+	+	+	+
chr11_279	chr11:67621600-67621716	+	+	+	+
chr11_28	chr11:2352039-2352208	-	-	-	-
chr11_280	chr11:67716066-67716182	-	-	+	+
chr11_281	chr11:67759755-67759829	-	-	-	-
chr11_282	chr11:67984248-67984351	+	+	+	+
chr11_283	chr11:68257723-68257859	+	+	+	+
chr11_284	chr11:68469301-68469426	+	+	+	-
chr11_285	chr11:68622822-68622901	-	+	-	-
chr11_286	chr11:68634753-68634843	-	-	+	+
chr11_287	chr11:68727856-68727935	-	+	+	-
chr11_288	chr11:68735623-68735722	+	+	-	-
chr11_289	chr11:68766173-68766253	-	-	-	-
chr11_29	chr11:2359781-2359894	-	+	+	-
chr11_290	chr11:69149562-69149654	-	-	-	-
chr11_291	chr11:69219259-69219345	-	-	+	-
chr11_292	chr11:69301074-69301213	+	+	+	+
chr11_293	chr11:69875680-69875764	-	-	-	-
chr11_294	chr11:69942343-69942445	-	+	+	-
chr11_295	chr11:70069546-70069639	+	-	-	-
chr11_296	chr11:70134620-70134719	+	-	+	+
chr11_297	chr11:70255793-70255881	-	+	-	-
chr11_298	chr11:70316569-70316708	+	+	+	+
chr11_299	chr11:70430900-70431054	-	+	+	-
chr11_3	chr11:202764-202851	+	+	+	+
chr11_30	chr11:2421974-2422130	+	+	+	+
chr11_300	chr11:70579478-70579579	-	+	-	-
chr11_301	chr11:70596941-70597067	+	+	+	-
chr11_302	chr11:70716013-70716107	+	-	-	-
chr11_303	chr11:70831200-70831289	-	-	-	-
chr11_304	chr11:71058311-71058443	-	+	-	-
chr11_305	chr11:71137539-71137608	+	+	+	+
chr11_306	chr11:71291937-71292080	-	-	+	-
chr11_307	chr11:71464478-71464565	+	-	+	+
chr11_308	chr11:71484440-71484540	+	+	+	+
chr11_309	chr11:71529626-71529787	-	-	-	-
chr11_31	chr11:2593338-2593441	+	+	+	+
chr11_310	chr11:71630875-71631013	-	+	+	+
chr11_311	chr11:71738364-71738460	-	+	-	-
chr11_312	chr11:71843575-71843682	-	+	-	-
chr11_313	chr11:71850707-71850795	-	-	-	-
chr11_314	chr11:71907360-71907485	-	-	-	-
chr11_315	chr11:71967527-71967601	-	-	+	-
chr11_316	chr11:72329531-72329600	-	-	-	-
chr11_317	chr11:72571803-72571927	-	+	+	-
chr11_318	chr11:73113666-73113745	-	-	+	+
chr11_319	chr11:73151503-73151583	-	+	-	-
chr11_32	chr11:2905845-2905935	+	-	+	+
chr11_320	chr11:73514111-73514223	-	+	+	-
chr11_321	chr11:73579348-73579450	-	+	-	-
chr11_322	chr11:73745556-73745666	-	+	-	-
chr11_323	chr11:74561883-74561957	-	-	+	+
chr11_324	chr11:74774907-74774975	-	+	+	-
chr11_325	chr11:75040698-75040857	+	+	+	-
chr11_326	chr11:75099165-75099293	+	+	+	-
chr11_327	chr11:75621585-75621759	-	+	+	-
chr11_328	chr11:76390952-76391041	-	-	-	-
chr11_329	chr11:76608082-76608214	+	-	+	+
chr11_33	chr11:3181908-3181982	-	-	+	+
chr11_330	chr11:76821661-76821729	-	-	-	-
chr11_331	chr11:76841771-76841880	+	-	-	-
chr11_332	chr11:76844081-76844177	-	-	-	-
chr11_333	chr11:77094327-77094467	+	+	-	-
chr11_334	chr11:77220015-77220114	-	-	-	-
chr11_335	chr11:77398449-77398548	-	+	+	-
chr11_336	chr11:77439293-77439406	+	-	-	-
chr11_337	chr11:77745998-77746080	-	-	+	-
chr11_338	chr11:77801468-77801590	+	+	+	+
chr11_339	chr11:77977318-77977434	-	-	+	+
chr11_34	chr11:3280796-3280912	-	-	-	-
chr11_340	chr11:78034074-78034176	+	-	-	-
chr11_341	chr11:78464494-78464572	-	+	+	-
chr11_342	chr11:79225558-79225654	-	-	-	-
chr11_343	chr11:79700534-79700604	-	-	+	+
chr11_344	chr11:79849404-79849505	-	+	-	+
chr11_345	chr11:80352317-80352415	-	-	-	-
chr11_346	chr11:81372332-81372420	-	-	-	-
chr11_347	chr11:81680184-81680263	-	-	-	-
chr11_348	chr11:81746992-81747063	-	+	-	-
chr11_349	chr11:81951974-81952133	+	+	-	-
chr11_35	chr11:3326611-3326727	-	-	-	-
chr11_350	chr11:82025494-82025569	-	-	-	-
chr11_351	chr11:82030645-82030720	+	-	-	-
chr11_352	chr11:82092366-82092461	-	-	-	-
chr11_353	chr11:82100429-82100541	+	+	-	-
chr11_354	chr11:82163099-82163191	-	-	-	-
chr11_355	chr11:82502246-82502380	-	-	-	-
chr11_356	chr11:82646203-82646269	-	+	-	-
chr11_357	chr11:82887448-82887546	-	+	-	-
chr11_358	chr11:83194067-83194135	+	+	+	+
chr11_359	chr11:83290252-83290329	-	-	-	-
chr11_36	chr11:3702213-3702282	-	-	-	-
chr11_360	chr11:84052731-84052823	-	-	-	-
chr11_361	chr11:84308228-84308303	-	-	-	-
chr11_362	chr11:85028065-85028169	+	+	-	-
chr11_363	chr11:85095968-85096056	-	-	-	-
chr11_364	chr11:85298646-85298750	-	-	-	+
chr11_365	chr11:85514521-85514603	+	+	-	-
chr11_366	chr11:86648241-86648336	-	-	+	+
chr11_367	chr11:87130138-87130217	+	+	-	-
chr11_368	chr11:87494966-87495039	-	-	-	-
chr11_369	chr11:88035941-88036035	+	+	+	-
chr11_37	chr11:3748670-3748740	-	-	+	+
chr11_370	chr11:88044287-88044374	+	+	-	-
chr11_371	chr11:88069683-88069790	-	-	-	-
chr11_372	chr11:88228491-88228574	-	-	-	-
chr11_373	chr11:88549572-88549659	-	-	+	-
chr11_374	chr11:88668151-88668285	-	-	-	-
chr11_375	chr11:88792932-88793033	-	-	-	-
chr11_376	chr11:88857773-88857854	-	-	-	-
chr11_377	chr11:89087863-89087938	-	-	-	-
chr11_378	chr11:89117260-89117357	-	-	-	-
chr11_379	chr11:89368918-89369001	+	-	-	-
chr11_38	chr11:3839488-3839650	+	+	+	-
chr11_380	chr11:89499019-89499101	-	+	+	+
chr11_381	chr11:89624555-89624650	-	-	-	-
chr11_382	chr11:89649105-89649198	-	-	-	-
chr11_383	chr11:89764322-89764456	-	-	-	-
chr11_384	chr11:90037030-90037096	-	-	-	-
chr11_385	chr11:90075523-90075657	-	-	-	-
chr11_386	chr11:90511919-90512005	-	-	-	-
chr11_387	chr11:90514898-90514991	-	-	-	-
chr11_388	chr11:90570035-90570176	-	-	-	-
chr11_389	chr11:91156696-91156775	-	+	-	-
chr11_39	chr11:5100311-5100402	-	-	-	-
chr11_390	chr11:91269799-91269929	-	-	-	+
chr11_391	chr11:91377722-91377794	-	-	-	-
chr11_392	chr11:91895870-91895980	-	+	+	+
chr11_393	chr11:93884611-93884690	-	-	-	-
chr11_394	chr11:93949881-93949982	-	+	-	-
chr11_395	chr11:94274575-94274658	-	-	-	-
chr11_396	chr11:94525529-94525625	-	-	-	-
chr11_397	chr11:94601154-94601270	-	+	-	-
chr11_398	chr11:94641671-94641745	-	+	-	-
chr11_399	chr11:94745185-94745254	-	-	-	-
chr11_4	chr11:262389-262470	-	-	-	-
chr11_40	chr11:5114404-5114475	-	-	-	-
chr11_400	chr11:95113087-95113173	+	-	+	+
chr11_401	chr11:95415080-95415189	-	-	-	-
chr11_402	chr11:95700822-95700938	-	+	-	+
chr11_403	chr11:96637945-96638053	+	+	+	-
chr11_404	chr11:97077355-97077462	-	-	-	-
chr11_405	chr11:97798954-97799105	-	-	-	-
chr11_406	chr11:98090774-98090888	-	-	+	-
chr11_407	chr11:98597941-98598065	-	-	-	-
chr11_408	chr11:99431811-99431916	-	-	+	-
chr11_409	chr11:99609289-99609360	-	-	-	-
chr11_41	chr11:5293802-5293880	-	-	-	-
chr11_410	chr11:100735419-100735530	-	-	+	-
chr11_411	chr11:100993301-100993373	+	-	+	-
chr11_412	chr11:101010836-101010946	-	-	-	-
chr11_413	chr11:101162178-101162286	-	-	+	+
chr11_414	chr11:101190470-101190556	-	+	-	-
chr11_415	chr11:101230617-101230930	-	-	+	-
chr11_416	chr11:101246742-101246819	-	-	-	-
chr11_417	chr11:101263292-101263424	+	+	+	+
chr11_418	chr11:101331824-101331964	-	+	-	-
chr11_419	chr11:101405461-101405591	-	+	-	-
chr11_42	chr11:5683543-5683700	-	-	+	+
chr11_420	chr11:101458585-101458697	-	-	+	+
chr11_421	chr11:101520575-101520667	-	-	+	-
chr11_422	chr11:102003704-102003857	-	-	+	+
chr11_423	chr11:102057892-102057989	+	+	+	-
chr11_424	chr11:102262560-102262665	-	+	-	-
chr11_425	chr11:102432203-102432289	-	-	+	-
chr11_426	chr11:102671987-102672082	-	-	-	-
chr11_427	chr11:102764636-102764780	-	+	-	-
chr11_428	chr11:102901777-102901867	-	+	-	-
chr11_429	chr11:102904176-102904251	-	-	-	-
chr11_43	chr11:5704861-5704948	+	+	-	+
chr11_430	chr11:103079508-103079600	-	+	+	-
chr11_431	chr11:103336777-103336896	-	-	+	-
chr11_432	chr11:103420252-103420363	-	-	-	-
chr11_433	chr11:103451013-103451139	-	-	-	-
chr11_434	chr11:103653481-103653553	-	-	-	-
chr11_435	chr11:103727926-103728005	-	-	+	-
chr11_436	chr11:104147718-104147811	-	-	+	-
chr11_437	chr11:104206911-104207003	-	-	-	-
chr11_438	chr11:104247019-104247120	-	-	+	+
chr11_439	chr11:104248882-104249017	-	-	+	-
chr11_44	chr11:5745784-5745883	-	-	-	-
chr11_440	chr11:104407291-104407439	-	-	-	-
chr11_441	chr11:104731980-104732075	-	+	-	-
chr11_442	chr11:104785799-104785923	-	+	-	-
chr11_443	chr11:104972624-104972748	-	-	-	-
chr11_444	chr11:105915789-105915889	-	-	-	-
chr11_445	chr11:105923295-105923362	-	+	-	-
chr11_446	chr11:106002751-106002875	-	+	+	+
chr11_447	chr11:106323571-106323659	+	-	-	-
chr11_448	chr11:106404673-106404786	-	+	+	-
chr11_449	chr11:106590561-106590652	-	-	-	-
chr11_45	chr11:5808286-5808374	-	-	+	-
chr11_450	chr11:106767725-106767865	-	+	-	-
chr11_451	chr11:106770584-106770682	-	-	-	-
chr11_452	chr11:106914653-106914738	-	+	-	-
chr11_453	chr11:107117792-107117905	-	-	+	-
chr11_454	chr11:107311924-107311992	-	-	+	+
chr11_455	chr11:107384826-107384918	-	-	-	-
chr11_456	chr11:107760956-107761055	-	-	+	-
chr11_457	chr11:108138346-108138472	-	-	+	+
chr11_458	chr11:109188464-109188580	-	-	-	-
chr11_459	chr11:109569537-109569665	-	-	-	-
chr11_46	chr11:6077406-6077555	-	-	-	+
chr11_460	chr11:110054451-110054571	-	+	-	-
chr11_461	chr11:110084244-110084358	-	-	-	-
chr11_462	chr11:110406849-110406986	+	-	+	+
chr11_463	chr11:110416689-110416782	+	-	-	-
chr11_464	chr11:110422257-110422381	-	+	-	-
chr11_465	chr11:110546750-110546848	-	-	-	-
chr11_466	chr11:110598880-110599069	-	+	-	-
chr11_467	chr11:110883967-110884068	-	-	-	-
chr11_468	chr11:112263761-112263881	-	+	+	+
chr11_469	chr11:112524508-112524592	+	-	-	-
chr11_47	chr11:6431090-6431218	+	+	+	+
chr11_470	chr11:112861752-112861825	-	-	+	+
chr11_471	chr11:113164122-113164225	+	+	-	-
chr11_472	chr11:114151168-114151262	-	+	+	+
chr11_473	chr11:114595932-114596042	-	+	-	-
chr11_474	chr11:114651699-114651790	-	-	+	-
chr11_475	chr11:114736730-114736846	-	-	+	-
chr11_476	chr11:114931436-114931583	-	-	-	-
chr11_477	chr11:114944501-114944603	-	+	-	-
chr11_478	chr11:115516357-115516449	-	+	+	-
chr11_479	chr11:115925226-115925377	+	+	+	+
chr11_48	chr11:6914074-6914219	-	-	-	-
chr11_480	chr11:116472307-116472385	-	-	-	-
chr11_481	chr11:116528131-116528291	-	+	+	-
chr11_482	chr11:117041051-117041170	+	+	+	+
chr11_483	chr11:117138942-117139069	+	-	+	+
chr11_484	chr11:117201401-117201518	+	+	+	+
chr11_485	chr11:117255660-117255756	+	+	+	+
chr11_486	chr11:117283252-117283325	+	-	+	-
chr11_487	chr11:117821665-117821800	+	+	+	-
[truncated: 10,575 more rows]
