# Supplementary material for: CRISPRs in the human genome are differentially expressed between malignant and normal adjacent to tumor tissue
Source: Commun Biol. 2022 Apr 8;5:338. doi: 10.1038/s42003-022-03249-4 (PMC8993844; doi:10.1038/s42003-022-03249-4)
Supplement: Supplementary file 10 — Supplementary Data 7 [file 42003_2022_3249_MOESM10_ESM.xlsx]

## Sheet: DASHR1
Supplementary Data 7 - Annotated and unannotated DASHR 2.0 sncRNA expression data as deposited in DASHR1 for sncRNAs that originate from the hCRISPRs
hCRISPR positions and ID				Hg38 DASHR1 annotated RAW reads
#chr	chrStart	chrEnd	CRISPR_ID	#chr	chrStart	chrEnd	anchorID	score	strand	presentInCnt	rnaClass	rnaID	adipose1_GSE45159	bcellgerminalcenter1_GSE22898	bcellmemory1_GSE22898	bcellnaive1_GSE22898	bcellplasma1_GSE22898	bladder1_GSE31616	brainog1_SRA012516	brainpfc1_GSE43335	brainpfc2_GSE48552	braintgm1_GSE46131	breast1_GSE39162	cd4plustcell1_GSE59944	colon1_GSE46622	colon2_GSE43550	colonascendens1_GSE46622	colonrectum1_GSE46622	heart1_ERP000773	heart2_SRA012516	kidney1_ERP000773	kidney2_GSE24457	liver1_ERP000773	liver2_SRA012516	liver3_GSE21279	lung1_GSE33858	lung2_SRA012516	monocytemacrophage1_GSE59944	muscle1_SRA012516	pancreas1_SRA012516	pancreaticbetacell1_GSE47720	pancreaticislet1_GSE47720	peripheralbmc1_GSE19812	peripheralbmc2_GSE37710	plasma1_GSE52981	serum1_GSE53439	serum2_GSE34891	skin1_GSE31037	skin2_GSE53600
chr1	244569090	244569192	chr1_930	chr1	244569156	244569183	C15021	382814	-	1	piRNA	chr1:244569153:244569180:-:piR-32725:DQ582613	NA	NA	NA	NA	NA	NA	NA	NA	NA	NA	NA	NA	NA	NA	NA	NA	NA	NA	NA	NA	NA	NA	NA	NA	NA	NA	NA	NA	NA	NA	NA	NA	NA	NA	NA	NA	NA
chr10	102984990	102985068	chr10_441	chr10	102985012	102985039	C15339	293745	-	1	snRNA	chr10:102985011:102985047:-:U2	NA	NA	NA	NA	NA	NA	NA	NA	NA	NA	NA	NA	NA	NA	NA	NA	NA	NA	NA	NA	NA	NA	NA	NA	NA	NA	NA	NA	NA	NA	NA	NA	NA	NA	NA	293745	NA
chr11	102057892	102057989	chr11_423	chr11	102057970	102057989	C1411	607278	+	1	rRNA	chr11:102057917:102057997:+:5S	NA	NA	NA	NA	NA	NA	NA	NA	NA	NA	NA	NA	NA	NA	NA	NA	NA	NA	NA	NA	NA	NA	NA	NA	NA	NA	NA	NA	NA	NA	NA	NA	NA	NA	NA	607278	NA
chr11	102057892	102057989	chr11_423	chr11	102057897	102057917	C1410	1617540	+	1	rRNA	chr11:102057853:102057915:+:5S	NA	NA	NA	NA	NA	NA	NA	NA	NA	NA	NA	NA	NA	NA	NA	NA	NA	NA	NA	NA	NA	NA	NA	NA	NA	NA	NA	NA	NA	NA	NA	NA	NA	NA	NA	1617540	NA
chr15	62254645	62254776	chr15_165	chr15	62254767	62254794	C3277	682333	+	1	piRNA	chr15:62254770:62254801:+:piR-50097:DQ582985	NA	NA	NA	NA	NA	NA	NA	NA	NA	NA	NA	NA	NA	NA	NA	NA	NA	NA	NA	NA	NA	NA	NA	NA	NA	NA	NA	NA	NA	NA	NA	NA	NA	NA	NA	NA	NA
chr15	79566535	79566624	chr15_228	chr15	79566557	79566578	C18066	321244	-	1	snRNA	chr15:79566555:79566607:-:U2	NA	NA	NA	NA	NA	NA	NA	321244	NA	NA	NA	NA	NA	NA	NA	NA	NA	NA	NA	NA	NA	NA	NA	NA	NA	NA	NA	NA	NA	NA	NA	NA	NA	NA	NA	NA	NA
chr15	79566535	79566624	chr15_228	chr15	79566566	79566592	C18065	5338670	-	1	snRNA	chr15:79566555:79566607:-:U2	NA	NA	NA	NA	NA	NA	NA	NA	NA	NA	NA	NA	NA	NA	NA	NA	NA	NA	NA	NA	NA	NA	NA	NA	NA	NA	NA	NA	NA	NA	NA	NA	NA	NA	NA	5338670	NA
chr19	44106923	44107452	chr19_232	chr19	44106962	44106991	C20663	435000	-	1	piRNA	chr19:44106971:44106999:-:piR-33755:DQ593643	NA	NA	NA	NA	NA	NA	NA	NA	NA	NA	NA	NA	NA	NA	NA	NA	NA	NA	NA	NA	NA	NA	NA	NA	NA	NA	NA	NA	NA	NA	NA	NA	NA	NA	NA	NA	NA
chr22	23911297	23911413	chr22_40	chr22	23911310	23911339	C22246	110000	-	1	piRNA	chr22:23911309:23911339:-:piR-37757:DQ599691	NA	NA	NA	NA	NA	NA	NA	NA	NA	NA	NA	NA	NA	NA	NA	NA	NA	NA	NA	NA	NA	NA	NA	NA	NA	NA	NA	NA	NA	NA	NA	NA	NA	NA	NA	NA	NA
chr3	132570253	132570352	chr3_469	chr3	132570280	132570298	C9403	143611	+	1	scRNA	chr3:132570280:132570316:+:HY5	NA	NA	NA	NA	NA	NA	NA	NA	NA	NA	NA	NA	NA	NA	NA	NA	NA	NA	NA	NA	NA	NA	NA	NA	NA	NA	NA	NA	NA	NA	NA	NA	143611	NA	NA	NA	NA
chr3	172796471	172796581	chr3_653	chr3	172796522	172796554	C22872	797528	-	1	snRNA	chr3:172796490:172796558:-:U4	NA	NA	NA	NA	NA	NA	NA	797528	NA	NA	NA	NA	NA	NA	NA	NA	NA	NA	NA	NA	NA	NA	NA	NA	NA	NA	NA	NA	NA	NA	NA	NA	NA	NA	NA	NA	NA
chr3	172796471	172796581	chr3_653	chr3	172796526	172796554	C22874	1245778	-	2	snRNA	chr3:172796490:172796558:-:U4	NA	NA	NA	NA	NA	NA	NA	NA	1524830	966725	NA	NA	NA	NA	NA	NA	NA	NA	NA	NA	NA	NA	NA	NA	NA	NA	NA	NA	NA	NA	NA	NA	NA	NA	NA	NA	NA
chr3	172796471	172796581	chr3_653	chr3	172796532	172796554	C22875	333601	-	1	snRNA	chr3:172796490:172796558:-:U4	NA	NA	NA	NA	NA	NA	NA	NA	NA	NA	NA	NA	NA	NA	NA	NA	NA	NA	NA	NA	NA	NA	NA	NA	NA	NA	NA	NA	NA	333601	NA	NA	NA	NA	NA	NA	NA
chr3	172796471	172796581	chr3_653	chr3	172796541	172796558	C22873	1742542	-	5	snRNA	chr3:172796490:172796558:-:U4	NA	NA	NA	NA	NA	NA	NA	NA	NA	NA	869067	NA	NA	NA	NA	NA	NA	NA	NA	NA	NA	NA	NA	2926210	NA	NA	NA	NA	NA	NA	NA	NA	NA	NA	369415	3170480	1377540
chr4	131006668	131006742	chr4_577	chr4	131006652	131006682	C23051	228056	-	1	piRNA	chr4:131006653:131006682:-:piR-38717:DQ600651	NA	NA	NA	NA	NA	NA	NA	NA	NA	NA	NA	NA	NA	NA	NA	NA	NA	NA	NA	NA	NA	NA	NA	NA	NA	NA	NA	NA	NA	NA	NA	NA	NA	NA	NA	NA	NA
chr9	125658335	125658412	chr9_396	chr9	125658364	125658391	C12081	490710	+	1	snRNA	chr9:125658355:125658393:+:U2	NA	NA	NA	NA	NA	NA	NA	NA	NA	NA	NA	NA	NA	NA	NA	NA	NA	NA	NA	NA	NA	NA	NA	NA	NA	NA	NA	NA	NA	NA	NA	NA	NA	NA	NA	490710	NA
hCRISPR positions and ID				Hg38 DASHR1 annotated RPM reads
#chr	chrStart	chrEnd	CRISPR_ID	#chr	chrStart	chrEnd	anchorID	score	strand	presentInCnt	rnaClass	rnaID	adipose1_GSE45159	bcellgerminalcenter1_GSE22898	bcellmemory1_GSE22898	bcellnaive1_GSE22898	bcellplasma1_GSE22898	bladder1_GSE31616	brainog1_SRA012516	brainpfc1_GSE43335	brainpfc2_GSE48552	braintgm1_GSE46131	breast1_GSE39162	cd4plustcell1_GSE59944	colon1_GSE46622	colon2_GSE43550	colonascendens1_GSE46622	colonrectum1_GSE46622	heart1_ERP000773	heart2_SRA012516	kidney1_ERP000773	kidney2_GSE24457	liver1_ERP000773	liver2_SRA012516	liver3_GSE21279	lung1_GSE33858	lung2_SRA012516	monocytemacrophage1_GSE59944	muscle1_SRA012516	pancreas1_SRA012516	pancreaticbetacell1_GSE47720	pancreaticislet1_GSE47720	peripheralbmc1_GSE19812	peripheralbmc2_GSE37710	plasma1_GSE52981	serum1_GSE53439	serum2_GSE34891	skin1_GSE31037	skin2_GSE53600
chr1	244569090	244569192	chr1_930	chr1	244569156	244569183	C15021	0.4522	-	1	piRNA	chr1:244569153:244569180:-:piR-32725:DQ582613	NA	NA	NA	NA	NA	NA	NA	NA	NA	NA	NA	NA	NA	NA	NA	NA	NA	NA	NA	NA	NA	NA	NA	NA	NA	NA	NA	NA	NA	NA	NA	NA	NA	NA	NA	NA	NA
chr10	102984990	102985068	chr10_441	chr10	102985012	102985039	C15339	0.1596	-	1	snRNA	chr10:102985011:102985047:-:U2	NA	NA	NA	NA	NA	NA	NA	NA	NA	NA	NA	NA	NA	NA	NA	NA	NA	NA	NA	NA	NA	NA	NA	NA	NA	NA	NA	NA	NA	NA	NA	NA	NA	NA	NA	0.1596	NA
chr11	102057892	102057989	chr11_423	chr11	102057897	102057917	C1410	0.8786	+	1	rRNA	chr11:102057853:102057915:+:5S	NA	NA	NA	NA	NA	NA	NA	NA	NA	NA	NA	NA	NA	NA	NA	NA	NA	NA	NA	NA	NA	NA	NA	NA	NA	NA	NA	NA	NA	NA	NA	NA	NA	NA	NA	0.8786	NA
chr11	102057892	102057989	chr11_423	chr11	102057970	102057989	C1411	0.3299	+	1	rRNA	chr11:102057917:102057997:+:5S	NA	NA	NA	NA	NA	NA	NA	NA	NA	NA	NA	NA	NA	NA	NA	NA	NA	NA	NA	NA	NA	NA	NA	NA	NA	NA	NA	NA	NA	NA	NA	NA	NA	NA	NA	0.3299	NA
chr15	62254645	62254776	chr15_165	chr15	62254767	62254794	C3277	0.8059	+	1	piRNA	chr15:62254770:62254801:+:piR-50097:DQ582985	NA	NA	NA	NA	NA	NA	NA	NA	NA	NA	NA	NA	NA	NA	NA	NA	NA	NA	NA	NA	NA	NA	NA	NA	NA	NA	NA	NA	NA	NA	NA	NA	NA	NA	NA	NA	NA
chr15	79566535	79566624	chr15_228	chr15	79566557	79566578	C18066	0.8656	-	1	snRNA	chr15:79566555:79566607:-:U2	NA	NA	NA	NA	NA	NA	NA	0.8656	NA	NA	NA	NA	NA	NA	NA	NA	NA	NA	NA	NA	NA	NA	NA	NA	NA	NA	NA	NA	NA	NA	NA	NA	NA	NA	NA	NA	NA
chr15	79566535	79566624	chr15_228	chr15	79566566	79566592	C18065	28998	-	1	snRNA	chr15:79566555:79566607:-:U2	NA	NA	NA	NA	NA	NA	NA	NA	NA	NA	NA	NA	NA	NA	NA	NA	NA	NA	NA	NA	NA	NA	NA	NA	NA	NA	NA	NA	NA	NA	NA	NA	NA	NA	NA	28998	NA
chr19	44106923	44107452	chr19_232	chr19	44106962	44106991	C20663	0.5138	-	1	piRNA	chr19:44106971:44106999:-:piR-33755:DQ593643	NA	NA	NA	NA	NA	NA	NA	NA	NA	NA	NA	NA	NA	NA	NA	NA	NA	NA	NA	NA	NA	NA	NA	NA	NA	NA	NA	NA	NA	NA	NA	NA	NA	NA	NA	NA	NA
chr22	23911297	23911413	chr22_40	chr22	23911310	23911339	C22246	13893	-	1	piRNA	chr22:23911309:23911339:-:piR-37757:DQ599691	NA	NA	NA	NA	NA	NA	NA	NA	NA	NA	NA	NA	NA	NA	NA	NA	NA	NA	NA	NA	NA	NA	NA	NA	NA	NA	NA	NA	NA	NA	NA	NA	NA	NA	NA	NA	NA
chr3	132570253	132570352	chr3_469	chr3	132570280	132570298	C9403	0.7321	+	1	scRNA	chr3:132570280:132570316:+:HY5	NA	NA	NA	NA	NA	NA	NA	NA	NA	NA	NA	NA	NA	NA	NA	NA	NA	NA	NA	NA	NA	NA	NA	NA	NA	NA	NA	NA	NA	NA	NA	NA	0.7321	NA	NA	NA	NA
chr3	172796471	172796581	chr3_653	chr3	172796522	172796554	C22872	21490	-	1	snRNA	chr3:172796490:172796558:-:U4	NA	NA	NA	NA	NA	NA	NA	21490	NA	NA	NA	NA	NA	NA	NA	NA	NA	NA	NA	NA	NA	NA	NA	NA	NA	NA	NA	NA	NA	NA	NA	NA	NA	NA	NA	NA	NA
chr3	172796471	172796581	chr3_653	chr3	172796526	172796554	C22874	99912	-	2	snRNA	chr3:172796490:172796558:-:U4	NA	NA	NA	NA	NA	NA	NA	NA	56630	143193	NA	NA	NA	NA	NA	NA	NA	NA	NA	NA	NA	NA	NA	NA	NA	NA	NA	NA	NA	NA	NA	NA	NA	NA	NA	NA	NA
chr3	172796471	172796581	chr3_653	chr3	172796532	172796554	C22875	0.3852	-	1	snRNA	chr3:172796490:172796558:-:U4	NA	NA	NA	NA	NA	NA	NA	NA	NA	NA	NA	NA	NA	NA	NA	NA	NA	NA	NA	NA	NA	NA	NA	NA	NA	NA	NA	NA	NA	0.3852	NA	NA	NA	NA	NA	NA	NA
chr3	172796471	172796581	chr3_653	chr3	172796541	172796558	C22873	40099	-	5	snRNA	chr3:172796490:172796558:-:U4	NA	NA	NA	NA	NA	NA	NA	NA	NA	NA	63816	NA	NA	NA	NA	NA	NA	NA	NA	NA	NA	NA	NA	24117	NA	NA	NA	NA	NA	NA	NA	NA	NA	NA	44340	17221	51003
chr4	131006668	131006742	chr4_577	chr4	131006652	131006682	C23051	0.2694	-	1	piRNA	chr4:131006653:131006682:-:piR-38717:DQ600651	NA	NA	NA	NA	NA	NA	NA	NA	NA	NA	NA	NA	NA	NA	NA	NA	NA	NA	NA	NA	NA	NA	NA	NA	NA	NA	NA	NA	NA	NA	NA	NA	NA	NA	NA	NA	NA
chr9	125658335	125658412	chr9_396	chr9	125658364	125658391	C12081	0.2665	+	1	snRNA	chr9:125658355:125658393:+:U2	NA	NA	NA	NA	NA	NA	NA	NA	NA	NA	NA	NA	NA	NA	NA	NA	NA	NA	NA	NA	NA	NA	NA	NA	NA	NA	NA	NA	NA	NA	NA	NA	NA	NA	NA	0.2665	NA
hCRISPR positions and ID				Hg38 DASHR1 unannotated RAW reads
#chr	chrStart	chrEnd	CRISPR_ID	#chr	chrStart	chrEnd	anchorID	score	strand	presentInCnt	rnaClass	rnaID	adipose1_GSE45159	bcellgerminalcenter1_GSE22898	bcellmemory1_GSE22898	bcellnaive1_GSE22898	bcellplasma1_GSE22898	bladder1_GSE31616	brainog1_SRA012516	brainpfc1_GSE43335	brainpfc2_GSE48552	braintgm1_GSE46131	breast1_GSE39162	cd4plustcell1_GSE59944	colon1_GSE46622	colon2_GSE43550	colonascendens1_GSE46622	colonrectum1_GSE46622	heart1_ERP000773	heart2_SRA012516	kidney1_ERP000773	kidney2_GSE24457	liver1_ERP000773	liver2_SRA012516	liver3_GSE21279	lung1_GSE33858	lung2_SRA012516	monocytemacrophage1_GSE59944	muscle1_SRA012516	pancreas1_SRA012516	pancreaticbetacell1_GSE47720	pancreaticislet1_GSE47720	peripheralbmc1_GSE19812	peripheralbmc2_GSE37710	plasma1_GSE52981	serum1_GSE53439	serum2_GSE34891	skin1_GSE31037	skin2_GSE53600
chr1	72984514	72984602	chr1_337	chr1	72984503	72984519	C146383	317606	-	2	OTHER	.	NA	NA	NA	NA	NA	NA	NA	NA	NA	NA	NA	NA	369943	NA	265269	NA	NA	NA	NA	NA	NA	NA	NA	NA	NA	NA	NA	NA	NA	NA	NA	NA	NA	NA	NA	NA	NA
chr1	115383138	115383240	chr1_510	chr1	115383218	115383234	C5752	133333	+	1	OTHER	.	NA	NA	NA	NA	NA	NA	NA	NA	NA	NA	NA	NA	NA	NA	NA	NA	NA	NA	NA	133333	NA	NA	NA	NA	NA	NA	NA	NA	NA	NA	NA	NA	NA	NA	NA	NA	NA
chr1	193425167	193425254	chr1_710	chr1	193425180	193425198	C150718	175854	-	1	OTHER	.	NA	NA	NA	NA	NA	NA	NA	NA	NA	NA	NA	NA	175854	NA	NA	NA	NA	NA	NA	NA	NA	NA	NA	NA	NA	NA	NA	NA	NA	NA	NA	NA	NA	NA	NA	NA	NA
chr1	237229489	237229609	chr1_881	chr1	237229583	237229598	C10617	1129929	+	24	OTHER	.	1893750	NA	NA	NA	NA	602004	NA	1543510	162040	NA	158738	309540	1151140	329862	813044	168095	212750	NA	1289500	3523450	NA	NA	1423080	1647710	NA	NA	NA	NA	5862170	1490370	177143	332601	445052	NA	NA	2524880	420601
chr10	42475576	42475674	chr10_212	chr10	42475564	42475591	C12734	160000	+	1	OTHER	.	NA	NA	NA	NA	NA	NA	NA	NA	NA	NA	NA	NA	NA	NA	NA	NA	NA	NA	NA	NA	NA	NA	NA	NA	NA	NA	NA	NA	NA	NA	NA	NA	NA	NA	NA	NA	NA
chr10	51065522	51065590	chr10_249	chr10	51065575	51065594	C13341	188333	+	2	OTHER	.	153333	NA	NA	NA	NA	NA	NA	NA	NA	NA	NA	NA	NA	NA	NA	NA	NA	NA	NA	NA	NA	NA	NA	223333	NA	NA	NA	NA	NA	NA	NA	NA	NA	NA	NA	NA	NA
chr10	51804835	51804911	chr10_253	chr10	51804837	51804855	C155432	140333	-	1	OTHER	.	NA	NA	NA	NA	NA	NA	NA	NA	NA	NA	NA	NA	140333	NA	NA	NA	NA	NA	NA	NA	NA	NA	NA	NA	NA	NA	NA	NA	NA	NA	NA	NA	NA	NA	NA	NA	NA
chr10	72326907	72327011	chr10_333	chr10	72326925	72326954	C14144	420000	+	1	OTHER	.	NA	NA	NA	NA	NA	NA	NA	NA	NA	NA	NA	NA	NA	NA	NA	NA	NA	NA	NA	NA	NA	NA	NA	NA	NA	NA	NA	NA	NA	NA	NA	NA	NA	NA	NA	NA	NA
chr10	105044314	105044393	chr10_446	chr10	105044367	105044381	C158001	399961	-	1	OTHER	.	NA	NA	NA	NA	NA	NA	NA	NA	NA	NA	NA	NA	NA	NA	NA	NA	NA	NA	NA	NA	NA	NA	NA	NA	NA	NA	NA	NA	NA	NA	NA	NA	NA	NA	NA	NA	NA
chr10	119042038	119042633	chr10_499	chr10	119042437	119042462	C158555	254213	-	1	OTHER	.	NA	NA	NA	NA	NA	NA	NA	NA	NA	NA	NA	NA	NA	NA	NA	NA	NA	NA	NA	NA	NA	NA	NA	NA	NA	NA	NA	NA	NA	NA	NA	NA	NA	NA	NA	NA	NA
chr10	131976596	131976684	chr10_569	chr10	131976652	131976667	C159173	174373	-	2	OTHER	.	NA	NA	NA	NA	NA	NA	NA	NA	NA	NA	NA	NA	198088	NA	150658	NA	NA	NA	NA	NA	NA	NA	NA	NA	NA	NA	NA	NA	NA	NA	NA	NA	NA	NA	NA	NA	NA
chr11	55982661	55982766	chr11_213	chr11	55982689	55982718	C162244	310000	-	1	OTHER	.	NA	NA	NA	NA	NA	NA	NA	NA	NA	NA	NA	NA	NA	NA	NA	NA	NA	NA	NA	NA	NA	NA	NA	NA	NA	NA	NA	NA	NA	NA	NA	NA	NA	NA	NA	NA	NA
chr11	60962903	60963050	chr11_239	chr11	60962952	60962967	C162457	226491	-	2	OTHER	.	NA	NA	NA	NA	NA	NA	NA	NA	NA	NA	NA	NA	211228	NA	241754	NA	NA	NA	NA	NA	NA	NA	NA	NA	NA	NA	NA	NA	NA	NA	NA	NA	NA	NA	NA	NA	NA
chr11	63761852	63761940	chr11_256	chr11	63761928	63761953	C162738	140000	-	1	OTHER	.	NA	NA	NA	NA	NA	NA	NA	NA	NA	NA	NA	NA	NA	NA	NA	NA	NA	NA	NA	NA	NA	NA	NA	NA	NA	NA	NA	NA	NA	NA	NA	NA	NA	NA	NA	NA	NA
chr11	115925226	115925377	chr11_479	chr11	115925266	115925281	C165250	792638	-	2	OTHER	.	NA	NA	NA	NA	NA	NA	NA	NA	NA	NA	NA	NA	915046	NA	670231	NA	NA	NA	NA	NA	NA	NA	NA	NA	NA	NA	NA	NA	NA	NA	NA	NA	NA	NA	NA	NA	NA
chr12	25164109	25164208	chr12_111	chr12	25164168	25164182	C167784	1609956	-	9	OTHER	.	NA	NA	NA	NA	NA	2145340	NA	NA	NA	NA	NA	NA	430723	276931	304657	NA	NA	NA	NA	4763210	NA	NA	NA	NA	NA	NA	NA	NA	NA	NA	NA	NA	NA	NA	435141	364122	NA
chr12	42988436	42988581	chr12_177	chr12	42988449	42988464	C26175	627382	+	13	OTHER	.	289865	NA	NA	NA	NA	107000	NA	295667	237368	NA	NA	NA	1497670	NA	276071	555083	NA	NA	223226	1734360	NA	NA	NA	1366250	NA	NA	NA	NA	644539	649179	NA	NA	NA	NA	NA	NA	279690
chr12	47759900	47760032	chr12_196	chr12	47759918	47759935	C26387	5107530	+	31	OTHER	.	3640940	4159180	1865330	1679290	4019290	6372830	NA	936505	824728	677509	1357040	454699	4028070	2577340	1024660	554167	NA	NA	265833	34007800	NA	NA	2305670	11396700	NA	562556	207500	NA	10367900	3409730	NA	NA	948485	182224	1269830	31711700	3636740
chr12	69337569	69337663	chr12_285	chr12	69337593	69337608	C169610	216273	-	4	OTHER	.	NA	NA	NA	NA	NA	NA	NA	NA	NA	NA	NA	NA	183741	NA	104033	NA	318205	NA	259115	NA	NA	NA	NA	NA	NA	NA	NA	NA	NA	NA	NA	NA	NA	NA	NA	NA	NA
chr12	130682160	130682242	chr12_552	chr12	130682199	130682216	C30134	744546	+	1	OTHER	.	NA	NA	NA	NA	NA	NA	NA	NA	NA	NA	NA	NA	NA	NA	NA	NA	NA	NA	NA	NA	NA	NA	NA	NA	NA	NA	NA	NA	NA	NA	NA	NA	NA	NA	NA	744546	NA
chr12	15988402	15988495	chr12_69	chr12	15988418	15988439	C167477	276251	-	3	OTHER	.	196182	NA	NA	NA	NA	NA	NA	NA	NA	NA	NA	NA	NA	NA	NA	NA	NA	NA	NA	NA	NA	NA	NA	NA	NA	NA	NA	NA	NA	NA	NA	NA	NA	NA	NA	262459	370111
chr12	1574350	1574457	chr12_7	chr12	1574366	1574380	C166484	810000	-	1	OTHER	.	NA	NA	NA	NA	NA	NA	NA	NA	NA	NA	NA	NA	NA	NA	NA	NA	NA	NA	NA	NA	NA	NA	NA	NA	NA	NA	NA	NA	NA	NA	NA	NA	NA	NA	NA	810000	NA
chr14	100207465	100207594	chr14_334	chr14	100207525	100207552	C180396	700000	-	1	OTHER	.	NA	NA	NA	NA	NA	NA	NA	NA	NA	NA	NA	NA	NA	NA	NA	NA	NA	NA	NA	NA	NA	NA	NA	NA	NA	NA	NA	NA	NA	NA	NA	NA	NA	NA	NA	NA	NA
chr14	105287227	105287327	chr14_354	chr14	105287235	105287249	C37906	438435	+	4	OTHER	.	NA	NA	NA	NA	NA	NA	NA	NA	NA	NA	NA	NA	NA	NA	NA	NA	NA	NA	NA	NA	NA	NA	NA	NA	NA	NA	NA	NA	939836	395842	NA	NA	151366	NA	NA	NA	266696
chr15	45361622	45361709	chr15_110	chr15	45361626	45361655	C182622	175000	-	1	OTHER	.	NA	NA	NA	NA	NA	NA	NA	175000	NA	NA	NA	NA	NA	NA	NA	NA	NA	NA	NA	NA	NA	NA	NA	NA	NA	NA	NA	NA	NA	NA	NA	NA	NA	NA	NA	NA	NA
chr15	51868481	51868547	chr15_132	chr15	51868537	51868552	C183100	210394	-	2	OTHER	.	NA	NA	NA	NA	NA	NA	NA	103572	317216	NA	NA	NA	NA	NA	NA	NA	NA	NA	NA	NA	NA	NA	NA	NA	NA	NA	NA	NA	NA	NA	NA	NA	NA	NA	NA	NA	NA
chr15	54135844	54135919	chr15_137	chr15	54135837	54135853	C40314	927667	+	1	OTHER	.	NA	NA	NA	NA	NA	NA	NA	NA	NA	NA	NA	NA	NA	NA	NA	NA	NA	NA	NA	927667	NA	NA	NA	NA	NA	NA	NA	NA	NA	NA	NA	NA	NA	NA	NA	NA	NA
chr15	70258220	70258333	chr15_188	chr15	70258211	70258228	C184069	267208	-	1	OTHER	.	NA	NA	NA	NA	NA	NA	NA	NA	NA	NA	NA	NA	NA	NA	NA	NA	NA	NA	NA	NA	NA	NA	NA	NA	NA	NA	NA	NA	NA	NA	NA	NA	NA	NA	NA	NA	NA
chr15	22894067	22894144	chr15_23	chr15	22894088	22894114	C181389	250000	-	1	OTHER	.	NA	NA	NA	NA	NA	NA	NA	NA	NA	NA	NA	NA	NA	NA	NA	NA	NA	NA	NA	NA	NA	NA	NA	NA	NA	NA	NA	NA	NA	NA	NA	NA	NA	NA	NA	NA	NA
chr15	84625042	84625164	chr15_255	chr15	84625148	84625174	C185030	360000	-	1	OTHER	.	NA	NA	NA	NA	NA	NA	NA	NA	NA	NA	NA	NA	NA	NA	NA	NA	NA	NA	NA	NA	NA	NA	NA	NA	NA	NA	NA	NA	NA	NA	NA	NA	NA	NA	NA	NA	NA
chr15	21439710	21439860	chr15_8	chr15	21439714	21439742	C181233	249297	-	1	OTHER	.	NA	NA	NA	NA	NA	NA	NA	NA	NA	NA	NA	NA	NA	NA	NA	NA	NA	NA	NA	NA	NA	NA	NA	NA	NA	NA	NA	NA	NA	NA	NA	NA	NA	NA	NA	NA	NA
chr15	41893859	41893967	chr15_97	chr15	41893911	41893925	C182385	288578	-	1	OTHER	.	NA	NA	NA	NA	NA	NA	NA	NA	NA	NA	NA	NA	NA	NA	NA	NA	NA	NA	NA	NA	NA	NA	NA	NA	NA	NA	NA	NA	NA	NA	NA	NA	288578	NA	NA	NA	NA
chr16	19555339	19555649	chr16_106	chr16	19555391	19555417	C188345	260000	-	1	OTHER	.	NA	NA	NA	NA	NA	NA	NA	NA	NA	NA	NA	NA	NA	NA	NA	NA	NA	NA	NA	NA	NA	NA	NA	NA	NA	NA	NA	NA	NA	NA	NA	NA	NA	NA	NA	NA	NA
chr16	19555339	19555649	chr16_106	chr16	19555604	19555620	C45764	183982	+	1	OTHER	.	NA	NA	NA	NA	NA	NA	NA	NA	NA	NA	NA	NA	NA	NA	NA	NA	NA	NA	NA	NA	NA	NA	NA	NA	NA	NA	NA	NA	NA	NA	NA	NA	NA	NA	NA	183982	NA
chr16	21541200	21541368	chr16_118	chr16	21541297	21541311	C188526	256000	-	1	OTHER	.	NA	NA	NA	NA	NA	NA	NA	NA	NA	NA	NA	NA	NA	NA	NA	NA	NA	NA	NA	NA	NA	NA	NA	NA	NA	NA	NA	NA	NA	NA	NA	NA	256000	NA	NA	NA	NA
chr16	775094	775172	chr16_12	chr16	775139	775156	C187149	180000	-	1	OTHER	.	NA	NA	NA	NA	NA	NA	NA	NA	NA	NA	NA	NA	NA	NA	NA	NA	NA	NA	NA	NA	NA	NA	NA	NA	NA	NA	NA	NA	NA	NA	NA	NA	NA	NA	NA	NA	NA
chr16	986401	986480	chr16_16	chr16	986475	986494	C44378	108667	+	1	OTHER	.	NA	NA	NA	NA	NA	NA	NA	NA	108667	NA	NA	NA	NA	NA	NA	NA	NA	NA	NA	NA	NA	NA	NA	NA	NA	NA	NA	NA	NA	NA	NA	NA	NA	NA	NA	NA	NA
chr16	67029075	67029218	chr16_251	chr16	67029063	67029083	C190657	600026	-	1	OTHER	.	NA	NA	NA	NA	NA	NA	NA	NA	NA	NA	NA	NA	NA	NA	NA	NA	NA	NA	NA	NA	NA	NA	NA	NA	NA	NA	NA	NA	NA	NA	NA	NA	NA	NA	NA	600026	NA
chr16	2270790	2270901	chr16_27	chr16	2270833	2270854	C44587	282917	+	4	OTHER	.	630000	NA	NA	NA	NA	NA	NA	NA	211667	NA	NA	NA	NA	NA	NA	NA	NA	NA	NA	NA	NA	NA	NA	NA	NA	NA	NA	NA	NA	175000	NA	NA	NA	NA	115000	NA	NA
chr16	74377699	74377910	chr16_278	chr16	74377711	74377736	C191294	380145	-	1	OTHER	.	NA	NA	NA	NA	NA	NA	NA	NA	NA	NA	NA	NA	NA	NA	NA	NA	NA	NA	NA	NA	NA	NA	NA	NA	NA	NA	NA	NA	NA	NA	NA	NA	NA	NA	NA	NA	NA
chr16	322220	322295	chr16_3	chr16	322263	322278	C44239	295881	+	1	OTHER	.	NA	NA	NA	NA	NA	NA	NA	295881	NA	NA	NA	NA	NA	NA	NA	NA	NA	NA	NA	NA	NA	NA	NA	NA	NA	NA	NA	NA	NA	NA	NA	NA	NA	NA	NA	NA	NA
chr16	89371663	89371763	chr16_371	chr16	89371753	89371767	C49705	119000	+	1	OTHER	.	NA	NA	119000	NA	NA	NA	NA	NA	NA	NA	NA	NA	NA	NA	NA	NA	NA	NA	NA	NA	NA	NA	NA	NA	NA	NA	NA	NA	NA	NA	NA	NA	NA	NA	NA	NA	NA
chr16	89383627	89383724	chr16_373	chr16	89383658	89383674	C192275	125000	-	1	OTHER	.	NA	NA	NA	NA	NA	NA	NA	NA	NA	NA	NA	NA	NA	NA	NA	NA	NA	NA	NA	NA	NA	NA	NA	NA	NA	NA	NA	NA	NA	NA	NA	NA	NA	NA	NA	NA	NA
chr17	29056428	29056533	chr17_124	chr17	29056422	29056436	C52297	483070	+	2	OTHER	.	NA	NA	NA	NA	NA	NA	NA	NA	NA	647500	NA	NA	NA	NA	NA	NA	NA	NA	NA	NA	NA	NA	NA	NA	NA	NA	NA	NA	NA	NA	NA	NA	NA	NA	NA	318640	NA
chr17	3564514	3564612	chr17_40	chr17	3564551	3564580	C50302	197431	+	2	OTHER	.	NA	NA	NA	NA	NA	NA	NA	NA	NA	NA	NA	NA	NA	NA	NA	NA	NA	NA	NA	NA	NA	NA	NA	NA	NA	NA	NA	NA	NA	NA	NA	NA	NA	NA	NA	NA	NA
chr17	7641981	7642120	chr17_54	chr17	7642027	7642056	C50729	475647	+	1	OTHER	.	NA	NA	NA	NA	NA	NA	NA	NA	NA	NA	NA	NA	NA	NA	NA	NA	NA	NA	NA	NA	NA	NA	NA	NA	NA	NA	NA	NA	NA	NA	NA	NA	NA	NA	NA	NA	NA
chr17	7884820	7884921	chr17_57	chr17	7884888	7884903	C50749	389548	+	2	OTHER	.	NA	NA	NA	NA	NA	NA	NA	NA	NA	NA	NA	NA	511194	NA	267902	NA	NA	NA	NA	NA	NA	NA	NA	NA	NA	NA	NA	NA	NA	NA	NA	NA	NA	NA	NA	NA	NA
chr17	7884820	7884921	chr17_57	chr17	7884896	7884922	C50750	325000	+	1	OTHER	.	NA	NA	NA	NA	NA	NA	NA	NA	NA	NA	NA	NA	NA	NA	NA	NA	NA	NA	NA	NA	NA	NA	NA	NA	NA	NA	NA	NA	NA	NA	NA	NA	NA	NA	NA	NA	NA
chr17	14092818	14092916	chr17_78	chr17	14092859	14092876	C193635	107222	-	2	OTHER	.	NA	NA	NA	NA	NA	NA	NA	NA	NA	NA	NA	NA	111111	NA	103333	NA	NA	NA	NA	NA	NA	NA	NA	NA	NA	NA	NA	NA	NA	NA	NA	NA	NA	NA	NA	NA	NA
chr17	17206465	17206571	chr17_87	chr17	17206536	17206552	C193828	280095	-	1	OTHER	.	NA	NA	NA	NA	NA	NA	NA	NA	NA	NA	NA	NA	NA	NA	NA	NA	NA	NA	NA	NA	280095	NA	NA	NA	NA	NA	NA	NA	NA	NA	NA	NA	NA	NA	NA	NA	NA
chr17	512715	512840	chr17_9	chr17	512740	512765	C192612	150000	-	1	OTHER	.	NA	NA	NA	NA	NA	NA	NA	NA	NA	NA	NA	NA	NA	NA	NA	NA	NA	NA	NA	NA	NA	NA	NA	NA	NA	NA	NA	NA	NA	NA	NA	NA	NA	NA	NA	NA	NA
chr18	78797037	78797142	chr18_290	chr18	78797125	78797150	C59439	180000	+	1	OTHER	.	NA	NA	NA	NA	NA	NA	NA	NA	NA	NA	NA	NA	NA	NA	NA	NA	NA	NA	NA	NA	NA	NA	NA	NA	NA	NA	NA	NA	NA	NA	NA	NA	NA	NA	NA	NA	NA
chr19	44106923	44107452	chr19_232	chr19	44107195	44107223	C62723	549469	+	1	OTHER	.	NA	NA	NA	NA	NA	NA	NA	NA	NA	NA	NA	NA	NA	NA	NA	NA	NA	NA	NA	NA	NA	NA	NA	NA	NA	NA	NA	NA	NA	NA	NA	NA	NA	NA	NA	NA	NA
chr19	44106923	44107452	chr19_232	chr19	44107400	44107425	C205333	100000	-	1	OTHER	.	NA	NA	NA	NA	NA	NA	NA	NA	NA	NA	NA	NA	NA	NA	NA	NA	NA	NA	NA	NA	NA	NA	NA	NA	NA	NA	NA	NA	NA	NA	NA	NA	NA	NA	NA	NA	NA
chr19	44107595	44107871	chr19_233	chr19	44107824	44107852	C62725	270000	+	1	OTHER	.	NA	NA	NA	NA	NA	NA	NA	NA	NA	NA	NA	NA	NA	NA	NA	NA	NA	NA	NA	NA	NA	NA	NA	NA	NA	NA	NA	NA	NA	NA	NA	NA	NA	NA	NA	NA	NA
chr19	44107595	44107871	chr19_233	chr19	44107785	44107810	C62724	320000	+	1	OTHER	.	NA	NA	NA	NA	NA	NA	NA	NA	NA	NA	NA	NA	NA	NA	NA	NA	NA	NA	NA	NA	NA	NA	NA	NA	NA	NA	NA	NA	NA	NA	NA	NA	NA	NA	NA	NA	NA
chr19	48195522	48196126	chr19_251	chr19	48196118	48196143	C63055	1131860	+	1	OTHER	.	NA	NA	NA	NA	NA	NA	NA	NA	NA	NA	NA	NA	NA	NA	NA	NA	NA	NA	NA	NA	NA	NA	NA	NA	NA	NA	NA	NA	NA	NA	NA	NA	NA	NA	NA	NA	NA
chr19	48195522	48196126	chr19_251	chr19	48195824	48195843	C63054	957370	+	1	OTHER	.	NA	NA	NA	NA	NA	NA	NA	NA	NA	NA	NA	NA	NA	NA	NA	NA	NA	NA	NA	NA	NA	NA	NA	NA	NA	NA	NA	NA	NA	NA	NA	NA	NA	NA	NA	NA	NA
chr19	48195522	48196126	chr19_251	chr19	48195661	48195682	C63053	4435060	+	1	OTHER	.	NA	NA	NA	NA	NA	NA	NA	NA	NA	NA	NA	NA	NA	NA	NA	NA	NA	NA	NA	NA	NA	NA	NA	NA	NA	NA	NA	NA	NA	NA	NA	NA	NA	NA	NA	NA	NA
chr19	52065231	52066869	chr19_272	chr19	52066030	52066045	C63408	262464	+	2	OTHER	.	NA	NA	NA	NA	NA	NA	NA	NA	NA	NA	NA	NA	354377	NA	170552	NA	NA	NA	NA	NA	NA	NA	NA	NA	NA	NA	NA	NA	NA	NA	NA	NA	NA	NA	NA	NA	NA
chr19	52065231	52066869	chr19_272	chr19	52065306	52065333	C205964	370000	-	1	OTHER	.	NA	NA	NA	NA	NA	NA	NA	NA	NA	NA	NA	NA	NA	NA	NA	NA	NA	NA	NA	NA	NA	NA	NA	NA	NA	NA	NA	NA	NA	NA	NA	NA	NA	NA	NA	NA	NA
chr19	52065231	52066869	chr19_272	chr19	52065635	52065650	C63407	154146	+	3	OTHER	.	NA	NA	NA	NA	NA	NA	NA	NA	NA	115413	NA	NA	NA	NA	NA	NA	NA	NA	NA	196342	NA	NA	NA	NA	NA	NA	NA	NA	NA	NA	NA	NA	NA	NA	NA	NA	150683
chr19	3653225	3653300	chr19_43	chr19	3653266	3653281	C202716	366541	-	2	OTHER	.	NA	NA	NA	NA	NA	NA	NA	NA	NA	NA	NA	NA	NA	NA	NA	NA	NA	NA	NA	NA	NA	NA	NA	271258	NA	NA	NA	NA	NA	NA	NA	NA	NA	NA	NA	461824	NA
chr19	9381157	9381855	chr19_74	chr19	9381350	9381376	C60510	825605	+	1	OTHER	.	NA	NA	NA	NA	NA	NA	NA	NA	NA	NA	NA	NA	NA	NA	NA	NA	NA	NA	NA	NA	NA	NA	NA	NA	NA	NA	NA	NA	NA	NA	NA	NA	NA	NA	NA	NA	NA
chr2	80925648	80925717	chr2_329	chr2	80925707	80925722	C67664	152567	+	2	OTHER	.	NA	NA	NA	NA	NA	NA	NA	NA	NA	NA	NA	NA	176424	NA	NA	NA	NA	NA	128710	NA	NA	NA	NA	NA	NA	NA	NA	NA	NA	NA	NA	NA	NA	NA	NA	NA	NA
chr2	100721063	100721142	chr2_388	chr2	100721125	100721144	C211251	113383	-	1	OTHER	.	NA	NA	NA	NA	NA	NA	NA	NA	NA	NA	NA	NA	113383	NA	NA	NA	NA	NA	NA	NA	NA	NA	NA	NA	NA	NA	NA	NA	NA	NA	NA	NA	NA	NA	NA	NA	NA
chr2	106733878	106733957	chr2_398	chr2	106733945	106733970	C68777	120000	+	1	OTHER	.	NA	NA	NA	NA	NA	NA	NA	NA	NA	NA	NA	NA	NA	NA	NA	NA	NA	NA	NA	NA	NA	NA	NA	NA	NA	NA	NA	NA	NA	NA	NA	NA	NA	NA	NA	NA	NA
chr2	110115508	110115665	chr2_416	chr2	110115526	110115540	C69125	378290	+	1	OTHER	.	NA	NA	NA	NA	NA	NA	NA	NA	NA	NA	NA	NA	NA	NA	NA	NA	NA	NA	NA	NA	NA	NA	NA	NA	NA	NA	NA	NA	NA	NA	NA	NA	NA	NA	NA	378290	NA
chr2	110115508	110115665	chr2_416	chr2	110115631	110115645	C69126	365790	+	1	OTHER	.	NA	NA	NA	NA	NA	NA	NA	NA	NA	NA	NA	NA	NA	NA	NA	NA	NA	NA	NA	NA	NA	NA	NA	NA	NA	NA	NA	NA	NA	NA	NA	NA	NA	NA	NA	365790	NA
chr2	128504071	128504182	chr2_480	chr2	128504097	128504113	C70164	2477221	+	2	OTHER	.	NA	NA	NA	NA	NA	NA	NA	NA	NA	NA	NA	NA	NA	NA	NA	NA	NA	NA	NA	NA	4814540	139902	NA	NA	NA	NA	NA	NA	NA	NA	NA	NA	NA	NA	NA	NA	NA
chr2	130611618	130611774	chr2_488	chr2	130611690	130611718	C70338	258439	+	1	OTHER	.	NA	NA	NA	NA	NA	NA	NA	NA	NA	NA	NA	NA	NA	NA	NA	NA	NA	NA	NA	NA	NA	NA	NA	NA	NA	NA	NA	NA	NA	NA	NA	NA	NA	NA	NA	NA	NA
chr2	8894871	8895004	chr2_69	chr2	8894928	8894956	C207322	422111	-	1	OTHER	.	NA	NA	NA	NA	NA	NA	NA	NA	NA	NA	NA	NA	NA	NA	NA	NA	NA	NA	NA	NA	NA	NA	NA	NA	NA	NA	NA	NA	NA	NA	NA	NA	NA	NA	NA	NA	NA
chr2	206296748	206296878	chr2_761	chr2	206296813	206296829	C215805	380487	-	1	OTHER	.	NA	NA	NA	NA	NA	NA	NA	380487	NA	NA	NA	NA	NA	NA	NA	NA	NA	NA	NA	NA	NA	NA	NA	NA	NA	NA	NA	NA	NA	NA	NA	NA	NA	NA	NA	NA	NA
chr2	206296748	206296878	chr2_761	chr2	206296813	206296838	C215806	1275160	-	1	OTHER	.	NA	NA	NA	NA	NA	NA	NA	NA	NA	NA	NA	NA	NA	NA	NA	NA	NA	NA	NA	NA	NA	NA	NA	NA	NA	NA	NA	NA	NA	NA	NA	NA	NA	NA	NA	1275160	NA
chr2	206296748	206296878	chr2_761	chr2	206296823	206296829	C215807	289867	-	1	OTHER	.	NA	NA	NA	NA	NA	NA	NA	NA	NA	NA	NA	NA	NA	NA	NA	NA	NA	NA	NA	NA	NA	NA	NA	NA	NA	NA	NA	NA	NA	NA	NA	NA	NA	NA	NA	NA	NA
chr2	206296748	206296878	chr2_761	chr2	206296823	206296838	C215808	720845	-	3	OTHER	.	NA	NA	NA	NA	NA	NA	NA	NA	NA	NA	1878660	NA	NA	NA	NA	NA	NA	NA	NA	107085	NA	NA	NA	NA	NA	176790	NA	NA	NA	NA	NA	NA	NA	NA	NA	NA	NA
chr20	46872759	46872866	chr20_180	chr20	46872822	46872837	C77463	116785	+	1	OTHER	.	NA	NA	NA	NA	NA	NA	NA	NA	NA	NA	NA	NA	NA	NA	NA	NA	NA	NA	NA	NA	NA	NA	NA	NA	NA	NA	NA	NA	NA	NA	NA	NA	NA	NA	NA	116785	NA
chr20	60620104	60620186	chr20_238	chr20	60620176	60620192	C220475	106719	-	1	OTHER	.	NA	NA	NA	NA	NA	NA	NA	NA	NA	NA	NA	NA	106719	NA	NA	NA	NA	NA	NA	NA	NA	NA	NA	NA	NA	NA	NA	NA	NA	NA	NA	NA	NA	NA	NA	NA	NA
chr20	61933636	61933747	chr20_251	chr20	61933669	61933683	C220548	102500	-	1	OTHER	.	NA	NA	NA	NA	NA	NA	NA	NA	NA	NA	NA	NA	NA	NA	NA	NA	NA	NA	NA	102500	NA	NA	NA	NA	NA	NA	NA	NA	NA	NA	NA	NA	NA	NA	NA	NA	NA
chr20	62283103	62283201	chr20_255	chr20	62283160	62283176	C220601	361667	-	1	OTHER	.	NA	NA	NA	NA	NA	NA	NA	NA	NA	NA	NA	NA	NA	NA	NA	NA	NA	NA	NA	361667	NA	NA	NA	NA	NA	NA	NA	NA	NA	NA	NA	NA	NA	NA	NA	NA	NA
chr20	62716508	62716615	chr20_262	chr20	62716551	62716566	C220637	361542	-	2	OTHER	.	NA	NA	NA	NA	NA	NA	NA	NA	NA	NA	NA	NA	422917	NA	300167	NA	NA	NA	NA	NA	NA	NA	NA	NA	NA	NA	NA	NA	NA	NA	NA	NA	NA	NA	NA	NA	NA
chr20	62947093	62947209	chr20_266	chr20	62947203	62947224	C78343	110000	+	1	OTHER	.	NA	NA	NA	NA	NA	NA	NA	NA	NA	NA	NA	NA	NA	NA	NA	NA	NA	NA	NA	NA	NA	NA	NA	110000	NA	NA	NA	NA	NA	NA	NA	NA	NA	NA	NA	NA	NA
chr20	63773592	63773735	chr20_285	chr20	63773710	63773725	C78437	135007	+	1	OTHER	.	NA	NA	NA	NA	NA	NA	NA	NA	NA	NA	NA	NA	NA	NA	NA	NA	NA	NA	NA	NA	NA	NA	NA	NA	NA	NA	NA	NA	NA	NA	NA	NA	NA	NA	NA	135007	NA
chr20	25285431	25285522	chr20_93	chr20	25285474	25285501	C218589	3750000	-	1	OTHER	.	NA	NA	NA	NA	NA	NA	NA	NA	NA	NA	NA	NA	NA	NA	NA	NA	NA	NA	NA	NA	NA	NA	NA	NA	NA	NA	NA	NA	NA	NA	NA	NA	NA	NA	NA	NA	NA
chr21	43826520	43826615	chr21_172	chr21	43826566	43826596	C80250	500000	+	1	OTHER	.	NA	NA	NA	NA	NA	NA	NA	NA	NA	NA	NA	NA	NA	NA	NA	NA	NA	NA	NA	NA	NA	NA	NA	NA	NA	NA	NA	NA	NA	NA	NA	NA	NA	NA	NA	NA	NA
chr21	44294079	44294307	chr21_179	chr21	44294081	44294099	C222390	188359	-	1	OTHER	.	NA	NA	NA	NA	NA	NA	NA	NA	NA	NA	NA	NA	NA	NA	NA	NA	NA	NA	NA	NA	188359	NA	NA	NA	NA	NA	NA	NA	NA	NA	NA	NA	NA	NA	NA	NA	NA
chr22	48018886	48018962	chr22_139	chr22	48018897	48018924	C83331	810000	+	1	OTHER	.	NA	NA	NA	NA	NA	NA	NA	NA	NA	NA	NA	NA	NA	NA	NA	NA	NA	NA	NA	NA	NA	NA	NA	NA	NA	NA	NA	NA	NA	NA	NA	NA	NA	NA	NA	NA	NA
chr22	23911297	23911413	chr22_40	chr22	23911259	23911302	C223497	1595000	-	1	OTHER	.	NA	NA	NA	NA	NA	NA	NA	NA	NA	NA	NA	NA	NA	NA	NA	NA	NA	NA	NA	NA	NA	NA	NA	NA	NA	NA	NA	NA	NA	NA	NA	NA	NA	NA	NA	NA	NA
chr22	35117692	35117777	chr22_82	chr22	35117689	35117705	C224350	1785859	-	3	OTHER	.	NA	NA	NA	NA	NA	NA	NA	313821	NA	4589590	NA	NA	NA	NA	NA	NA	NA	NA	NA	NA	NA	NA	NA	NA	NA	NA	NA	NA	NA	NA	NA	NA	NA	NA	NA	454167	NA
chr22	37340545	37340669	chr22_90	chr22	37340608	37340636	C224484	510000	-	1	OTHER	.	NA	NA	NA	NA	NA	NA	NA	NA	NA	NA	NA	NA	NA	NA	NA	NA	NA	NA	NA	NA	NA	NA	NA	NA	NA	NA	NA	NA	NA	NA	NA	NA	NA	NA	NA	NA	NA
chr22	37717135	37717268	chr22_92	chr22	37717180	37717207	C224644	330000	-	1	OTHER	.	NA	NA	NA	NA	NA	NA	NA	NA	NA	NA	NA	NA	NA	NA	NA	NA	NA	NA	NA	NA	NA	NA	NA	NA	NA	NA	NA	NA	NA	NA	NA	NA	NA	NA	NA	NA	NA
chr3	38688592	38688684	chr3_147	chr3	38688585	38688604	C85954	219762	+	1	OTHER	.	NA	NA	NA	NA	NA	NA	NA	NA	NA	NA	NA	NA	NA	NA	NA	NA	NA	NA	NA	NA	NA	NA	NA	NA	NA	NA	NA	NA	NA	NA	219762	NA	NA	NA	NA	NA	NA
chr3	76378445	76378526	chr3_269	chr3	76378472	76378488	C87684	587640	+	2	OTHER	.	NA	NA	NA	NA	NA	NA	NA	NA	NA	NA	NA	NA	203057	NA	NA	NA	NA	NA	NA	NA	NA	NA	NA	NA	NA	NA	NA	NA	NA	NA	NA	NA	NA	NA	NA	972224	NA
chr3	10487931	10488533	chr3_34	chr3	10487931	10487947	C226687	4823980	-	1	OTHER	.	NA	NA	NA	NA	NA	NA	NA	NA	NA	NA	NA	NA	NA	NA	NA	NA	NA	NA	NA	4823980	NA	NA	NA	NA	NA	NA	NA	NA	NA	NA	NA	NA	NA	NA	NA	NA	NA
chr3	145113936	145114020	chr3_521	chr3	145113976	145113991	C232415	247252	-	1	OTHER	.	NA	NA	NA	NA	NA	NA	NA	NA	NA	NA	NA	NA	NA	NA	NA	NA	NA	NA	NA	NA	NA	NA	NA	247252	NA	NA	NA	NA	NA	NA	NA	NA	NA	NA	NA	NA	NA
chr3	196273588	196273683	chr3_769	chr3	196273613	196273638	C234249	245000	-	1	OTHER	.	NA	NA	NA	NA	NA	NA	NA	NA	NA	NA	NA	NA	NA	NA	NA	NA	NA	NA	NA	NA	NA	NA	NA	NA	NA	NA	NA	NA	NA	NA	NA	NA	NA	NA	NA	NA	NA
chr3	196324461	196324541	chr3_770	chr3	196324510	196324525	C234255	110000	-	1	OTHER	.	NA	NA	NA	NA	NA	NA	NA	NA	NA	NA	NA	NA	NA	NA	NA	NA	NA	NA	NA	NA	NA	NA	NA	NA	NA	NA	NA	NA	NA	NA	NA	NA	NA	NA	NA	NA	NA
chr4	1230120	1230224	chr4_19	chr4	1230212	1230227	C92504	1323750	+	9	OTHER	.	NA	NA	NA	NA	NA	145000	NA	NA	NA	NA	NA	NA	3134280	NA	2040610	155833	NA	NA	NA	790428	NA	NA	NA	NA	NA	NA	NA	NA	NA	NA	NA	NA	NA	NA	NA	120972	468409
chr4	54783509	54783593	chr4_257	chr4	54783550	54783569	C236690	934489	-	9	OTHER	.	NA	NA	NA	NA	NA	146973	NA	1165860	NA	NA	126403	NA	129471	NA	NA	NA	NA	NA	NA	527804	NA	NA	NA	205005	NA	NA	NA	NA	NA	NA	NA	NA	NA	NA	NA	5328850	NA
chr4	54826557	54826675	chr4_258	chr4	54826570	54826586	C236695	261164	-	1	OTHER	.	NA	NA	NA	NA	NA	NA	NA	NA	NA	NA	NA	NA	261164	NA	NA	NA	NA	NA	NA	NA	NA	NA	NA	NA	NA	NA	NA	NA	NA	NA	NA	NA	NA	NA	NA	NA	NA
chr4	2834552	2834715	chr4_29	chr4	2834637	2834657	C92690	378678	+	1	OTHER	.	NA	NA	NA	NA	NA	NA	NA	NA	NA	NA	NA	NA	NA	NA	NA	NA	NA	NA	NA	NA	NA	NA	NA	NA	NA	NA	NA	NA	NA	NA	NA	NA	NA	NA	NA	NA	NA
chr4	2834552	2834715	chr4_29	chr4	2834637	2834664	C92691	780000	+	1	OTHER	.	NA	NA	NA	NA	NA	NA	NA	NA	NA	NA	NA	NA	NA	NA	NA	NA	NA	NA	NA	NA	NA	NA	NA	NA	NA	NA	NA	NA	NA	NA	NA	NA	NA	NA	NA	NA	NA
chr4	8457758	8457882	chr4_77	chr4	8457778	8457803	C93102	220000	+	1	OTHER	.	NA	NA	NA	NA	NA	NA	NA	NA	NA	NA	NA	NA	NA	NA	NA	NA	NA	NA	NA	NA	NA	NA	NA	NA	NA	NA	NA	NA	NA	NA	NA	NA	NA	NA	NA	NA	NA
chr5	33840983	33841069	chr5_201	chr5	33840971	33840989	C242533	199692	-	1	OTHER	.	NA	NA	NA	NA	NA	NA	NA	NA	NA	NA	NA	NA	NA	NA	NA	NA	NA	NA	NA	NA	NA	NA	NA	199692	NA	NA	NA	NA	NA	NA	NA	NA	NA	NA	NA	NA	NA
chr5	42467354	42467716	chr5_249	chr5	42467691	42467719	C242814	583333	-	1	OTHER	.	NA	NA	NA	NA	NA	NA	NA	NA	NA	NA	NA	NA	NA	NA	NA	NA	NA	NA	NA	NA	NA	NA	NA	NA	NA	NA	NA	NA	NA	NA	NA	NA	NA	NA	NA	NA	NA
chr5	42467354	42467716	chr5_249	chr5	42467400	42467426	C101210	120000	+	1	OTHER	.	NA	NA	NA	NA	NA	NA	NA	NA	NA	NA	NA	NA	NA	NA	NA	NA	NA	NA	NA	NA	NA	NA	NA	NA	NA	NA	NA	NA	NA	NA	NA	NA	NA	NA	NA	NA	NA
chr5	1611730	1611872	chr5_40	chr5	1611753	1611779	C241352	540305	-	1	OTHER	.	NA	NA	NA	NA	NA	NA	NA	NA	NA	NA	NA	NA	NA	NA	NA	NA	NA	NA	NA	NA	NA	NA	NA	NA	NA	NA	NA	NA	NA	NA	NA	NA	NA	NA	NA	NA	NA
chr5	1611730	1611872	chr5_40	chr5	1611843	1611869	C241353	1011730	-	1	OTHER	.	NA	NA	NA	NA	NA	NA	NA	NA	NA	NA	NA	NA	NA	NA	NA	NA	NA	NA	NA	NA	NA	NA	NA	NA	NA	NA	NA	NA	NA	NA	NA	NA	NA	NA	NA	NA	NA
chr5	1641696	1641795	chr5_42	chr5	1641715	1641739	C99647	130000	+	1	OTHER	.	NA	NA	NA	NA	NA	NA	NA	NA	NA	NA	NA	NA	NA	NA	NA	NA	NA	NA	NA	NA	NA	NA	NA	NA	NA	NA	NA	NA	NA	NA	NA	NA	NA	NA	NA	NA	NA
chr5	134149038	134149145	chr5_580	chr5	134149105	134149131	C104208	440000	+	1	OTHER	.	NA	NA	NA	NA	NA	NA	NA	NA	NA	NA	NA	NA	NA	NA	NA	NA	NA	NA	NA	NA	NA	NA	NA	NA	NA	NA	NA	NA	NA	NA	NA	NA	NA	NA	NA	NA	NA
chr5	155678936	155679074	chr5_649	chr5	155678995	155679021	C246912	776745	-	2	OTHER	.	NA	NA	NA	NA	NA	NA	NA	NA	NA	NA	NA	NA	NA	NA	NA	NA	NA	NA	NA	NA	NA	NA	NA	NA	NA	NA	NA	NA	NA	NA	NA	NA	NA	NA	NA	NA	NA
chr5	436214	436335	chr5_7	chr5	436327	436352	C99428	190000	+	1	OTHER	.	NA	NA	NA	NA	NA	NA	NA	NA	NA	NA	NA	NA	NA	NA	NA	NA	NA	NA	NA	NA	NA	NA	NA	NA	NA	NA	NA	NA	NA	NA	NA	NA	NA	NA	NA	NA	NA
chr5	178677664	178677769	chr5_737	chr5	178677742	178677759	C106260	191666	+	1	OTHER	.	NA	NA	NA	NA	NA	NA	NA	NA	NA	NA	NA	NA	NA	NA	NA	NA	NA	NA	NA	NA	NA	NA	NA	NA	NA	NA	NA	NA	NA	NA	NA	NA	NA	NA	NA	NA	NA
chr5	178677664	178677769	chr5_737	chr5	178677672	178677689	C106259	191666	+	1	OTHER	.	NA	NA	NA	NA	NA	NA	NA	NA	NA	NA	NA	NA	NA	NA	NA	NA	NA	NA	NA	NA	NA	NA	NA	NA	NA	NA	NA	NA	NA	NA	NA	NA	NA	NA	NA	NA	NA
chr5	180722860	180722996	chr5_756	chr5	180722860	180722874	C106429	256325	+	2	OTHER	.	NA	NA	NA	NA	NA	NA	NA	NA	NA	NA	NA	NA	NA	NA	NA	NA	NA	NA	NA	287123	NA	NA	NA	NA	NA	NA	NA	NA	NA	NA	NA	NA	NA	NA	NA	NA	NA
chr6	2765253	2765398	chr6_20	chr6	2765375	2765389	C106812	110000	+	1	OTHER	.	NA	NA	NA	NA	NA	NA	NA	NA	NA	NA	NA	NA	NA	NA	NA	NA	NA	NA	NA	110000	NA	NA	NA	NA	NA	NA	NA	NA	NA	NA	NA	NA	NA	NA	NA	NA	NA
chr6	2765253	2765398	chr6_20	chr6	2765375	2765393	C106813	185500	+	2	OTHER	.	NA	NA	NA	NA	NA	NA	NA	NA	NA	NA	NA	NA	230500	NA	140500	NA	NA	NA	NA	NA	NA	NA	NA	NA	NA	NA	NA	NA	NA	NA	NA	NA	NA	NA	NA	NA	NA
chr6	10428367	10428498	chr6_55	chr6	10428400	10428416	C248983	261277	-	1	OTHER	.	NA	NA	NA	NA	NA	NA	NA	NA	261277	NA	NA	NA	NA	NA	NA	NA	NA	NA	NA	NA	NA	NA	NA	NA	NA	NA	NA	NA	NA	NA	NA	NA	NA	NA	NA	NA	NA
chr6	164248533	164248640	chr6_677	chr6	164248621	164248639	C255048	748436	-	2	OTHER	.	NA	NA	NA	NA	NA	NA	NA	NA	NA	NA	NA	NA	1145330	NA	NA	351543	NA	NA	NA	NA	NA	NA	NA	NA	NA	NA	NA	NA	NA	NA	NA	NA	NA	NA	NA	NA	NA
chr7	834065	834204	chr7_10	chr7	834166	834181	C115301	830681	+	1	OTHER	.	NA	NA	NA	NA	NA	NA	NA	NA	NA	NA	NA	NA	NA	NA	NA	NA	NA	NA	NA	830681	NA	NA	NA	NA	NA	NA	NA	NA	NA	NA	NA	NA	NA	NA	NA	NA	NA
chr7	35852765	35852844	chr7_169	chr7	35852835	35852850	C117131	170000	+	1	OTHER	.	170000	NA	NA	NA	NA	NA	NA	NA	NA	NA	NA	NA	NA	NA	NA	NA	NA	NA	NA	NA	NA	NA	NA	NA	NA	NA	NA	NA	NA	NA	NA	NA	NA	NA	NA	NA	NA
chr7	56493173	56493260	chr7_256	chr7	56493198	56493226	C118023	440000	+	1	OTHER	.	NA	NA	NA	NA	NA	NA	NA	NA	NA	NA	NA	NA	NA	NA	NA	NA	NA	NA	NA	NA	NA	NA	NA	NA	NA	NA	NA	NA	NA	NA	NA	NA	NA	NA	NA	NA	NA
chr7	1916845	1916935	chr7_29	chr7	1916834	1916853	C257010	326478	-	1	OTHER	.	NA	NA	NA	NA	NA	NA	NA	NA	NA	NA	NA	NA	NA	NA	NA	NA	NA	NA	NA	NA	NA	NA	NA	NA	NA	NA	NA	NA	NA	NA	NA	NA	326478	NA	NA	NA	NA
chr7	73005730	73005826	chr7_326	chr7	73005807	73005832	C260148	279000	-	1	OTHER	.	NA	NA	NA	NA	NA	NA	NA	NA	NA	NA	NA	NA	NA	NA	NA	NA	NA	NA	NA	NA	NA	NA	NA	NA	NA	NA	NA	NA	NA	NA	NA	NA	NA	NA	NA	NA	NA
chr8	28752896	28752968	chr8_166	chr8	28752874	28752904	C124483	200000	+	1	OTHER	.	NA	NA	NA	NA	NA	NA	NA	NA	NA	NA	NA	NA	NA	NA	NA	NA	NA	NA	NA	NA	NA	NA	NA	NA	NA	NA	NA	NA	NA	NA	NA	NA	NA	NA	NA	NA	NA
chr8	47940087	47940195	chr8_250	chr8	47940094	47940110	C266249	140476	-	1	OTHER	.	NA	NA	NA	NA	NA	NA	NA	NA	NA	NA	NA	NA	NA	NA	NA	NA	NA	NA	NA	NA	NA	NA	NA	NA	NA	NA	NA	NA	NA	NA	NA	NA	NA	NA	NA	NA	NA
chr8	2702366	2702520	chr8_40	chr8	2702494	2702509	C264212	558381	-	6	OTHER	.	NA	NA	106204	NA	NA	NA	NA	NA	NA	NA	NA	NA	NA	NA	NA	NA	NA	NA	NA	1865850	NA	NA	NA	NA	NA	NA	NA	NA	NA	NA	NA	NA	NA	NA	467875	190259	NA
chr8	100970382	100970529	chr8_462	chr8	100970461	100970479	C268076	348722	-	1	OTHER	.	NA	NA	NA	NA	NA	NA	NA	NA	NA	NA	NA	NA	348722	NA	NA	NA	NA	NA	NA	NA	NA	NA	NA	NA	NA	NA	NA	NA	NA	NA	NA	NA	NA	NA	NA	NA	NA
chr8	121666652	121666779	chr8_543	chr8	121666667	121666693	C268751	210270	-	1	OTHER	.	NA	NA	NA	NA	NA	NA	NA	NA	NA	NA	NA	NA	NA	NA	NA	NA	NA	NA	NA	NA	NA	NA	NA	NA	NA	NA	NA	NA	NA	NA	NA	NA	NA	NA	NA	NA	NA
chr8	4882379	4882469	chr8_57	chr8	4882418	4882433	C264298	104778	-	1	OTHER	.	NA	NA	NA	NA	NA	NA	NA	NA	NA	NA	NA	NA	NA	NA	NA	NA	NA	NA	NA	NA	NA	NA	NA	NA	NA	NA	NA	NA	NA	NA	NA	NA	NA	NA	NA	NA	NA
chr8	139934199	139934289	chr8_618	chr8	139934262	139934279	C269689	1202344	-	7	OTHER	.	NA	NA	NA	NA	NA	NA	NA	831364	NA	NA	NA	NA	2992890	NA	3120390	377448	NA	NA	NA	478095	NA	NA	NA	140281	NA	NA	NA	NA	NA	NA	NA	NA	NA	NA	NA	475938	NA
chr8	142416736	142416841	chr8_651	chr8	142416793	142416808	C128829	132802	+	1	OTHER	.	NA	NA	NA	NA	NA	NA	NA	NA	NA	NA	NA	NA	NA	NA	NA	NA	NA	NA	NA	NA	NA	NA	NA	NA	NA	NA	NA	NA	NA	NA	NA	NA	NA	132802	NA	NA	NA
chr8	142750903	142751037	chr8_655	chr8	142751007	142751021	C269975	128619	-	1	OTHER	.	NA	NA	NA	NA	NA	NA	NA	128619	NA	NA	NA	NA	NA	NA	NA	NA	NA	NA	NA	NA	NA	NA	NA	NA	NA	NA	NA	NA	NA	NA	NA	NA	NA	NA	NA	NA	NA
chr9	6618719	6618815	chr9_19	chr9	6618791	6618807	C129746	224547	+	2	OTHER	.	NA	NA	NA	NA	NA	NA	NA	NA	NA	NA	NA	NA	NA	NA	NA	NA	NA	NA	NA	NA	NA	NA	NA	NA	NA	NA	NA	NA	NA	NA	NA	NA	NA	NA	161994	NA	NA
chr9	92262837	92262936	chr9_266	chr9	92262890	92262904	C132852	937333	+	1	OTHER	.	NA	NA	NA	NA	NA	NA	NA	NA	NA	NA	NA	NA	NA	NA	NA	NA	NA	NA	NA	NA	NA	NA	NA	NA	NA	937333	NA	NA	NA	NA	NA	NA	NA	NA	NA	NA	NA
chr9	97221484	97221570	chr9_289	chr9	97221550	97221566	C274296	190745	-	3	OTHER	.	NA	NA	NA	NA	NA	NA	NA	NA	NA	NA	NA	NA	204275	NA	NA	NA	NA	NA	NA	152923	NA	NA	NA	NA	NA	NA	NA	NA	NA	NA	NA	NA	NA	NA	NA	NA	215038
chr9	137170870	137170970	chr9_455	chr9	137170952	137170976	C276637	110000	-	1	OTHER	.	NA	NA	NA	NA	NA	NA	NA	NA	NA	NA	NA	NA	NA	NA	NA	NA	NA	NA	NA	NA	NA	NA	NA	NA	NA	NA	NA	NA	NA	NA	NA	NA	NA	NA	NA	NA	NA
chr9	15862156	15862222	chr9_54	chr9	15862172	15862190	C130039	101258	+	1	OTHER	.	NA	NA	NA	NA	NA	NA	NA	NA	NA	NA	NA	NA	101258	NA	NA	NA	NA	NA	NA	NA	NA	NA	NA	NA	NA	NA	NA	NA	NA	NA	NA	NA	NA	NA	NA	NA	NA
chrX	50631779	50631858	chrX_180	chrX	50631815	50631831	C138122	474408	+	9	OTHER	.	NA	NA	NA	234385	NA	NA	NA	NA	NA	NA	256528	NA	421517	NA	NA	NA	NA	NA	147081	NA	NA	NA	NA	NA	NA	NA	NA	NA	241920	1326090	208140	NA	NA	NA	NA	686880	NA
chrX	50631779	50631858	chrX_180	chrX	50631819	50631831	C138123	516964	+	1	OTHER	.	NA	NA	NA	NA	NA	NA	NA	NA	NA	NA	NA	NA	NA	NA	NA	NA	NA	NA	NA	516964	NA	NA	NA	NA	NA	NA	NA	NA	NA	NA	NA	NA	NA	NA	NA	NA	NA
chrX	53142729	53142837	chrX_190	chrX	53142785	53142810	C138223	190000	+	1	OTHER	.	NA	NA	NA	NA	NA	NA	NA	NA	NA	NA	NA	NA	NA	NA	NA	NA	NA	NA	NA	NA	NA	NA	NA	NA	NA	NA	NA	NA	NA	NA	NA	NA	NA	NA	NA	NA	NA
chrX	53142729	53142837	chrX_190	chrX	53142743	53142769	C138222	7400000	+	1	OTHER	.	NA	NA	NA	NA	NA	NA	NA	NA	NA	NA	NA	NA	NA	NA	NA	NA	NA	NA	NA	NA	NA	NA	NA	NA	NA	NA	NA	NA	NA	NA	NA	NA	NA	NA	NA	NA	NA
chrX	53142729	53142837	chrX_190	chrX	53142824	53142850	C138224	983330	+	1	OTHER	.	NA	NA	NA	NA	NA	NA	NA	NA	NA	NA	NA	NA	NA	NA	NA	NA	NA	NA	NA	NA	NA	NA	NA	NA	NA	NA	NA	NA	NA	NA	NA	NA	NA	NA	NA	NA	NA
chrX	83735087	83735186	chrX_286	chrX	83735081	83735096	C279880	150095	-	1	OTHER	.	NA	NA	NA	NA	NA	NA	NA	NA	NA	NA	NA	NA	NA	NA	NA	NA	150095	NA	NA	NA	NA	NA	NA	NA	NA	NA	NA	NA	NA	NA	NA	NA	NA	NA	NA	NA	NA
chrX	129228865	129229009	chrX_460	chrX	129228925	129228944	C281116	156167	-	1	OTHER	.	NA	NA	NA	NA	NA	NA	NA	NA	NA	NA	NA	NA	NA	NA	NA	NA	156167	NA	NA	NA	NA	NA	NA	NA	NA	NA	NA	NA	NA	NA	NA	NA	NA	NA	NA	NA	NA
chrX	132257385	132257483	chrX_471	chrX	132257470	132257487	C281214	288750	-	2	OTHER	.	NA	NA	NA	NA	NA	NA	NA	NA	NA	NA	NA	NA	469167	NA	NA	108333	NA	NA	NA	NA	NA	NA	NA	NA	NA	NA	NA	NA	NA	NA	NA	NA	NA	NA	NA	NA	NA
chrY	12722576	12722664	chrY_72	chrY	12722601	12722616	C141663	106159	+	1	OTHER	.	NA	NA	NA	NA	NA	NA	NA	NA	NA	NA	NA	NA	NA	NA	NA	NA	NA	NA	NA	NA	NA	NA	NA	NA	NA	NA	NA	NA	NA	NA	NA	NA	NA	NA	NA	NA	NA
hCRISPR positions and ID				Hg38 DASHR1 annotated RPM reads
#chr	chrStart	chrEnd	CRISPR_ID	#chr	chrStart	chrEnd	anchorID	score	strand	presentInCnt	rnaClass	rnaID	adipose1_GSE45159	bcellgerminalcenter1_GSE22898	bcellmemory1_GSE22898	bcellnaive1_GSE22898	bcellplasma1_GSE22898	bladder1_GSE31616	brainog1_SRA012516	brainpfc1_GSE43335	brainpfc2_GSE48552	braintgm1_GSE46131	breast1_GSE39162	cd4plustcell1_GSE59944	colon1_GSE46622	colon2_GSE43550	colonascendens1_GSE46622	colonrectum1_GSE46622	heart1_ERP000773	heart2_SRA012516	kidney1_ERP000773	kidney2_GSE24457	liver1_ERP000773	liver2_SRA012516	liver3_GSE21279	lung1_GSE33858	lung2_SRA012516	monocytemacrophage1_GSE59944	muscle1_SRA012516	pancreas1_SRA012516	pancreaticbetacell1_GSE47720	pancreaticislet1_GSE47720	peripheralbmc1_GSE19812	peripheralbmc2_GSE37710	plasma1_GSE52981	serum1_GSE53439	serum2_GSE34891	skin1_GSE31037	skin2_GSE53600
chr1	72984514	72984602	chr1_337	chr1	72984503	72984519	C146383	0.8813	-	2	OTHER	.	NA	NA	NA	NA	NA	NA	NA	NA	NA	NA	NA	NA	0.4774	NA	12852	NA	NA	NA	NA	NA	NA	NA	NA	NA	NA	NA	NA	NA	NA	NA	NA	NA	NA	NA	NA	NA	NA
chr1	115383138	115383240	chr1_510	chr1	115383218	115383234	C5752	0.2656	+	1	OTHER	.	NA	NA	NA	NA	NA	NA	NA	NA	NA	NA	NA	NA	NA	NA	NA	NA	NA	NA	NA	0.2656	NA	NA	NA	NA	NA	NA	NA	NA	NA	NA	NA	NA	NA	NA	NA	NA	NA
chr1	193425167	193425254	chr1_710	chr1	193425180	193425198	C150718	0.2269	-	1	OTHER	.	NA	NA	NA	NA	NA	NA	NA	NA	NA	NA	NA	NA	0.2269	NA	NA	NA	NA	NA	NA	NA	NA	NA	NA	NA	NA	NA	NA	NA	NA	NA	NA	NA	NA	NA	NA	NA	NA
chr1	237229489	237229609	chr1_881	chr1	237229583	237229598	C10617	27202	+	24	OTHER	.	27382	NA	NA	NA	NA	30040	NA	41591	0.6018	NA	11656	19172	14855	0.7398	39393	0.9049	0.6559	NA	52054	70182	NA	NA	46536	13580	NA	NA	NA	NA	86106	17209	61988	35924	22689	NA	NA	13714	15573
chr10	42475576	42475674	chr10_212	chr10	42475564	42475591	C12734	0.1890	+	1	OTHER	.	NA	NA	NA	NA	NA	NA	NA	NA	NA	NA	NA	NA	NA	NA	NA	NA	NA	NA	NA	NA	NA	NA	NA	NA	NA	NA	NA	NA	NA	NA	NA	NA	NA	NA	NA	NA	NA
chr10	51065522	51065590	chr10_249	chr10	51065575	51065594	C13341	0.2029	+	2	OTHER	.	0.2217	NA	NA	NA	NA	NA	NA	NA	NA	NA	NA	NA	NA	NA	NA	NA	NA	NA	NA	NA	NA	NA	NA	0.1841	NA	NA	NA	NA	NA	NA	NA	NA	NA	NA	NA	NA	NA
chr10	51804835	51804911	chr10_253	chr10	51804837	51804855	C155432	0.1811	-	1	OTHER	.	NA	NA	NA	NA	NA	NA	NA	NA	NA	NA	NA	NA	0.1811	NA	NA	NA	NA	NA	NA	NA	NA	NA	NA	NA	NA	NA	NA	NA	NA	NA	NA	NA	NA	NA	NA	NA	NA
chr10	72326907	72327011	chr10_333	chr10	72326925	72326954	C14144	0.4961	+	1	OTHER	.	NA	NA	NA	NA	NA	NA	NA	NA	NA	NA	NA	NA	NA	NA	NA	NA	NA	NA	NA	NA	NA	NA	NA	NA	NA	NA	NA	NA	NA	NA	NA	NA	NA	NA	NA	NA	NA
chr10	105044314	105044393	chr10_446	chr10	105044367	105044381	C158001	136856	-	1	OTHER	.	NA	NA	NA	NA	NA	NA	NA	NA	NA	NA	NA	NA	NA	NA	NA	NA	NA	NA	NA	NA	NA	NA	NA	NA	NA	NA	NA	NA	NA	NA	NA	NA	NA	NA	NA	NA	NA
chr10	119042038	119042633	chr10_499	chr10	119042437	119042462	C158555	32107	-	1	OTHER	.	NA	NA	NA	NA	NA	NA	NA	NA	NA	NA	NA	NA	NA	NA	NA	NA	NA	NA	NA	NA	NA	NA	NA	NA	NA	NA	NA	NA	NA	NA	NA	NA	NA	NA	NA	NA	NA
chr10	131976596	131976684	chr10_569	chr10	131976652	131976667	C159173	0.4928	-	2	OTHER	.	NA	NA	NA	NA	NA	NA	NA	NA	NA	NA	NA	NA	0.2556	NA	0.7299	NA	NA	NA	NA	NA	NA	NA	NA	NA	NA	NA	NA	NA	NA	NA	NA	NA	NA	NA	NA	NA	NA
chr11	55982661	55982766	chr11_213	chr11	55982689	55982718	C162244	0.3662	-	1	OTHER	.	NA	NA	NA	NA	NA	NA	NA	NA	NA	NA	NA	NA	NA	NA	NA	NA	NA	NA	NA	NA	NA	NA	NA	NA	NA	NA	NA	NA	NA	NA	NA	NA	NA	NA	NA	NA	NA
chr11	60962903	60963050	chr11_239	chr11	60962952	60962967	C162457	0.7219	-	2	OTHER	.	NA	NA	NA	NA	NA	NA	NA	NA	NA	NA	NA	NA	0.2726	NA	11713	NA	NA	NA	NA	NA	NA	NA	NA	NA	NA	NA	NA	NA	NA	NA	NA	NA	NA	NA	NA	NA	NA
chr11	63761852	63761940	chr11_256	chr11	63761928	63761953	C162738	0.1654	-	1	OTHER	.	NA	NA	NA	NA	NA	NA	NA	NA	NA	NA	NA	NA	NA	NA	NA	NA	NA	NA	NA	NA	NA	NA	NA	NA	NA	NA	NA	NA	NA	NA	NA	NA	NA	NA	NA	NA	NA
chr11	115925226	115925377	chr11_479	chr11	115925266	115925281	C165250	22141	-	2	OTHER	.	NA	NA	NA	NA	NA	NA	NA	NA	NA	NA	NA	NA	11808	NA	32473	NA	NA	NA	NA	NA	NA	NA	NA	NA	NA	NA	NA	NA	NA	NA	NA	NA	NA	NA	NA	NA	NA
chr12	25164109	25164208	chr12_111	chr12	25164168	25164182	C167784	101580	-	9	OTHER	.	NA	NA	NA	NA	NA	107052	NA	NA	NA	NA	NA	NA	0.5558	0.6211	14761	NA	NA	NA	NA	94877	NA	NA	NA	NA	NA	NA	NA	NA	NA	NA	NA	NA	NA	NA	52229	0.1978	NA
chr12	42988436	42988581	chr12_177	chr12	42988449	42988464	C26175	13156	+	13	OTHER	.	0.4191	NA	NA	NA	NA	0.5339	NA	0.7967	0.8815	NA	NA	NA	19327	NA	13376	29882	NA	NA	0.9011	34546	NA	NA	NA	11260	NA	NA	NA	NA	0.9467	0.7496	NA	NA	NA	NA	NA	NA	10355
chr12	47759900	47760032	chr12_196	chr12	47759918	47759935	C26387	251431	+	31	OTHER	.	52645	1543169	897972	701689	1860653	318004	NA	25235	30629	100354	99648	28162	51980	57801	49646	29833	NA	NA	10731	677388	NA	NA	75397	93927	NA	71508	31724	NA	152289	39371	NA	NA	48355	26332	152415	172246	134650
chr12	69337569	69337663	chr12_285	chr12	69337593	69337608	C169610	0.6920	-	4	OTHER	.	NA	NA	NA	NA	NA	NA	NA	NA	NA	NA	NA	NA	0.2371	NA	0.5040	NA	0.9810	NA	10460	NA	NA	NA	NA	NA	NA	NA	NA	NA	NA	NA	NA	NA	NA	NA	NA	NA	NA
chr12	130682160	130682242	chr12_552	chr12	130682199	130682216	C30134	0.4044	+	1	OTHER	.	NA	NA	NA	NA	NA	NA	NA	NA	NA	NA	NA	NA	NA	NA	NA	NA	NA	NA	NA	NA	NA	NA	NA	NA	NA	NA	NA	NA	NA	NA	NA	NA	NA	NA	NA	0.4044	NA
chr12	15988402	15988495	chr12_69	chr12	15988418	15988439	C167477	0.5989	-	3	OTHER	.	0.2837	NA	NA	NA	NA	NA	NA	NA	NA	NA	NA	NA	NA	NA	NA	NA	NA	NA	NA	NA	NA	NA	NA	NA	NA	NA	NA	NA	NA	NA	NA	NA	NA	NA	NA	0.1426	13703
chr12	1574350	1574457	chr12_7	chr12	1574366	1574380	C166484	0.4400	-	1	OTHER	.	NA	NA	NA	NA	NA	NA	NA	NA	NA	NA	NA	NA	NA	NA	NA	NA	NA	NA	NA	NA	NA	NA	NA	NA	NA	NA	NA	NA	NA	NA	NA	NA	NA	NA	NA	0.4400	NA
chr14	100207465	100207594	chr14_334	chr14	100207525	100207552	C180396	0.8268	-	1	OTHER	.	NA	NA	NA	NA	NA	NA	NA	NA	NA	NA	NA	NA	NA	NA	NA	NA	NA	NA	NA	NA	NA	NA	NA	NA	NA	NA	NA	NA	NA	NA	NA	NA	NA	NA	NA	NA	NA
chr14	105287227	105287327	chr14_354	chr14	105287235	105287249	C37906	0.8992	+	4	OTHER	.	NA	NA	NA	NA	NA	NA	NA	NA	NA	NA	NA	NA	NA	NA	NA	NA	NA	NA	NA	NA	NA	NA	NA	NA	NA	NA	NA	NA	13805	0.4571	NA	NA	0.7717	NA	NA	NA	0.9874
chr15	45361622	45361709	chr15_110	chr15	45361626	45361655	C182622	0.4715	-	1	OTHER	.	NA	NA	NA	NA	NA	NA	NA	0.4715	NA	NA	NA	NA	NA	NA	NA	NA	NA	NA	NA	NA	NA	NA	NA	NA	NA	NA	NA	NA	NA	NA	NA	NA	NA	NA	NA	NA	NA
chr15	51868481	51868547	chr15_132	chr15	51868537	51868552	C183100	0.7286	-	2	OTHER	.	NA	NA	NA	NA	NA	NA	NA	0.2791	11781	NA	NA	NA	NA	NA	NA	NA	NA	NA	NA	NA	NA	NA	NA	NA	NA	NA	NA	NA	NA	NA	NA	NA	NA	NA	NA	NA	NA
chr15	54135844	54135919	chr15_137	chr15	54135837	54135853	C40314	18478	+	1	OTHER	.	NA	NA	NA	NA	NA	NA	NA	NA	NA	NA	NA	NA	NA	NA	NA	NA	NA	NA	NA	18478	NA	NA	NA	NA	NA	NA	NA	NA	NA	NA	NA	NA	NA	NA	NA	NA	NA
chr15	70258220	70258333	chr15_188	chr15	70258211	70258228	C184069	91432	-	1	OTHER	.	NA	NA	NA	NA	NA	NA	NA	NA	NA	NA	NA	NA	NA	NA	NA	NA	NA	NA	NA	NA	NA	NA	NA	NA	NA	NA	NA	NA	NA	NA	NA	NA	NA	NA	NA	NA	NA
chr15	22894067	22894144	chr15_23	chr15	22894088	22894114	C181389	0.2953	-	1	OTHER	.	NA	NA	NA	NA	NA	NA	NA	NA	NA	NA	NA	NA	NA	NA	NA	NA	NA	NA	NA	NA	NA	NA	NA	NA	NA	NA	NA	NA	NA	NA	NA	NA	NA	NA	NA	NA	NA
chr15	84625042	84625164	chr15_255	chr15	84625148	84625174	C185030	0.4252	-	1	OTHER	.	NA	NA	NA	NA	NA	NA	NA	NA	NA	NA	NA	NA	NA	NA	NA	NA	NA	NA	NA	NA	NA	NA	NA	NA	NA	NA	NA	NA	NA	NA	NA	NA	NA	NA	NA	NA	NA
chr15	21439710	21439860	chr15_8	chr15	21439714	21439742	C181233	0.2945	-	1	OTHER	.	NA	NA	NA	NA	NA	NA	NA	NA	NA	NA	NA	NA	NA	NA	NA	NA	NA	NA	NA	NA	NA	NA	NA	NA	NA	NA	NA	NA	NA	NA	NA	NA	NA	NA	NA	NA	NA
chr15	41893859	41893967	chr15_97	chr15	41893911	41893925	C182385	14712	-	1	OTHER	.	NA	NA	NA	NA	NA	NA	NA	NA	NA	NA	NA	NA	NA	NA	NA	NA	NA	NA	NA	NA	NA	NA	NA	NA	NA	NA	NA	NA	NA	NA	NA	NA	14712	NA	NA	NA	NA
chr16	19555339	19555649	chr16_106	chr16	19555604	19555620	C45764	0.0999	+	1	OTHER	.	NA	NA	NA	NA	NA	NA	NA	NA	NA	NA	NA	NA	NA	NA	NA	NA	NA	NA	NA	NA	NA	NA	NA	NA	NA	NA	NA	NA	NA	NA	NA	NA	NA	NA	NA	0.0999	NA
chr16	19555339	19555649	chr16_106	chr16	19555391	19555417	C188345	0.3071	-	1	OTHER	.	NA	NA	NA	NA	NA	NA	NA	NA	NA	NA	NA	NA	NA	NA	NA	NA	NA	NA	NA	NA	NA	NA	NA	NA	NA	NA	NA	NA	NA	NA	NA	NA	NA	NA	NA	NA	NA
chr16	21541200	21541368	chr16_118	chr16	21541297	21541311	C188526	13051	-	1	OTHER	.	NA	NA	NA	NA	NA	NA	NA	NA	NA	NA	NA	NA	NA	NA	NA	NA	NA	NA	NA	NA	NA	NA	NA	NA	NA	NA	NA	NA	NA	NA	NA	NA	13051	NA	NA	NA	NA
chr16	775094	775172	chr16_12	chr16	775139	775156	C187149	22734	-	1	OTHER	.	NA	NA	NA	NA	NA	NA	NA	NA	NA	NA	NA	NA	NA	NA	NA	NA	NA	NA	NA	NA	NA	NA	NA	NA	NA	NA	NA	NA	NA	NA	NA	NA	NA	NA	NA	NA	NA
chr16	986401	986480	chr16_16	chr16	986475	986494	C44378	0.4036	+	1	OTHER	.	NA	NA	NA	NA	NA	NA	NA	NA	0.4036	NA	NA	NA	NA	NA	NA	NA	NA	NA	NA	NA	NA	NA	NA	NA	NA	NA	NA	NA	NA	NA	NA	NA	NA	NA	NA	NA	NA
chr16	67029075	67029218	chr16_251	chr16	67029063	67029083	C190657	0.3259	-	1	OTHER	.	NA	NA	NA	NA	NA	NA	NA	NA	NA	NA	NA	NA	NA	NA	NA	NA	NA	NA	NA	NA	NA	NA	NA	NA	NA	NA	NA	NA	NA	NA	NA	NA	NA	NA	NA	0.3259	NA
chr16	2270790	2270901	chr16_27	chr16	2270833	2270854	C44587	0.8198	+	4	OTHER	.	0.9109	NA	NA	NA	NA	NA	NA	NA	0.7861	NA	NA	NA	NA	NA	NA	NA	NA	NA	NA	NA	NA	NA	NA	NA	NA	NA	NA	NA	NA	0.2021	NA	NA	NA	NA	13803	NA	NA
chr16	74377699	74377910	chr16_278	chr16	74377711	74377736	C191294	48012	-	1	OTHER	.	NA	NA	NA	NA	NA	NA	NA	NA	NA	NA	NA	NA	NA	NA	NA	NA	NA	NA	NA	NA	NA	NA	NA	NA	NA	NA	NA	NA	NA	NA	NA	NA	NA	NA	NA	NA	NA
chr16	322220	322295	chr16_3	chr16	322263	322278	C44239	0.7973	+	1	OTHER	.	NA	NA	NA	NA	NA	NA	NA	0.7973	NA	NA	NA	NA	NA	NA	NA	NA	NA	NA	NA	NA	NA	NA	NA	NA	NA	NA	NA	NA	NA	NA	NA	NA	NA	NA	NA	NA	NA
chr16	89371663	89371763	chr16_371	chr16	89371753	89371767	C49705	57287	+	1	OTHER	.	NA	NA	57287	NA	NA	NA	NA	NA	NA	NA	NA	NA	NA	NA	NA	NA	NA	NA	NA	NA	NA	NA	NA	NA	NA	NA	NA	NA	NA	NA	NA	NA	NA	NA	NA	NA	NA
chr16	89383627	89383724	chr16_373	chr16	89383658	89383674	C192275	0.0395	-	1	OTHER	.	NA	NA	NA	NA	NA	NA	NA	NA	NA	NA	NA	NA	NA	NA	NA	NA	NA	NA	NA	NA	NA	NA	NA	NA	NA	NA	NA	NA	NA	NA	NA	NA	NA	NA	NA	NA	NA
chr17	29056428	29056533	chr17_124	chr17	29056422	29056436	C52297	48820	+	2	OTHER	.	NA	NA	NA	NA	NA	NA	NA	NA	NA	95909	NA	NA	NA	NA	NA	NA	NA	NA	NA	NA	NA	NA	NA	NA	NA	NA	NA	NA	NA	NA	NA	NA	NA	NA	NA	0.1731	NA
chr17	3564514	3564612	chr17_40	chr17	3564551	3564580	C50302	14250	+	2	OTHER	.	NA	NA	NA	NA	NA	NA	NA	NA	NA	NA	NA	NA	NA	NA	NA	NA	NA	NA	NA	NA	NA	NA	NA	NA	NA	NA	NA	NA	NA	NA	NA	NA	NA	NA	NA	NA	NA
chr17	7641981	7642120	chr17_54	chr17	7642027	7642056	C50729	0.5618	+	1	OTHER	.	NA	NA	NA	NA	NA	NA	NA	NA	NA	NA	NA	NA	NA	NA	NA	NA	NA	NA	NA	NA	NA	NA	NA	NA	NA	NA	NA	NA	NA	NA	NA	NA	NA	NA	NA	NA	NA
chr17	7884820	7884921	chr17_57	chr17	7884888	7884903	C50749	0.9788	+	2	OTHER	.	NA	NA	NA	NA	NA	NA	NA	NA	NA	NA	NA	NA	0.6597	NA	12980	NA	NA	NA	NA	NA	NA	NA	NA	NA	NA	NA	NA	NA	NA	NA	NA	NA	NA	NA	NA	NA	NA
chr17	7884820	7884921	chr17_57	chr17	7884896	7884922	C50750	41047	+	1	OTHER	.	NA	NA	NA	NA	NA	NA	NA	NA	NA	NA	NA	NA	NA	NA	NA	NA	NA	NA	NA	NA	NA	NA	NA	NA	NA	NA	NA	NA	NA	NA	NA	NA	NA	NA	NA	NA	NA
chr17	14092818	14092916	chr17_78	chr17	14092859	14092876	C193635	0.3221	-	2	OTHER	.	NA	NA	NA	NA	NA	NA	NA	NA	NA	NA	NA	NA	0.1434	NA	0.5007	NA	NA	NA	NA	NA	NA	NA	NA	NA	NA	NA	NA	NA	NA	NA	NA	NA	NA	NA	NA	NA	NA
chr17	17206465	17206571	chr17_87	chr17	17206536	17206552	C193828	11766	-	1	OTHER	.	NA	NA	NA	NA	NA	NA	NA	NA	NA	NA	NA	NA	NA	NA	NA	NA	NA	NA	NA	NA	11766	NA	NA	NA	NA	NA	NA	NA	NA	NA	NA	NA	NA	NA	NA	NA	NA
chr17	512715	512840	chr17_9	chr17	512740	512765	C192612	0.1772	-	1	OTHER	.	NA	NA	NA	NA	NA	NA	NA	NA	NA	NA	NA	NA	NA	NA	NA	NA	NA	NA	NA	NA	NA	NA	NA	NA	NA	NA	NA	NA	NA	NA	NA	NA	NA	NA	NA	NA	NA
chr18	78797037	78797142	chr18_290	chr18	78797125	78797150	C59439	0.2126	+	1	OTHER	.	NA	NA	NA	NA	NA	NA	NA	NA	NA	NA	NA	NA	NA	NA	NA	NA	NA	NA	NA	NA	NA	NA	NA	NA	NA	NA	NA	NA	NA	NA	NA	NA	NA	NA	NA	NA	NA
chr19	44106923	44107452	chr19_232	chr19	44107400	44107425	C205333	0.1181	-	1	OTHER	.	NA	NA	NA	NA	NA	NA	NA	NA	NA	NA	NA	NA	NA	NA	NA	NA	NA	NA	NA	NA	NA	NA	NA	NA	NA	NA	NA	NA	NA	NA	NA	NA	NA	NA	NA	NA	NA
chr19	44106923	44107452	chr19_232	chr19	44107195	44107223	C62723	0.6490	+	1	OTHER	.	NA	NA	NA	NA	NA	NA	NA	NA	NA	NA	NA	NA	NA	NA	NA	NA	NA	NA	NA	NA	NA	NA	NA	NA	NA	NA	NA	NA	NA	NA	NA	NA	NA	NA	NA	NA	NA
chr19	44107595	44107871	chr19_233	chr19	44107785	44107810	C62724	0.3780	+	1	OTHER	.	NA	NA	NA	NA	NA	NA	NA	NA	NA	NA	NA	NA	NA	NA	NA	NA	NA	NA	NA	NA	NA	NA	NA	NA	NA	NA	NA	NA	NA	NA	NA	NA	NA	NA	NA	NA	NA
chr19	44107595	44107871	chr19_233	chr19	44107824	44107852	C62725	0.3189	+	1	OTHER	.	NA	NA	NA	NA	NA	NA	NA	NA	NA	NA	NA	NA	NA	NA	NA	NA	NA	NA	NA	NA	NA	NA	NA	NA	NA	NA	NA	NA	NA	NA	NA	NA	NA	NA	NA	NA	NA
chr19	48195522	48196126	chr19_251	chr19	48195824	48195843	C63054	120915	+	1	OTHER	.	NA	NA	NA	NA	NA	NA	NA	NA	NA	NA	NA	NA	NA	NA	NA	NA	NA	NA	NA	NA	NA	NA	NA	NA	NA	NA	NA	NA	NA	NA	NA	NA	NA	NA	NA	NA	NA
chr19	48195522	48196126	chr19_251	chr19	48195661	48195682	C63053	560142	+	1	OTHER	.	NA	NA	NA	NA	NA	NA	NA	NA	NA	NA	NA	NA	NA	NA	NA	NA	NA	NA	NA	NA	NA	NA	NA	NA	NA	NA	NA	NA	NA	NA	NA	NA	NA	NA	NA	NA	NA
chr19	48195522	48196126	chr19_251	chr19	48196118	48196143	C63055	142952	+	1	OTHER	.	NA	NA	NA	NA	NA	NA	NA	NA	NA	NA	NA	NA	NA	NA	NA	NA	NA	NA	NA	NA	NA	NA	NA	NA	NA	NA	NA	NA	NA	NA	NA	NA	NA	NA	NA	NA	NA
chr19	52065231	52066869	chr19_272	chr19	52065306	52065333	C205964	0.4370	-	1	OTHER	.	NA	NA	NA	NA	NA	NA	NA	NA	NA	NA	NA	NA	NA	NA	NA	NA	NA	NA	NA	NA	NA	NA	NA	NA	NA	NA	NA	NA	NA	NA	NA	NA	NA	NA	NA	NA	NA
chr19	52065231	52066869	chr19_272	chr19	52065635	52065650	C63407	0.8862	+	3	OTHER	.	NA	NA	NA	NA	NA	NA	NA	NA	NA	17095	NA	NA	NA	NA	NA	NA	NA	NA	NA	0.3911	NA	NA	NA	NA	NA	NA	NA	NA	NA	NA	NA	NA	NA	NA	NA	NA	0.5579
chr19	52065231	52066869	chr19_272	chr19	52066030	52066045	C63408	0.6418	+	2	OTHER	.	NA	NA	NA	NA	NA	NA	NA	NA	NA	NA	NA	NA	0.4573	NA	0.8263	NA	NA	NA	NA	NA	NA	NA	NA	NA	NA	NA	NA	NA	NA	NA	NA	NA	NA	NA	NA	NA	NA
chr19	3653225	3653300	chr19_43	chr19	3653266	3653281	C202716	0.2372	-	2	OTHER	.	NA	NA	NA	NA	NA	NA	NA	NA	NA	NA	NA	NA	NA	NA	NA	NA	NA	NA	NA	NA	NA	NA	NA	0.2236	NA	NA	NA	NA	NA	NA	NA	NA	NA	NA	NA	0.2508	NA
chr19	9381157	9381855	chr19_74	chr19	9381350	9381376	C60510	0.9752	+	1	OTHER	.	NA	NA	NA	NA	NA	NA	NA	NA	NA	NA	NA	NA	NA	NA	NA	NA	NA	NA	NA	NA	NA	NA	NA	NA	NA	NA	NA	NA	NA	NA	NA	NA	NA	NA	NA	NA	NA
chr2	80925648	80925717	chr2_329	chr2	80925707	80925722	C67664	0.3736	+	2	OTHER	.	NA	NA	NA	NA	NA	NA	NA	NA	NA	NA	NA	NA	0.2277	NA	NA	NA	NA	NA	0.5196	NA	NA	NA	NA	NA	NA	NA	NA	NA	NA	NA	NA	NA	NA	NA	NA	NA	NA
chr2	100721063	100721142	chr2_388	chr2	100721125	100721144	C211251	0.1463	-	1	OTHER	.	NA	NA	NA	NA	NA	NA	NA	NA	NA	NA	NA	NA	0.1463	NA	NA	NA	NA	NA	NA	NA	NA	NA	NA	NA	NA	NA	NA	NA	NA	NA	NA	NA	NA	NA	NA	NA	NA
chr2	106733878	106733957	chr2_398	chr2	106733945	106733970	C68777	0.1417	+	1	OTHER	.	NA	NA	NA	NA	NA	NA	NA	NA	NA	NA	NA	NA	NA	NA	NA	NA	NA	NA	NA	NA	NA	NA	NA	NA	NA	NA	NA	NA	NA	NA	NA	NA	NA	NA	NA	NA	NA
chr2	110115508	110115665	chr2_416	chr2	110115631	110115645	C69126	0.1987	+	1	OTHER	.	NA	NA	NA	NA	NA	NA	NA	NA	NA	NA	NA	NA	NA	NA	NA	NA	NA	NA	NA	NA	NA	NA	NA	NA	NA	NA	NA	NA	NA	NA	NA	NA	NA	NA	NA	0.1987	NA
chr2	110115508	110115665	chr2_416	chr2	110115526	110115540	C69125	0.2055	+	1	OTHER	.	NA	NA	NA	NA	NA	NA	NA	NA	NA	NA	NA	NA	NA	NA	NA	NA	NA	NA	NA	NA	NA	NA	NA	NA	NA	NA	NA	NA	NA	NA	NA	NA	NA	NA	NA	0.2055	NA
chr2	128504071	128504182	chr2_480	chr2	128504097	128504113	C70164	128189	+	2	OTHER	.	NA	NA	NA	NA	NA	NA	NA	NA	NA	NA	NA	NA	NA	NA	NA	NA	NA	NA	NA	NA	202251	54126	NA	NA	NA	NA	NA	NA	NA	NA	NA	NA	NA	NA	NA	NA	NA
chr2	130611618	130611774	chr2_488	chr2	130611690	130611718	C70338	0.3053	+	1	OTHER	.	NA	NA	NA	NA	NA	NA	NA	NA	NA	NA	NA	NA	NA	NA	NA	NA	NA	NA	NA	NA	NA	NA	NA	NA	NA	NA	NA	NA	NA	NA	NA	NA	NA	NA	NA	NA	NA
chr2	8894871	8895004	chr2_69	chr2	8894928	8894956	C207322	0.4986	-	1	OTHER	.	NA	NA	NA	NA	NA	NA	NA	NA	NA	NA	NA	NA	NA	NA	NA	NA	NA	NA	NA	NA	NA	NA	NA	NA	NA	NA	NA	NA	NA	NA	NA	NA	NA	NA	NA	NA	NA
chr2	206296748	206296878	chr2_761	chr2	206296823	206296838	C215808	54185	-	3	OTHER	.	NA	NA	NA	NA	NA	NA	NA	NA	NA	NA	137951	NA	NA	NA	NA	NA	NA	NA	NA	0.2133	NA	NA	NA	NA	NA	22472	NA	NA	NA	NA	NA	NA	NA	NA	NA	NA	NA
chr2	206296748	206296878	chr2_761	chr2	206296813	206296829	C215805	10252	-	1	OTHER	.	NA	NA	NA	NA	NA	NA	NA	10252	NA	NA	NA	NA	NA	NA	NA	NA	NA	NA	NA	NA	NA	NA	NA	NA	NA	NA	NA	NA	NA	NA	NA	NA	NA	NA	NA	NA	NA
chr2	206296748	206296878	chr2_761	chr2	206296813	206296838	C215806	0.6926	-	1	OTHER	.	NA	NA	NA	NA	NA	NA	NA	NA	NA	NA	NA	NA	NA	NA	NA	NA	NA	NA	NA	NA	NA	NA	NA	NA	NA	NA	NA	NA	NA	NA	NA	NA	NA	NA	NA	0.6926	NA
chr2	206296748	206296878	chr2_761	chr2	206296823	206296829	C215807	36610	-	1	OTHER	.	NA	NA	NA	NA	NA	NA	NA	NA	NA	NA	NA	NA	NA	NA	NA	NA	NA	NA	NA	NA	NA	NA	NA	NA	NA	NA	NA	NA	NA	NA	NA	NA	NA	NA	NA	NA	NA
chr20	46872759	46872866	chr20_180	chr20	46872822	46872837	C77463	0.0634	+	1	OTHER	.	NA	NA	NA	NA	NA	NA	NA	NA	NA	NA	NA	NA	NA	NA	NA	NA	NA	NA	NA	NA	NA	NA	NA	NA	NA	NA	NA	NA	NA	NA	NA	NA	NA	NA	NA	0.0634	NA
chr20	60620104	60620186	chr20_238	chr20	60620176	60620192	C220475	0.1377	-	1	OTHER	.	NA	NA	NA	NA	NA	NA	NA	NA	NA	NA	NA	NA	0.1377	NA	NA	NA	NA	NA	NA	NA	NA	NA	NA	NA	NA	NA	NA	NA	NA	NA	NA	NA	NA	NA	NA	NA	NA
chr20	61933636	61933747	chr20_251	chr20	61933669	61933683	C220548	0.2042	-	1	OTHER	.	NA	NA	NA	NA	NA	NA	NA	NA	NA	NA	NA	NA	NA	NA	NA	NA	NA	NA	NA	0.2042	NA	NA	NA	NA	NA	NA	NA	NA	NA	NA	NA	NA	NA	NA	NA	NA	NA
chr20	62283103	62283201	chr20_255	chr20	62283160	62283176	C220601	0.7204	-	1	OTHER	.	NA	NA	NA	NA	NA	NA	NA	NA	NA	NA	NA	NA	NA	NA	NA	NA	NA	NA	NA	0.7204	NA	NA	NA	NA	NA	NA	NA	NA	NA	NA	NA	NA	NA	NA	NA	NA	NA
chr20	62716508	62716615	chr20_262	chr20	62716551	62716566	C220637	10000	-	2	OTHER	.	NA	NA	NA	NA	NA	NA	NA	NA	NA	NA	NA	NA	0.5458	NA	14543	NA	NA	NA	NA	NA	NA	NA	NA	NA	NA	NA	NA	NA	NA	NA	NA	NA	NA	NA	NA	NA	NA
chr20	62947093	62947209	chr20_266	chr20	62947203	62947224	C78343	0.0907	+	1	OTHER	.	NA	NA	NA	NA	NA	NA	NA	NA	NA	NA	NA	NA	NA	NA	NA	NA	NA	NA	NA	NA	NA	NA	NA	0.0907	NA	NA	NA	NA	NA	NA	NA	NA	NA	NA	NA	NA	NA
chr20	63773592	63773735	chr20_285	chr20	63773710	63773725	C78437	0.0733	+	1	OTHER	.	NA	NA	NA	NA	NA	NA	NA	NA	NA	NA	NA	NA	NA	NA	NA	NA	NA	NA	NA	NA	NA	NA	NA	NA	NA	NA	NA	NA	NA	NA	NA	NA	NA	NA	NA	0.0733	NA
chr20	25285431	25285522	chr20_93	chr20	25285474	25285501	C218589	44293	-	1	OTHER	.	NA	NA	NA	NA	NA	NA	NA	NA	NA	NA	NA	NA	NA	NA	NA	NA	NA	NA	NA	NA	NA	NA	NA	NA	NA	NA	NA	NA	NA	NA	NA	NA	NA	NA	NA	NA	NA
chr21	43826520	43826615	chr21_172	chr21	43826566	43826596	C80250	0.5906	+	1	OTHER	.	NA	NA	NA	NA	NA	NA	NA	NA	NA	NA	NA	NA	NA	NA	NA	NA	NA	NA	NA	NA	NA	NA	NA	NA	NA	NA	NA	NA	NA	NA	NA	NA	NA	NA	NA	NA	NA
chr21	44294079	44294307	chr21_179	chr21	44294081	44294099	C222390	0.7913	-	1	OTHER	.	NA	NA	NA	NA	NA	NA	NA	NA	NA	NA	NA	NA	NA	NA	NA	NA	NA	NA	NA	NA	0.7913	NA	NA	NA	NA	NA	NA	NA	NA	NA	NA	NA	NA	NA	NA	NA	NA
chr22	48018886	48018962	chr22_139	chr22	48018897	48018924	C83331	0.9567	+	1	OTHER	.	NA	NA	NA	NA	NA	NA	NA	NA	NA	NA	NA	NA	NA	NA	NA	NA	NA	NA	NA	NA	NA	NA	NA	NA	NA	NA	NA	NA	NA	NA	NA	NA	NA	NA	NA	NA	NA
chr22	23911297	23911413	chr22_40	chr22	23911259	23911302	C223497	18839	-	1	OTHER	.	NA	NA	NA	NA	NA	NA	NA	NA	NA	NA	NA	NA	NA	NA	NA	NA	NA	NA	NA	NA	NA	NA	NA	NA	NA	NA	NA	NA	NA	NA	NA	NA	NA	NA	NA	NA	NA
chr22	35117692	35117777	chr22_82	chr22	35117689	35117705	C224350	230247	-	3	OTHER	.	NA	NA	NA	NA	NA	NA	NA	0.8456	NA	679817	NA	NA	NA	NA	NA	NA	NA	NA	NA	NA	NA	NA	NA	NA	NA	NA	NA	NA	NA	NA	NA	NA	NA	NA	NA	0.2467	NA
chr22	37340545	37340669	chr22_90	chr22	37340608	37340636	C224484	0.6024	-	1	OTHER	.	NA	NA	NA	NA	NA	NA	NA	NA	NA	NA	NA	NA	NA	NA	NA	NA	NA	NA	NA	NA	NA	NA	NA	NA	NA	NA	NA	NA	NA	NA	NA	NA	NA	NA	NA	NA	NA
chr22	37717135	37717268	chr22_92	chr22	37717180	37717207	C224644	0.3898	-	1	OTHER	.	NA	NA	NA	NA	NA	NA	NA	NA	NA	NA	NA	NA	NA	NA	NA	NA	NA	NA	NA	NA	NA	NA	NA	NA	NA	NA	NA	NA	NA	NA	NA	NA	NA	NA	NA	NA	NA
chr3	38688592	38688684	chr3_147	chr3	38688585	38688604	C85954	76901	+	1	OTHER	.	NA	NA	NA	NA	NA	NA	NA	NA	NA	NA	NA	NA	NA	NA	NA	NA	NA	NA	NA	NA	NA	NA	NA	NA	NA	NA	NA	NA	NA	NA	76901	NA	NA	NA	NA	NA	NA
chr3	76378445	76378526	chr3_269	chr3	76378472	76378488	C87684	0.3951	+	2	OTHER	.	NA	NA	NA	NA	NA	NA	NA	NA	NA	NA	NA	NA	0.2620	NA	NA	NA	NA	NA	NA	NA	NA	NA	NA	NA	NA	NA	NA	NA	NA	NA	NA	NA	NA	NA	NA	0.5281	NA
chr3	10487931	10488533	chr3_34	chr3	10487931	10487947	C226687	96087	-	1	OTHER	.	NA	NA	NA	NA	NA	NA	NA	NA	NA	NA	NA	NA	NA	NA	NA	NA	NA	NA	NA	96087	NA	NA	NA	NA	NA	NA	NA	NA	NA	NA	NA	NA	NA	NA	NA	NA	NA
chr3	145113936	145114020	chr3_521	chr3	145113976	145113991	C232415	0.2038	-	1	OTHER	.	NA	NA	NA	NA	NA	NA	NA	NA	NA	NA	NA	NA	NA	NA	NA	NA	NA	NA	NA	NA	NA	NA	NA	0.2038	NA	NA	NA	NA	NA	NA	NA	NA	NA	NA	NA	NA	NA
chr3	196273588	196273683	chr3_769	chr3	196273613	196273638	C234249	0.2894	-	1	OTHER	.	NA	NA	NA	NA	NA	NA	NA	NA	NA	NA	NA	NA	NA	NA	NA	NA	NA	NA	NA	NA	NA	NA	NA	NA	NA	NA	NA	NA	NA	NA	NA	NA	NA	NA	NA	NA	NA
chr3	196324461	196324541	chr3_770	chr3	196324510	196324525	C234255	13893	-	1	OTHER	.	NA	NA	NA	NA	NA	NA	NA	NA	NA	NA	NA	NA	NA	NA	NA	NA	NA	NA	NA	NA	NA	NA	NA	NA	NA	NA	NA	NA	NA	NA	NA	NA	NA	NA	NA	NA	NA
chr4	1230120	1230224	chr4_19	chr4	1230212	1230227	C92504	87836	+	9	OTHER	.	NA	NA	NA	NA	NA	0.7235	NA	NA	NA	NA	NA	NA	40446	NA	98869	0.8389	NA	NA	NA	15744	NA	NA	NA	NA	NA	NA	NA	NA	NA	NA	NA	NA	NA	NA	NA	0.0657	17343
chr4	54783509	54783593	chr4_257	chr4	54783550	54783569	C236690	13816	-	9	OTHER	.	NA	NA	NA	NA	NA	0.7334	NA	31415	NA	NA	0.9282	NA	0.1671	NA	NA	NA	NA	NA	NA	10513	NA	NA	NA	0.1690	NA	NA	NA	NA	NA	NA	NA	NA	NA	NA	NA	28944	NA
chr4	54826557	54826675	chr4_258	chr4	54826570	54826586	C236695	0.3370	-	1	OTHER	.	NA	NA	NA	NA	NA	NA	NA	NA	NA	NA	NA	NA	0.3370	NA	NA	NA	NA	NA	NA	NA	NA	NA	NA	NA	NA	NA	NA	NA	NA	NA	NA	NA	NA	NA	NA	NA	NA
chr4	2834552	2834715	chr4_29	chr4	2834637	2834657	C92690	129574	+	1	OTHER	.	NA	NA	NA	NA	NA	NA	NA	NA	NA	NA	NA	NA	NA	NA	NA	NA	NA	NA	NA	NA	NA	NA	NA	NA	NA	NA	NA	NA	NA	NA	NA	NA	NA	NA	NA	NA	NA
chr4	2834552	2834715	chr4_29	chr4	2834637	2834664	C92691	0.9213	+	1	OTHER	.	NA	NA	NA	NA	NA	NA	NA	NA	NA	NA	NA	NA	NA	NA	NA	NA	NA	NA	NA	NA	NA	NA	NA	NA	NA	NA	NA	NA	NA	NA	NA	NA	NA	NA	NA	NA	NA
chr4	8457758	8457882	chr4_77	chr4	8457778	8457803	C93102	0.2599	+	1	OTHER	.	NA	NA	NA	NA	NA	NA	NA	NA	NA	NA	NA	NA	NA	NA	NA	NA	NA	NA	NA	NA	NA	NA	NA	NA	NA	NA	NA	NA	NA	NA	NA	NA	NA	NA	NA	NA	NA
chr5	33840983	33841069	chr5_201	chr5	33840971	33840989	C242533	0.1646	-	1	OTHER	.	NA	NA	NA	NA	NA	NA	NA	NA	NA	NA	NA	NA	NA	NA	NA	NA	NA	NA	NA	NA	NA	NA	NA	0.1646	NA	NA	NA	NA	NA	NA	NA	NA	NA	NA	NA	NA	NA
chr5	42467354	42467716	chr5_249	chr5	42467691	42467719	C242814	0.6890	-	1	OTHER	.	NA	NA	NA	NA	NA	NA	NA	NA	NA	NA	NA	NA	NA	NA	NA	NA	NA	NA	NA	NA	NA	NA	NA	NA	NA	NA	NA	NA	NA	NA	NA	NA	NA	NA	NA	NA	NA
chr5	42467354	42467716	chr5_249	chr5	42467400	42467426	C101210	0.1417	+	1	OTHER	.	NA	NA	NA	NA	NA	NA	NA	NA	NA	NA	NA	NA	NA	NA	NA	NA	NA	NA	NA	NA	NA	NA	NA	NA	NA	NA	NA	NA	NA	NA	NA	NA	NA	NA	NA	NA	NA
chr5	1611730	1611872	chr5_40	chr5	1611843	1611869	C241353	11950	-	1	OTHER	.	NA	NA	NA	NA	NA	NA	NA	NA	NA	NA	NA	NA	NA	NA	NA	NA	NA	NA	NA	NA	NA	NA	NA	NA	NA	NA	NA	NA	NA	NA	NA	NA	NA	NA	NA	NA	NA
chr5	1611730	1611872	chr5_40	chr5	1611753	1611779	C241352	0.6382	-	1	OTHER	.	NA	NA	NA	NA	NA	NA	NA	NA	NA	NA	NA	NA	NA	NA	NA	NA	NA	NA	NA	NA	NA	NA	NA	NA	NA	NA	NA	NA	NA	NA	NA	NA	NA	NA	NA	NA	NA
chr5	1641696	1641795	chr5_42	chr5	1641715	1641739	C99647	0.1535	+	1	OTHER	.	NA	NA	NA	NA	NA	NA	NA	NA	NA	NA	NA	NA	NA	NA	NA	NA	NA	NA	NA	NA	NA	NA	NA	NA	NA	NA	NA	NA	NA	NA	NA	NA	NA	NA	NA	NA	NA
chr5	134149038	134149145	chr5_580	chr5	134149105	134149131	C104208	0.5197	+	1	OTHER	.	NA	NA	NA	NA	NA	NA	NA	NA	NA	NA	NA	NA	NA	NA	NA	NA	NA	NA	NA	NA	NA	NA	NA	NA	NA	NA	NA	NA	NA	NA	NA	NA	NA	NA	NA	NA	NA
chr5	155678936	155679074	chr5_649	chr5	155678995	155679021	C246912	15803	-	2	OTHER	.	NA	NA	NA	NA	NA	NA	NA	NA	NA	NA	NA	NA	NA	NA	NA	NA	NA	NA	NA	NA	NA	NA	NA	NA	NA	NA	NA	NA	NA	NA	NA	NA	NA	NA	NA	NA	NA
chr5	436214	436335	chr5_7	chr5	436327	436352	C99428	0.2244	+	1	OTHER	.	NA	NA	NA	NA	NA	NA	NA	NA	NA	NA	NA	NA	NA	NA	NA	NA	NA	NA	NA	NA	NA	NA	NA	NA	NA	NA	NA	NA	NA	NA	NA	NA	NA	NA	NA	NA	NA
chr5	178677664	178677769	chr5_737	chr5	178677742	178677759	C106260	24207	+	1	OTHER	.	NA	NA	NA	NA	NA	NA	NA	NA	NA	NA	NA	NA	NA	NA	NA	NA	NA	NA	NA	NA	NA	NA	NA	NA	NA	NA	NA	NA	NA	NA	NA	NA	NA	NA	NA	NA	NA
chr5	178677664	178677769	chr5_737	chr5	178677672	178677689	C106259	24207	+	1	OTHER	.	NA	NA	NA	NA	NA	NA	NA	NA	NA	NA	NA	NA	NA	NA	NA	NA	NA	NA	NA	NA	NA	NA	NA	NA	NA	NA	NA	NA	NA	NA	NA	NA	NA	NA	NA	NA	NA
chr5	180722860	180722996	chr5_756	chr5	180722860	180722874	C106429	0.4192	+	2	OTHER	.	NA	NA	NA	NA	NA	NA	NA	NA	NA	NA	NA	NA	NA	NA	NA	NA	NA	NA	NA	0.5719	NA	NA	NA	NA	NA	NA	NA	NA	NA	NA	NA	NA	NA	NA	NA	NA	NA
chr6	2765253	2765398	chr6_20	chr6	2765375	2765393	C106813	0.4890	+	2	OTHER	.	NA	NA	NA	NA	NA	NA	NA	NA	NA	NA	NA	NA	0.2974	NA	0.6807	NA	NA	NA	NA	NA	NA	NA	NA	NA	NA	NA	NA	NA	NA	NA	NA	NA	NA	NA	NA	NA	NA
chr6	2765253	2765398	chr6_20	chr6	2765375	2765389	C106812	0.2191	+	1	OTHER	.	NA	NA	NA	NA	NA	NA	NA	NA	NA	NA	NA	NA	NA	NA	NA	NA	NA	NA	NA	0.2191	NA	NA	NA	NA	NA	NA	NA	NA	NA	NA	NA	NA	NA	NA	NA	NA	NA
chr6	10428367	10428498	chr6_55	chr6	10428400	10428416	C248983	0.9703	-	1	OTHER	.	NA	NA	NA	NA	NA	NA	NA	NA	0.9703	NA	NA	NA	NA	NA	NA	NA	NA	NA	NA	NA	NA	NA	NA	NA	NA	NA	NA	NA	NA	NA	NA	NA	NA	NA	NA	NA	NA
chr6	164248533	164248640	chr6_677	chr6	164248621	164248639	C255048	16852	-	2	OTHER	.	NA	NA	NA	NA	NA	NA	NA	NA	NA	NA	NA	NA	14780	NA	NA	18925	NA	NA	NA	NA	NA	NA	NA	NA	NA	NA	NA	NA	NA	NA	NA	NA	NA	NA	NA	NA	NA
chr7	834065	834204	chr7_10	chr7	834166	834181	C115301	16546	+	1	OTHER	.	NA	NA	NA	NA	NA	NA	NA	NA	NA	NA	NA	NA	NA	NA	NA	NA	NA	NA	NA	16546	NA	NA	NA	NA	NA	NA	NA	NA	NA	NA	NA	NA	NA	NA	NA	NA	NA
chr7	35852765	35852844	chr7_169	chr7	35852835	35852850	C117131	0.2458	+	1	OTHER	.	0.2458	NA	NA	NA	NA	NA	NA	NA	NA	NA	NA	NA	NA	NA	NA	NA	NA	NA	NA	NA	NA	NA	NA	NA	NA	NA	NA	NA	NA	NA	NA	NA	NA	NA	NA	NA	NA
chr7	56493173	56493260	chr7_256	chr7	56493198	56493226	C118023	0.5197	+	1	OTHER	.	NA	NA	NA	NA	NA	NA	NA	NA	NA	NA	NA	NA	NA	NA	NA	NA	NA	NA	NA	NA	NA	NA	NA	NA	NA	NA	NA	NA	NA	NA	NA	NA	NA	NA	NA	NA	NA
chr7	1916845	1916935	chr7_29	chr7	1916834	1916853	C257010	16644	-	1	OTHER	.	NA	NA	NA	NA	NA	NA	NA	NA	NA	NA	NA	NA	NA	NA	NA	NA	NA	NA	NA	NA	NA	NA	NA	NA	NA	NA	NA	NA	NA	NA	NA	NA	16644	NA	NA	NA	NA
chr7	73005730	73005826	chr7_326	chr7	73005807	73005832	C260148	0.3295	-	1	OTHER	.	NA	NA	NA	NA	NA	NA	NA	NA	NA	NA	NA	NA	NA	NA	NA	NA	NA	NA	NA	NA	NA	NA	NA	NA	NA	NA	NA	NA	NA	NA	NA	NA	NA	NA	NA	NA	NA
chr8	28752896	28752968	chr8_166	chr8	28752874	28752904	C124483	0.2362	+	1	OTHER	.	NA	NA	NA	NA	NA	NA	NA	NA	NA	NA	NA	NA	NA	NA	NA	NA	NA	NA	NA	NA	NA	NA	NA	NA	NA	NA	NA	NA	NA	NA	NA	NA	NA	NA	NA	NA	NA
chr8	47940087	47940195	chr8_250	chr8	47940094	47940110	C266249	17742	-	1	OTHER	.	NA	NA	NA	NA	NA	NA	NA	NA	NA	NA	NA	NA	NA	NA	NA	NA	NA	NA	NA	NA	NA	NA	NA	NA	NA	NA	NA	NA	NA	NA	NA	NA	NA	NA	NA	NA	NA
chr8	2702366	2702520	chr8_40	chr8	2702494	2702509	C264212	57938	-	6	OTHER	.	NA	NA	51127	NA	NA	NA	NA	NA	NA	NA	NA	NA	NA	NA	NA	NA	NA	NA	NA	37165	NA	NA	NA	NA	NA	NA	NA	NA	NA	NA	NA	NA	NA	NA	56158	0.1033	NA
chr8	100970382	100970529	chr8_462	chr8	100970461	100970479	C268076	0.4500	-	1	OTHER	.	NA	NA	NA	NA	NA	NA	NA	NA	NA	NA	NA	NA	0.4500	NA	NA	NA	NA	NA	NA	NA	NA	NA	NA	NA	NA	NA	NA	NA	NA	NA	NA	NA	NA	NA	NA	NA	NA
chr8	121666652	121666779	chr8_543	chr8	121666667	121666693	C268751	0.2484	-	1	OTHER	.	NA	NA	NA	NA	NA	NA	NA	NA	NA	NA	NA	NA	NA	NA	NA	NA	NA	NA	NA	NA	NA	NA	NA	NA	NA	NA	NA	NA	NA	NA	NA	NA	NA	NA	NA	NA	NA
chr8	4882379	4882469	chr8_57	chr8	4882418	4882433	C264298	35852	-	1	OTHER	.	NA	NA	NA	NA	NA	NA	NA	NA	NA	NA	NA	NA	NA	NA	NA	NA	NA	NA	NA	NA	NA	NA	NA	NA	NA	NA	NA	NA	NA	NA	NA	NA	NA	NA	NA	NA	NA
chr8	139934199	139934289	chr8_618	chr8	139934262	139934279	C269689	35113	-	7	OTHER	.	NA	NA	NA	NA	NA	NA	NA	22402	NA	NA	NA	NA	38622	NA	151185	20319	NA	NA	NA	0.9523	NA	NA	NA	0.1156	NA	NA	NA	NA	NA	NA	NA	NA	NA	NA	NA	0.2585	NA
chr8	142416736	142416841	chr8_651	chr8	142416793	142416808	C128829	19191	+	1	OTHER	.	NA	NA	NA	NA	NA	NA	NA	NA	NA	NA	NA	NA	NA	NA	NA	NA	NA	NA	NA	NA	NA	NA	NA	NA	NA	NA	NA	NA	NA	NA	NA	NA	NA	19191	NA	NA	NA
chr8	142750903	142751037	chr8_655	chr8	142751007	142751021	C269975	0.3466	-	1	OTHER	.	NA	NA	NA	NA	NA	NA	NA	0.3466	NA	NA	NA	NA	NA	NA	NA	NA	NA	NA	NA	NA	NA	NA	NA	NA	NA	NA	NA	NA	NA	NA	NA	NA	NA	NA	NA	NA	NA
chr9	6618719	6618815	chr9_19	chr9	6618791	6618807	C129746	58841	+	2	OTHER	.	NA	NA	NA	NA	NA	NA	NA	NA	NA	NA	NA	NA	NA	NA	NA	NA	NA	NA	NA	NA	NA	NA	NA	NA	NA	NA	NA	NA	NA	NA	NA	NA	NA	NA	19444	NA	NA
chr9	92262837	92262936	chr9_266	chr9	92262890	92262904	C132852	119147	+	1	OTHER	.	NA	NA	NA	NA	NA	NA	NA	NA	NA	NA	NA	NA	NA	NA	NA	NA	NA	NA	NA	NA	NA	NA	NA	NA	NA	119147	NA	NA	NA	NA	NA	NA	NA	NA	NA	NA	NA
chr9	97221484	97221570	chr9_289	chr9	97221550	97221566	C274296	0.4548	-	3	OTHER	.	NA	NA	NA	NA	NA	NA	NA	NA	NA	NA	NA	NA	0.2636	NA	NA	NA	NA	NA	NA	0.3046	NA	NA	NA	NA	NA	NA	NA	NA	NA	NA	NA	NA	NA	NA	NA	NA	0.7962
chr9	137170870	137170970	chr9_455	chr9	137170952	137170976	C276637	13893	-	1	OTHER	.	NA	NA	NA	NA	NA	NA	NA	NA	NA	NA	NA	NA	NA	NA	NA	NA	NA	NA	NA	NA	NA	NA	NA	NA	NA	NA	NA	NA	NA	NA	NA	NA	NA	NA	NA	NA	NA
chr9	15862156	15862222	chr9_54	chr9	15862172	15862190	C130039	0.1307	+	1	OTHER	.	NA	NA	NA	NA	NA	NA	NA	NA	NA	NA	NA	NA	0.1307	NA	NA	NA	NA	NA	NA	NA	NA	NA	NA	NA	NA	NA	NA	NA	NA	NA	NA	NA	NA	NA	NA	NA	NA
chrX	50631779	50631858	chrX_180	chrX	50631815	50631831	C138122	25823	+	9	OTHER	.	NA	NA	NA	97937	NA	NA	NA	NA	NA	NA	18837	NA	0.5439	NA	NA	NA	NA	NA	0.5937	NA	NA	NA	NA	NA	NA	NA	NA	NA	0.3553	15312	72834	NA	NA	NA	NA	0.3731	NA
chrX	50631779	50631858	chrX_180	chrX	50631819	50631831	C138123	10297	+	1	OTHER	.	NA	NA	NA	NA	NA	NA	NA	NA	NA	NA	NA	NA	NA	NA	NA	NA	NA	NA	NA	10297	NA	NA	NA	NA	NA	NA	NA	NA	NA	NA	NA	NA	NA	NA	NA	NA	NA
chrX	53142729	53142837	chrX_190	chrX	53142824	53142850	C138224	11615	+	1	OTHER	.	NA	NA	NA	NA	NA	NA	NA	NA	NA	NA	NA	NA	NA	NA	NA	NA	NA	NA	NA	NA	NA	NA	NA	NA	NA	NA	NA	NA	NA	NA	NA	NA	NA	NA	NA	NA	NA
chrX	53142729	53142837	chrX_190	chrX	53142743	53142769	C138222	87405	+	1	OTHER	.	NA	NA	NA	NA	NA	NA	NA	NA	NA	NA	NA	NA	NA	NA	NA	NA	NA	NA	NA	NA	NA	NA	NA	NA	NA	NA	NA	NA	NA	NA	NA	NA	NA	NA	NA	NA	NA
chrX	53142729	53142837	chrX_190	chrX	53142785	53142810	C138223	0.2244	+	1	OTHER	.	NA	NA	NA	NA	NA	NA	NA	NA	NA	NA	NA	NA	NA	NA	NA	NA	NA	NA	NA	NA	NA	NA	NA	NA	NA	NA	NA	NA	NA	NA	NA	NA	NA	NA	NA	NA	NA
chrX	83735087	83735186	chrX_286	chrX	83735081	83735096	C279880	0.4627	-	1	OTHER	.	NA	NA	NA	NA	NA	NA	NA	NA	NA	NA	NA	NA	NA	NA	NA	NA	0.4627	NA	NA	NA	NA	NA	NA	NA	NA	NA	NA	NA	NA	NA	NA	NA	NA	NA	NA	NA	NA
chrX	129228865	129229009	chrX_460	chrX	129228925	129228944	C281116	0.4814	-	1	OTHER	.	NA	NA	NA	NA	NA	NA	NA	NA	NA	NA	NA	NA	NA	NA	NA	NA	0.4814	NA	NA	NA	NA	NA	NA	NA	NA	NA	NA	NA	NA	NA	NA	NA	NA	NA	NA	NA	NA
chrX	132257385	132257483	chrX_471	chrX	132257470	132257487	C281214	0.5943	-	2	OTHER	.	NA	NA	NA	NA	NA	NA	NA	NA	NA	NA	NA	NA	0.6054	NA	NA	0.5832	NA	NA	NA	NA	NA	NA	NA	NA	NA	NA	NA	NA	NA	NA	NA	NA	NA	NA	NA	NA	NA
chrY	12722576	12722664	chrY_72	chrY	12722601	12722616	C141663	36325	+	1	OTHER	.	NA	NA	NA	NA	NA	NA	NA	NA	NA	NA	NA	NA	NA	NA	NA	NA	NA	NA	NA	NA	NA	NA	NA	NA	NA	NA	NA	NA	NA	NA	NA	NA	NA	NA	NA	NA	NA
[truncated: 5 more columns]

## Sheet: DASHR2
Supplementary Data 7 - Annotated and unannotated DASHR 2.0 sncRNA expression data as deposited in DASHR2 for sncRNAs that originate from the hCRISPRs
hCRISPR positions and ID				Hg38 DASHR2 annotated RAW reads
#chr	chrStart	chrEnd	CRISPR_ID	#chr	chrStart	chrEnd	anchorID	score	strand	presentInCnt	rnaClass	rnaID	bone1_GSE85809	brainpfc3_GSE101521	brainpfc4_GSE64977	brainsfg1_GSE59286	breastmilk1_GSE75726	cd4plustcell2_GSE65515	cd8plustcellnaive1_GSE66650	eye1_GSE81254	foreskin-fibroblastcell1_GSE33584	gastric1_GSE89051	liver4_GSE57381	liver5_GSE87843	lung3_GSE83527	lung4_GSE63744	lung5_GSE37764	mature-erythrocyte1_GSE63703	monocyte-derived-macrophage1_GSE51307	oralmucosa1_GSE70666	ovary1_GSE64942	pancreatic-epithelial-cell1_GSE79147	peripheral-blood-B-cell1_GSE51359	peripheral-blood-mononucleated-cell1_GSE53080	plasma3_GSE53080	primary-BJ-fibroblast1_GSE62776	primary-fibroblast1_GSE53391	prostate1_GSE89193	prostate2_GSE80400	red-blood-cell1_GSE53080	serum3_GSE53439	serum4_GSE71578	serum5_GSE53080	umbilical-vein-endothelial-cell1_GSE53080	ventricular-myocardium1_GSE53080	wholeblood2_GSE67489
chr11	63577651	63577791	chr11_254	chr11	63577719	63577739	C1222	388333	+	1	snRNA	chr11:63577723:63577758:+:U2	388333	NA	NA	NA	NA	NA	NA	NA	NA	NA	NA	NA	NA	NA	NA	NA	NA	NA	NA	NA	NA	NA	NA	NA	NA	NA	NA	NA	NA	NA	NA	NA	NA	NA
chr11	63577651	63577791	chr11_254	chr11	63577723	63577739	C1223	19350600	+	1	snRNA	chr11:63577723:63577758:+:U2	NA	NA	NA	NA	NA	NA	NA	NA	NA	NA	NA	NA	NA	NA	NA	NA	NA	NA	NA	NA	NA	NA	NA	NA	NA	19350600	NA	NA	NA	NA	NA	NA	NA	NA
chr11	66348230	66348314	chr11_267	chr11	66348220	66348243	C1253	408500	+	1	tRF3	chr11:66348119:66348201:+:tRNA-Ser-GCT-3-1-tRF3	NA	NA	NA	NA	NA	NA	NA	NA	NA	NA	NA	NA	NA	NA	NA	NA	NA	NA	NA	NA	NA	NA	NA	NA	NA	408500	NA	NA	NA	NA	NA	NA	NA	NA
chr11	102057892	102057989	chr11_423	chr11	102057897	102057918	C1381	668262	+	1	rRNA	chr11:102057853:102057915:+:5S	NA	NA	NA	NA	NA	NA	NA	NA	NA	NA	NA	NA	NA	NA	NA	NA	NA	NA	NA	NA	NA	NA	NA	NA	NA	668262	NA	NA	NA	NA	NA	NA	NA	NA
chr12	112037634	112037724	chr12_458	chr12	112037625	112037648	C13898	138667	-	2	mir-5p3pno	chr12:112037626:112037647:-:hsa-miR-3657	NA	NA	NA	NA	NA	NA	NA	NA	NA	NA	NA	NA	NA	NA	NA	NA	NA	NA	NA	NA	NA	NA	117334	NA	NA	NA	NA	NA	NA	NA	NA	NA	160000	NA
chr15	79566535	79566624	chr15_228	chr15	79566557	79566578	C14817	1799120	-	1	snRNA	chr15:79566555:79566607:-:U2	NA	NA	NA	NA	NA	NA	NA	NA	NA	NA	NA	NA	1799120	NA	NA	NA	NA	NA	NA	NA	NA	NA	NA	NA	NA	NA	NA	NA	NA	NA	NA	NA	NA	NA
chr15	79566535	79566624	chr15_228	chr15	79566562	79566594	C14818	1542204	-	2	snRNA	chr15:79566555:79566607:-:U2	NA	NA	2543010	541398	NA	NA	NA	NA	NA	NA	NA	NA	NA	NA	NA	NA	NA	NA	NA	NA	NA	NA	NA	NA	NA	NA	NA	NA	NA	NA	NA	NA	NA	NA
chr3	132570253	132570352	chr3_469	chr3	132570280	132570298	C7844	401601	+	1	scRNA	chr3:132570280:132570316:+:HY5	NA	NA	NA	NA	NA	NA	NA	NA	NA	NA	NA	NA	NA	NA	NA	NA	NA	NA	NA	NA	NA	NA	401601	NA	NA	NA	NA	NA	NA	NA	NA	NA	NA	NA
chr3	132570253	132570352	chr3_469	chr3	132570280	132570303	C7845	380405	+	2	scRNA	chr3:132570280:132570316:+:HY5	NA	NA	NA	NA	NA	NA	NA	NA	NA	NA	NA	NA	NA	NA	NA	NA	NA	NA	NA	NA	NA	NA	NA	NA	320477	440333	NA	NA	NA	NA	NA	NA	NA	NA
chr3	172796471	172796581	chr3_653	chr3	172796539	172796558	C18137	1522109	-	4	snRNA	chr3:172796490:172796558:-:U4	NA	NA	NA	NA	NA	NA	NA	NA	NA	NA	1717610	NA	199244	NA	4043130	NA	NA	NA	NA	NA	NA	NA	NA	NA	NA	NA	128452	NA	NA	NA	NA	NA	NA	NA
chr3	172796471	172796581	chr3_653	chr3	172796530	172796558	C18135	7915280	-	2	snRNA	chr3:172796490:172796558:-:U4	NA	NA	15368700	NA	461860	NA	NA	NA	NA	NA	NA	NA	NA	NA	NA	NA	NA	NA	NA	NA	NA	NA	NA	NA	NA	NA	NA	NA	NA	NA	NA	NA	NA	NA
chr3	172796471	172796581	chr3_653	chr3	172796512	172796541	C18132	5253750	-	1	snRNA	chr3:172796490:172796558:-:U4	NA	NA	NA	NA	NA	NA	NA	NA	NA	NA	NA	NA	NA	NA	NA	NA	NA	NA	NA	NA	NA	NA	NA	NA	5253750	NA	NA	NA	NA	NA	NA	NA	NA	NA
chr3	172796471	172796581	chr3_653	chr3	172796517	172796541	C18133	2055720	-	1	snRNA	chr3:172796490:172796558:-:U4	NA	NA	NA	2055720	NA	NA	NA	NA	NA	NA	NA	NA	NA	NA	NA	NA	NA	NA	NA	NA	NA	NA	NA	NA	NA	NA	NA	NA	NA	NA	NA	NA	NA	NA
chr3	172796471	172796581	chr3_653	chr3	172796521	172796541	C18134	27754000	-	1	snRNA	chr3:172796490:172796558:-:U4	NA	NA	NA	NA	NA	NA	NA	NA	NA	NA	NA	NA	NA	NA	NA	NA	NA	NA	NA	NA	NA	NA	NA	NA	NA	27754000	NA	NA	NA	NA	NA	NA	NA	NA
chr3	172796471	172796581	chr3_653	chr3	172796530	172796550	C18136	1131940	-	1	snRNA	chr3:172796490:172796558:-:U4	NA	NA	NA	NA	NA	NA	NA	NA	NA	1131940	NA	NA	NA	NA	NA	NA	NA	NA	NA	NA	NA	NA	NA	NA	NA	NA	NA	NA	NA	NA	NA	NA	NA	NA
chr5	88627679	88627748	chr5_408	chr5	88627710	88627730	C8303	517476	+	1	snRNA	chr5:88627702:88627729:+:U6	NA	NA	NA	NA	NA	NA	NA	NA	NA	NA	NA	NA	NA	NA	NA	NA	NA	NA	NA	NA	NA	NA	NA	NA	517476	NA	NA	NA	NA	NA	NA	NA	NA	NA
chr6	28410165	28410346	chr6_118	chr6	28410269	28410287	C8974	114239	+	1	snRNA	chr6:28410269:28410304:+:U2	NA	NA	NA	NA	NA	NA	NA	NA	NA	NA	NA	NA	NA	NA	NA	NA	NA	NA	NA	NA	NA	NA	NA	NA	NA	114239	NA	NA	NA	NA	NA	NA	NA	NA
hCRISPR positions and ID				Hg38 DASHR2 annotated RPM reads
#chr	chrStart	chrEnd	CRISPR_ID	#chr	chrStart	chrEnd	anchorID	score	strand	presentInCnt	rnaClass	rnaID	bone1_GSE85809	brainpfc3_GSE101521	brainpfc4_GSE64977	brainsfg1_GSE59286	breastmilk1_GSE75726	cd4plustcell2_GSE65515	cd8plustcellnaive1_GSE66650	eye1_GSE81254	foreskin-fibroblastcell1_GSE33584	gastric1_GSE89051	liver4_GSE57381	liver5_GSE87843	lung3_GSE83527	lung4_GSE63744	lung5_GSE37764	mature-erythrocyte1_GSE63703	monocyte-derived-macrophage1_GSE51307	oralmucosa1_GSE70666	ovary1_GSE64942	pancreatic-epithelial-cell1_GSE79147	peripheral-blood-B-cell1_GSE51359	peripheral-blood-mononucleated-cell1_GSE53080	plasma3_GSE53080	primary-BJ-fibroblast1_GSE62776	primary-fibroblast1_GSE53391	prostate1_GSE89193	prostate2_GSE80400	red-blood-cell1_GSE53080	serum3_GSE53439	serum4_GSE71578	serum5_GSE53080	umbilical-vein-endothelial-cell1_GSE53080	ventricular-myocardium1_GSE53080	wholeblood2_GSE67489
chr11	63577651	63577791	chr11_254	chr11	63577723	63577739	C1223	61183	+	1	snRNA	chr11:63577723:63577758:+:U2	NA	NA	NA	NA	NA	NA	NA	NA	NA	NA	NA	NA	NA	NA	NA	NA	NA	NA	NA	NA	NA	NA	NA	NA	NA	61183	NA	NA	NA	NA	NA	NA	NA	NA
chr11	63577651	63577791	chr11_254	chr11	63577719	63577739	C1222	58475	+	1	snRNA	chr11:63577723:63577758:+:U2	58475	NA	NA	NA	NA	NA	NA	NA	NA	NA	NA	NA	NA	NA	NA	NA	NA	NA	NA	NA	NA	NA	NA	NA	NA	NA	NA	NA	NA	NA	NA	NA	NA	NA
chr11	66348230	66348314	chr11_267	chr11	66348220	66348243	C1253	0.1292	+	1	tRF3	chr11:66348119:66348201:+:tRNA-Ser-GCT-3-1-tRF3	NA	NA	NA	NA	NA	NA	NA	NA	NA	NA	NA	NA	NA	NA	NA	NA	NA	NA	NA	NA	NA	NA	NA	NA	NA	0.1292	NA	NA	NA	NA	NA	NA	NA	NA
chr11	102057892	102057989	chr11_423	chr11	102057897	102057918	C1381	0.2113	+	1	rRNA	chr11:102057853:102057915:+:5S	NA	NA	NA	NA	NA	NA	NA	NA	NA	NA	NA	NA	NA	NA	NA	NA	NA	NA	NA	NA	NA	NA	NA	NA	NA	0.2113	NA	NA	NA	NA	NA	NA	NA	NA
chr12	112037634	112037724	chr12_458	chr12	112037625	112037648	C13898	0.2671	-	2	mir-5p3pno	chr12:112037626:112037647:-:hsa-miR-3657	NA	NA	NA	NA	NA	NA	NA	NA	NA	NA	NA	NA	NA	NA	NA	NA	NA	NA	NA	NA	NA	NA	0.1585	NA	NA	NA	NA	NA	NA	NA	NA	NA	0.3758	NA
chr15	79566535	79566624	chr15_228	chr15	79566562	79566594	C14818	0.4395	-	2	snRNA	chr15:79566555:79566607:-:U2	NA	NA	0.5010	0.3779	NA	NA	NA	NA	NA	NA	NA	NA	NA	NA	NA	NA	NA	NA	NA	NA	NA	NA	NA	NA	NA	NA	NA	NA	NA	NA	NA	NA	NA	NA
chr15	79566535	79566624	chr15_228	chr15	79566557	79566578	C14817	20923	-	1	snRNA	chr15:79566555:79566607:-:U2	NA	NA	NA	NA	NA	NA	NA	NA	NA	NA	NA	NA	20923	NA	NA	NA	NA	NA	NA	NA	NA	NA	NA	NA	NA	NA	NA	NA	NA	NA	NA	NA	NA	NA
chr3	132570253	132570352	chr3_469	chr3	132570280	132570298	C7844	0.5423	+	1	scRNA	chr3:132570280:132570316:+:HY5	NA	NA	NA	NA	NA	NA	NA	NA	NA	NA	NA	NA	NA	NA	NA	NA	NA	NA	NA	NA	NA	NA	0.5423	NA	NA	NA	NA	NA	NA	NA	NA	NA	NA	NA
chr3	132570253	132570352	chr3_469	chr3	132570280	132570303	C7845	0.7993	+	2	scRNA	chr3:132570280:132570316:+:HY5	NA	NA	NA	NA	NA	NA	NA	NA	NA	NA	NA	NA	NA	NA	NA	NA	NA	NA	NA	NA	NA	NA	NA	NA	14594	0.1392	NA	NA	NA	NA	NA	NA	NA	NA
chr3	172796471	172796581	chr3_653	chr3	172796539	172796558	C18137	19808	-	4	snRNA	chr3:172796490:172796558:-:U4	NA	NA	NA	NA	NA	NA	NA	NA	NA	NA	34780	NA	0.2317	NA	36727	NA	NA	NA	NA	NA	NA	NA	NA	NA	NA	NA	0.5407	NA	NA	NA	NA	NA	NA	NA
chr3	172796471	172796581	chr3_653	chr3	172796512	172796541	C18132	239245	-	1	snRNA	chr3:172796490:172796558:-:U4	NA	NA	NA	NA	NA	NA	NA	NA	NA	NA	NA	NA	NA	NA	NA	NA	NA	NA	NA	NA	NA	NA	NA	NA	239245	NA	NA	NA	NA	NA	NA	NA	NA	NA
chr3	172796471	172796581	chr3_653	chr3	172796521	172796541	C18134	87753	-	1	snRNA	chr3:172796490:172796558:-:U4	NA	NA	NA	NA	NA	NA	NA	NA	NA	NA	NA	NA	NA	NA	NA	NA	NA	NA	NA	NA	NA	NA	NA	NA	NA	87753	NA	NA	NA	NA	NA	NA	NA	NA
chr3	172796471	172796581	chr3_653	chr3	172796517	172796541	C18133	14349	-	1	snRNA	chr3:172796490:172796558:-:U4	NA	NA	NA	14349	NA	NA	NA	NA	NA	NA	NA	NA	NA	NA	NA	NA	NA	NA	NA	NA	NA	NA	NA	NA	NA	NA	NA	NA	NA	NA	NA	NA	NA	NA
chr3	172796471	172796581	chr3_653	chr3	172796530	172796550	C18136	56553	-	1	snRNA	chr3:172796490:172796558:-:U4	NA	NA	NA	NA	NA	NA	NA	NA	NA	56553	NA	NA	NA	NA	NA	NA	NA	NA	NA	NA	NA	NA	NA	NA	NA	NA	NA	NA	NA	NA	NA	NA	NA	NA
chr3	172796471	172796581	chr3_653	chr3	172796530	172796558	C18135	15614	-	2	snRNA	chr3:172796490:172796558:-:U4	NA	NA	30276	NA	0.0952	NA	NA	NA	NA	NA	NA	NA	NA	NA	NA	NA	NA	NA	NA	NA	NA	NA	NA	NA	NA	NA	NA	NA	NA	NA	NA	NA	NA	NA
chr5	88627679	88627748	chr5_408	chr5	88627710	88627730	C8303	23565	+	1	snRNA	chr5:88627702:88627729:+:U6	NA	NA	NA	NA	NA	NA	NA	NA	NA	NA	NA	NA	NA	NA	NA	NA	NA	NA	NA	NA	NA	NA	NA	NA	23565	NA	NA	NA	NA	NA	NA	NA	NA	NA
chr6	28410165	28410346	chr6_118	chr6	28410269	28410287	C8974	0.0361	+	1	snRNA	chr6:28410269:28410304:+:U2	NA	NA	NA	NA	NA	NA	NA	NA	NA	NA	NA	NA	NA	NA	NA	NA	NA	NA	NA	NA	NA	NA	NA	NA	NA	0.0361	NA	NA	NA	NA	NA	NA	NA	NA
hCRISPR positions and ID				Hg38 DASHR2 unannotated RAW reads
#chr	chrStart	chrEnd	CRISPR_ID	#chr	chrStart	chrEnd	anchorID	score	strand	presentInCnt	rnaClass	rnaID	bone1_GSE85809	brainpfc3_GSE101521	brainpfc4_GSE64977	brainsfg1_GSE59286	breastmilk1_GSE75726	cd4plustcell2_GSE65515	cd8plustcellnaive1_GSE66650	eye1_GSE81254	foreskin-fibroblastcell1_GSE33584	gastric1_GSE89051	liver4_GSE57381	liver5_GSE87843	lung3_GSE83527	lung4_GSE63744	lung5_GSE37764	mature-erythrocyte1_GSE63703	monocyte-derived-macrophage1_GSE51307	oralmucosa1_GSE70666	ovary1_GSE64942	pancreatic-epithelial-cell1_GSE79147	peripheral-blood-B-cell1_GSE51359	peripheral-blood-mononucleated-cell1_GSE53080	plasma3_GSE53080	primary-BJ-fibroblast1_GSE62776	primary-fibroblast1_GSE53391	prostate1_GSE89193	prostate2_GSE80400	red-blood-cell1_GSE53080	serum3_GSE53439	serum4_GSE71578	serum5_GSE53080	umbilical-vein-endothelial-cell1_GSE53080	ventricular-myocardium1_GSE53080	wholeblood2_GSE67489
chr1	15377357	15377442	chr1_111	chr1	15377358	15377372	C293698	130000	-	1	OTHER	.	NA	NA	NA	NA	NA	NA	NA	NA	NA	NA	NA	NA	NA	NA	NA	NA	NA	NA	NA	NA	NA	NA	NA	NA	NA	130000	NA	NA	NA	NA	NA	NA	NA	NA
chr1	15377357	15377442	chr1_111	chr1	15377414	15377428	C293699	130000	-	1	OTHER	.	NA	NA	NA	NA	NA	NA	NA	NA	NA	NA	NA	NA	NA	NA	NA	NA	NA	NA	NA	NA	NA	NA	NA	NA	NA	130000	NA	NA	NA	NA	NA	NA	NA	NA
chr1	17624296	17624378	chr1_117	chr1	17624350	17624365	C294113	211350	-	1	OTHER	.	211350	NA	NA	NA	NA	NA	NA	NA	NA	NA	NA	NA	NA	NA	NA	NA	NA	NA	NA	NA	NA	NA	NA	NA	NA	NA	NA	NA	NA	NA	NA	NA	NA	NA
chr1	1307990	1308069	chr1_14	chr1	1307988	1308011	C291472	113333	-	1	OTHER	.	NA	NA	NA	NA	113333	NA	NA	NA	NA	NA	NA	NA	NA	NA	NA	NA	NA	NA	NA	NA	NA	NA	NA	NA	NA	NA	NA	NA	NA	NA	NA	NA	NA	NA
chr1	24417179	24417266	chr1_142	chr1	24417227	24417249	C3798	100000	+	1	OTHER	.	NA	NA	NA	NA	NA	100000	NA	NA	NA	NA	NA	NA	NA	NA	NA	NA	NA	NA	NA	NA	NA	NA	NA	NA	NA	NA	NA	NA	NA	NA	NA	NA	NA	NA
chr1	27786386	27786502	chr1_157	chr1	27786496	27786513	C4485	407111	+	1	OTHER	.	NA	NA	NA	NA	NA	NA	NA	NA	NA	NA	NA	NA	NA	NA	NA	NA	NA	NA	NA	NA	NA	NA	NA	NA	NA	407111	NA	NA	NA	NA	NA	NA	NA	NA
chr1	66815255	66815353	chr1_308	chr1	66815273	66815287	C300433	131750	-	1	OTHER	.	NA	NA	NA	NA	131750	NA	NA	NA	NA	NA	NA	NA	NA	NA	NA	NA	NA	NA	NA	NA	NA	NA	NA	NA	NA	NA	NA	NA	NA	NA	NA	NA	NA	NA
chr1	3501991	3502088	chr1_34	chr1	3502043	3502058	C831	805430	+	1	OTHER	.	NA	NA	NA	NA	NA	NA	NA	NA	NA	NA	NA	NA	NA	NA	NA	NA	NA	NA	NA	NA	NA	NA	NA	NA	NA	805430	NA	NA	NA	NA	NA	NA	NA	NA
chr1	3761621	3761705	chr1_38	chr1	3761652	3761668	C876	190230	+	1	OTHER	.	190230	NA	NA	NA	NA	NA	NA	NA	NA	NA	NA	NA	NA	NA	NA	NA	NA	NA	NA	NA	NA	NA	NA	NA	NA	NA	NA	NA	NA	NA	NA	NA	NA	NA
chr1	147263788	147263928	chr1_537	chr1	147263817	147263833	C305480	520500	-	1	OTHER	.	NA	NA	NA	NA	NA	NA	NA	NA	NA	NA	NA	NA	NA	NA	NA	NA	NA	NA	NA	NA	NA	NA	NA	NA	NA	NA	NA	NA	NA	NA	NA	520500	NA	NA
chr1	5155178	5155259	chr1_57	chr1	5155215	5155230	C292256	104041	-	1	OTHER	.	NA	NA	NA	NA	104041	NA	NA	NA	NA	NA	NA	NA	NA	NA	NA	NA	NA	NA	NA	NA	NA	NA	NA	NA	NA	NA	NA	NA	NA	NA	NA	NA	NA	NA
chr1	181046776	181046914	chr1_656	chr1	181046901	181046915	C309595	421527	-	1	OTHER	.	NA	NA	NA	NA	NA	NA	NA	NA	NA	NA	NA	NA	NA	NA	NA	NA	NA	NA	NA	NA	NA	NA	NA	NA	NA	421527	NA	NA	NA	NA	NA	NA	NA	NA
chr1	184858184	184858317	chr1_672	chr1	184858303	184858320	C18524	250000	+	1	OTHER	.	NA	NA	NA	NA	NA	250000	NA	NA	NA	NA	NA	NA	NA	NA	NA	NA	NA	NA	NA	NA	NA	NA	NA	NA	NA	NA	NA	NA	NA	NA	NA	NA	NA	NA
chr1	191120238	191120331	chr1_698	chr1	191120266	191120281	C310456	273333	-	1	OTHER	.	NA	NA	NA	NA	NA	NA	NA	NA	NA	NA	NA	NA	NA	NA	NA	NA	NA	NA	NA	NA	NA	NA	NA	NA	NA	273333	NA	NA	NA	NA	NA	NA	NA	NA
chr1	193425167	193425254	chr1_710	chr1	193425180	193425198	C310615	339464	-	3	OTHER	.	NA	NA	NA	NA	NA	NA	NA	NA	NA	NA	NA	NA	NA	NA	NA	NA	396250	NA	NA	NA	NA	NA	301167	NA	NA	NA	NA	NA	NA	NA	NA	NA	320975	NA
chr1	226230931	226231026	chr1_828	chr1	226230957	226230972	C313951	469004	-	3	OTHER	.	NA	NA	NA	NA	NA	NA	NA	NA	NA	NA	NA	NA	NA	NA	NA	NA	NA	NA	NA	NA	NA	NA	212095	NA	275000	NA	NA	NA	NA	NA	NA	NA	919917	NA
chr1	237229489	237229609	chr1_881	chr1	237229496	237229513	C23672	1032490	+	1	OTHER	.	NA	NA	NA	NA	NA	NA	NA	NA	NA	NA	NA	NA	NA	NA	NA	NA	NA	NA	NA	NA	NA	NA	1032490	NA	NA	NA	NA	NA	NA	NA	NA	NA	NA	NA
chr1	237229489	237229609	chr1_881	chr1	237229579	237229598	C23673	4577073	+	22	OTHER	.	3346670	188671	15541900	1300460	20975900	1090270	NA	NA	NA	2010200	803509	186032	8740450	NA	4627450	2186640	1328160	351984	697778	1090000	NA	NA	1979320	460555	NA	29937300	565071	NA	NA	NA	NA	NA	3052560	234730
chr1	239615668	239615744	chr1_893	chr1	239615679	239615695	C315411	134774	-	1	OTHER	.	NA	NA	NA	NA	NA	NA	NA	NA	NA	NA	NA	NA	134774	NA	NA	NA	NA	NA	NA	NA	NA	NA	NA	NA	NA	NA	NA	NA	NA	NA	NA	NA	NA	NA
chr1	247736021	247736138	chr1_959	chr1	247736078	247736103	C24552	137639	+	1	OTHER	.	NA	NA	NA	NA	NA	137639	NA	NA	NA	NA	NA	NA	NA	NA	NA	NA	NA	NA	NA	NA	NA	NA	NA	NA	NA	NA	NA	NA	NA	NA	NA	NA	NA	NA
chr10	35295654	35295791	chr10_183	chr10	35295694	35295709	C319678	219145	-	1	OTHER	.	NA	NA	219145	NA	NA	NA	NA	NA	NA	NA	NA	NA	NA	NA	NA	NA	NA	NA	NA	NA	NA	NA	NA	NA	NA	NA	NA	NA	NA	NA	NA	NA	NA	NA
chr10	51065522	51065590	chr10_249	chr10	51065575	51065594	C29068	275833	+	1	OTHER	.	NA	NA	NA	NA	NA	NA	NA	NA	NA	NA	NA	NA	NA	NA	NA	NA	NA	NA	NA	NA	NA	NA	NA	NA	NA	NA	NA	NA	NA	NA	NA	NA	275833	NA
chr10	119042038	119042633	chr10_499	chr10	119042144	119042192	C327444	1105000	-	1	OTHER	.	NA	NA	NA	NA	1105000	NA	NA	NA	NA	NA	NA	NA	NA	NA	NA	NA	NA	NA	NA	NA	NA	NA	NA	NA	NA	NA	NA	NA	NA	NA	NA	NA	NA	NA
chr10	119042038	119042633	chr10_499	chr10	119042105	119042124	C327443	100000	-	1	OTHER	.	NA	NA	NA	NA	100000	NA	NA	NA	NA	NA	NA	NA	NA	NA	NA	NA	NA	NA	NA	NA	NA	NA	NA	NA	NA	NA	NA	NA	NA	NA	NA	NA	NA	NA
chr10	119042038	119042633	chr10_499	chr10	119042440	119042465	C327445	875000	-	2	OTHER	.	NA	NA	NA	NA	1360000	390000	NA	NA	NA	NA	NA	NA	NA	NA	NA	NA	NA	NA	NA	NA	NA	NA	NA	NA	NA	NA	NA	NA	NA	NA	NA	NA	NA	NA
chr10	121480005	121480131	chr10_509	chr10	121480085	121480101	C327755	194667	-	1	OTHER	.	NA	NA	NA	NA	194667	NA	NA	NA	NA	NA	NA	NA	NA	NA	NA	NA	NA	NA	NA	NA	NA	NA	NA	NA	NA	NA	NA	NA	NA	NA	NA	NA	NA	NA
chr10	131675939	131676019	chr10_561	chr10	131675997	131676014	C328841	138857	-	1	OTHER	.	NA	NA	NA	NA	NA	NA	NA	NA	NA	NA	NA	NA	NA	NA	NA	NA	NA	NA	NA	NA	NA	NA	NA	NA	NA	138857	NA	NA	NA	NA	NA	NA	NA	NA
chr10	133087067	133087175	chr10_585	chr10	133087062	133087081	C329067	130000	-	1	OTHER	.	NA	NA	NA	130000	NA	NA	NA	NA	NA	NA	NA	NA	NA	NA	NA	NA	NA	NA	NA	NA	NA	NA	NA	NA	NA	NA	NA	NA	NA	NA	NA	NA	NA	NA
chr10	133369362	133369494	chr10_593	chr10	133369401	133369419	C329170	136655	-	1	OTHER	.	136655	NA	NA	NA	NA	NA	NA	NA	NA	NA	NA	NA	NA	NA	NA	NA	NA	NA	NA	NA	NA	NA	NA	NA	NA	NA	NA	NA	NA	NA	NA	NA	NA	NA
chr10	6523869	6523988	chr10_64	chr10	6523889	6523905	C317070	120000	-	1	OTHER	.	NA	NA	NA	NA	120000	NA	NA	NA	NA	NA	NA	NA	NA	NA	NA	NA	NA	NA	NA	NA	NA	NA	NA	NA	NA	NA	NA	NA	NA	NA	NA	NA	NA	NA
chr10	538970	539123	chr10_9	chr10	539059	539073	C24691	197857	+	1	OTHER	.	NA	NA	NA	NA	NA	NA	NA	NA	NA	NA	NA	NA	NA	NA	NA	197857	NA	NA	NA	NA	NA	NA	NA	NA	NA	NA	NA	NA	NA	NA	NA	NA	NA	NA
chr11	889923	890074	chr11_13	chr11	889992	890010	C329494	130500	-	1	OTHER	.	NA	NA	NA	130500	NA	NA	NA	NA	NA	NA	NA	NA	NA	NA	NA	NA	NA	NA	NA	NA	NA	NA	NA	NA	NA	NA	NA	NA	NA	NA	NA	NA	NA	NA
chr11	40747119	40747206	chr11_165	chr11	40747144	40747158	C41639	173941	+	1	OTHER	.	NA	NA	NA	NA	NA	NA	NA	NA	NA	NA	NA	NA	NA	NA	NA	NA	NA	NA	NA	173941	NA	NA	NA	NA	NA	NA	NA	NA	NA	NA	NA	NA	NA	NA
chr11	1278594	1278677	chr11_19	chr11	1278630	1278647	C329560	2587707	-	3	OTHER	.	NA	NA	NA	NA	NA	NA	NA	NA	NA	NA	NA	NA	NA	NA	NA	NA	NA	NA	NA	NA	NA	NA	7142620	NA	510334	NA	NA	NA	NA	NA	110167	NA	NA	NA
chr11	1278594	1278677	chr11_19	chr11	1278630	1278647	C37933	259444	+	1	OTHER	.	NA	NA	NA	NA	NA	NA	NA	NA	NA	NA	NA	NA	NA	NA	NA	NA	NA	NA	NA	NA	NA	NA	259444	NA	NA	NA	NA	NA	NA	NA	NA	NA	NA	NA
chr11	1739618	1739699	chr11_26	chr11	1739653	1739671	C38008	213333	+	1	OTHER	.	NA	NA	NA	NA	213333	NA	NA	NA	NA	NA	NA	NA	NA	NA	NA	NA	NA	NA	NA	NA	NA	NA	NA	NA	NA	NA	NA	NA	NA	NA	NA	NA	NA	NA
chr11	67619784	67619862	chr11_278	chr11	67619800	67619814	C336992	118474	-	1	OTHER	.	NA	NA	NA	NA	NA	NA	NA	NA	NA	NA	NA	NA	NA	NA	NA	NA	118474	NA	NA	NA	NA	NA	NA	NA	NA	NA	NA	NA	NA	NA	NA	NA	NA	NA
chr11	70255793	70255881	chr11_297	chr11	70255821	70255835	C45542	164902	+	1	OTHER	.	NA	NA	NA	NA	164902	NA	NA	NA	NA	NA	NA	NA	NA	NA	NA	NA	NA	NA	NA	NA	NA	NA	NA	NA	NA	NA	NA	NA	NA	NA	NA	NA	NA	NA
chr11	115925226	115925377	chr11_479	chr11	115925266	115925282	C341382	207857	-	1	OTHER	.	207857	NA	NA	NA	NA	NA	NA	NA	NA	NA	NA	NA	NA	NA	NA	NA	NA	NA	NA	NA	NA	NA	NA	NA	NA	NA	NA	NA	NA	NA	NA	NA	NA	NA
chr11	117821665	117821800	chr11_487	chr11	117821749	117821764	C49695	267873	+	1	OTHER	.	NA	NA	NA	267873	NA	NA	NA	NA	NA	NA	NA	NA	NA	NA	NA	NA	NA	NA	NA	NA	NA	NA	NA	NA	NA	NA	NA	NA	NA	NA	NA	NA	NA	NA
chr11	309182	309279	chr11_5	chr11	309179	309205	C37644	150000	+	1	OTHER	.	NA	NA	NA	NA	NA	150000	NA	NA	NA	NA	NA	NA	NA	NA	NA	NA	NA	NA	NA	NA	NA	NA	NA	NA	NA	NA	NA	NA	NA	NA	NA	NA	NA	NA
chr11	134856656	134856759	chr11_547	chr11	134856714	134856730	C343639	160714	-	1	OTHER	.	NA	NA	NA	NA	160714	NA	NA	NA	NA	NA	NA	NA	NA	NA	NA	NA	NA	NA	NA	NA	NA	NA	NA	NA	NA	NA	NA	NA	NA	NA	NA	NA	NA	NA
chr12	25164109	25164208	chr12_111	chr12	25164165	25164182	C346439	430746	-	6	OTHER	.	NA	NA	NA	NA	1343140	NA	NA	NA	NA	NA	187558	NA	NA	NA	321593	NA	NA	228712	NA	NA	NA	NA	NA	NA	327762	175709	NA	NA	NA	NA	NA	NA	NA	NA
chr12	42988436	42988581	chr12_177	chr12	42988449	42988464	C55985	2806358	+	9	OTHER	.	NA	NA	309867	6491220	1606830	NA	NA	NA	NA	NA	610342	NA	14661700	NA	616167	NA	NA	NA	NA	NA	NA	NA	NA	NA	NA	385000	123262	NA	NA	NA	NA	NA	452833	NA
chr12	47759900	47760032	chr12_196	chr12	47759918	47759935	C56354	19431247	+	23	OTHER	.	NA	NA	13914400	5981930	308459000	4734360	5165430	NA	1179870	7905990	2903700	402144	11516700	NA	4436600	4152020	3356250	2497560	NA	NA	NA	250000	940833	12990700	8951320	39013200	5487120	NA	275557	NA	NA	NA	1662170	741818
chr12	536352	536472	chr12_2	chr12	536447	536474	C343970	711644	-	1	OTHER	.	NA	NA	NA	NA	NA	NA	NA	NA	NA	NA	NA	NA	NA	NA	NA	NA	NA	NA	NA	NA	NA	NA	NA	NA	NA	711644	NA	NA	NA	NA	NA	NA	NA	NA
chr12	89063172	89063265	chr12_365	chr12	89063182	89063199	C60592	164553	+	1	OTHER	.	NA	NA	NA	NA	NA	NA	NA	NA	NA	NA	NA	NA	NA	NA	NA	NA	NA	NA	NA	NA	NA	NA	NA	NA	NA	164553	NA	NA	NA	NA	NA	NA	NA	NA
chr12	9570204	9570325	chr12_43	chr12	9570255	9570269	C345165	132532	-	1	OTHER	.	132532	NA	NA	NA	NA	NA	NA	NA	NA	NA	NA	NA	NA	NA	NA	NA	NA	NA	NA	NA	NA	NA	NA	NA	NA	NA	NA	NA	NA	NA	NA	NA	NA	NA
chr12	121958627	121958754	chr12_503	chr12	121958715	121958730	C64175	123091	+	1	OTHER	.	NA	NA	NA	NA	123091	NA	NA	NA	NA	NA	NA	NA	NA	NA	NA	NA	NA	NA	NA	NA	NA	NA	NA	NA	NA	NA	NA	NA	NA	NA	NA	NA	NA	NA
chr12	130682160	130682242	chr12_552	chr12	130682196	130682216	C65197	203882	+	4	OTHER	.	200000	NA	172624	NA	NA	NA	NA	NA	NA	187280	NA	NA	NA	NA	NA	NA	NA	NA	NA	NA	NA	NA	NA	NA	NA	255622	NA	NA	NA	NA	NA	NA	NA	NA
chr12	12442178	12442334	chr12_58	chr12	12442269	12442288	C345408	530000	-	1	OTHER	.	NA	NA	NA	NA	NA	530000	NA	NA	NA	NA	NA	NA	NA	NA	NA	NA	NA	NA	NA	NA	NA	NA	NA	NA	NA	NA	NA	NA	NA	NA	NA	NA	NA	NA
chr12	15988402	15988495	chr12_69	chr12	15988418	15988439	C345755	689972	-	2	OTHER	.	NA	NA	1162970	216973	NA	NA	NA	NA	NA	NA	NA	NA	NA	NA	NA	NA	NA	NA	NA	NA	NA	NA	NA	NA	NA	NA	NA	NA	NA	NA	NA	NA	NA	NA
chr12	1574350	1574457	chr12_7	chr12	1574366	1574380	C344073	369653	-	4	OTHER	.	NA	NA	458611	371459	NA	NA	NA	NA	NA	492500	156042	NA	NA	NA	NA	NA	NA	NA	NA	NA	NA	NA	NA	NA	NA	NA	NA	NA	NA	NA	NA	NA	NA	NA
chr13	77447268	77447392	chr13_238	chr13	77447341	77447360	C70271	231426	+	1	OTHER	.	NA	NA	NA	NA	NA	NA	NA	NA	NA	NA	NA	NA	NA	NA	NA	NA	NA	NA	NA	NA	NA	NA	NA	NA	NA	231426	NA	NA	NA	NA	NA	NA	NA	NA
chr13	77447268	77447392	chr13_238	chr13	77447341	77447356	C70270	101846	+	1	OTHER	.	NA	NA	NA	NA	NA	NA	NA	NA	NA	101846	NA	NA	NA	NA	NA	NA	NA	NA	NA	NA	NA	NA	NA	NA	NA	NA	NA	NA	NA	NA	NA	NA	NA	NA
chr13	110208323	110208439	chr13_398	chr13	110208334	110208349	C364708	152857	-	1	OTHER	.	NA	NA	NA	NA	NA	NA	NA	NA	NA	NA	NA	NA	NA	NA	NA	NA	NA	NA	NA	NA	NA	NA	NA	NA	NA	152857	NA	NA	NA	NA	NA	NA	NA	NA
chr14	44385668	44385804	chr14_103	chr14	44385786	44385800	C367703	170909	-	1	OTHER	.	NA	NA	NA	NA	NA	NA	NA	NA	NA	NA	NA	NA	NA	NA	NA	NA	NA	NA	NA	NA	NA	NA	NA	NA	NA	170909	NA	NA	NA	NA	NA	NA	NA	NA
chr14	50885301	50885422	chr14_129	chr14	50885400	50885419	C368311	130000	-	1	OTHER	.	NA	NA	NA	NA	130000	NA	NA	NA	NA	NA	NA	NA	NA	NA	NA	NA	NA	NA	NA	NA	NA	NA	NA	NA	NA	NA	NA	NA	NA	NA	NA	NA	NA	NA
chr14	77758638	77758714	chr14_241	chr14	77758694	77758708	C371051	155316	-	2	OTHER	.	NA	NA	NA	NA	153424	NA	NA	NA	NA	NA	NA	NA	NA	NA	NA	NA	NA	NA	NA	NA	NA	NA	157209	NA	NA	NA	NA	NA	NA	NA	NA	NA	NA	NA
chr14	83061137	83061236	chr14_263	chr14	83061179	83061194	C79451	404476	+	3	OTHER	.	NA	NA	NA	NA	270929	NA	NA	NA	NA	NA	NA	NA	NA	NA	NA	NA	NA	NA	NA	NA	NA	NA	141667	NA	800833	NA	NA	NA	NA	NA	NA	NA	NA	NA
chr14	105287227	105287327	chr14_354	chr14	105287235	105287249	C82130	240504	+	2	OTHER	.	NA	NA	224948	NA	256060	NA	NA	NA	NA	NA	NA	NA	NA	NA	NA	NA	NA	NA	NA	NA	NA	NA	NA	NA	NA	NA	NA	NA	NA	NA	NA	NA	NA	NA
chr15	45361622	45361709	chr15_110	chr15	45361619	45361642	C376795	1015310	-	2	OTHER	.	NA	NA	1645620	385000	NA	NA	NA	NA	NA	NA	NA	NA	NA	NA	NA	NA	NA	NA	NA	NA	NA	NA	NA	NA	NA	NA	NA	NA	NA	NA	NA	NA	NA	NA
chr15	51868481	51868547	chr15_132	chr15	51868537	51868552	C377396	2656030	-	1	OTHER	.	NA	NA	2656030	NA	NA	NA	NA	NA	NA	NA	NA	NA	NA	NA	NA	NA	NA	NA	NA	NA	NA	NA	NA	NA	NA	NA	NA	NA	NA	NA	NA	NA	NA	NA
chr15	69452046	69452143	chr15_183	chr15	69452037	69452051	C87286	251245	+	1	OTHER	.	NA	NA	NA	NA	251245	NA	NA	NA	NA	NA	NA	NA	NA	NA	NA	NA	NA	NA	NA	NA	NA	NA	NA	NA	NA	NA	NA	NA	NA	NA	NA	NA	NA	NA
chr15	94233276	94233356	chr15_277	chr15	94233336	94233358	C90148	100000	+	1	OTHER	.	NA	NA	100000	NA	NA	NA	NA	NA	NA	NA	NA	NA	NA	NA	NA	NA	NA	NA	NA	NA	NA	NA	NA	NA	NA	NA	NA	NA	NA	NA	NA	NA	NA	NA
chr15	101850587	101850721	chr15_305	chr15	101850612	101850632	C383139	100000	-	1	OTHER	.	NA	NA	NA	NA	NA	NA	NA	NA	NA	NA	NA	NA	NA	NA	NA	NA	NA	NA	NA	NA	NA	NA	NA	NA	NA	100000	NA	NA	NA	NA	NA	NA	NA	NA
chr16	18030613	18030685	chr16_100	chr16	18030657	18030675	C94060	216670	+	1	OTHER	.	NA	NA	NA	NA	NA	NA	NA	NA	NA	NA	NA	NA	NA	NA	NA	NA	216670	NA	NA	NA	NA	NA	NA	NA	NA	NA	NA	NA	NA	NA	NA	NA	NA	NA
chr16	19555339	19555649	chr16_106	chr16	19555374	19555395	C94189	190000	+	1	OTHER	.	NA	NA	NA	NA	NA	190000	NA	NA	NA	NA	NA	NA	NA	NA	NA	NA	NA	NA	NA	NA	NA	NA	NA	NA	NA	NA	NA	NA	NA	NA	NA	NA	NA	NA
chr16	19555339	19555649	chr16_106	chr16	19555436	19555455	C386165	140000	-	1	OTHER	.	NA	NA	NA	NA	NA	140000	NA	NA	NA	NA	NA	NA	NA	NA	NA	NA	NA	NA	NA	NA	NA	NA	NA	NA	NA	NA	NA	NA	NA	NA	NA	NA	NA	NA
chr16	19555339	19555649	chr16_106	chr16	19555641	19555658	C386166	150000	-	1	OTHER	.	NA	NA	NA	NA	150000	NA	NA	NA	NA	NA	NA	NA	NA	NA	NA	NA	NA	NA	NA	NA	NA	NA	NA	NA	NA	NA	NA	NA	NA	NA	NA	NA	NA	NA
chr16	21541200	21541368	chr16_118	chr16	21541296	21541311	C386396	540720	-	2	OTHER	.	NA	NA	NA	NA	842646	NA	NA	NA	NA	NA	NA	NA	NA	NA	NA	NA	NA	NA	NA	NA	NA	NA	NA	NA	NA	NA	NA	NA	NA	238794	NA	NA	NA	NA
chr16	25875473	25875552	chr16_135	chr16	25875483	25875499	C94879	179091	+	1	OTHER	.	NA	NA	NA	NA	179091	NA	NA	NA	NA	NA	NA	NA	NA	NA	NA	NA	NA	NA	NA	NA	NA	NA	NA	NA	NA	NA	NA	NA	NA	NA	NA	NA	NA	NA
chr16	986401	986480	chr16_16	chr16	986475	986496	C91671	789665	+	2	OTHER	.	NA	NA	1419330	160000	NA	NA	NA	NA	NA	NA	NA	NA	NA	NA	NA	NA	NA	NA	NA	NA	NA	NA	NA	NA	NA	NA	NA	NA	NA	NA	NA	NA	NA	NA
chr16	67029075	67029218	chr16_251	chr16	67029063	67029080	C389970	489000	-	1	OTHER	.	NA	NA	NA	NA	489000	NA	NA	NA	NA	NA	NA	NA	NA	NA	NA	NA	NA	NA	NA	NA	NA	NA	NA	NA	NA	NA	NA	NA	NA	NA	NA	NA	NA	NA
chr16	67029075	67029218	chr16_251	chr16	67029112	67029140	C98313	1224820	+	1	OTHER	.	1224820	NA	NA	NA	NA	NA	NA	NA	NA	NA	NA	NA	NA	NA	NA	NA	NA	NA	NA	NA	NA	NA	NA	NA	NA	NA	NA	NA	NA	NA	NA	NA	NA	NA
chr16	67029075	67029218	chr16_251	chr16	67029167	67029195	C98314	375000	+	1	OTHER	.	NA	NA	NA	NA	NA	375000	NA	NA	NA	NA	NA	NA	NA	NA	NA	NA	NA	NA	NA	NA	NA	NA	NA	NA	NA	NA	NA	NA	NA	NA	NA	NA	NA	NA
chr16	2270790	2270901	chr16_27	chr16	2270833	2270855	C92108	856505	+	9	OTHER	.	NA	NA	3844210	787667	185000	NA	NA	NA	NA	NA	NA	NA	1087500	NA	100000	595000	NA	NA	NA	NA	NA	NA	NA	656667	NA	202500	250000	NA	NA	NA	NA	NA	NA	NA
chr16	76495912	76496012	chr16_290	chr16	76495965	76495981	C99551	716428	+	1	OTHER	.	NA	NA	NA	NA	716428	NA	NA	NA	NA	NA	NA	NA	NA	NA	NA	NA	NA	NA	NA	NA	NA	NA	NA	NA	NA	NA	NA	NA	NA	NA	NA	NA	NA	NA
chr16	81458949	81459071	chr16_308	chr16	81458978	81458992	C100020	267429	+	1	OTHER	.	NA	NA	NA	NA	NA	NA	NA	NA	NA	NA	NA	NA	NA	NA	NA	NA	NA	NA	NA	NA	NA	NA	NA	NA	NA	267429	NA	NA	NA	NA	NA	NA	NA	NA
chr16	83136685	83136791	chr16_317	chr16	83136677	83136691	C100210	109167	+	1	OTHER	.	NA	NA	NA	NA	NA	NA	NA	NA	NA	NA	NA	NA	NA	NA	NA	NA	NA	NA	NA	109167	NA	NA	NA	NA	NA	NA	NA	NA	NA	NA	NA	NA	NA	NA
chr16	3486609	3486687	chr16_33	chr16	3486630	3486655	C92534	290000	+	1	OTHER	.	NA	NA	NA	NA	290000	NA	NA	NA	NA	NA	NA	NA	NA	NA	NA	NA	NA	NA	NA	NA	NA	NA	NA	NA	NA	NA	NA	NA	NA	NA	NA	NA	NA	NA
chr16	89505545	89505664	chr16_376	chr16	89505543	89505562	C392866	188500	-	1	OTHER	.	NA	NA	NA	NA	NA	188500	NA	NA	NA	NA	NA	NA	NA	NA	NA	NA	NA	NA	NA	NA	NA	NA	NA	NA	NA	NA	NA	NA	NA	NA	NA	NA	NA	NA
chr16	90057891	90058003	chr16_390	chr16	90057915	90057931	C392999	221476	-	1	OTHER	.	NA	NA	NA	221476	NA	NA	NA	NA	NA	NA	NA	NA	NA	NA	NA	NA	NA	NA	NA	NA	NA	NA	NA	NA	NA	NA	NA	NA	NA	NA	NA	NA	NA	NA
chr16	325060	325159	chr16_4	chr16	325066	325081	C91478	161250	+	1	OTHER	.	NA	NA	NA	NA	NA	NA	NA	NA	NA	NA	NA	NA	NA	NA	NA	NA	NA	NA	NA	NA	NA	NA	NA	NA	NA	161250	NA	NA	NA	NA	NA	NA	NA	NA
chr16	7046978	7047101	chr16_48	chr16	7047094	7047111	C384950	110000	-	1	OTHER	.	NA	NA	NA	NA	NA	110000	NA	NA	NA	NA	NA	NA	NA	NA	NA	NA	NA	NA	NA	NA	NA	NA	NA	NA	NA	NA	NA	NA	NA	NA	NA	NA	NA	NA
chr17	29056428	29056533	chr17_124	chr17	29056422	29056436	C105446	591563	+	3	OTHER	.	NA	NA	1498440	135625	NA	NA	NA	NA	NA	140625	NA	NA	NA	NA	NA	NA	NA	NA	NA	NA	NA	NA	NA	NA	NA	NA	NA	NA	NA	NA	NA	NA	NA	NA
chr17	1165978	1166101	chr17_22	chr17	1166056	1166071	C101880	188186	+	1	OTHER	.	NA	NA	NA	NA	NA	NA	NA	NA	NA	NA	NA	NA	NA	NA	NA	NA	NA	NA	NA	NA	NA	NA	NA	NA	NA	188186	NA	NA	NA	NA	NA	NA	NA	NA
chr17	54287485	54287561	chr17_223	chr17	54287477	54287492	C400360	250000	-	1	OTHER	.	NA	NA	250000	NA	NA	NA	NA	NA	NA	NA	NA	NA	NA	NA	NA	NA	NA	NA	NA	NA	NA	NA	NA	NA	NA	NA	NA	NA	NA	NA	NA	NA	NA	NA
chr17	56120414	56120512	chr17_235	chr17	56120406	56120426	C400484	270000	-	1	OTHER	.	NA	NA	NA	NA	270000	NA	NA	NA	NA	NA	NA	NA	NA	NA	NA	NA	NA	NA	NA	NA	NA	NA	NA	NA	NA	NA	NA	NA	NA	NA	NA	NA	NA	NA
chr17	1551846	1551997	chr17_27	chr17	1551947	1551961	C101922	171000	+	1	OTHER	.	NA	NA	NA	171000	NA	NA	NA	NA	NA	NA	NA	NA	NA	NA	NA	NA	NA	NA	NA	NA	NA	NA	NA	NA	NA	NA	NA	NA	NA	NA	NA	NA	NA	NA
chr17	74467115	74467199	chr17_313	chr17	74467119	74467135	C402585	1478100	-	1	OTHER	.	NA	NA	NA	NA	NA	NA	NA	NA	NA	NA	NA	NA	1478100	NA	NA	NA	NA	NA	NA	NA	NA	NA	NA	NA	NA	NA	NA	NA	NA	NA	NA	NA	NA	NA
chr17	78899031	78899109	chr17_336	chr17	78899102	78899116	C403580	122334	-	1	OTHER	.	NA	NA	NA	NA	NA	NA	NA	NA	NA	NA	NA	NA	NA	NA	NA	NA	NA	NA	NA	NA	NA	NA	NA	NA	NA	NA	122334	NA	NA	NA	NA	NA	NA	NA
chr17	79171697	79171802	chr17_338	chr17	79171727	79171749	C112269	180000	+	1	OTHER	.	NA	NA	NA	NA	NA	180000	NA	NA	NA	NA	NA	NA	NA	NA	NA	NA	NA	NA	NA	NA	NA	NA	NA	NA	NA	NA	NA	NA	NA	NA	NA	NA	NA	NA
chr17	82091052	82091144	chr17_364	chr17	82091092	82091109	C404537	704167	-	1	OTHER	.	NA	NA	NA	NA	704167	NA	NA	NA	NA	NA	NA	NA	NA	NA	NA	NA	NA	NA	NA	NA	NA	NA	NA	NA	NA	NA	NA	NA	NA	NA	NA	NA	NA	NA
chr17	82560300	82560467	chr17_369	chr17	82560445	82560461	C113145	1021710	+	1	OTHER	.	NA	NA	NA	NA	NA	NA	NA	NA	NA	NA	NA	NA	NA	NA	NA	NA	NA	NA	1021710	NA	NA	NA	NA	NA	NA	NA	NA	NA	NA	NA	NA	NA	NA	NA
chr17	82560300	82560467	chr17_369	chr17	82560326	82560342	C113144	1459180	+	1	OTHER	.	NA	NA	NA	NA	NA	NA	NA	NA	NA	NA	NA	NA	NA	NA	NA	NA	NA	NA	1459180	NA	NA	NA	NA	NA	NA	NA	NA	NA	NA	NA	NA	NA	NA	NA
chr17	7884820	7884921	chr17_57	chr17	7884896	7884922	C103186	1778290	+	1	OTHER	.	NA	NA	NA	NA	NA	1778290	NA	NA	NA	NA	NA	NA	NA	NA	NA	NA	NA	NA	NA	NA	NA	NA	NA	NA	NA	NA	NA	NA	NA	NA	NA	NA	NA	NA
chr17	7884820	7884921	chr17_57	chr17	7884854	7884880	C103185	506666	+	1	OTHER	.	NA	NA	NA	NA	NA	506666	NA	NA	NA	NA	NA	NA	NA	NA	NA	NA	NA	NA	NA	NA	NA	NA	NA	NA	NA	NA	NA	NA	NA	NA	NA	NA	NA	NA
chr18	36869437	36869555	chr18_131	chr18	36869500	36869515	C408285	110564	-	1	OTHER	.	NA	NA	NA	NA	NA	NA	NA	NA	NA	NA	NA	NA	NA	NA	NA	NA	NA	NA	NA	NA	NA	NA	NA	NA	NA	110564	NA	NA	NA	NA	NA	NA	NA	NA
chr18	77778050	77778168	chr18_275	chr18	77778052	77778069	C411622	1072270	-	1	OTHER	.	NA	NA	NA	NA	1072270	NA	NA	NA	NA	NA	NA	NA	NA	NA	NA	NA	NA	NA	NA	NA	NA	NA	NA	NA	NA	NA	NA	NA	NA	NA	NA	NA	NA	NA
chr18	12830117	12830186	chr18_53	chr18	12830151	12830168	C115115	172953	+	1	OTHER	.	NA	NA	NA	NA	NA	NA	NA	NA	NA	NA	NA	NA	NA	NA	NA	NA	NA	NA	NA	172953	NA	NA	NA	NA	NA	NA	NA	NA	NA	NA	NA	NA	NA	NA
chr18	26548190	26548354	chr18_90	chr18	26548271	26548291	C407497	181235	-	1	OTHER	.	NA	NA	NA	NA	NA	181235	NA	NA	NA	NA	NA	NA	NA	NA	NA	NA	NA	NA	NA	NA	NA	NA	NA	NA	NA	NA	NA	NA	NA	NA	NA	NA	NA	NA
chr19	15904433	15904533	chr19_106	chr19	15904453	15904471	C415757	176190	-	1	OTHER	.	176190	NA	NA	NA	NA	NA	NA	NA	NA	NA	NA	NA	NA	NA	NA	NA	NA	NA	NA	NA	NA	NA	NA	NA	NA	NA	NA	NA	NA	NA	NA	NA	NA	NA
chr19	18333709	18333781	chr19_122	chr19	18333728	18333744	C124858	477500	+	1	OTHER	.	NA	NA	NA	NA	477500	NA	NA	NA	NA	NA	NA	NA	NA	NA	NA	NA	NA	NA	NA	NA	NA	NA	NA	NA	NA	NA	NA	NA	NA	NA	NA	NA	NA	NA
chr19	43998033	43998111	chr19_230	chr19	43998096	43998112	C127996	171923	+	1	OTHER	.	NA	NA	NA	NA	NA	NA	NA	NA	NA	NA	NA	NA	NA	NA	NA	NA	NA	NA	NA	NA	NA	NA	NA	NA	NA	171923	NA	NA	NA	NA	NA	NA	NA	NA
chr19	48731265	48731405	chr19_256	chr19	48731295	48731310	C419802	118684	-	1	OTHER	.	NA	NA	NA	NA	NA	NA	NA	NA	NA	NA	NA	NA	118684	NA	NA	NA	NA	NA	NA	NA	NA	NA	NA	NA	NA	NA	NA	NA	NA	NA	NA	NA	NA	NA
chr19	48731265	48731405	chr19_256	chr19	48731305	48731321	C419803	168333	-	1	OTHER	.	NA	NA	NA	NA	168333	NA	NA	NA	NA	NA	NA	NA	NA	NA	NA	NA	NA	NA	NA	NA	NA	NA	NA	NA	NA	NA	NA	NA	NA	NA	NA	NA	NA	NA
chr19	52065231	52066869	chr19_272	chr19	52065635	52065652	C129716	3794526	+	5	OTHER	.	NA	NA	16299100	644746	NA	NA	NA	NA	NA	NA	NA	NA	NA	NA	NA	NA	NA	NA	NA	NA	NA	NA	NA	NA	240000	1074260	NA	NA	NA	NA	NA	NA	714524	NA
chr19	55816633	55816730	chr19_301	chr19	55816624	55816646	C130202	106571	+	1	OTHER	.	NA	NA	NA	NA	NA	106571	NA	NA	NA	NA	NA	NA	NA	NA	NA	NA	NA	NA	NA	NA	NA	NA	NA	NA	NA	NA	NA	NA	NA	NA	NA	NA	NA	NA
chr19	56163219	56163317	chr19_307	chr19	56163249	56163264	C420857	626667	-	1	OTHER	.	NA	NA	NA	NA	626667	NA	NA	NA	NA	NA	NA	NA	NA	NA	NA	NA	NA	NA	NA	NA	NA	NA	NA	NA	NA	NA	NA	NA	NA	NA	NA	NA	NA	NA
chr19	56998284	56998352	chr19_312	chr19	56998307	56998321	C130309	228061	+	1	OTHER	.	NA	NA	NA	NA	NA	NA	NA	NA	NA	NA	NA	NA	NA	NA	NA	NA	NA	NA	NA	NA	NA	NA	NA	NA	NA	228061	NA	NA	NA	NA	NA	NA	NA	NA
chr19	3101311	3101431	chr19_37	chr19	3101384	3101398	C121561	148818	+	1	OTHER	.	NA	NA	NA	NA	148818	NA	NA	NA	NA	NA	NA	NA	NA	NA	NA	NA	NA	NA	NA	NA	NA	NA	NA	NA	NA	NA	NA	NA	NA	NA	NA	NA	NA	NA
chr19	3513141	3513243	chr19_41	chr19	3513221	3513237	C413028	137238	-	1	OTHER	.	137238	NA	NA	NA	NA	NA	NA	NA	NA	NA	NA	NA	NA	NA	NA	NA	NA	NA	NA	NA	NA	NA	NA	NA	NA	NA	NA	NA	NA	NA	NA	NA	NA	NA
chr19	3653225	3653300	chr19_43	chr19	3653266	3653280	C413091	228130	-	2	OTHER	.	NA	NA	141875	NA	NA	NA	NA	NA	NA	NA	NA	NA	NA	NA	314385	NA	NA	NA	NA	NA	NA	NA	NA	NA	NA	NA	NA	NA	NA	NA	NA	NA	NA	NA
chr19	6380172	6380274	chr19_54	chr19	6380153	6380179	C413806	290000	-	1	OTHER	.	NA	NA	NA	NA	290000	NA	NA	NA	NA	NA	NA	NA	NA	NA	NA	NA	NA	NA	NA	NA	NA	NA	NA	NA	NA	NA	NA	NA	NA	NA	NA	NA	NA	NA
chr19	8101625	8101753	chr19_65	chr19	8101619	8101635	C414201	117500	-	1	OTHER	.	NA	NA	NA	117500	NA	NA	NA	NA	NA	NA	NA	NA	NA	NA	NA	NA	NA	NA	NA	NA	NA	NA	NA	NA	NA	NA	NA	NA	NA	NA	NA	NA	NA	NA
chr19	9162499	9162610	chr19_70	chr19	9162579	9162594	C414338	351917	-	1	OTHER	.	NA	NA	NA	NA	NA	NA	NA	NA	NA	NA	NA	NA	NA	NA	NA	NA	NA	NA	NA	NA	NA	NA	NA	NA	NA	351917	NA	NA	NA	NA	NA	NA	NA	NA
chr19	9162499	9162610	chr19_70	chr19	9162506	9162522	C414337	539239	-	3	OTHER	.	292464	NA	NA	NA	NA	NA	NA	NA	NA	NA	NA	NA	NA	NA	NA	NA	NA	NA	NA	NA	NA	NA	NA	NA	NA	1123670	201584	NA	NA	NA	NA	NA	NA	NA
chr2	37303937	37304034	chr2_184	chr2	37303933	37303952	C134979	170000	+	1	OTHER	.	NA	NA	NA	NA	NA	170000	NA	NA	NA	NA	NA	NA	NA	NA	NA	NA	NA	NA	NA	NA	NA	NA	NA	NA	NA	NA	NA	NA	NA	NA	NA	NA	NA	NA
chr2	38783687	38783863	chr2_191	chr2	38783795	38783811	C425888	111755	-	1	OTHER	.	NA	NA	NA	NA	NA	NA	NA	NA	NA	NA	NA	NA	111755	NA	NA	NA	NA	NA	NA	NA	NA	NA	NA	NA	NA	NA	NA	NA	NA	NA	NA	NA	NA	NA
chr2	70927727	70927797	chr2_298	chr2	70927756	70927774	C138193	100000	+	1	OTHER	.	NA	NA	NA	NA	NA	100000	NA	NA	NA	NA	NA	NA	NA	NA	NA	NA	NA	NA	NA	NA	NA	NA	NA	NA	NA	NA	NA	NA	NA	NA	NA	NA	NA	NA
chr2	80925648	80925717	chr2_329	chr2	80925707	80925722	C139086	210599	+	1	OTHER	.	NA	NA	NA	NA	NA	NA	NA	NA	NA	NA	NA	NA	210599	NA	NA	NA	NA	NA	NA	NA	NA	NA	NA	NA	NA	NA	NA	NA	NA	NA	NA	NA	NA	NA
chr2	2000184	2000291	chr2_33	chr2	2000231	2000247	C422015	108000	-	1	OTHER	.	NA	NA	NA	NA	108000	NA	NA	NA	NA	NA	NA	NA	NA	NA	NA	NA	NA	NA	NA	NA	NA	NA	NA	NA	NA	NA	NA	NA	NA	NA	NA	NA	NA	NA
chr2	2242892	2243016	chr2_35	chr2	2242893	2242909	C422040	101167	-	1	OTHER	.	NA	NA	NA	101167	NA	NA	NA	NA	NA	NA	NA	NA	NA	NA	NA	NA	NA	NA	NA	NA	NA	NA	NA	NA	NA	NA	NA	NA	NA	NA	NA	NA	NA	NA
chr2	86197034	86197152	chr2_360	chr2	86197118	86197132	C430474	315587	-	1	OTHER	.	NA	NA	NA	NA	NA	NA	NA	NA	NA	NA	NA	NA	NA	NA	NA	NA	NA	NA	NA	NA	NA	NA	NA	NA	NA	315587	NA	NA	NA	NA	NA	NA	NA	NA
chr2	110115508	110115665	chr2_416	chr2	110115526	110115540	C141628	113976	+	1	OTHER	.	NA	NA	NA	NA	NA	NA	NA	NA	NA	NA	NA	NA	NA	NA	113976	NA	NA	NA	NA	NA	NA	NA	NA	NA	NA	NA	NA	NA	NA	NA	NA	NA	NA	NA
chr2	112273894	112273972	chr2_427	chr2	112273890	112273913	C432677	110000	-	1	OTHER	.	NA	NA	NA	NA	110000	NA	NA	NA	NA	NA	NA	NA	NA	NA	NA	NA	NA	NA	NA	NA	NA	NA	NA	NA	NA	NA	NA	NA	NA	NA	NA	NA	NA	NA
chr2	128504071	128504182	chr2_480	chr2	128504097	128504113	C143416	212184	+	1	OTHER	.	NA	NA	NA	NA	NA	NA	NA	NA	NA	NA	NA	212184	NA	NA	NA	NA	NA	NA	NA	NA	NA	NA	NA	NA	NA	NA	NA	NA	NA	NA	NA	NA	NA	NA
chr2	131656929	131657035	chr2_492	chr2	131656993	131657008	C143739	146713	+	1	OTHER	.	NA	NA	NA	NA	NA	NA	NA	NA	NA	NA	NA	NA	NA	NA	NA	NA	NA	NA	NA	NA	NA	NA	NA	NA	NA	146713	NA	NA	NA	NA	NA	NA	NA	NA
chr2	136230823	136230909	chr2_514	chr2	136230855	136230873	C144130	120000	+	1	OTHER	.	NA	NA	NA	NA	120000	NA	NA	NA	NA	NA	NA	NA	NA	NA	NA	NA	NA	NA	NA	NA	NA	NA	NA	NA	NA	NA	NA	NA	NA	NA	NA	NA	NA	NA
chr2	147063674	147063760	chr2_547	chr2	147063701	147063717	C435599	221048	-	1	OTHER	.	NA	NA	NA	221048	NA	NA	NA	NA	NA	NA	NA	NA	NA	NA	NA	NA	NA	NA	NA	NA	NA	NA	NA	NA	NA	NA	NA	NA	NA	NA	NA	NA	NA	NA
chr2	205928366	205928434	chr2_755	chr2	205928389	205928413	C149881	240000	+	1	OTHER	.	NA	NA	NA	NA	NA	240000	NA	NA	NA	NA	NA	NA	NA	NA	NA	NA	NA	NA	NA	NA	NA	NA	NA	NA	NA	NA	NA	NA	NA	NA	NA	NA	NA	NA
chr2	206296748	206296878	chr2_761	chr2	206296822	206296838	C440644	12120094	-	2	OTHER	.	NA	NA	NA	NA	NA	NA	NA	NA	NA	NA	NA	NA	108887	NA	NA	NA	NA	NA	NA	NA	NA	NA	NA	NA	NA	24131300	NA	NA	NA	NA	NA	NA	NA	NA
chr2	206296748	206296878	chr2_761	chr2	206296813	206296832	C440642	192211	-	1	OTHER	.	NA	NA	NA	NA	NA	NA	NA	NA	NA	NA	NA	NA	NA	NA	NA	NA	NA	NA	NA	NA	NA	NA	NA	NA	192211	NA	NA	NA	NA	NA	NA	NA	NA	NA
chr2	206296748	206296878	chr2_761	chr2	206296813	206296838	C440643	1443140	-	1	OTHER	.	NA	NA	NA	NA	NA	NA	NA	NA	NA	1443140	NA	NA	NA	NA	NA	NA	NA	NA	NA	NA	NA	NA	NA	NA	NA	NA	NA	NA	NA	NA	NA	NA	NA	NA
chr2	214809836	214809944	chr2_803	chr2	214809934	214809949	C441287	105000	-	1	OTHER	.	NA	NA	NA	NA	NA	NA	NA	NA	NA	NA	NA	NA	NA	NA	NA	NA	NA	NA	NA	NA	NA	NA	NA	NA	NA	105000	NA	NA	NA	NA	NA	NA	NA	NA
chr2	217818120	217818305	chr2_809	chr2	217818272	217818294	C441566	200000	-	1	OTHER	.	NA	NA	NA	NA	200000	NA	NA	NA	NA	NA	NA	NA	NA	NA	NA	NA	NA	NA	NA	NA	NA	NA	NA	NA	NA	NA	NA	NA	NA	NA	NA	NA	NA	NA
chr2	241812544	241812648	chr2_917	chr2	241812533	241812556	C153829	128333	+	1	OTHER	.	NA	NA	NA	128333	NA	NA	NA	NA	NA	NA	NA	NA	NA	NA	NA	NA	NA	NA	NA	NA	NA	NA	NA	NA	NA	NA	NA	NA	NA	NA	NA	NA	NA	NA
chr20	40910108	40910293	chr20_154	chr20	40910153	40910167	C157915	131429	+	1	OTHER	.	NA	NA	NA	NA	NA	NA	NA	NA	NA	NA	NA	NA	NA	NA	NA	NA	NA	NA	NA	NA	NA	NA	NA	NA	NA	NA	NA	NA	NA	131429	NA	NA	NA	NA
chr20	5055750	5055832	chr20_20	chr20	5055801	5055817	C445134	433333	-	1	OTHER	.	433333	NA	NA	NA	NA	NA	NA	NA	NA	NA	NA	NA	NA	NA	NA	NA	NA	NA	NA	NA	NA	NA	NA	NA	NA	NA	NA	NA	NA	NA	NA	NA	NA	NA
chr20	60620104	60620186	chr20_238	chr20	60620132	60620146	C160390	368474	+	1	OTHER	.	NA	NA	368474	NA	NA	NA	NA	NA	NA	NA	NA	NA	NA	NA	NA	NA	NA	NA	NA	NA	NA	NA	NA	NA	NA	NA	NA	NA	NA	NA	NA	NA	NA	NA
chr20	62274602	62274701	chr20_254	chr20	62274691	62274705	C451147	535833	-	1	OTHER	.	NA	NA	NA	NA	NA	NA	NA	NA	NA	NA	NA	NA	NA	NA	NA	NA	NA	NA	NA	NA	NA	NA	NA	NA	NA	535833	NA	NA	NA	NA	NA	NA	NA	NA
chr20	62283103	62283201	chr20_255	chr20	62283160	62283176	C451148	235392	-	4	OTHER	.	NA	NA	NA	NA	324545	NA	NA	NA	NA	NA	NA	NA	NA	NA	NA	NA	NA	NA	NA	NA	NA	NA	299167	NA	157856	NA	NA	NA	NA	160000	NA	NA	NA	NA
chr20	62716508	62716615	chr20_262	chr20	62716547	62716574	C160752	160000	+	1	OTHER	.	NA	NA	NA	NA	160000	NA	NA	NA	NA	NA	NA	NA	NA	NA	NA	NA	NA	NA	NA	NA	NA	NA	NA	NA	NA	NA	NA	NA	NA	NA	NA	NA	NA	NA
chr20	62947093	62947209	chr20_266	chr20	62947203	62947227	C160827	295000	+	3	OTHER	.	NA	NA	NA	NA	270000	400000	NA	NA	NA	NA	NA	NA	215000	NA	NA	NA	NA	NA	NA	NA	NA	NA	NA	NA	NA	NA	NA	NA	NA	NA	NA	NA	NA	NA
chr20	25285431	25285522	chr20_93	chr20	25285458	25285473	C447016	152261	-	1	OTHER	.	NA	NA	NA	NA	NA	NA	NA	NA	NA	NA	NA	NA	NA	NA	NA	NA	NA	NA	152261	NA	NA	NA	NA	NA	NA	NA	NA	NA	NA	NA	NA	NA	NA	NA
chr21	43952644	43952717	chr21_176	chr21	43952661	43952676	C164677	153413	+	1	OTHER	.	NA	NA	NA	NA	NA	153413	NA	NA	NA	NA	NA	NA	NA	NA	NA	NA	NA	NA	NA	NA	NA	NA	NA	NA	NA	NA	NA	NA	NA	NA	NA	NA	NA	NA
chr21	44304703	44304784	chr21_180	chr21	44304740	44304756	C164786	155000	+	1	OTHER	.	NA	NA	NA	NA	NA	NA	NA	NA	NA	NA	NA	NA	NA	NA	NA	NA	155000	NA	NA	NA	NA	NA	NA	NA	NA	NA	NA	NA	NA	NA	NA	NA	NA	NA
chr21	45007812	45007945	chr21_188	chr21	45007802	45007819	C164919	288953	+	1	OTHER	.	NA	NA	NA	NA	NA	NA	NA	NA	NA	NA	NA	NA	288953	NA	NA	NA	NA	NA	NA	NA	NA	NA	NA	NA	NA	NA	NA	NA	NA	NA	NA	NA	NA	NA
chr21	45087545	45087629	chr21_190	chr21	45087622	45087639	C164933	798793	+	1	OTHER	.	NA	NA	NA	NA	NA	NA	NA	NA	NA	NA	NA	NA	NA	NA	NA	NA	NA	NA	NA	NA	NA	NA	NA	NA	NA	798793	NA	NA	NA	NA	NA	NA	NA	NA
chr21	21965455	21965526	chr21_76	chr21	21965482	21965498	C452574	323639	-	1	OTHER	.	NA	NA	NA	NA	NA	NA	NA	NA	NA	NA	NA	NA	323639	NA	NA	NA	NA	NA	NA	NA	NA	NA	NA	NA	NA	NA	NA	NA	NA	NA	NA	NA	NA	NA
chr22	44609111	44609233	chr22_122	chr22	44609180	44609195	C459675	638440	-	1	OTHER	.	638440	NA	NA	NA	NA	NA	NA	NA	NA	NA	NA	NA	NA	NA	NA	NA	NA	NA	NA	NA	NA	NA	NA	NA	NA	NA	NA	NA	NA	NA	NA	NA	NA	NA
chr22	49678476	49678597	chr22_163	chr22	49678575	49678594	C170210	110000	+	1	OTHER	.	NA	NA	NA	NA	NA	110000	NA	NA	NA	NA	NA	NA	NA	NA	NA	NA	NA	NA	NA	NA	NA	NA	NA	NA	NA	NA	NA	NA	NA	NA	NA	NA	NA	NA
chr22	31977083	31977213	chr22_69	chr22	31977206	31977221	C457525	226295	-	1	OTHER	.	NA	NA	NA	NA	NA	NA	NA	NA	NA	NA	NA	NA	NA	NA	NA	NA	226295	NA	NA	NA	NA	NA	NA	NA	NA	NA	NA	NA	NA	NA	NA	NA	NA	NA
chr22	35117692	35117777	chr22_82	chr22	35117690	35117705	C457839	9002111	-	3	OTHER	.	NA	NA	514000	NA	NA	NA	NA	NA	NA	283333	NA	NA	NA	NA	NA	NA	NA	NA	NA	NA	NA	NA	NA	NA	NA	26209000	NA	NA	NA	NA	NA	NA	NA	NA
chr22	35117692	35117777	chr22_82	chr22	35117749	35117763	C457840	166250	-	1	OTHER	.	NA	NA	NA	NA	NA	NA	NA	NA	NA	NA	NA	NA	NA	NA	NA	NA	NA	NA	NA	NA	NA	NA	NA	NA	NA	166250	NA	NA	NA	NA	NA	NA	NA	NA
chr22	12297319	12297448	chr22_9	chr22	12297439	12297453	C455367	1045390	-	1	OTHER	.	NA	NA	1045390	NA	NA	NA	NA	NA	NA	NA	NA	NA	NA	NA	NA	NA	NA	NA	NA	NA	NA	NA	NA	NA	NA	NA	NA	NA	NA	NA	NA	NA	NA	NA
chr3	28050939	28051033	chr3_103	chr3	28051027	28051050	C173695	193333	+	1	OTHER	.	NA	NA	NA	NA	NA	193333	NA	NA	NA	NA	NA	NA	NA	NA	NA	NA	NA	NA	NA	NA	NA	NA	NA	NA	NA	NA	NA	NA	NA	NA	NA	NA	NA	NA
chr3	30527342	30527466	chr3_112	chr3	30527416	30527441	C173855	120000	+	1	OTHER	.	NA	NA	NA	NA	NA	120000	NA	NA	NA	NA	NA	NA	NA	NA	NA	NA	NA	NA	NA	NA	NA	NA	NA	NA	NA	NA	NA	NA	NA	NA	NA	NA	NA	NA
chr3	61970837	61970933	chr3_223	chr3	61970851	61970866	C177543	295833	+	1	OTHER	.	NA	NA	NA	NA	NA	NA	NA	NA	NA	NA	NA	NA	NA	NA	NA	NA	NA	NA	NA	NA	NA	NA	NA	NA	NA	295833	NA	NA	NA	NA	NA	NA	NA	NA
chr3	8671801	8671911	chr3_30	chr3	8671839	8671855	C171794	1219710	+	1	OTHER	.	NA	NA	NA	NA	NA	NA	NA	NA	NA	NA	NA	NA	NA	NA	NA	NA	NA	NA	NA	NA	NA	NA	NA	NA	NA	1219710	NA	NA	NA	NA	NA	NA	NA	NA
chr3	97875973	97876568	chr3_350	chr3	97876158	97876179	C179787	470000	+	1	OTHER	.	NA	NA	NA	NA	470000	NA	NA	NA	NA	NA	NA	NA	NA	NA	NA	NA	NA	NA	NA	NA	NA	NA	NA	NA	NA	NA	NA	NA	NA	NA	NA	NA	NA	NA
chr3	97875973	97876568	chr3_350	chr3	97876062	97876083	C179786	195000	+	1	OTHER	.	NA	NA	NA	NA	195000	NA	NA	NA	NA	NA	NA	NA	NA	NA	NA	NA	NA	NA	NA	NA	NA	NA	NA	NA	NA	NA	NA	NA	NA	NA	NA	NA	NA	NA
chr3	97875973	97876568	chr3_350	chr3	97876245	97876261	C470100	225867	-	1	OTHER	.	NA	NA	NA	NA	NA	NA	NA	NA	NA	NA	NA	NA	NA	NA	NA	NA	NA	NA	NA	NA	NA	NA	NA	NA	NA	225867	NA	NA	NA	NA	NA	NA	NA	NA
chr3	114454927	114455152	chr3_411	chr3	114455056	114455078	C471385	334479	-	2	OTHER	.	NA	NA	172958	NA	496000	NA	NA	NA	NA	NA	NA	NA	NA	NA	NA	NA	NA	NA	NA	NA	NA	NA	NA	NA	NA	NA	NA	NA	NA	NA	NA	NA	NA	NA
chr3	131229567	131229662	chr3_464	chr3	131229560	131229579	C473336	317667	-	1	OTHER	.	317667	NA	NA	NA	NA	NA	NA	NA	NA	NA	NA	NA	NA	NA	NA	NA	NA	NA	NA	NA	NA	NA	NA	NA	NA	NA	NA	NA	NA	NA	NA	NA	NA	NA
chr3	145113936	145114020	chr3_521	chr3	145113976	145113991	C474597	123274	-	1	OTHER	.	NA	NA	123274	NA	NA	NA	NA	NA	NA	NA	NA	NA	NA	NA	NA	NA	NA	NA	NA	NA	NA	NA	NA	NA	NA	NA	NA	NA	NA	NA	NA	NA	NA	NA
chr3	160573664	160573743	chr3_586	chr3	160573712	160573742	C475918	382936	-	1	OTHER	.	NA	NA	NA	NA	NA	NA	NA	NA	NA	NA	NA	NA	NA	NA	NA	NA	NA	NA	NA	NA	NA	NA	NA	NA	NA	382936	NA	NA	NA	NA	NA	NA	NA	NA
chr4	24599097	24599245	chr4_154	chr4	24599190	24599207	C191499	389333	+	1	OTHER	.	NA	NA	NA	NA	389333	NA	NA	NA	NA	NA	NA	NA	NA	NA	NA	NA	NA	NA	NA	NA	NA	NA	NA	NA	NA	NA	NA	NA	NA	NA	NA	NA	NA	NA
chr4	1230120	1230224	chr4_19	chr4	1230211	1230228	C189050	2770835	+	2	OTHER	.	NA	NA	NA	NA	3040000	NA	NA	NA	NA	NA	NA	NA	NA	NA	NA	NA	NA	NA	NA	NA	NA	NA	NA	NA	2501670	NA	NA	NA	NA	NA	NA	NA	NA	NA
chr4	54783509	54783593	chr4_257	chr4	54783535	54783556	C484178	5059613	-	2	OTHER	.	NA	NA	NA	NA	NA	NA	NA	NA	NA	NA	NA	NA	NA	NA	NA	NA	NA	NA	NA	NA	NA	NA	NA	252157	NA	9867070	NA	NA	NA	NA	NA	NA	NA	NA
chr4	54783509	54783593	chr4_257	chr4	54783535	54783569	C484179	1391330	-	1	OTHER	.	NA	NA	1391330	NA	NA	NA	NA	NA	NA	NA	NA	NA	NA	NA	NA	NA	NA	NA	NA	NA	NA	NA	NA	NA	NA	NA	NA	NA	NA	NA	NA	NA	NA	NA
chr4	54783509	54783593	chr4_257	chr4	54783531	54783556	C484177	800523	-	1	OTHER	.	NA	NA	NA	NA	NA	NA	NA	NA	NA	NA	NA	NA	NA	NA	NA	NA	NA	NA	NA	NA	NA	NA	NA	NA	800523	NA	NA	NA	NA	NA	NA	NA	NA	NA
chr4	54783509	54783593	chr4_257	chr4	54783550	54783569	C484180	21935423	-	5	OTHER	.	NA	NA	NA	NA	NA	122303	NA	NA	NA	NA	NA	NA	108485000	NA	399956	NA	NA	NA	NA	NA	NA	NA	NA	NA	NA	NA	532025	NA	NA	NA	NA	NA	137829	NA
chr4	83862364	83862463	chr4_377	chr4	83862394	83862411	C486421	125929	-	1	OTHER	.	125929	NA	NA	NA	NA	NA	NA	NA	NA	NA	NA	NA	NA	NA	NA	NA	NA	NA	NA	NA	NA	NA	NA	NA	NA	NA	NA	NA	NA	NA	NA	NA	NA	NA
chr4	3955514	3955742	chr4_40	chr4	3955645	3955667	C189600	125000	+	1	OTHER	.	NA	NA	NA	NA	125000	NA	NA	NA	NA	NA	NA	NA	NA	NA	NA	NA	NA	NA	NA	NA	NA	NA	NA	NA	NA	NA	NA	NA	NA	NA	NA	NA	NA	NA
chr4	121374469	121374585	chr4_528	chr4	121374500	121374516	C198860	433333	+	1	OTHER	.	NA	NA	NA	NA	433333	NA	NA	NA	NA	NA	NA	NA	NA	NA	NA	NA	NA	NA	NA	NA	NA	NA	NA	NA	NA	NA	NA	NA	NA	NA	NA	NA	NA	NA
chr4	126255306	126255442	chr4_552	chr4	126255353	126255369	C489442	122333	-	1	OTHER	.	NA	NA	NA	NA	NA	NA	NA	NA	NA	NA	NA	NA	NA	NA	NA	NA	NA	NA	NA	122333	NA	NA	NA	NA	NA	NA	NA	NA	NA	NA	NA	NA	NA	NA
chr4	147167304	147167453	chr4_629	chr4	147167395	147167409	C200628	199729	+	1	OTHER	.	NA	NA	NA	NA	NA	NA	NA	NA	NA	NA	NA	NA	199729	NA	NA	NA	NA	NA	NA	NA	NA	NA	NA	NA	NA	NA	NA	NA	NA	NA	NA	NA	NA	NA
chr4	180105835	180105924	chr4_778	chr4	180105836	180105850	C493292	176798	-	1	OTHER	.	176798	NA	NA	NA	NA	NA	NA	NA	NA	NA	NA	NA	NA	NA	NA	NA	NA	NA	NA	NA	NA	NA	NA	NA	NA	NA	NA	NA	NA	NA	NA	NA	NA	NA
chr4	185908960	185909057	chr4_798	chr4	185909039	185909061	C493917	163333	-	1	OTHER	.	NA	NA	NA	NA	163333	NA	NA	NA	NA	NA	NA	NA	NA	NA	NA	NA	NA	NA	NA	NA	NA	NA	NA	NA	NA	NA	NA	NA	NA	NA	NA	NA	NA	NA
chr4	189983800	189983945	chr4_838	chr4	189983852	189983867	C203923	420773	+	1	OTHER	.	NA	NA	NA	420773	NA	NA	NA	NA	NA	NA	NA	NA	NA	NA	NA	NA	NA	NA	NA	NA	NA	NA	NA	NA	NA	NA	NA	NA	NA	NA	NA	NA	NA	NA
chr5	17066153	17066231	chr5_119	chr5	17066226	17066247	C205768	210000	+	1	OTHER	.	NA	NA	NA	NA	210000	NA	NA	NA	NA	NA	NA	NA	NA	NA	NA	NA	NA	NA	NA	NA	NA	NA	NA	NA	NA	NA	NA	NA	NA	NA	NA	NA	NA	NA
chr5	33840983	33841069	chr5_201	chr5	33840971	33840990	C497134	172425	-	3	OTHER	.	NA	NA	NA	NA	NA	NA	NA	NA	NA	NA	NA	NA	157756	NA	NA	NA	NA	NA	NA	181667	NA	NA	NA	NA	NA	NA	NA	NA	NA	NA	NA	NA	177853	NA
chr5	44447499	44447657	chr5_256	chr5	44447610	44447624	C498293	107619	-	1	OTHER	.	NA	NA	NA	NA	NA	NA	NA	NA	NA	NA	NA	NA	NA	NA	NA	NA	NA	NA	NA	NA	NA	NA	NA	NA	NA	107619	NA	NA	NA	NA	NA	NA	NA	NA
chr5	67943490	67943647	chr5_338	chr5	67943489	67943508	C499695	151718	-	1	OTHER	.	NA	NA	151718	NA	NA	NA	NA	NA	NA	NA	NA	NA	NA	NA	NA	NA	NA	NA	NA	NA	NA	NA	NA	NA	NA	NA	NA	NA	NA	NA	NA	NA	NA	NA
chr5	1490344	1490431	chr5_34	chr5	1490426	1490442	C204312	242100	+	1	OTHER	.	242100	NA	NA	NA	NA	NA	NA	NA	NA	NA	NA	NA	NA	NA	NA	NA	NA	NA	NA	NA	NA	NA	NA	NA	NA	NA	NA	NA	NA	NA	NA	NA	NA	NA
chr5	75294398	75294556	chr5_360	chr5	75294493	75294509	C500192	306370	-	1	OTHER	.	NA	NA	NA	NA	NA	NA	NA	NA	NA	NA	NA	NA	NA	NA	NA	NA	NA	NA	NA	NA	NA	NA	NA	NA	NA	306370	NA	NA	NA	NA	NA	NA	NA	NA
chr5	1935290	1935386	chr5_46	chr5	1935329	1935346	C494701	106000	-	1	OTHER	.	NA	NA	NA	NA	NA	NA	NA	NA	NA	NA	NA	106000	NA	NA	NA	NA	NA	NA	NA	NA	NA	NA	NA	NA	NA	NA	NA	NA	NA	NA	NA	NA	NA	NA
chr5	103034305	103034487	chr5_463	chr5	103034417	103034431	C502542	183333	-	1	OTHER	.	NA	NA	NA	NA	NA	NA	NA	NA	NA	NA	NA	NA	NA	NA	NA	NA	NA	NA	NA	NA	NA	NA	NA	NA	NA	183333	NA	NA	NA	NA	NA	NA	NA	NA
chr5	151215200	151215307	chr5_631	chr5	151215272	151215295	C507267	220000	-	1	OTHER	.	NA	NA	NA	NA	NA	NA	NA	NA	NA	NA	NA	NA	NA	NA	NA	NA	220000	NA	NA	NA	NA	NA	NA	NA	NA	NA	NA	NA	NA	NA	NA	NA	NA	NA
chr5	151215200	151215307	chr5_631	chr5	151215205	151215228	C507266	978333	-	1	OTHER	.	NA	NA	NA	NA	978333	NA	NA	NA	NA	NA	NA	NA	NA	NA	NA	NA	NA	NA	NA	NA	NA	NA	NA	NA	NA	NA	NA	NA	NA	NA	NA	NA	NA	NA
chr5	151215200	151215307	chr5_631	chr5	151215277	151215310	C507268	2398330	-	1	OTHER	.	NA	NA	NA	NA	2398330	NA	NA	NA	NA	NA	NA	NA	NA	NA	NA	NA	NA	NA	NA	NA	NA	NA	NA	NA	NA	NA	NA	NA	NA	NA	NA	NA	NA	NA
chr5	178677664	178677769	chr5_737	chr5	178677746	178677768	C220056	150000	+	1	OTHER	.	NA	NA	NA	NA	NA	150000	NA	NA	NA	NA	NA	NA	NA	NA	NA	NA	NA	NA	NA	NA	NA	NA	NA	NA	NA	NA	NA	NA	NA	NA	NA	NA	NA	NA
chr5	179881012	179881096	chr5_748	chr5	179881013	179881027	C510064	154960	-	1	OTHER	.	NA	NA	154960	NA	NA	NA	NA	NA	NA	NA	NA	NA	NA	NA	NA	NA	NA	NA	NA	NA	NA	NA	NA	NA	NA	NA	NA	NA	NA	NA	NA	NA	NA	NA
chr5	180830592	180830730	chr5_757	chr5	180830653	180830679	C510236	3307500	-	1	OTHER	.	NA	NA	NA	NA	3307500	NA	NA	NA	NA	NA	NA	NA	NA	NA	NA	NA	NA	NA	NA	NA	NA	NA	NA	NA	NA	NA	NA	NA	NA	NA	NA	NA	NA	NA
chr5	180830592	180830730	chr5_757	chr5	180830676	180830701	C220412	252000	+	1	OTHER	.	NA	NA	NA	NA	NA	252000	NA	NA	NA	NA	NA	NA	NA	NA	NA	NA	NA	NA	NA	NA	NA	NA	NA	NA	NA	NA	NA	NA	NA	NA	NA	NA	NA	NA
chr5	8540516	8540592	chr5_85	chr5	8540581	8540596	C205010	299957	+	1	OTHER	.	NA	NA	NA	NA	299957	NA	NA	NA	NA	NA	NA	NA	NA	NA	NA	NA	NA	NA	NA	NA	NA	NA	NA	NA	NA	NA	NA	NA	NA	NA	NA	NA	NA	NA
chr6	2765253	2765398	chr6_20	chr6	2765375	2765390	C221036	130000	+	1	OTHER	.	NA	NA	NA	NA	NA	NA	NA	NA	NA	NA	NA	NA	NA	NA	NA	NA	NA	NA	NA	NA	NA	NA	NA	NA	NA	NA	130000	NA	NA	NA	NA	NA	NA	NA
chr6	2765253	2765398	chr6_20	chr6	2765375	2765394	C221037	110000	+	1	OTHER	.	NA	NA	NA	NA	NA	110000	NA	NA	NA	NA	NA	NA	NA	NA	NA	NA	NA	NA	NA	NA	NA	NA	NA	NA	NA	NA	NA	NA	NA	NA	NA	NA	NA	NA
chr6	53750861	53750969	chr6_231	chr6	53750960	53750977	C226488	478667	+	1	OTHER	.	NA	NA	NA	NA	NA	NA	NA	NA	NA	NA	NA	NA	NA	NA	NA	NA	NA	NA	NA	478667	NA	NA	NA	NA	NA	NA	NA	NA	NA	NA	NA	NA	NA	NA
chr6	94093617	94093730	chr6_388	chr6	94093682	94093709	C229094	100000	+	1	OTHER	.	NA	NA	NA	NA	NA	100000	NA	NA	NA	NA	NA	NA	NA	NA	NA	NA	NA	NA	NA	NA	NA	NA	NA	NA	NA	NA	NA	NA	NA	NA	NA	NA	NA	NA
chr6	101526831	101526935	chr6_424	chr6	101526887	101526903	C229557	143734	+	1	OTHER	.	NA	NA	NA	NA	NA	NA	NA	NA	NA	NA	NA	NA	NA	NA	NA	NA	NA	NA	NA	NA	NA	NA	NA	NA	NA	143734	NA	NA	NA	NA	NA	NA	NA	NA
chr6	106620604	106620713	chr6_444	chr6	106620671	106620694	C519695	106000	-	1	OTHER	.	NA	NA	NA	NA	106000	NA	NA	NA	NA	NA	NA	NA	NA	NA	NA	NA	NA	NA	NA	NA	NA	NA	NA	NA	NA	NA	NA	NA	NA	NA	NA	NA	NA	NA
chr6	112648854	112649018	chr6_484	chr6	112648902	112648918	C520336	315861	-	1	OTHER	.	NA	NA	NA	NA	NA	NA	NA	NA	NA	NA	NA	NA	NA	315861	NA	NA	NA	NA	NA	NA	NA	NA	NA	NA	NA	NA	NA	NA	NA	NA	NA	NA	NA	NA
chr6	10428367	10428498	chr6_55	chr6	10428400	10428416	C511731	335603	-	2	OTHER	.	NA	NA	240331	430875	NA	NA	NA	NA	NA	NA	NA	NA	NA	NA	NA	NA	NA	NA	NA	NA	NA	NA	NA	NA	NA	NA	NA	NA	NA	NA	NA	NA	NA	NA
chr6	146543531	146543604	chr6_615	chr6	146543552	146543567	C523070	107816	-	1	OTHER	.	NA	NA	NA	107816	NA	NA	NA	NA	NA	NA	NA	NA	NA	NA	NA	NA	NA	NA	NA	NA	NA	NA	NA	NA	NA	NA	NA	NA	NA	NA	NA	NA	NA	NA
chr6	152386982	152387097	chr6_634	chr6	152387077	152387100	C523612	338333	-	1	OTHER	.	NA	NA	338333	NA	NA	NA	NA	NA	NA	NA	NA	NA	NA	NA	NA	NA	NA	NA	NA	NA	NA	NA	NA	NA	NA	NA	NA	NA	NA	NA	NA	NA	NA	NA
chr6	167471849	167471947	chr6_705	chr6	167471853	167471871	C525115	1030360	-	1	OTHER	.	NA	NA	NA	NA	NA	NA	NA	NA	NA	NA	NA	NA	NA	NA	NA	NA	NA	NA	NA	NA	NA	NA	NA	NA	NA	1030360	NA	NA	NA	NA	NA	NA	NA	NA
chr7	23860471	23860581	chr7_135	chr7	23860496	23860513	C530379	290833	-	1	OTHER	.	290833	NA	NA	NA	NA	NA	NA	NA	NA	NA	NA	NA	NA	NA	NA	NA	NA	NA	NA	NA	NA	NA	NA	NA	NA	NA	NA	NA	NA	NA	NA	NA	NA	NA
chr7	997478	997563	chr7_14	chr7	997506	997532	C528115	120000	-	1	OTHER	.	NA	NA	NA	NA	120000	NA	NA	NA	NA	NA	NA	NA	NA	NA	NA	NA	NA	NA	NA	NA	NA	NA	NA	NA	NA	NA	NA	NA	NA	NA	NA	NA	NA	NA
chr7	35852765	35852844	chr7_169	chr7	35852835	35852850	C241169	706439	+	1	OTHER	.	NA	NA	NA	NA	NA	NA	NA	NA	NA	NA	NA	NA	NA	NA	NA	NA	706439	NA	NA	NA	NA	NA	NA	NA	NA	NA	NA	NA	NA	NA	NA	NA	NA	NA
chr7	1434470	1434586	chr7_21	chr7	1434540	1434562	C528198	421000	-	1	OTHER	.	NA	NA	NA	NA	421000	NA	NA	NA	NA	NA	NA	NA	NA	NA	NA	NA	NA	NA	NA	NA	NA	NA	NA	NA	NA	NA	NA	NA	NA	NA	NA	NA	NA	NA
chr7	55237581	55237752	chr7_253	chr7	55237636	55237653	C533279	148917	-	2	OTHER	.	NA	NA	NA	NA	NA	NA	NA	NA	NA	NA	NA	NA	173667	NA	NA	NA	NA	NA	NA	NA	NA	NA	NA	NA	NA	124167	NA	NA	NA	NA	NA	NA	NA	NA
chr7	1916845	1916935	chr7_29	chr7	1916833	1916853	C528341	603500	-	4	OTHER	.	NA	NA	NA	NA	1140000	NA	NA	NA	NA	NA	NA	NA	NA	NA	NA	NA	NA	NA	NA	NA	NA	NA	427833	150833	695333	NA	NA	NA	NA	NA	NA	NA	NA	NA
chr7	1976376	1976511	chr7_33	chr7	1976505	1976521	C528356	349596	-	1	OTHER	.	NA	NA	NA	NA	NA	NA	NA	NA	NA	NA	NA	NA	349596	NA	NA	NA	NA	NA	NA	NA	NA	NA	NA	NA	NA	NA	NA	NA	NA	NA	NA	NA	NA	NA
chr7	75736794	75736906	chr7_338	chr7	75736869	75736887	C244603	978286	+	1	OTHER	.	978286	NA	NA	NA	NA	NA	NA	NA	NA	NA	NA	NA	NA	NA	NA	NA	NA	NA	NA	NA	NA	NA	NA	NA	NA	NA	NA	NA	NA	NA	NA	NA	NA	NA
chr7	2309389	2309483	chr7_35	chr7	2309433	2309451	C238021	158980	+	1	OTHER	.	NA	NA	NA	NA	158980	NA	NA	NA	NA	NA	NA	NA	NA	NA	NA	NA	NA	NA	NA	NA	NA	NA	NA	NA	NA	NA	NA	NA	NA	NA	NA	NA	NA	NA
chr7	90703615	90703734	chr7_408	chr7	90703660	90703676	C245675	290912	+	4	OTHER	.	188302	NA	655243	NA	NA	NA	NA	NA	NA	NA	217962	NA	NA	NA	NA	NA	102143	NA	NA	NA	NA	NA	NA	NA	NA	NA	NA	NA	NA	NA	NA	NA	NA	NA
chr7	131323753	131323836	chr7_575	chr7	131323764	131323786	C539354	130000	-	1	OTHER	.	NA	NA	NA	NA	130000	NA	NA	NA	NA	NA	NA	NA	NA	NA	NA	NA	NA	NA	NA	NA	NA	NA	NA	NA	NA	NA	NA	NA	NA	NA	NA	NA	NA	NA
chr7	146787766	146787872	chr7_630	chr7	146787818	146787840	C540955	909560	-	1	OTHER	.	NA	NA	NA	NA	NA	NA	NA	NA	NA	NA	NA	NA	NA	NA	NA	NA	NA	NA	NA	NA	NA	NA	NA	NA	NA	909560	NA	NA	NA	NA	NA	NA	NA	NA
chr7	157673774	157673846	chr7_698	chr7	157673765	157673780	C542184	265000	-	1	OTHER	.	NA	NA	NA	NA	NA	NA	NA	NA	NA	NA	NA	NA	NA	NA	NA	NA	NA	NA	NA	NA	NA	NA	NA	NA	NA	265000	NA	NA	NA	NA	NA	NA	NA	NA
chr7	158867221	158867344	chr7_718	chr7	158867296	158867310	C252369	1514820	+	1	OTHER	.	NA	NA	NA	NA	1514820	NA	NA	NA	NA	NA	NA	NA	NA	NA	NA	NA	NA	NA	NA	NA	NA	NA	NA	NA	NA	NA	NA	NA	NA	NA	NA	NA	NA	NA
chr7	8843597	8843719	chr7_76	chr7	8843672	8843689	C238873	125493	+	1	OTHER	.	NA	NA	NA	NA	NA	NA	NA	NA	NA	NA	NA	NA	NA	NA	NA	NA	NA	NA	NA	NA	NA	NA	NA	NA	NA	NA	NA	NA	NA	NA	NA	NA	125493	NA
chr8	14834513	14834592	chr8_111	chr8	14834531	14834547	C253869	10495500	+	1	OTHER	.	NA	NA	NA	NA	10495500	NA	NA	NA	NA	NA	NA	NA	NA	NA	NA	NA	NA	NA	NA	NA	NA	NA	NA	NA	NA	NA	NA	NA	NA	NA	NA	NA	NA	NA
chr8	30083201	30083290	chr8_173	chr8	30083244	30083260	C255670	184500	+	1	OTHER	.	184500	NA	NA	NA	NA	NA	NA	NA	NA	NA	NA	NA	NA	NA	NA	NA	NA	NA	NA	NA	NA	NA	NA	NA	NA	NA	NA	NA	NA	NA	NA	NA	NA	NA
chr8	1860283	1860458	chr8_34	chr8	1860319	1860335	C252808	116978	+	1	OTHER	.	NA	NA	NA	NA	NA	NA	NA	NA	NA	NA	NA	NA	NA	NA	NA	NA	NA	NA	NA	NA	NA	NA	NA	NA	NA	116978	NA	NA	NA	NA	NA	NA	NA	NA
chr8	2702366	2702520	chr8_40	chr8	2702494	2702509	C542803	2268620	-	1	OTHER	.	NA	NA	NA	NA	2268620	NA	NA	NA	NA	NA	NA	NA	NA	NA	NA	NA	NA	NA	NA	NA	NA	NA	NA	NA	NA	NA	NA	NA	NA	NA	NA	NA	NA	NA
chr8	2725698	2725783	chr8_41	chr8	2725764	2725781	C542805	219347	-	2	OTHER	.	NA	NA	NA	272264	NA	NA	NA	NA	NA	NA	NA	NA	NA	NA	NA	NA	NA	NA	NA	NA	NA	NA	NA	NA	NA	166429	NA	NA	NA	NA	NA	NA	NA	NA
chr8	89628816	89628934	chr8_421	chr8	89628873	89628893	C260210	122000	+	1	OTHER	.	NA	NA	NA	NA	NA	122000	NA	NA	NA	NA	NA	NA	NA	NA	NA	NA	NA	NA	NA	NA	NA	NA	NA	NA	NA	NA	NA	NA	NA	NA	NA	NA	NA	NA
chr8	100970382	100970529	chr8_462	chr8	100970460	100970479	C551093	1353170	-	1	OTHER	.	NA	NA	NA	NA	NA	NA	NA	NA	NA	NA	NA	NA	NA	NA	NA	NA	NA	NA	NA	NA	NA	NA	NA	NA	1353170	NA	NA	NA	NA	NA	NA	NA	NA	NA
chr8	4882379	4882469	chr8_57	chr8	4882419	4882433	C542961	130000	-	1	OTHER	.	NA	NA	NA	NA	NA	NA	NA	NA	NA	NA	NA	NA	NA	NA	NA	NA	NA	NA	NA	NA	NA	NA	NA	NA	130000	NA	NA	NA	NA	NA	NA	NA	NA	NA
chr8	139875647	139875746	chr8_617	chr8	139875685	139875699	C554441	162400	-	1	OTHER	.	NA	NA	NA	NA	NA	NA	NA	NA	NA	NA	NA	NA	NA	NA	NA	NA	NA	NA	NA	NA	NA	NA	NA	NA	NA	162400	NA	NA	NA	NA	NA	NA	NA	NA
chr8	139934199	139934289	chr8_618	chr8	139934262	139934279	C554450	1121483	-	5	OTHER	.	NA	NA	NA	NA	NA	NA	NA	NA	NA	NA	NA	NA	NA	NA	141048	NA	290976	NA	NA	NA	NA	NA	232024	NA	NA	134166	NA	NA	NA	NA	NA	NA	4809200	NA
chr8	140099409	140099525	chr8_620	chr8	140099488	140099510	C554472	130000	-	2	OTHER	.	NA	NA	NA	NA	150000	110000	NA	NA	NA	NA	NA	NA	NA	NA	NA	NA	NA	NA	NA	NA	NA	NA	NA	NA	NA	NA	NA	NA	NA	NA	NA	NA	NA	NA
chr8	142331568	142331684	chr8_649	chr8	142331626	142331640	C554850	954906	-	1	OTHER	.	NA	NA	NA	NA	NA	NA	NA	NA	NA	NA	NA	NA	NA	NA	NA	NA	NA	NA	NA	NA	NA	NA	NA	NA	NA	954906	NA	NA	NA	NA	NA	NA	NA	NA
chr8	142416736	142416841	chr8_651	chr8	142416793	142416808	C264486	135660	+	1	OTHER	.	NA	NA	NA	NA	NA	NA	NA	NA	NA	NA	NA	NA	NA	NA	NA	NA	NA	NA	NA	NA	NA	NA	NA	NA	NA	NA	NA	NA	135660	NA	NA	NA	NA	NA
chr8	636894	636996	chr8_7	chr8	636878	636902	C542646	100000	-	1	OTHER	.	NA	NA	NA	NA	NA	100000	NA	NA	NA	NA	NA	NA	NA	NA	NA	NA	NA	NA	NA	NA	NA	NA	NA	NA	NA	NA	NA	NA	NA	NA	NA	NA	NA	NA
chr8	636894	636996	chr8_7	chr8	636983	636998	C252696	137500	+	1	OTHER	.	NA	NA	NA	137500	NA	NA	NA	NA	NA	NA	NA	NA	NA	NA	NA	NA	NA	NA	NA	NA	NA	NA	NA	NA	NA	NA	NA	NA	NA	NA	NA	NA	NA	NA
chr8	7236168	7236325	chr8_71	chr8	7236280	7236305	C253221	228833	+	1	OTHER	.	NA	NA	NA	NA	NA	NA	NA	NA	NA	NA	NA	NA	NA	NA	NA	NA	NA	NA	NA	NA	NA	NA	NA	NA	NA	228833	NA	NA	NA	NA	NA	NA	NA	NA
chr8	7694724	7694881	chr8_76	chr8	7694836	7694861	C253232	228833	+	1	OTHER	.	NA	NA	NA	NA	NA	NA	NA	NA	NA	NA	NA	NA	NA	NA	NA	NA	NA	NA	NA	NA	NA	NA	NA	NA	NA	228833	NA	NA	NA	NA	NA	NA	NA	NA
chr9	6618719	6618815	chr9_19	chr9	6618791	6618807	C266178	252168	+	2	OTHER	.	NA	NA	NA	NA	329248	NA	NA	NA	NA	NA	NA	NA	NA	NA	NA	NA	NA	NA	NA	NA	NA	NA	NA	NA	175088	NA	NA	NA	NA	NA	NA	NA	NA	NA
chr9	92262837	92262936	chr9_266	chr9	92262887	92262901	C271415	840717	+	2	OTHER	.	NA	NA	188194	NA	NA	NA	NA	NA	NA	NA	NA	NA	1493240	NA	NA	NA	NA	NA	NA	NA	NA	NA	NA	NA	NA	NA	NA	NA	NA	NA	NA	NA	NA	NA
chr9	119155164	119155253	chr9_371	chr9	119155167	119155184	C564368	130000	-	1	OTHER	.	NA	NA	NA	NA	130000	NA	NA	NA	NA	NA	NA	NA	NA	NA	NA	NA	NA	NA	NA	NA	NA	NA	NA	NA	NA	NA	NA	NA	NA	NA	NA	NA	NA	NA
chr9	133086998	133087087	chr9_419	chr9	133087054	133087075	C276238	520000	+	1	OTHER	.	NA	NA	NA	NA	520000	NA	NA	NA	NA	NA	NA	NA	NA	NA	NA	NA	NA	NA	NA	NA	NA	NA	NA	NA	NA	NA	NA	NA	NA	NA	NA	NA	NA	NA
chr9	133086998	133087087	chr9_419	chr9	133086987	133087010	C276237	1809290	+	1	OTHER	.	NA	NA	NA	NA	1809290	NA	NA	NA	NA	NA	NA	NA	NA	NA	NA	NA	NA	NA	NA	NA	NA	NA	NA	NA	NA	NA	NA	NA	NA	NA	NA	NA	NA	NA
chr9	135218780	135218901	chr9_436	chr9	135218830	135218844	C567020	127044	-	1	OTHER	.	NA	NA	NA	NA	NA	NA	NA	NA	NA	NA	NA	NA	127044	NA	NA	NA	NA	NA	NA	NA	NA	NA	NA	NA	NA	NA	NA	NA	NA	NA	NA	NA	NA	NA
chr9	135765249	135765419	chr9_441	chr9	135765326	135765343	C276719	374492	+	1	OTHER	.	NA	NA	NA	NA	NA	NA	NA	NA	NA	374492	NA	NA	NA	NA	NA	NA	NA	NA	NA	NA	NA	NA	NA	NA	NA	NA	NA	NA	NA	NA	NA	NA	NA	NA
chr9	25235557	25235631	chr9_88	chr9	25235576	25235591	C557854	179040	-	1	OTHER	.	NA	NA	NA	NA	NA	NA	NA	NA	NA	NA	NA	NA	NA	NA	NA	NA	NA	NA	NA	NA	NA	NA	179040	NA	NA	NA	NA	NA	NA	NA	NA	NA	NA	NA
chrX	50631779	50631858	chrX_180	chrX	50631815	50631830	C282545	1663347	+	8	OTHER	.	NA	NA	2509970	1060620	NA	NA	NA	NA	NA	NA	NA	NA	NA	NA	NA	NA	NA	224688	NA	NA	NA	NA	NA	3418780	1065310	3920920	661867	NA	NA	NA	NA	444622	NA	NA
chrX	73671031	73671097	chrX_242	chrX	73671040	73671057	C284097	316659	+	1	OTHER	.	NA	NA	NA	NA	NA	NA	NA	NA	NA	NA	NA	NA	316659	NA	NA	NA	NA	NA	NA	NA	NA	NA	NA	NA	NA	NA	NA	NA	NA	NA	NA	NA	NA	NA
chrX	83263808	83263961	chrX_281	chrX	83263891	83263905	C284659	104265	+	1	OTHER	.	NA	NA	104265	NA	NA	NA	NA	NA	NA	NA	NA	NA	NA	NA	NA	NA	NA	NA	NA	NA	NA	NA	NA	NA	NA	NA	NA	NA	NA	NA	NA	NA	NA	NA
chrX	115640798	115640883	chrX_388	chrX	115640824	115640842	C286649	280000	+	1	OTHER	.	NA	NA	NA	NA	NA	NA	NA	NA	NA	NA	NA	NA	NA	NA	NA	NA	NA	NA	NA	NA	NA	NA	280000	NA	NA	NA	NA	NA	NA	NA	NA	NA	NA	NA
chrX	122598502	122598653	chrX_426	chrX	122598535	122598550	C577170	512034	-	1	OTHER	.	NA	NA	NA	NA	NA	NA	NA	NA	NA	NA	NA	NA	NA	NA	NA	NA	512034	NA	NA	NA	NA	NA	NA	NA	NA	NA	NA	NA	NA	NA	NA	NA	NA	NA
chrX	128218444	128218521	chrX_455	chrX	128218466	128218480	C577513	495000	-	1	OTHER	.	NA	NA	NA	495000	NA	NA	NA	NA	NA	NA	NA	NA	NA	NA	NA	NA	NA	NA	NA	NA	NA	NA	NA	NA	NA	NA	NA	NA	NA	NA	NA	NA	NA	NA
chrX	12217386	12217482	chrX_55	chrX	12217443	12217463	C279180	858349	+	3	OTHER	.	NA	NA	751201	NA	NA	NA	NA	NA	NA	NA	NA	NA	NA	NA	NA	NA	NA	NA	NA	NA	NA	NA	NA	NA	877644	NA	NA	NA	NA	NA	NA	946203	NA	NA
chrX	12755701	12755781	chrX_58	chrX	12755748	12755766	C279220	237000	+	1	OTHER	.	NA	NA	NA	NA	NA	NA	NA	NA	NA	NA	NA	NA	NA	NA	NA	NA	NA	NA	NA	NA	NA	NA	NA	NA	NA	NA	NA	NA	NA	NA	NA	NA	237000	NA
chrX	980546	980742	chrX_7	chrX	980727	980746	C568626	251972	-	1	OTHER	.	NA	NA	251972	NA	NA	NA	NA	NA	NA	NA	NA	NA	NA	NA	NA	NA	NA	NA	NA	NA	NA	NA	NA	NA	NA	NA	NA	NA	NA	NA	NA	NA	NA	NA
chrX	20333295	20333381	chrX_80	chrX	20333348	20333363	C570151	301036	-	1	OTHER	.	NA	NA	NA	NA	NA	NA	NA	NA	NA	NA	NA	NA	NA	NA	NA	NA	301036	NA	NA	NA	NA	NA	NA	NA	NA	NA	NA	NA	NA	NA	NA	NA	NA	NA
chrY	980546	980742	chrY_7	chrY	980727	980746	C579992	251972	-	1	OTHER	.	NA	NA	251972	NA	NA	NA	NA	NA	NA	NA	NA	NA	NA	NA	NA	NA	NA	NA	NA	NA	NA	NA	NA	NA	NA	NA	NA	NA	NA	NA	NA	NA	NA	NA
chrY	12722576	12722664	chrY_72	chrY	12722619	12722633	C290595	105946	+	1	OTHER	.	NA	NA	105946	NA	NA	NA	NA	NA	NA	NA	NA	NA	NA	NA	NA	NA	NA	NA	NA	NA	NA	NA	NA	NA	NA	NA	NA	NA	NA	NA	NA	NA	NA	NA
hCRISPR positions and ID				Hg38 DASHR2 unannotated RPM reads
#chr	chrStart	chrEnd	CRISPR_ID	#chr	chrStart	chrEnd	anchorID	score	strand	presentInCnt	rnaClass	rnaID	bone1_GSE85809	brainpfc3_GSE101521	brainpfc4_GSE64977	brainsfg1_GSE59286	breastmilk1_GSE75726	cd4plustcell2_GSE65515	cd8plustcellnaive1_GSE66650	eye1_GSE81254	foreskin-fibroblastcell1_GSE33584	gastric1_GSE89051	liver4_GSE57381	liver5_GSE87843	lung3_GSE83527	lung4_GSE63744	lung5_GSE37764	mature-erythrocyte1_GSE63703	monocyte-derived-macrophage1_GSE51307	oralmucosa1_GSE70666	ovary1_GSE64942	pancreatic-epithelial-cell1_GSE79147	peripheral-blood-B-cell1_GSE51359	peripheral-blood-mononucleated-cell1_GSE53080	plasma3_GSE53080	primary-BJ-fibroblast1_GSE62776	primary-fibroblast1_GSE53391	prostate1_GSE89193	prostate2_GSE80400	red-blood-cell1_GSE53080	serum3_GSE53439	serum4_GSE71578	serum5_GSE53080	umbilical-vein-endothelial-cell1_GSE53080	ventricular-myocardium1_GSE53080	wholeblood2_GSE67489
chr1	15377357	15377442	chr1_111	chr1	15377358	15377372	C293698	0.0411	-	1	OTHER	.	NA	NA	NA	NA	NA	NA	NA	NA	NA	NA	NA	NA	NA	NA	NA	NA	NA	NA	NA	NA	NA	NA	NA	NA	NA	0.0411	NA	NA	NA	NA	NA	NA	NA	NA
chr1	15377357	15377442	chr1_111	chr1	15377414	15377428	C293699	0.0411	-	1	OTHER	.	NA	NA	NA	NA	NA	NA	NA	NA	NA	NA	NA	NA	NA	NA	NA	NA	NA	NA	NA	NA	NA	NA	NA	NA	NA	0.0411	NA	NA	NA	NA	NA	NA	NA	NA
chr1	17624296	17624378	chr1_117	chr1	17624350	17624365	C294113	31825	-	1	OTHER	.	31825	NA	NA	NA	NA	NA	NA	NA	NA	NA	NA	NA	NA	NA	NA	NA	NA	NA	NA	NA	NA	NA	NA	NA	NA	NA	NA	NA	NA	NA	NA	NA	NA	NA
chr1	1307990	1308069	chr1_14	chr1	1307988	1308011	C291472	0.0234	-	1	OTHER	.	NA	NA	NA	NA	0.0234	NA	NA	NA	NA	NA	NA	NA	NA	NA	NA	NA	NA	NA	NA	NA	NA	NA	NA	NA	NA	NA	NA	NA	NA	NA	NA	NA	NA	NA
chr1	24417179	24417266	chr1_142	chr1	24417227	24417249	C3798	0.1234	+	1	OTHER	.	NA	NA	NA	NA	NA	0.1234	NA	NA	NA	NA	NA	NA	NA	NA	NA	NA	NA	NA	NA	NA	NA	NA	NA	NA	NA	NA	NA	NA	NA	NA	NA	NA	NA	NA
chr1	27786386	27786502	chr1_157	chr1	27786496	27786513	C4485	0.1287	+	1	OTHER	.	NA	NA	NA	NA	NA	NA	NA	NA	NA	NA	NA	NA	NA	NA	NA	NA	NA	NA	NA	NA	NA	NA	NA	NA	NA	0.1287	NA	NA	NA	NA	NA	NA	NA	NA
chr1	66815255	66815353	chr1_308	chr1	66815273	66815287	C300433	0.0272	-	1	OTHER	.	NA	NA	NA	NA	0.0272	NA	NA	NA	NA	NA	NA	NA	NA	NA	NA	NA	NA	NA	NA	NA	NA	NA	NA	NA	NA	NA	NA	NA	NA	NA	NA	NA	NA	NA
chr1	3501991	3502088	chr1_34	chr1	3502043	3502058	C831	0.2547	+	1	OTHER	.	NA	NA	NA	NA	NA	NA	NA	NA	NA	NA	NA	NA	NA	NA	NA	NA	NA	NA	NA	NA	NA	NA	NA	NA	NA	0.2547	NA	NA	NA	NA	NA	NA	NA	NA
chr1	3761621	3761705	chr1_38	chr1	3761652	3761668	C876	28645	+	1	OTHER	.	28645	NA	NA	NA	NA	NA	NA	NA	NA	NA	NA	NA	NA	NA	NA	NA	NA	NA	NA	NA	NA	NA	NA	NA	NA	NA	NA	NA	NA	NA	NA	NA	NA	NA
chr1	147263788	147263928	chr1_537	chr1	147263817	147263833	C305480	85680	-	1	OTHER	.	NA	NA	NA	NA	NA	NA	NA	NA	NA	NA	NA	NA	NA	NA	NA	NA	NA	NA	NA	NA	NA	NA	NA	NA	NA	NA	NA	NA	NA	NA	NA	85680	NA	NA
chr1	5155178	5155259	chr1_57	chr1	5155215	5155230	C292256	0.0214	-	1	OTHER	.	NA	NA	NA	NA	0.0214	NA	NA	NA	NA	NA	NA	NA	NA	NA	NA	NA	NA	NA	NA	NA	NA	NA	NA	NA	NA	NA	NA	NA	NA	NA	NA	NA	NA	NA
chr1	181046776	181046914	chr1_656	chr1	181046901	181046915	C309595	0.1333	-	1	OTHER	.	NA	NA	NA	NA	NA	NA	NA	NA	NA	NA	NA	NA	NA	NA	NA	NA	NA	NA	NA	NA	NA	NA	NA	NA	NA	0.1333	NA	NA	NA	NA	NA	NA	NA	NA
chr1	184858184	184858317	chr1_672	chr1	184858303	184858320	C18524	0.3085	+	1	OTHER	.	NA	NA	NA	NA	NA	0.3085	NA	NA	NA	NA	NA	NA	NA	NA	NA	NA	NA	NA	NA	NA	NA	NA	NA	NA	NA	NA	NA	NA	NA	NA	NA	NA	NA	NA
chr1	191120238	191120331	chr1_698	chr1	191120266	191120281	C310456	0.0864	-	1	OTHER	.	NA	NA	NA	NA	NA	NA	NA	NA	NA	NA	NA	NA	NA	NA	NA	NA	NA	NA	NA	NA	NA	NA	NA	NA	NA	0.0864	NA	NA	NA	NA	NA	NA	NA	NA
chr1	193425167	193425254	chr1_710	chr1	193425180	193425198	C310615	0.8227	-	3	OTHER	.	NA	NA	NA	NA	NA	NA	NA	NA	NA	NA	NA	NA	NA	NA	NA	NA	13075	NA	NA	NA	NA	NA	0.4067	NA	NA	NA	NA	NA	NA	NA	NA	NA	0.7538	NA
chr1	226230931	226231026	chr1_828	chr1	226230957	226230972	C313951	12330	-	3	OTHER	.	NA	NA	NA	NA	NA	NA	NA	NA	NA	NA	NA	NA	NA	NA	NA	NA	NA	NA	NA	NA	NA	NA	0.2864	NA	12523	NA	NA	NA	NA	NA	NA	NA	21604	NA
chr1	237229489	237229609	chr1_881	chr1	237229579	237229598	C23673	117160	+	22	OTHER	.	503936	33176	30617	0.9077	43238	13452	NA	NA	NA	100432	16270	10144	101650	NA	42034	24031	43825	12253	566148	790514	NA	NA	26729	18784	NA	94656	23786	NA	NA	NA	NA	NA	71689	0.1069
chr1	237229489	237229609	chr1_881	chr1	237229496	237229513	C23672	13943	+	1	OTHER	.	NA	NA	NA	NA	NA	NA	NA	NA	NA	NA	NA	NA	NA	NA	NA	NA	NA	NA	NA	NA	NA	NA	13943	NA	NA	NA	NA	NA	NA	NA	NA	NA	NA	NA
chr1	239615668	239615744	chr1_893	chr1	239615679	239615695	C315411	0.1567	-	1	OTHER	.	NA	NA	NA	NA	NA	NA	NA	NA	NA	NA	NA	NA	0.1567	NA	NA	NA	NA	NA	NA	NA	NA	NA	NA	NA	NA	NA	NA	NA	NA	NA	NA	NA	NA	NA
chr1	247736021	247736138	chr1_959	chr1	247736078	247736103	C24552	0.1698	+	1	OTHER	.	NA	NA	NA	NA	NA	0.1698	NA	NA	NA	NA	NA	NA	NA	NA	NA	NA	NA	NA	NA	NA	NA	NA	NA	NA	NA	NA	NA	NA	NA	NA	NA	NA	NA	NA
chr10	35295654	35295791	chr10_183	chr10	35295694	35295709	C319678	0.0432	-	1	OTHER	.	NA	NA	0.0432	NA	NA	NA	NA	NA	NA	NA	NA	NA	NA	NA	NA	NA	NA	NA	NA	NA	NA	NA	NA	NA	NA	NA	NA	NA	NA	NA	NA	NA	NA	NA
chr10	51065522	51065590	chr10_249	chr10	51065575	51065594	C29068	0.6478	+	1	OTHER	.	NA	NA	NA	NA	NA	NA	NA	NA	NA	NA	NA	NA	NA	NA	NA	NA	NA	NA	NA	NA	NA	NA	NA	NA	NA	NA	NA	NA	NA	NA	NA	NA	0.6478	NA
chr10	119042038	119042633	chr10_499	chr10	119042105	119042124	C327443	0.0206	-	1	OTHER	.	NA	NA	NA	NA	0.0206	NA	NA	NA	NA	NA	NA	NA	NA	NA	NA	NA	NA	NA	NA	NA	NA	NA	NA	NA	NA	NA	NA	NA	NA	NA	NA	NA	NA	NA
chr10	119042038	119042633	chr10_499	chr10	119042144	119042192	C327444	0.2278	-	1	OTHER	.	NA	NA	NA	NA	0.2278	NA	NA	NA	NA	NA	NA	NA	NA	NA	NA	NA	NA	NA	NA	NA	NA	NA	NA	NA	NA	NA	NA	NA	NA	NA	NA	NA	NA	NA
chr10	119042038	119042633	chr10_499	chr10	119042440	119042465	C327445	0.3808	-	2	OTHER	.	NA	NA	NA	NA	0.2803	0.4812	NA	NA	NA	NA	NA	NA	NA	NA	NA	NA	NA	NA	NA	NA	NA	NA	NA	NA	NA	NA	NA	NA	NA	NA	NA	NA	NA	NA
chr10	121480005	121480131	chr10_509	chr10	121480085	121480101	C327755	0.0401	-	1	OTHER	.	NA	NA	NA	NA	0.0401	NA	NA	NA	NA	NA	NA	NA	NA	NA	NA	NA	NA	NA	NA	NA	NA	NA	NA	NA	NA	NA	NA	NA	NA	NA	NA	NA	NA	NA
chr10	131675939	131676019	chr10_561	chr10	131675997	131676014	C328841	0.0439	-	1	OTHER	.	NA	NA	NA	NA	NA	NA	NA	NA	NA	NA	NA	NA	NA	NA	NA	NA	NA	NA	NA	NA	NA	NA	NA	NA	NA	0.0439	NA	NA	NA	NA	NA	NA	NA	NA
chr10	133087067	133087175	chr10_585	chr10	133087062	133087081	C329067	0.0907	-	1	OTHER	.	NA	NA	NA	0.0907	NA	NA	NA	NA	NA	NA	NA	NA	NA	NA	NA	NA	NA	NA	NA	NA	NA	NA	NA	NA	NA	NA	NA	NA	NA	NA	NA	NA	NA	NA
chr10	133369362	133369494	chr10_593	chr10	133369401	133369419	C329170	20577	-	1	OTHER	.	20577	NA	NA	NA	NA	NA	NA	NA	NA	NA	NA	NA	NA	NA	NA	NA	NA	NA	NA	NA	NA	NA	NA	NA	NA	NA	NA	NA	NA	NA	NA	NA	NA	NA
chr10	6523869	6523988	chr10_64	chr10	6523889	6523905	C317070	0.0247	-	1	OTHER	.	NA	NA	NA	NA	0.0247	NA	NA	NA	NA	NA	NA	NA	NA	NA	NA	NA	NA	NA	NA	NA	NA	NA	NA	NA	NA	NA	NA	NA	NA	NA	NA	NA	NA	NA
chr10	538970	539123	chr10_9	chr10	539059	539073	C24691	0.2174	+	1	OTHER	.	NA	NA	NA	NA	NA	NA	NA	NA	NA	NA	NA	NA	NA	NA	NA	0.2174	NA	NA	NA	NA	NA	NA	NA	NA	NA	NA	NA	NA	NA	NA	NA	NA	NA	NA
chr11	889923	890074	chr11_13	chr11	889992	890010	C329494	0.0911	-	1	OTHER	.	NA	NA	NA	0.0911	NA	NA	NA	NA	NA	NA	NA	NA	NA	NA	NA	NA	NA	NA	NA	NA	NA	NA	NA	NA	NA	NA	NA	NA	NA	NA	NA	NA	NA	NA
chr11	40747119	40747206	chr11_165	chr11	40747144	40747158	C41639	126149	+	1	OTHER	.	NA	NA	NA	NA	NA	NA	NA	NA	NA	NA	NA	NA	NA	NA	NA	NA	NA	NA	NA	126149	NA	NA	NA	NA	NA	NA	NA	NA	NA	NA	NA	NA	NA	NA
chr11	1278594	1278677	chr11_19	chr11	1278630	1278647	C329560	51351	-	3	OTHER	.	NA	NA	NA	NA	NA	NA	NA	NA	NA	NA	NA	NA	NA	NA	NA	NA	NA	NA	NA	NA	NA	NA	96456	NA	23240	NA	NA	NA	NA	NA	34356	NA	NA	NA
chr11	1278594	1278677	chr11_19	chr11	1278630	1278647	C37933	0.3504	+	1	OTHER	.	NA	NA	NA	NA	NA	NA	NA	NA	NA	NA	NA	NA	NA	NA	NA	NA	NA	NA	NA	NA	NA	NA	0.3504	NA	NA	NA	NA	NA	NA	NA	NA	NA	NA	NA
chr11	1739618	1739699	chr11_26	chr11	1739653	1739671	C38008	0.0440	+	1	OTHER	.	NA	NA	NA	NA	0.0440	NA	NA	NA	NA	NA	NA	NA	NA	NA	NA	NA	NA	NA	NA	NA	NA	NA	NA	NA	NA	NA	NA	NA	NA	NA	NA	NA	NA	NA
chr11	67619784	67619862	chr11_278	chr11	67619800	67619814	C336992	0.3909	-	1	OTHER	.	NA	NA	NA	NA	NA	NA	NA	NA	NA	NA	NA	NA	NA	NA	NA	NA	0.3909	NA	NA	NA	NA	NA	NA	NA	NA	NA	NA	NA	NA	NA	NA	NA	NA	NA
chr11	70255793	70255881	chr11_297	chr11	70255821	70255835	C45542	0.0340	+	1	OTHER	.	NA	NA	NA	NA	0.0340	NA	NA	NA	NA	NA	NA	NA	NA	NA	NA	NA	NA	NA	NA	NA	NA	NA	NA	NA	NA	NA	NA	NA	NA	NA	NA	NA	NA	NA
chr11	115925226	115925377	chr11_479	chr11	115925266	115925282	C341382	31299	-	1	OTHER	.	31299	NA	NA	NA	NA	NA	NA	NA	NA	NA	NA	NA	NA	NA	NA	NA	NA	NA	NA	NA	NA	NA	NA	NA	NA	NA	NA	NA	NA	NA	NA	NA	NA	NA
chr11	117821665	117821800	chr11_487	chr11	117821749	117821764	C49695	0.1870	+	1	OTHER	.	NA	NA	NA	0.1870	NA	NA	NA	NA	NA	NA	NA	NA	NA	NA	NA	NA	NA	NA	NA	NA	NA	NA	NA	NA	NA	NA	NA	NA	NA	NA	NA	NA	NA	NA
chr11	309182	309279	chr11_5	chr11	309179	309205	C37644	0.1851	+	1	OTHER	.	NA	NA	NA	NA	NA	0.1851	NA	NA	NA	NA	NA	NA	NA	NA	NA	NA	NA	NA	NA	NA	NA	NA	NA	NA	NA	NA	NA	NA	NA	NA	NA	NA	NA	NA
chr11	134856656	134856759	chr11_547	chr11	134856714	134856730	C343639	0.0331	-	1	OTHER	.	NA	NA	NA	NA	0.0331	NA	NA	NA	NA	NA	NA	NA	NA	NA	NA	NA	NA	NA	NA	NA	NA	NA	NA	NA	NA	NA	NA	NA	NA	NA	NA	NA	NA	NA
chr12	25164109	25164208	chr12_111	chr12	25164165	25164182	C346439	0.5489	-	6	OTHER	.	NA	NA	NA	NA	0.2769	NA	NA	NA	NA	NA	0.3798	NA	NA	NA	0.2921	NA	NA	0.7962	NA	NA	NA	NA	NA	NA	14926	0.0556	NA	NA	NA	NA	NA	NA	NA	NA
chr12	42988436	42988581	chr12_177	chr12	42988449	42988464	C55985	28305	+	9	OTHER	.	NA	NA	0.0610	45310	0.3312	NA	NA	NA	NA	NA	12359	NA	170513	NA	0.5597	NA	NA	NA	NA	NA	NA	NA	NA	NA	NA	0.1217	0.5188	NA	NA	NA	NA	NA	10635	NA
chr12	47759900	47760032	chr12_196	chr12	47759918	47759935	C56354	184291	+	23	OTHER	.	NA	NA	27411	41755	635839	58415	777762	NA	222343	394993	58798	21929	133937	NA	40301	45630	110745	86943	NA	NA	NA	197871	12705	529826	407625	123353	230971	NA	37135	NA	NA	NA	39036	0.3379
chr12	536352	536472	chr12_2	chr12	536447	536474	C343970	0.2250	-	1	OTHER	.	NA	NA	NA	NA	NA	NA	NA	NA	NA	NA	NA	NA	NA	NA	NA	NA	NA	NA	NA	NA	NA	NA	NA	NA	NA	0.2250	NA	NA	NA	NA	NA	NA	NA	NA
chr12	89063172	89063265	chr12_365	chr12	89063182	89063199	C60592	0.0520	+	1	OTHER	.	NA	NA	NA	NA	NA	NA	NA	NA	NA	NA	NA	NA	NA	NA	NA	NA	NA	NA	NA	NA	NA	NA	NA	NA	NA	0.0520	NA	NA	NA	NA	NA	NA	NA	NA
chr12	9570204	9570325	chr12_43	chr12	9570255	9570269	C345165	19956	-	1	OTHER	.	19956	NA	NA	NA	NA	NA	NA	NA	NA	NA	NA	NA	NA	NA	NA	NA	NA	NA	NA	NA	NA	NA	NA	NA	NA	NA	NA	NA	NA	NA	NA	NA	NA	NA
chr12	121958627	121958754	chr12_503	chr12	121958715	121958730	C64175	0.0254	+	1	OTHER	.	NA	NA	NA	NA	0.0254	NA	NA	NA	NA	NA	NA	NA	NA	NA	NA	NA	NA	NA	NA	NA	NA	NA	NA	NA	NA	NA	NA	NA	NA	NA	NA	NA	NA	NA
chr12	130682160	130682242	chr12_552	chr12	130682196	130682216	C65197	10155	+	4	OTHER	.	30116	NA	0.0340	NA	NA	NA	NA	NA	NA	0.9357	NA	NA	NA	NA	NA	NA	NA	NA	NA	NA	NA	NA	NA	NA	NA	0.0808	NA	NA	NA	NA	NA	NA	NA	NA
chr12	12442178	12442334	chr12_58	chr12	12442269	12442288	C345408	0.6539	-	1	OTHER	.	NA	NA	NA	NA	NA	0.6539	NA	NA	NA	NA	NA	NA	NA	NA	NA	NA	NA	NA	NA	NA	NA	NA	NA	NA	NA	NA	NA	NA	NA	NA	NA	NA	NA	NA
chr12	15988402	15988495	chr12_69	chr12	15988418	15988439	C345755	0.1903	-	2	OTHER	.	NA	NA	0.2291	0.1515	NA	NA	NA	NA	NA	NA	NA	NA	NA	NA	NA	NA	NA	NA	NA	NA	NA	NA	NA	NA	NA	NA	NA	NA	NA	NA	NA	NA	NA	NA
chr12	1574350	1574457	chr12_7	chr12	1574366	1574380	C344073	0.7815	-	4	OTHER	.	NA	NA	0.0903	0.2593	NA	NA	NA	NA	NA	24606	0.3160	NA	NA	NA	NA	NA	NA	NA	NA	NA	NA	NA	NA	NA	NA	NA	NA	NA	NA	NA	NA	NA	NA	NA
chr13	77447268	77447392	chr13_238	chr13	77447341	77447356	C70270	0.5088	+	1	OTHER	.	NA	NA	NA	NA	NA	NA	NA	NA	NA	0.5088	NA	NA	NA	NA	NA	NA	NA	NA	NA	NA	NA	NA	NA	NA	NA	NA	NA	NA	NA	NA	NA	NA	NA	NA
chr13	77447268	77447392	chr13_238	chr13	77447341	77447360	C70271	0.0732	+	1	OTHER	.	NA	NA	NA	NA	NA	NA	NA	NA	NA	NA	NA	NA	NA	NA	NA	NA	NA	NA	NA	NA	NA	NA	NA	NA	NA	0.0732	NA	NA	NA	NA	NA	NA	NA	NA
chr13	110208323	110208439	chr13_398	chr13	110208334	110208349	C364708	0.0483	-	1	OTHER	.	NA	NA	NA	NA	NA	NA	NA	NA	NA	NA	NA	NA	NA	NA	NA	NA	NA	NA	NA	NA	NA	NA	NA	NA	NA	0.0483	NA	NA	NA	NA	NA	NA	NA	NA
chr14	44385668	44385804	chr14_103	chr14	44385786	44385800	C367703	0.0540	-	1	OTHER	.	NA	NA	NA	NA	NA	NA	NA	NA	NA	NA	NA	NA	NA	NA	NA	NA	NA	NA	NA	NA	NA	NA	NA	NA	NA	0.0540	NA	NA	NA	NA	NA	NA	NA	NA
chr14	50885301	50885422	chr14_129	chr14	50885400	50885419	C368311	0.0268	-	1	OTHER	.	NA	NA	NA	NA	0.0268	NA	NA	NA	NA	NA	NA	NA	NA	NA	NA	NA	NA	NA	NA	NA	NA	NA	NA	NA	NA	NA	NA	NA	NA	NA	NA	NA	NA	NA
chr14	77758638	77758714	chr14_241	chr14	77758694	77758708	C371051	0.1220	-	2	OTHER	.	NA	NA	NA	NA	0.0316	NA	NA	NA	NA	NA	NA	NA	NA	NA	NA	NA	NA	NA	NA	NA	NA	NA	0.2123	NA	NA	NA	NA	NA	NA	NA	NA	NA	NA	NA
chr14	83061137	83061236	chr14_263	chr14	83061179	83061194	C79451	12980	+	3	OTHER	.	NA	NA	NA	NA	0.0558	NA	NA	NA	NA	NA	NA	NA	NA	NA	NA	NA	NA	NA	NA	NA	NA	NA	0.1913	NA	36468	NA	NA	NA	NA	NA	NA	NA	NA	NA
chr14	105287227	105287327	chr14_354	chr14	105287235	105287249	C82130	0.0485	+	2	OTHER	.	NA	NA	0.0443	NA	0.0528	NA	NA	NA	NA	NA	NA	NA	NA	NA	NA	NA	NA	NA	NA	NA	NA	NA	NA	NA	NA	NA	NA	NA	NA	NA	NA	NA	NA	NA
chr15	45361622	45361709	chr15_110	chr15	45361619	45361642	C376795	0.2964	-	2	OTHER	.	NA	NA	0.3242	0.2687	NA	NA	NA	NA	NA	NA	NA	NA	NA	NA	NA	NA	NA	NA	NA	NA	NA	NA	NA	NA	NA	NA	NA	NA	NA	NA	NA	NA	NA	NA
chr15	51868481	51868547	chr15_132	chr15	51868537	51868552	C377396	0.5232	-	1	OTHER	.	NA	NA	0.5232	NA	NA	NA	NA	NA	NA	NA	NA	NA	NA	NA	NA	NA	NA	NA	NA	NA	NA	NA	NA	NA	NA	NA	NA	NA	NA	NA	NA	NA	NA	NA
chr15	69452046	69452143	chr15_183	chr15	69452037	69452051	C87286	0.0518	+	1	OTHER	.	NA	NA	NA	NA	0.0518	NA	NA	NA	NA	NA	NA	NA	NA	NA	NA	NA	NA	NA	NA	NA	NA	NA	NA	NA	NA	NA	NA	NA	NA	NA	NA	NA	NA	NA
chr15	94233276	94233356	chr15_277	chr15	94233336	94233358	C90148	0.0197	+	1	OTHER	.	NA	NA	0.0197	NA	NA	NA	NA	NA	NA	NA	NA	NA	NA	NA	NA	NA	NA	NA	NA	NA	NA	NA	NA	NA	NA	NA	NA	NA	NA	NA	NA	NA	NA	NA
chr15	101850587	101850721	chr15_305	chr15	101850612	101850632	C383139	0.0316	-	1	OTHER	.	NA	NA	NA	NA	NA	NA	NA	NA	NA	NA	NA	NA	NA	NA	NA	NA	NA	NA	NA	NA	NA	NA	NA	NA	NA	0.0316	NA	NA	NA	NA	NA	NA	NA	NA
chr16	18030613	18030685	chr16_100	chr16	18030657	18030675	C94060	0.7149	+	1	OTHER	.	NA	NA	NA	NA	NA	NA	NA	NA	NA	NA	NA	NA	NA	NA	NA	NA	0.7149	NA	NA	NA	NA	NA	NA	NA	NA	NA	NA	NA	NA	NA	NA	NA	NA	NA
chr16	19555339	19555649	chr16_106	chr16	19555436	19555455	C386165	0.1727	-	1	OTHER	.	NA	NA	NA	NA	NA	0.1727	NA	NA	NA	NA	NA	NA	NA	NA	NA	NA	NA	NA	NA	NA	NA	NA	NA	NA	NA	NA	NA	NA	NA	NA	NA	NA	NA	NA
chr16	19555339	19555649	chr16_106	chr16	19555374	19555395	C94189	0.2344	+	1	OTHER	.	NA	NA	NA	NA	NA	0.2344	NA	NA	NA	NA	NA	NA	NA	NA	NA	NA	NA	NA	NA	NA	NA	NA	NA	NA	NA	NA	NA	NA	NA	NA	NA	NA	NA	NA
chr16	19555339	19555649	chr16_106	chr16	19555641	19555658	C386166	0.0309	-	1	OTHER	.	NA	NA	NA	NA	0.0309	NA	NA	NA	NA	NA	NA	NA	NA	NA	NA	NA	NA	NA	NA	NA	NA	NA	NA	NA	NA	NA	NA	NA	NA	NA	NA	NA	NA	NA
chr16	21541200	21541368	chr16_118	chr16	21541296	21541311	C386396	19793	-	2	OTHER	.	NA	NA	NA	NA	0.1737	NA	NA	NA	NA	NA	NA	NA	NA	NA	NA	NA	NA	NA	NA	NA	NA	NA	NA	NA	NA	NA	NA	NA	NA	37848	NA	NA	NA	NA
chr16	25875473	25875552	chr16_135	chr16	25875483	25875499	C94879	0.0369	+	1	OTHER	.	NA	NA	NA	NA	0.0369	NA	NA	NA	NA	NA	NA	NA	NA	NA	NA	NA	NA	NA	NA	NA	NA	NA	NA	NA	NA	NA	NA	NA	NA	NA	NA	NA	NA	NA
chr16	986401	986480	chr16_16	chr16	986475	986496	C91671	0.1956	+	2	OTHER	.	NA	NA	0.2796	0.1117	NA	NA	NA	NA	NA	NA	NA	NA	NA	NA	NA	NA	NA	NA	NA	NA	NA	NA	NA	NA	NA	NA	NA	NA	NA	NA	NA	NA	NA	NA
chr16	67029075	67029218	chr16_251	chr16	67029063	67029080	C389970	0.1008	-	1	OTHER	.	NA	NA	NA	NA	0.1008	NA	NA	NA	NA	NA	NA	NA	NA	NA	NA	NA	NA	NA	NA	NA	NA	NA	NA	NA	NA	NA	NA	NA	NA	NA	NA	NA	NA	NA
chr16	67029075	67029218	chr16_251	chr16	67029112	67029140	C98313	184431	+	1	OTHER	.	184431	NA	NA	NA	NA	NA	NA	NA	NA	NA	NA	NA	NA	NA	NA	NA	NA	NA	NA	NA	NA	NA	NA	NA	NA	NA	NA	NA	NA	NA	NA	NA	NA	NA
chr16	67029075	67029218	chr16_251	chr16	67029167	67029195	C98314	0.4627	+	1	OTHER	.	NA	NA	NA	NA	NA	0.4627	NA	NA	NA	NA	NA	NA	NA	NA	NA	NA	NA	NA	NA	NA	NA	NA	NA	NA	NA	NA	NA	NA	NA	NA	NA	NA	NA	NA
chr16	2270790	2270901	chr16_27	chr16	2270833	2270855	C92108	0.7943	+	9	OTHER	.	NA	NA	0.7573	0.5498	0.0381	NA	NA	NA	NA	NA	NA	NA	12647	NA	0.0908	0.6539	NA	NA	NA	NA	NA	NA	NA	26782	NA	0.0640	10523	NA	NA	NA	NA	NA	NA	NA
chr16	76495912	76496012	chr16_290	chr16	76495965	76495981	C99551	0.1477	+	1	OTHER	.	NA	NA	NA	NA	0.1477	NA	NA	NA	NA	NA	NA	NA	NA	NA	NA	NA	NA	NA	NA	NA	NA	NA	NA	NA	NA	NA	NA	NA	NA	NA	NA	NA	NA	NA
chr16	81458949	81459071	chr16_308	chr16	81458978	81458992	C100020	0.0846	+	1	OTHER	.	NA	NA	NA	NA	NA	NA	NA	NA	NA	NA	NA	NA	NA	NA	NA	NA	NA	NA	NA	NA	NA	NA	NA	NA	NA	0.0846	NA	NA	NA	NA	NA	NA	NA	NA
chr16	83136685	83136791	chr16_317	chr16	83136677	83136691	C100210	79172	+	1	OTHER	.	NA	NA	NA	NA	NA	NA	NA	NA	NA	NA	NA	NA	NA	NA	NA	NA	NA	NA	NA	79172	NA	NA	NA	NA	NA	NA	NA	NA	NA	NA	NA	NA	NA	NA
chr16	3486609	3486687	chr16_33	chr16	3486630	3486655	C92534	0.0598	+	1	OTHER	.	NA	NA	NA	NA	0.0598	NA	NA	NA	NA	NA	NA	NA	NA	NA	NA	NA	NA	NA	NA	NA	NA	NA	NA	NA	NA	NA	NA	NA	NA	NA	NA	NA	NA	NA
chr16	89505545	89505664	chr16_376	chr16	89505543	89505562	C392866	0.2326	-	1	OTHER	.	NA	NA	NA	NA	NA	0.2326	NA	NA	NA	NA	NA	NA	NA	NA	NA	NA	NA	NA	NA	NA	NA	NA	NA	NA	NA	NA	NA	NA	NA	NA	NA	NA	NA	NA
chr16	90057891	90058003	chr16_390	chr16	90057915	90057931	C392999	0.1546	-	1	OTHER	.	NA	NA	NA	0.1546	NA	NA	NA	NA	NA	NA	NA	NA	NA	NA	NA	NA	NA	NA	NA	NA	NA	NA	NA	NA	NA	NA	NA	NA	NA	NA	NA	NA	NA	NA
chr16	325060	325159	chr16_4	chr16	325066	325081	C91478	0.0510	+	1	OTHER	.	NA	NA	NA	NA	NA	NA	NA	NA	NA	NA	NA	NA	NA	NA	NA	NA	NA	NA	NA	NA	NA	NA	NA	NA	NA	0.0510	NA	NA	NA	NA	NA	NA	NA	NA
chr16	7046978	7047101	chr16_48	chr16	7047094	7047111	C384950	0.1357	-	1	OTHER	.	NA	NA	NA	NA	NA	0.1357	NA	NA	NA	NA	NA	NA	NA	NA	NA	NA	NA	NA	NA	NA	NA	NA	NA	NA	NA	NA	NA	NA	NA	NA	NA	NA	NA	NA
chr17	29056428	29056533	chr17_124	chr17	29056422	29056436	C105446	0.3642	+	3	OTHER	.	NA	NA	0.2952	0.0947	NA	NA	NA	NA	NA	0.7026	NA	NA	NA	NA	NA	NA	NA	NA	NA	NA	NA	NA	NA	NA	NA	NA	NA	NA	NA	NA	NA	NA	NA	NA
chr17	1165978	1166101	chr17_22	chr17	1166056	1166071	C101880	0.0595	+	1	OTHER	.	NA	NA	NA	NA	NA	NA	NA	NA	NA	NA	NA	NA	NA	NA	NA	NA	NA	NA	NA	NA	NA	NA	NA	NA	NA	0.0595	NA	NA	NA	NA	NA	NA	NA	NA
chr17	54287485	54287561	chr17_223	chr17	54287477	54287492	C400360	0.0492	-	1	OTHER	.	NA	NA	0.0492	NA	NA	NA	NA	NA	NA	NA	NA	NA	NA	NA	NA	NA	NA	NA	NA	NA	NA	NA	NA	NA	NA	NA	NA	NA	NA	NA	NA	NA	NA	NA
chr17	56120414	56120512	chr17_235	chr17	56120406	56120426	C400484	0.0557	-	1	OTHER	.	NA	NA	NA	NA	0.0557	NA	NA	NA	NA	NA	NA	NA	NA	NA	NA	NA	NA	NA	NA	NA	NA	NA	NA	NA	NA	NA	NA	NA	NA	NA	NA	NA	NA	NA
chr17	1551846	1551997	chr17_27	chr17	1551947	1551961	C101922	0.1194	+	1	OTHER	.	NA	NA	NA	0.1194	NA	NA	NA	NA	NA	NA	NA	NA	NA	NA	NA	NA	NA	NA	NA	NA	NA	NA	NA	NA	NA	NA	NA	NA	NA	NA	NA	NA	NA	NA
chr17	74467115	74467199	chr17_313	chr17	74467119	74467135	C402585	17190	-	1	OTHER	.	NA	NA	NA	NA	NA	NA	NA	NA	NA	NA	NA	NA	17190	NA	NA	NA	NA	NA	NA	NA	NA	NA	NA	NA	NA	NA	NA	NA	NA	NA	NA	NA	NA	NA
chr17	78899031	78899109	chr17_336	chr17	78899102	78899116	C403580	0.5149	-	1	OTHER	.	NA	NA	NA	NA	NA	NA	NA	NA	NA	NA	NA	NA	NA	NA	NA	NA	NA	NA	NA	NA	NA	NA	NA	NA	NA	NA	0.5149	NA	NA	NA	NA	NA	NA	NA
chr17	79171697	79171802	chr17_338	chr17	79171727	79171749	C112269	0.2221	+	1	OTHER	.	NA	NA	NA	NA	NA	0.2221	NA	NA	NA	NA	NA	NA	NA	NA	NA	NA	NA	NA	NA	NA	NA	NA	NA	NA	NA	NA	NA	NA	NA	NA	NA	NA	NA	NA
chr17	82091052	82091144	chr17_364	chr17	82091092	82091109	C404537	0.1452	-	1	OTHER	.	NA	NA	NA	NA	0.1452	NA	NA	NA	NA	NA	NA	NA	NA	NA	NA	NA	NA	NA	NA	NA	NA	NA	NA	NA	NA	NA	NA	NA	NA	NA	NA	NA	NA	NA
chr17	82560300	82560467	chr17_369	chr17	82560326	82560342	C113144	1183919	+	1	OTHER	.	NA	NA	NA	NA	NA	NA	NA	NA	NA	NA	NA	NA	NA	NA	NA	NA	NA	NA	1183919	NA	NA	NA	NA	NA	NA	NA	NA	NA	NA	NA	NA	NA	NA	NA
chr17	82560300	82560467	chr17_369	chr17	82560445	82560461	C113145	828974	+	1	OTHER	.	NA	NA	NA	NA	NA	NA	NA	NA	NA	NA	NA	NA	NA	NA	NA	NA	NA	NA	828974	NA	NA	NA	NA	NA	NA	NA	NA	NA	NA	NA	NA	NA	NA	NA
chr17	7884820	7884921	chr17_57	chr17	7884854	7884880	C103185	0.6251	+	1	OTHER	.	NA	NA	NA	NA	NA	0.6251	NA	NA	NA	NA	NA	NA	NA	NA	NA	NA	NA	NA	NA	NA	NA	NA	NA	NA	NA	NA	NA	NA	NA	NA	NA	NA	NA	NA
chr17	7884820	7884921	chr17_57	chr17	7884896	7884922	C103186	21941	+	1	OTHER	.	NA	NA	NA	NA	NA	21941	NA	NA	NA	NA	NA	NA	NA	NA	NA	NA	NA	NA	NA	NA	NA	NA	NA	NA	NA	NA	NA	NA	NA	NA	NA	NA	NA	NA
chr18	36869437	36869555	chr18_131	chr18	36869500	36869515	C408285	0.0350	-	1	OTHER	.	NA	NA	NA	NA	NA	NA	NA	NA	NA	NA	NA	NA	NA	NA	NA	NA	NA	NA	NA	NA	NA	NA	NA	NA	NA	0.0350	NA	NA	NA	NA	NA	NA	NA	NA
chr18	77778050	77778168	chr18_275	chr18	77778052	77778069	C411622	0.2210	-	1	OTHER	.	NA	NA	NA	NA	0.2210	NA	NA	NA	NA	NA	NA	NA	NA	NA	NA	NA	NA	NA	NA	NA	NA	NA	NA	NA	NA	NA	NA	NA	NA	NA	NA	NA	NA	NA
chr18	12830117	12830186	chr18_53	chr18	12830151	12830168	C115115	125433	+	1	OTHER	.	NA	NA	NA	NA	NA	NA	NA	NA	NA	NA	NA	NA	NA	NA	NA	NA	NA	NA	NA	125433	NA	NA	NA	NA	NA	NA	NA	NA	NA	NA	NA	NA	NA	NA
chr18	26548190	26548354	chr18_90	chr18	26548271	26548291	C407497	0.2236	-	1	OTHER	.	NA	NA	NA	NA	NA	0.2236	NA	NA	NA	NA	NA	NA	NA	NA	NA	NA	NA	NA	NA	NA	NA	NA	NA	NA	NA	NA	NA	NA	NA	NA	NA	NA	NA	NA
chr19	15904433	15904533	chr19_106	chr19	15904453	15904471	C415757	26530	-	1	OTHER	.	26530	NA	NA	NA	NA	NA	NA	NA	NA	NA	NA	NA	NA	NA	NA	NA	NA	NA	NA	NA	NA	NA	NA	NA	NA	NA	NA	NA	NA	NA	NA	NA	NA	NA
chr19	18333709	18333781	chr19_122	chr19	18333728	18333744	C124858	0.0984	+	1	OTHER	.	NA	NA	NA	NA	0.0984	NA	NA	NA	NA	NA	NA	NA	NA	NA	NA	NA	NA	NA	NA	NA	NA	NA	NA	NA	NA	NA	NA	NA	NA	NA	NA	NA	NA	NA
chr19	43998033	43998111	chr19_230	chr19	43998096	43998112	C127996	0.0544	+	1	OTHER	.	NA	NA	NA	NA	NA	NA	NA	NA	NA	NA	NA	NA	NA	NA	NA	NA	NA	NA	NA	NA	NA	NA	NA	NA	NA	0.0544	NA	NA	NA	NA	NA	NA	NA	NA
chr19	48731265	48731405	chr19_256	chr19	48731295	48731310	C419802	0.1380	-	1	OTHER	.	NA	NA	NA	NA	NA	NA	NA	NA	NA	NA	NA	NA	0.1380	NA	NA	NA	NA	NA	NA	NA	NA	NA	NA	NA	NA	NA	NA	NA	NA	NA	NA	NA	NA	NA
chr19	48731265	48731405	chr19_256	chr19	48731305	48731321	C419803	0.0347	-	1	OTHER	.	NA	NA	NA	NA	0.0347	NA	NA	NA	NA	NA	NA	NA	NA	NA	NA	NA	NA	NA	NA	NA	NA	NA	NA	NA	NA	NA	NA	NA	NA	NA	NA	NA	NA	NA
chr19	52065231	52066869	chr19_272	chr19	52065635	52065652	C129716	13543	+	5	OTHER	.	NA	NA	32109	0.4500	NA	NA	NA	NA	NA	NA	NA	NA	NA	NA	NA	NA	NA	NA	NA	NA	NA	NA	NA	NA	10929	0.3397	NA	NA	NA	NA	NA	NA	16780	NA
chr19	55816633	55816730	chr19_301	chr19	55816624	55816646	C130202	0.1315	+	1	OTHER	.	NA	NA	NA	NA	NA	0.1315	NA	NA	NA	NA	NA	NA	NA	NA	NA	NA	NA	NA	NA	NA	NA	NA	NA	NA	NA	NA	NA	NA	NA	NA	NA	NA	NA	NA
chr19	56163219	56163317	chr19_307	chr19	56163249	56163264	C420857	0.1292	-	1	OTHER	.	NA	NA	NA	NA	0.1292	NA	NA	NA	NA	NA	NA	NA	NA	NA	NA	NA	NA	NA	NA	NA	NA	NA	NA	NA	NA	NA	NA	NA	NA	NA	NA	NA	NA	NA
chr19	56998284	56998352	chr19_312	chr19	56998307	56998321	C130309	0.0721	+	1	OTHER	.	NA	NA	NA	NA	NA	NA	NA	NA	NA	NA	NA	NA	NA	NA	NA	NA	NA	NA	NA	NA	NA	NA	NA	NA	NA	0.0721	NA	NA	NA	NA	NA	NA	NA	NA
chr19	3101311	3101431	chr19_37	chr19	3101384	3101398	C121561	0.0307	+	1	OTHER	.	NA	NA	NA	NA	0.0307	NA	NA	NA	NA	NA	NA	NA	NA	NA	NA	NA	NA	NA	NA	NA	NA	NA	NA	NA	NA	NA	NA	NA	NA	NA	NA	NA	NA	NA
chr19	3513141	3513243	chr19_41	chr19	3513221	3513237	C413028	20665	-	1	OTHER	.	20665	NA	NA	NA	NA	NA	NA	NA	NA	NA	NA	NA	NA	NA	NA	NA	NA	NA	NA	NA	NA	NA	NA	NA	NA	NA	NA	NA	NA	NA	NA	NA	NA	NA
chr19	3653225	3653300	chr19_43	chr19	3653266	3653280	C413091	0.1568	-	2	OTHER	.	NA	NA	0.0279	NA	NA	NA	NA	NA	NA	NA	NA	NA	NA	NA	0.2856	NA	NA	NA	NA	NA	NA	NA	NA	NA	NA	NA	NA	NA	NA	NA	NA	NA	NA	NA
chr19	6380172	6380274	chr19_54	chr19	6380153	6380179	C413806	0.0598	-	1	OTHER	.	NA	NA	NA	NA	0.0598	NA	NA	NA	NA	NA	NA	NA	NA	NA	NA	NA	NA	NA	NA	NA	NA	NA	NA	NA	NA	NA	NA	NA	NA	NA	NA	NA	NA	NA
chr19	8101625	8101753	chr19_65	chr19	8101619	8101635	C414201	0.0820	-	1	OTHER	.	NA	NA	NA	0.0820	NA	NA	NA	NA	NA	NA	NA	NA	NA	NA	NA	NA	NA	NA	NA	NA	NA	NA	NA	NA	NA	NA	NA	NA	NA	NA	NA	NA	NA	NA
chr19	9162499	9162610	chr19_70	chr19	9162579	9162594	C414338	0.1113	-	1	OTHER	.	NA	NA	NA	NA	NA	NA	NA	NA	NA	NA	NA	NA	NA	NA	NA	NA	NA	NA	NA	NA	NA	NA	NA	NA	NA	0.1113	NA	NA	NA	NA	NA	NA	NA	NA
chr19	9162499	9162610	chr19_70	chr19	9162506	9162522	C414337	18692	-	3	OTHER	.	44039	NA	NA	NA	NA	NA	NA	NA	NA	NA	NA	NA	NA	NA	NA	NA	NA	NA	NA	NA	NA	NA	NA	NA	NA	0.3553	0.8485	NA	NA	NA	NA	NA	NA	NA
chr2	37303937	37304034	chr2_184	chr2	37303933	37303952	C134979	0.2098	+	1	OTHER	.	NA	NA	NA	NA	NA	0.2098	NA	NA	NA	NA	NA	NA	NA	NA	NA	NA	NA	NA	NA	NA	NA	NA	NA	NA	NA	NA	NA	NA	NA	NA	NA	NA	NA	NA
chr2	38783687	38783863	chr2_191	chr2	38783795	38783811	C425888	0.1300	-	1	OTHER	.	NA	NA	NA	NA	NA	NA	NA	NA	NA	NA	NA	NA	0.1300	NA	NA	NA	NA	NA	NA	NA	NA	NA	NA	NA	NA	NA	NA	NA	NA	NA	NA	NA	NA	NA
chr2	70927727	70927797	chr2_298	chr2	70927756	70927774	C138193	0.1234	+	1	OTHER	.	NA	NA	NA	NA	NA	0.1234	NA	NA	NA	NA	NA	NA	NA	NA	NA	NA	NA	NA	NA	NA	NA	NA	NA	NA	NA	NA	NA	NA	NA	NA	NA	NA	NA	NA
chr2	80925648	80925717	chr2_329	chr2	80925707	80925722	C139086	0.2449	+	1	OTHER	.	NA	NA	NA	NA	NA	NA	NA	NA	NA	NA	NA	NA	0.2449	NA	NA	NA	NA	NA	NA	NA	NA	NA	NA	NA	NA	NA	NA	NA	NA	NA	NA	NA	NA	NA
chr2	2000184	2000291	chr2_33	chr2	2000231	2000247	C422015	0.0223	-	1	OTHER	.	NA	NA	NA	NA	0.0223	NA	NA	NA	NA	NA	NA	NA	NA	NA	NA	NA	NA	NA	NA	NA	NA	NA	NA	NA	NA	NA	NA	NA	NA	NA	NA	NA	NA	NA
chr2	2242892	2243016	chr2_35	chr2	2242893	2242909	C422040	0.0706	-	1	OTHER	.	NA	NA	NA	0.0706	NA	NA	NA	NA	NA	NA	NA	NA	NA	NA	NA	NA	NA	NA	NA	NA	NA	NA	NA	NA	NA	NA	NA	NA	NA	NA	NA	NA	NA	NA
chr2	86197034	86197152	chr2_360	chr2	86197118	86197132	C430474	0.0998	-	1	OTHER	.	NA	NA	NA	NA	NA	NA	NA	NA	NA	NA	NA	NA	NA	NA	NA	NA	NA	NA	NA	NA	NA	NA	NA	NA	NA	0.0998	NA	NA	NA	NA	NA	NA	NA	NA
chr2	110115508	110115665	chr2_416	chr2	110115526	110115540	C141628	0.1035	+	1	OTHER	.	NA	NA	NA	NA	NA	NA	NA	NA	NA	NA	NA	NA	NA	NA	0.1035	NA	NA	NA	NA	NA	NA	NA	NA	NA	NA	NA	NA	NA	NA	NA	NA	NA	NA	NA
chr2	112273894	112273972	chr2_427	chr2	112273890	112273913	C432677	0.0227	-	1	OTHER	.	NA	NA	NA	NA	0.0227	NA	NA	NA	NA	NA	NA	NA	NA	NA	NA	NA	NA	NA	NA	NA	NA	NA	NA	NA	NA	NA	NA	NA	NA	NA	NA	NA	NA	NA
chr2	128504071	128504182	chr2_480	chr2	128504097	128504113	C143416	11570	+	1	OTHER	.	NA	NA	NA	NA	NA	NA	NA	NA	NA	NA	NA	11570	NA	NA	NA	NA	NA	NA	NA	NA	NA	NA	NA	NA	NA	NA	NA	NA	NA	NA	NA	NA	NA	NA
chr2	131656929	131657035	chr2_492	chr2	131656993	131657008	C143739	0.0464	+	1	OTHER	.	NA	NA	NA	NA	NA	NA	NA	NA	NA	NA	NA	NA	NA	NA	NA	NA	NA	NA	NA	NA	NA	NA	NA	NA	NA	0.0464	NA	NA	NA	NA	NA	NA	NA	NA
chr2	136230823	136230909	chr2_514	chr2	136230855	136230873	C144130	0.0247	+	1	OTHER	.	NA	NA	NA	NA	0.0247	NA	NA	NA	NA	NA	NA	NA	NA	NA	NA	NA	NA	NA	NA	NA	NA	NA	NA	NA	NA	NA	NA	NA	NA	NA	NA	NA	NA	NA
chr2	147063674	147063760	chr2_547	chr2	147063701	147063717	C435599	0.1543	-	1	OTHER	.	NA	NA	NA	0.1543	NA	NA	NA	NA	NA	NA	NA	NA	NA	NA	NA	NA	NA	NA	NA	NA	NA	NA	NA	NA	NA	NA	NA	NA	NA	NA	NA	NA	NA	NA
chr2	205928366	205928434	chr2_755	chr2	205928389	205928413	C149881	0.2961	+	1	OTHER	.	NA	NA	NA	NA	NA	0.2961	NA	NA	NA	NA	NA	NA	NA	NA	NA	NA	NA	NA	NA	NA	NA	NA	NA	NA	NA	NA	NA	NA	NA	NA	NA	NA	NA	NA
chr2	206296748	206296878	chr2_761	chr2	206296822	206296838	C440644	38782	-	2	OTHER	.	NA	NA	NA	NA	NA	NA	NA	NA	NA	NA	NA	NA	0.1266	NA	NA	NA	NA	NA	NA	NA	NA	NA	NA	NA	NA	76299	NA	NA	NA	NA	NA	NA	NA	NA
chr2	206296748	206296878	chr2_761	chr2	206296813	206296832	C440642	0.8753	-	1	OTHER	.	NA	NA	NA	NA	NA	NA	NA	NA	NA	NA	NA	NA	NA	NA	NA	NA	NA	NA	NA	NA	NA	NA	NA	NA	0.8753	NA	NA	NA	NA	NA	NA	NA	NA	NA
chr2	206296748	206296878	chr2_761	chr2	206296813	206296838	C440643	72101	-	1	OTHER	.	NA	NA	NA	NA	NA	NA	NA	NA	NA	72101	NA	NA	NA	NA	NA	NA	NA	NA	NA	NA	NA	NA	NA	NA	NA	NA	NA	NA	NA	NA	NA	NA	NA	NA
chr2	214809836	214809944	chr2_803	chr2	214809934	214809949	C441287	0.0332	-	1	OTHER	.	NA	NA	NA	NA	NA	NA	NA	NA	NA	NA	NA	NA	NA	NA	NA	NA	NA	NA	NA	NA	NA	NA	NA	NA	NA	0.0332	NA	NA	NA	NA	NA	NA	NA	NA
chr2	217818120	217818305	chr2_809	chr2	217818272	217818294	C441566	0.0412	-	1	OTHER	.	NA	NA	NA	NA	0.0412	NA	NA	NA	NA	NA	NA	NA	NA	NA	NA	NA	NA	NA	NA	NA	NA	NA	NA	NA	NA	NA	NA	NA	NA	NA	NA	NA	NA	NA
chr2	241812544	241812648	chr2_917	chr2	241812533	241812556	C153829	0.0896	+	1	OTHER	.	NA	NA	NA	0.0896	NA	NA	NA	NA	NA	NA	NA	NA	NA	NA	NA	NA	NA	NA	NA	NA	NA	NA	NA	NA	NA	NA	NA	NA	NA	NA	NA	NA	NA	NA
chr20	40910108	40910293	chr20_154	chr20	40910153	40910167	C157915	20831	+	1	OTHER	.	NA	NA	NA	NA	NA	NA	NA	NA	NA	NA	NA	NA	NA	NA	NA	NA	NA	NA	NA	NA	NA	NA	NA	NA	NA	NA	NA	NA	NA	20831	NA	NA	NA	NA
chr20	5055750	5055832	chr20_20	chr20	5055801	5055817	C445134	65251	-	1	OTHER	.	65251	NA	NA	NA	NA	NA	NA	NA	NA	NA	NA	NA	NA	NA	NA	NA	NA	NA	NA	NA	NA	NA	NA	NA	NA	NA	NA	NA	NA	NA	NA	NA	NA	NA
chr20	60620104	60620186	chr20_238	chr20	60620132	60620146	C160390	0.0726	+	1	OTHER	.	NA	NA	0.0726	NA	NA	NA	NA	NA	NA	NA	NA	NA	NA	NA	NA	NA	NA	NA	NA	NA	NA	NA	NA	NA	NA	NA	NA	NA	NA	NA	NA	NA	NA	NA
chr20	62274602	62274701	chr20_254	chr20	62274691	62274705	C451147	0.1694	-	1	OTHER	.	NA	NA	NA	NA	NA	NA	NA	NA	NA	NA	NA	NA	NA	NA	NA	NA	NA	NA	NA	NA	NA	NA	NA	NA	NA	0.1694	NA	NA	NA	NA	NA	NA	NA	NA
chr20	62283103	62283201	chr20_255	chr20	62283160	62283176	C451148	0.9314	-	4	OTHER	.	NA	NA	NA	NA	0.0669	NA	NA	NA	NA	NA	NA	NA	NA	NA	NA	NA	NA	NA	NA	NA	NA	NA	0.4040	NA	0.7188	NA	NA	NA	NA	25360	NA	NA	NA	NA
chr20	62716508	62716615	chr20_262	chr20	62716547	62716574	C160752	0.0330	+	1	OTHER	.	NA	NA	NA	NA	0.0330	NA	NA	NA	NA	NA	NA	NA	NA	NA	NA	NA	NA	NA	NA	NA	NA	NA	NA	NA	NA	NA	NA	NA	NA	NA	NA	NA	NA	NA
chr20	62947093	62947209	chr20_266	chr20	62947203	62947227	C160827	0.2664	+	3	OTHER	.	NA	NA	NA	NA	0.0557	0.4935	NA	NA	NA	NA	NA	NA	0.2500	NA	NA	NA	NA	NA	NA	NA	NA	NA	NA	NA	NA	NA	NA	NA	NA	NA	NA	NA	NA	NA
chr20	25285431	25285522	chr20_93	chr20	25285458	25285473	C447016	123538	-	1	OTHER	.	NA	NA	NA	NA	NA	NA	NA	NA	NA	NA	NA	NA	NA	NA	NA	NA	NA	NA	123538	NA	NA	NA	NA	NA	NA	NA	NA	NA	NA	NA	NA	NA	NA	NA
chr21	43952644	43952717	chr21_176	chr21	43952661	43952676	C164677	0.1893	+	1	OTHER	.	NA	NA	NA	NA	NA	0.1893	NA	NA	NA	NA	NA	NA	NA	NA	NA	NA	NA	NA	NA	NA	NA	NA	NA	NA	NA	NA	NA	NA	NA	NA	NA	NA	NA	NA
chr21	44304703	44304784	chr21_180	chr21	44304740	44304756	C164786	0.5114	+	1	OTHER	.	NA	NA	NA	NA	NA	NA	NA	NA	NA	NA	NA	NA	NA	NA	NA	NA	0.5114	NA	NA	NA	NA	NA	NA	NA	NA	NA	NA	NA	NA	NA	NA	NA	NA	NA
chr21	45007812	45007945	chr21_188	chr21	45007802	45007819	C164919	0.3360	+	1	OTHER	.	NA	NA	NA	NA	NA	NA	NA	NA	NA	NA	NA	NA	0.3360	NA	NA	NA	NA	NA	NA	NA	NA	NA	NA	NA	NA	NA	NA	NA	NA	NA	NA	NA	NA	NA
chr21	45087545	45087629	chr21_190	chr21	45087622	45087639	C164933	0.2526	+	1	OTHER	.	NA	NA	NA	NA	NA	NA	NA	NA	NA	NA	NA	NA	NA	NA	NA	NA	NA	NA	NA	NA	NA	NA	NA	NA	NA	0.2526	NA	NA	NA	NA	NA	NA	NA	NA
chr21	21965455	21965526	chr21_76	chr21	21965482	21965498	C452574	0.3764	-	1	OTHER	.	NA	NA	NA	NA	NA	NA	NA	NA	NA	NA	NA	NA	0.3764	NA	NA	NA	NA	NA	NA	NA	NA	NA	NA	NA	NA	NA	NA	NA	NA	NA	NA	NA	NA	NA
chr22	44609111	44609233	chr22_122	chr22	44609180	44609195	C459675	96135	-	1	OTHER	.	96135	NA	NA	NA	NA	NA	NA	NA	NA	NA	NA	NA	NA	NA	NA	NA	NA	NA	NA	NA	NA	NA	NA	NA	NA	NA	NA	NA	NA	NA	NA	NA	NA	NA
chr22	49678476	49678597	chr22_163	chr22	49678575	49678594	C170210	0.1357	+	1	OTHER	.	NA	NA	NA	NA	NA	0.1357	NA	NA	NA	NA	NA	NA	NA	NA	NA	NA	NA	NA	NA	NA	NA	NA	NA	NA	NA	NA	NA	NA	NA	NA	NA	NA	NA	NA
chr22	31977083	31977213	chr22_69	chr22	31977206	31977221	C457525	0.7467	-	1	OTHER	.	NA	NA	NA	NA	NA	NA	NA	NA	NA	NA	NA	NA	NA	NA	NA	NA	0.7467	NA	NA	NA	NA	NA	NA	NA	NA	NA	NA	NA	NA	NA	NA	NA	NA	NA
chr22	35117692	35117777	chr22_82	chr22	35117690	35117705	C457839	32679	-	3	OTHER	.	NA	NA	0.1013	NA	NA	NA	NA	NA	NA	14156	NA	NA	NA	NA	NA	NA	NA	NA	NA	NA	NA	NA	NA	NA	NA	82868	NA	NA	NA	NA	NA	NA	NA	NA
chr22	35117692	35117777	chr22_82	chr22	35117749	35117763	C457840	0.0526	-	1	OTHER	.	NA	NA	NA	NA	NA	NA	NA	NA	NA	NA	NA	NA	NA	NA	NA	NA	NA	NA	NA	NA	NA	NA	NA	NA	NA	0.0526	NA	NA	NA	NA	NA	NA	NA	NA
chr22	12297319	12297448	chr22_9	chr22	12297439	12297453	C455367	0.2059	-	1	OTHER	.	NA	NA	0.2059	NA	NA	NA	NA	NA	NA	NA	NA	NA	NA	NA	NA	NA	NA	NA	NA	NA	NA	NA	NA	NA	NA	NA	NA	NA	NA	NA	NA	NA	NA	NA
chr3	28050939	28051033	chr3_103	chr3	28051027	28051050	C173695	0.2385	+	1	OTHER	.	NA	NA	NA	NA	NA	0.2385	NA	NA	NA	NA	NA	NA	NA	NA	NA	NA	NA	NA	NA	NA	NA	NA	NA	NA	NA	NA	NA	NA	NA	NA	NA	NA	NA	NA
chr3	30527342	30527466	chr3_112	chr3	30527416	30527441	C173855	0.1481	+	1	OTHER	.	NA	NA	NA	NA	NA	0.1481	NA	NA	NA	NA	NA	NA	NA	NA	NA	NA	NA	NA	NA	NA	NA	NA	NA	NA	NA	NA	NA	NA	NA	NA	NA	NA	NA	NA
chr3	61970837	61970933	chr3_223	chr3	61970851	61970866	C177543	0.0935	+	1	OTHER	.	NA	NA	NA	NA	NA	NA	NA	NA	NA	NA	NA	NA	NA	NA	NA	NA	NA	NA	NA	NA	NA	NA	NA	NA	NA	0.0935	NA	NA	NA	NA	NA	NA	NA	NA
chr3	8671801	8671911	chr3_30	chr3	8671839	8671855	C171794	0.3856	+	1	OTHER	.	NA	NA	NA	NA	NA	NA	NA	NA	NA	NA	NA	NA	NA	NA	NA	NA	NA	NA	NA	NA	NA	NA	NA	NA	NA	0.3856	NA	NA	NA	NA	NA	NA	NA	NA
chr3	97875973	97876568	chr3_350	chr3	97876245	97876261	C470100	0.0714	-	1	OTHER	.	NA	NA	NA	NA	NA	NA	NA	NA	NA	NA	NA	NA	NA	NA	NA	NA	NA	NA	NA	NA	NA	NA	NA	NA	NA	0.0714	NA	NA	NA	NA	NA	NA	NA	NA
chr3	97875973	97876568	chr3_350	chr3	97876158	97876179	C179787	0.0969	+	1	OTHER	.	NA	NA	NA	NA	0.0969	NA	NA	NA	NA	NA	NA	NA	NA	NA	NA	NA	NA	NA	NA	NA	NA	NA	NA	NA	NA	NA	NA	NA	NA	NA	NA	NA	NA	NA
chr3	97875973	97876568	chr3_350	chr3	97876062	97876083	C179786	0.0402	+	1	OTHER	.	NA	NA	NA	NA	0.0402	NA	NA	NA	NA	NA	NA	NA	NA	NA	NA	NA	NA	NA	NA	NA	NA	NA	NA	NA	NA	NA	NA	NA	NA	NA	NA	NA	NA	NA
chr3	114454927	114455152	chr3_411	chr3	114455056	114455078	C471385	0.0682	-	2	OTHER	.	NA	NA	0.0341	NA	0.1022	NA	NA	NA	NA	NA	NA	NA	NA	NA	NA	NA	NA	NA	NA	NA	NA	NA	NA	NA	NA	NA	NA	NA	NA	NA	NA	NA	NA	NA
chr3	131229567	131229662	chr3_464	chr3	131229560	131229579	C473336	47834	-	1	OTHER	.	47834	NA	NA	NA	NA	NA	NA	NA	NA	NA	NA	NA	NA	NA	NA	NA	NA	NA	NA	NA	NA	NA	NA	NA	NA	NA	NA	NA	NA	NA	NA	NA	NA	NA
chr3	145113936	145114020	chr3_521	chr3	145113976	145113991	C474597	0.0243	-	1	OTHER	.	NA	NA	0.0243	NA	NA	NA	NA	NA	NA	NA	NA	NA	NA	NA	NA	NA	NA	NA	NA	NA	NA	NA	NA	NA	NA	NA	NA	NA	NA	NA	NA	NA	NA	NA
chr3	160573664	160573743	chr3_586	chr3	160573712	160573742	C475918	0.1211	-	1	OTHER	.	NA	NA	NA	NA	NA	NA	NA	NA	NA	NA	NA	NA	NA	NA	NA	NA	NA	NA	NA	NA	NA	NA	NA	NA	NA	0.1211	NA	NA	NA	NA	NA	NA	NA	NA
chr4	24599097	24599245	chr4_154	chr4	24599190	24599207	C191499	0.0803	+	1	OTHER	.	NA	NA	NA	NA	0.0803	NA	NA	NA	NA	NA	NA	NA	NA	NA	NA	NA	NA	NA	NA	NA	NA	NA	NA	NA	NA	NA	NA	NA	NA	NA	NA	NA	NA	NA
chr4	1230120	1230224	chr4_19	chr4	1230211	1230228	C189050	60093	+	2	OTHER	.	NA	NA	NA	NA	0.6266	NA	NA	NA	NA	NA	NA	NA	NA	NA	NA	NA	NA	NA	NA	NA	NA	NA	NA	NA	113921	NA	NA	NA	NA	NA	NA	NA	NA	NA
chr4	54783509	54783593	chr4_257	chr4	54783535	54783556	C484178	20741	-	2	OTHER	.	NA	NA	NA	NA	NA	NA	NA	NA	NA	NA	NA	NA	NA	NA	NA	NA	NA	NA	NA	NA	NA	NA	NA	10284	NA	31198	NA	NA	NA	NA	NA	NA	NA	NA
chr4	54783509	54783593	chr4_257	chr4	54783535	54783569	C484179	0.2741	-	1	OTHER	.	NA	NA	0.2741	NA	NA	NA	NA	NA	NA	NA	NA	NA	NA	NA	NA	NA	NA	NA	NA	NA	NA	NA	NA	NA	NA	NA	NA	NA	NA	NA	NA	NA	NA	NA
chr4	54783509	54783593	chr4_257	chr4	54783531	54783556	C484177	36454	-	1	OTHER	.	NA	NA	NA	NA	NA	NA	NA	NA	NA	NA	NA	NA	NA	NA	NA	NA	NA	NA	NA	NA	NA	NA	NA	NA	36454	NA	NA	NA	NA	NA	NA	NA	NA	NA
chr4	54783509	54783593	chr4_257	chr4	54783550	54783569	C484180	258487	-	5	OTHER	.	NA	NA	NA	NA	NA	0.1509	NA	NA	NA	NA	NA	NA	1261663	NA	0.3633	NA	NA	NA	NA	NA	NA	NA	NA	NA	NA	NA	22395	NA	NA	NA	NA	NA	0.3237	NA
chr4	83862364	83862463	chr4_377	chr4	83862394	83862411	C486421	18962	-	1	OTHER	.	18962	NA	NA	NA	NA	NA	NA	NA	NA	NA	NA	NA	NA	NA	NA	NA	NA	NA	NA	NA	NA	NA	NA	NA	NA	NA	NA	NA	NA	NA	NA	NA	NA	NA
chr4	3955514	3955742	chr4_40	chr4	3955645	3955667	C189600	0.0258	+	1	OTHER	.	NA	NA	NA	NA	0.0258	NA	NA	NA	NA	NA	NA	NA	NA	NA	NA	NA	NA	NA	NA	NA	NA	NA	NA	NA	NA	NA	NA	NA	NA	NA	NA	NA	NA	NA
chr4	121374469	121374585	chr4_528	chr4	121374500	121374516	C198860	0.0893	+	1	OTHER	.	NA	NA	NA	NA	0.0893	NA	NA	NA	NA	NA	NA	NA	NA	NA	NA	NA	NA	NA	NA	NA	NA	NA	NA	NA	NA	NA	NA	NA	NA	NA	NA	NA	NA	NA
chr4	126255306	126255442	chr4_552	chr4	126255353	126255369	C489442	88721	-	1	OTHER	.	NA	NA	NA	NA	NA	NA	NA	NA	NA	NA	NA	NA	NA	NA	NA	NA	NA	NA	NA	88721	NA	NA	NA	NA	NA	NA	NA	NA	NA	NA	NA	NA	NA	NA
chr4	147167304	147167453	chr4_629	chr4	147167395	147167409	C200628	0.2323	+	1	OTHER	.	NA	NA	NA	NA	NA	NA	NA	NA	NA	NA	NA	NA	0.2323	NA	NA	NA	NA	NA	NA	NA	NA	NA	NA	NA	NA	NA	NA	NA	NA	NA	NA	NA	NA	NA
chr4	180105835	180105924	chr4_778	chr4	180105836	180105850	C493292	26622	-	1	OTHER	.	26622	NA	NA	NA	NA	NA	NA	NA	NA	NA	NA	NA	NA	NA	NA	NA	NA	NA	NA	NA	NA	NA	NA	NA	NA	NA	NA	NA	NA	NA	NA	NA	NA	NA
chr4	185908960	185909057	chr4_798	chr4	185909039	185909061	C493917	0.0337	-	1	OTHER	.	NA	NA	NA	NA	0.0337	NA	NA	NA	NA	NA	NA	NA	NA	NA	NA	NA	NA	NA	NA	NA	NA	NA	NA	NA	NA	NA	NA	NA	NA	NA	NA	NA	NA	NA
chr4	189983800	189983945	chr4_838	chr4	189983852	189983867	C203923	0.2937	+	1	OTHER	.	NA	NA	NA	0.2937	NA	NA	NA	NA	NA	NA	NA	NA	NA	NA	NA	NA	NA	NA	NA	NA	NA	NA	NA	NA	NA	NA	NA	NA	NA	NA	NA	NA	NA	NA
chr5	17066153	17066231	chr5_119	chr5	17066226	17066247	C205768	0.0433	+	1	OTHER	.	NA	NA	NA	NA	0.0433	NA	NA	NA	NA	NA	NA	NA	NA	NA	NA	NA	NA	NA	NA	NA	NA	NA	NA	NA	NA	NA	NA	NA	NA	NA	NA	NA	NA	NA
chr5	33840983	33841069	chr5_201	chr5	33840971	33840990	C497134	45922	-	3	OTHER	.	NA	NA	NA	NA	NA	NA	NA	NA	NA	NA	NA	NA	0.1835	NA	NA	NA	NA	NA	NA	131753	NA	NA	NA	NA	NA	NA	NA	NA	NA	NA	NA	NA	0.4177	NA
chr5	44447499	44447657	chr5_256	chr5	44447610	44447624	C498293	0.0340	-	1	OTHER	.	NA	NA	NA	NA	NA	NA	NA	NA	NA	NA	NA	NA	NA	NA	NA	NA	NA	NA	NA	NA	NA	NA	NA	NA	NA	0.0340	NA	NA	NA	NA	NA	NA	NA	NA
chr5	67943490	67943647	chr5_338	chr5	67943489	67943508	C499695	0.0299	-	1	OTHER	.	NA	NA	0.0299	NA	NA	NA	NA	NA	NA	NA	NA	NA	NA	NA	NA	NA	NA	NA	NA	NA	NA	NA	NA	NA	NA	NA	NA	NA	NA	NA	NA	NA	NA	NA
chr5	1490344	1490431	chr5_34	chr5	1490426	1490442	C204312	36455	+	1	OTHER	.	36455	NA	NA	NA	NA	NA	NA	NA	NA	NA	NA	NA	NA	NA	NA	NA	NA	NA	NA	NA	NA	NA	NA	NA	NA	NA	NA	NA	NA	NA	NA	NA	NA	NA
chr5	75294398	75294556	chr5_360	chr5	75294493	75294509	C500192	0.0969	-	1	OTHER	.	NA	NA	NA	NA	NA	NA	NA	NA	NA	NA	NA	NA	NA	NA	NA	NA	NA	NA	NA	NA	NA	NA	NA	NA	NA	0.0969	NA	NA	NA	NA	NA	NA	NA	NA
chr5	1935290	1935386	chr5_46	chr5	1935329	1935346	C494701	0.5780	-	1	OTHER	.	NA	NA	NA	NA	NA	NA	NA	NA	NA	NA	NA	0.5780	NA	NA	NA	NA	NA	NA	NA	NA	NA	NA	NA	NA	NA	NA	NA	NA	NA	NA	NA	NA	NA	NA
chr5	103034305	103034487	chr5_463	chr5	103034417	103034431	C502542	0.0580	-	1	OTHER	.	NA	NA	NA	NA	NA	NA	NA	NA	NA	NA	NA	NA	NA	NA	NA	NA	NA	NA	NA	NA	NA	NA	NA	NA	NA	0.0580	NA	NA	NA	NA	NA	NA	NA	NA
chr5	151215200	151215307	chr5_631	chr5	151215277	151215310	C507268	0.4944	-	1	OTHER	.	NA	NA	NA	NA	0.4944	NA	NA	NA	NA	NA	NA	NA	NA	NA	NA	NA	NA	NA	NA	NA	NA	NA	NA	NA	NA	NA	NA	NA	NA	NA	NA	NA	NA	NA
chr5	151215200	151215307	chr5_631	chr5	151215205	151215228	C507266	0.2017	-	1	OTHER	.	NA	NA	NA	NA	0.2017	NA	NA	NA	NA	NA	NA	NA	NA	NA	NA	NA	NA	NA	NA	NA	NA	NA	NA	NA	NA	NA	NA	NA	NA	NA	NA	NA	NA	NA
chr5	151215200	151215307	chr5_631	chr5	151215272	151215295	C507267	0.7259	-	1	OTHER	.	NA	NA	NA	NA	NA	NA	NA	NA	NA	NA	NA	NA	NA	NA	NA	NA	0.7259	NA	NA	NA	NA	NA	NA	NA	NA	NA	NA	NA	NA	NA	NA	NA	NA	NA
chr5	178677664	178677769	chr5_737	chr5	178677746	178677768	C220056	0.1851	+	1	OTHER	.	NA	NA	NA	NA	NA	0.1851	NA	NA	NA	NA	NA	NA	NA	NA	NA	NA	NA	NA	NA	NA	NA	NA	NA	NA	NA	NA	NA	NA	NA	NA	NA	NA	NA	NA
chr5	179881012	179881096	chr5_748	chr5	179881013	179881027	C510064	0.0305	-	1	OTHER	.	NA	NA	0.0305	NA	NA	NA	NA	NA	NA	NA	NA	NA	NA	NA	NA	NA	NA	NA	NA	NA	NA	NA	NA	NA	NA	NA	NA	NA	NA	NA	NA	NA	NA	NA
chr5	180830592	180830730	chr5_757	chr5	180830653	180830679	C510236	0.6818	-	1	OTHER	.	NA	NA	NA	NA	0.6818	NA	NA	NA	NA	NA	NA	NA	NA	NA	NA	NA	NA	NA	NA	NA	NA	NA	NA	NA	NA	NA	NA	NA	NA	NA	NA	NA	NA	NA
chr5	180830592	180830730	chr5_757	chr5	180830676	180830701	C220412	0.3109	+	1	OTHER	.	NA	NA	NA	NA	NA	0.3109	NA	NA	NA	NA	NA	NA	NA	NA	NA	NA	NA	NA	NA	NA	NA	NA	NA	NA	NA	NA	NA	NA	NA	NA	NA	NA	NA	NA
chr5	8540516	8540592	chr5_85	chr5	8540581	8540596	C205010	0.0618	+	1	OTHER	.	NA	NA	NA	NA	0.0618	NA	NA	NA	NA	NA	NA	NA	NA	NA	NA	NA	NA	NA	NA	NA	NA	NA	NA	NA	NA	NA	NA	NA	NA	NA	NA	NA	NA	NA
chr6	2765253	2765398	chr6_20	chr6	2765375	2765394	C221037	0.1357	+	1	OTHER	.	NA	NA	NA	NA	NA	0.1357	NA	NA	NA	NA	NA	NA	NA	NA	NA	NA	NA	NA	NA	NA	NA	NA	NA	NA	NA	NA	NA	NA	NA	NA	NA	NA	NA	NA
chr6	2765253	2765398	chr6_20	chr6	2765375	2765390	C221036	0.5472	+	1	OTHER	.	NA	NA	NA	NA	NA	NA	NA	NA	NA	NA	NA	NA	NA	NA	NA	NA	NA	NA	NA	NA	NA	NA	NA	NA	NA	NA	0.5472	NA	NA	NA	NA	NA	NA	NA
chr6	53750861	53750969	chr6_231	chr6	53750960	53750977	C226488	347149	+	1	OTHER	.	NA	NA	NA	NA	NA	NA	NA	NA	NA	NA	NA	NA	NA	NA	NA	NA	NA	NA	NA	347149	NA	NA	NA	NA	NA	NA	NA	NA	NA	NA	NA	NA	NA	NA
chr6	94093617	94093730	chr6_388	chr6	94093682	94093709	C229094	0.1234	+	1	OTHER	.	NA	NA	NA	NA	NA	0.1234	NA	NA	NA	NA	NA	NA	NA	NA	NA	NA	NA	NA	NA	NA	NA	NA	NA	NA	NA	NA	NA	NA	NA	NA	NA	NA	NA	NA
chr6	101526831	101526935	chr6_424	chr6	101526887	101526903	C229557	0.0454	+	1	OTHER	.	NA	NA	NA	NA	NA	NA	NA	NA	NA	NA	NA	NA	NA	NA	NA	NA	NA	NA	NA	NA	NA	NA	NA	NA	NA	0.0454	NA	NA	NA	NA	NA	NA	NA	NA
chr6	106620604	106620713	chr6_444	chr6	106620671	106620694	C519695	0.0219	-	1	OTHER	.	NA	NA	NA	NA	0.0219	NA	NA	NA	NA	NA	NA	NA	NA	NA	NA	NA	NA	NA	NA	NA	NA	NA	NA	NA	NA	NA	NA	NA	NA	NA	NA	NA	NA	NA
chr6	112648854	112649018	chr6_484	chr6	112648902	112648918	C520336	469424	-	1	OTHER	.	NA	NA	NA	NA	NA	NA	NA	NA	NA	NA	NA	NA	NA	469424	NA	NA	NA	NA	NA	NA	NA	NA	NA	NA	NA	NA	NA	NA	NA	NA	NA	NA	NA	NA
chr6	10428367	10428498	chr6_55	chr6	10428400	10428416	C511731	0.1741	-	2	OTHER	.	NA	NA	0.0473	0.3008	NA	NA	NA	NA	NA	NA	NA	NA	NA	NA	NA	NA	NA	NA	NA	NA	NA	NA	NA	NA	NA	NA	NA	NA	NA	NA	NA	NA	NA	NA
chr6	146543531	146543604	chr6_615	chr6	146543552	146543567	C523070	0.0753	-	1	OTHER	.	NA	NA	NA	0.0753	NA	NA	NA	NA	NA	NA	NA	NA	NA	NA	NA	NA	NA	NA	NA	NA	NA	NA	NA	NA	NA	NA	NA	NA	NA	NA	NA	NA	NA	NA
chr6	152386982	152387097	chr6_634	chr6	152387077	152387100	C523612	0.0667	-	1	OTHER	.	NA	NA	0.0667	NA	NA	NA	NA	NA	NA	NA	NA	NA	NA	NA	NA	NA	NA	NA	NA	NA	NA	NA	NA	NA	NA	NA	NA	NA	NA	NA	NA	NA	NA	NA
chr6	167471849	167471947	chr6_705	chr6	167471853	167471871	C525115	0.3258	-	1	OTHER	.	NA	NA	NA	NA	NA	NA	NA	NA	NA	NA	NA	NA	NA	NA	NA	NA	NA	NA	NA	NA	NA	NA	NA	NA	NA	0.3258	NA	NA	NA	NA	NA	NA	NA	NA
chr7	23860471	23860581	chr7_135	chr7	23860496	23860513	C530379	43793	-	1	OTHER	.	43793	NA	NA	NA	NA	NA	NA	NA	NA	NA	NA	NA	NA	NA	NA	NA	NA	NA	NA	NA	NA	NA	NA	NA	NA	NA	NA	NA	NA	NA	NA	NA	NA	NA
chr7	997478	997563	chr7_14	chr7	997506	997532	C528115	0.0247	-	1	OTHER	.	NA	NA	NA	NA	0.0247	NA	NA	NA	NA	NA	NA	NA	NA	NA	NA	NA	NA	NA	NA	NA	NA	NA	NA	NA	NA	NA	NA	NA	NA	NA	NA	NA	NA	NA
chr7	35852765	35852844	chr7_169	chr7	35852835	35852850	C241169	23310	+	1	OTHER	.	NA	NA	NA	NA	NA	NA	NA	NA	NA	NA	NA	NA	NA	NA	NA	NA	23310	NA	NA	NA	NA	NA	NA	NA	NA	NA	NA	NA	NA	NA	NA	NA	NA	NA
chr7	1434470	1434586	chr7_21	chr7	1434540	1434562	C528198	0.0868	-	1	OTHER	.	NA	NA	NA	NA	0.0868	NA	NA	NA	NA	NA	NA	NA	NA	NA	NA	NA	NA	NA	NA	NA	NA	NA	NA	NA	NA	NA	NA	NA	NA	NA	NA	NA	NA	NA
chr7	55237581	55237752	chr7_253	chr7	55237636	55237653	C533279	0.1207	-	2	OTHER	.	NA	NA	NA	NA	NA	NA	NA	NA	NA	NA	NA	NA	0.2020	NA	NA	NA	NA	NA	NA	NA	NA	NA	NA	NA	NA	0.0393	NA	NA	NA	NA	NA	NA	NA	NA
chr7	1916845	1916935	chr7_29	chr7	1916833	1916853	C528341	11486	-	4	OTHER	.	NA	NA	NA	NA	0.2350	NA	NA	NA	NA	NA	NA	NA	NA	NA	NA	NA	NA	NA	NA	NA	NA	NA	0.5778	0.6152	31664	NA	NA	NA	NA	NA	NA	NA	NA	NA
chr7	1976376	1976511	chr7_33	chr7	1976505	1976521	C528356	0.4066	-	1	OTHER	.	NA	NA	NA	NA	NA	NA	NA	NA	NA	NA	NA	NA	0.4066	NA	NA	NA	NA	NA	NA	NA	NA	NA	NA	NA	NA	NA	NA	NA	NA	NA	NA	NA	NA	NA
chr7	75736794	75736906	chr7_338	chr7	75736869	75736887	C244603	147309	+	1	OTHER	.	147309	NA	NA	NA	NA	NA	NA	NA	NA	NA	NA	NA	NA	NA	NA	NA	NA	NA	NA	NA	NA	NA	NA	NA	NA	NA	NA	NA	NA	NA	NA	NA	NA	NA
chr7	2309389	2309483	chr7_35	chr7	2309433	2309451	C238021	0.0328	+	1	OTHER	.	NA	NA	NA	NA	0.0328	NA	NA	NA	NA	NA	NA	NA	NA	NA	NA	NA	NA	NA	NA	NA	NA	NA	NA	NA	NA	NA	NA	NA	NA	NA	NA	NA	NA	NA
chr7	90703615	90703734	chr7_408	chr7	90703660	90703676	C245675	0.9357	+	4	OTHER	.	28354	NA	0.1291	NA	NA	NA	NA	NA	NA	NA	0.4414	NA	NA	NA	NA	NA	0.3370	NA	NA	NA	NA	NA	NA	NA	NA	NA	NA	NA	NA	NA	NA	NA	NA	NA
chr7	131323753	131323836	chr7_575	chr7	131323764	131323786	C539354	0.0268	-	1	OTHER	.	NA	NA	NA	NA	0.0268	NA	NA	NA	NA	NA	NA	NA	NA	NA	NA	NA	NA	NA	NA	NA	NA	NA	NA	NA	NA	NA	NA	NA	NA	NA	NA	NA	NA	NA
chr7	146787766	146787872	chr7_630	chr7	146787818	146787840	C540955	0.2876	-	1	OTHER	.	NA	NA	NA	NA	NA	NA	NA	NA	NA	NA	NA	NA	NA	NA	NA	NA	NA	NA	NA	NA	NA	NA	NA	NA	NA	0.2876	NA	NA	NA	NA	NA	NA	NA	NA
chr7	157673774	157673846	chr7_698	chr7	157673765	157673780	C542184	0.0838	-	1	OTHER	.	NA	NA	NA	NA	NA	NA	NA	NA	NA	NA	NA	NA	NA	NA	NA	NA	NA	NA	NA	NA	NA	NA	NA	NA	NA	0.0838	NA	NA	NA	NA	NA	NA	NA	NA
chr7	158867221	158867344	chr7_718	chr7	158867296	158867310	C252369	0.3123	+	1	OTHER	.	NA	NA	NA	NA	0.3123	NA	NA	NA	NA	NA	NA	NA	NA	NA	NA	NA	NA	NA	NA	NA	NA	NA	NA	NA	NA	NA	NA	NA	NA	NA	NA	NA	NA	NA
chr7	8843597	8843719	chr7_76	chr7	8843672	8843689	C238873	0.2947	+	1	OTHER	.	NA	NA	NA	NA	NA	NA	NA	NA	NA	NA	NA	NA	NA	NA	NA	NA	NA	NA	NA	NA	NA	NA	NA	NA	NA	NA	NA	NA	NA	NA	NA	NA	0.2947	NA
chr8	14834513	14834592	chr8_111	chr8	14834531	14834547	C253869	21635	+	1	OTHER	.	NA	NA	NA	NA	21635	NA	NA	NA	NA	NA	NA	NA	NA	NA	NA	NA	NA	NA	NA	NA	NA	NA	NA	NA	NA	NA	NA	NA	NA	NA	NA	NA	NA	NA
chr8	30083201	30083290	chr8_173	chr8	30083244	30083260	C255670	27782	+	1	OTHER	.	27782	NA	NA	NA	NA	NA	NA	NA	NA	NA	NA	NA	NA	NA	NA	NA	NA	NA	NA	NA	NA	NA	NA	NA	NA	NA	NA	NA	NA	NA	NA	NA	NA	NA
chr8	1860283	1860458	chr8_34	chr8	1860319	1860335	C252808	0.0370	+	1	OTHER	.	NA	NA	NA	NA	NA	NA	NA	NA	NA	NA	NA	NA	NA	NA	NA	NA	NA	NA	NA	NA	NA	NA	NA	NA	NA	0.0370	NA	NA	NA	NA	NA	NA	NA	NA
chr8	2702366	2702520	chr8_40	chr8	2702494	2702509	C542803	0.4676	-	1	OTHER	.	NA	NA	NA	NA	0.4676	NA	NA	NA	NA	NA	NA	NA	NA	NA	NA	NA	NA	NA	NA	NA	NA	NA	NA	NA	NA	NA	NA	NA	NA	NA	NA	NA	NA	NA
chr8	2725698	2725783	chr8_41	chr8	2725764	2725781	C542805	0.1213	-	2	OTHER	.	NA	NA	NA	0.1900	NA	NA	NA	NA	NA	NA	NA	NA	NA	NA	NA	NA	NA	NA	NA	NA	NA	NA	NA	NA	NA	0.0526	NA	NA	NA	NA	NA	NA	NA	NA
chr8	89628816	89628934	chr8_421	chr8	89628873	89628893	C260210	0.1505	+	1	OTHER	.	NA	NA	NA	NA	NA	0.1505	NA	NA	NA	NA	NA	NA	NA	NA	NA	NA	NA	NA	NA	NA	NA	NA	NA	NA	NA	NA	NA	NA	NA	NA	NA	NA	NA	NA
chr8	100970382	100970529	chr8_462	chr8	100970460	100970479	C551093	61621	-	1	OTHER	.	NA	NA	NA	NA	NA	NA	NA	NA	NA	NA	NA	NA	NA	NA	NA	NA	NA	NA	NA	NA	NA	NA	NA	NA	61621	NA	NA	NA	NA	NA	NA	NA	NA	NA
chr8	4882379	4882469	chr8_57	chr8	4882419	4882433	C542961	0.5920	-	1	OTHER	.	NA	NA	NA	NA	NA	NA	NA	NA	NA	NA	NA	NA	NA	NA	NA	NA	NA	NA	NA	NA	NA	NA	NA	NA	0.5920	NA	NA	NA	NA	NA	NA	NA	NA	NA
chr8	139875647	139875746	chr8_617	chr8	139875685	139875699	C554441	0.0513	-	1	OTHER	.	NA	NA	NA	NA	NA	NA	NA	NA	NA	NA	NA	NA	NA	NA	NA	NA	NA	NA	NA	NA	NA	NA	NA	NA	NA	0.0513	NA	NA	NA	NA	NA	NA	NA	NA
chr8	139934199	139934289	chr8_618	chr8	139934262	139934279	C554450	25476	-	5	OTHER	.	NA	NA	NA	NA	NA	NA	NA	NA	NA	NA	NA	NA	NA	NA	0.1281	NA	0.9601	NA	NA	NA	NA	NA	0.3133	NA	NA	0.0424	NA	NA	NA	NA	NA	NA	112943	NA
chr8	140099409	140099525	chr8_620	chr8	140099488	140099510	C554472	0.0833	-	2	OTHER	.	NA	NA	NA	NA	0.0309	0.1357	NA	NA	NA	NA	NA	NA	NA	NA	NA	NA	NA	NA	NA	NA	NA	NA	NA	NA	NA	NA	NA	NA	NA	NA	NA	NA	NA	NA
chr8	142331568	142331684	chr8_649	chr8	142331626	142331640	C554850	0.3019	-	1	OTHER	.	NA	NA	NA	NA	NA	NA	NA	NA	NA	NA	NA	NA	NA	NA	NA	NA	NA	NA	NA	NA	NA	NA	NA	NA	NA	0.3019	NA	NA	NA	NA	NA	NA	NA	NA
chr8	142416736	142416841	chr8_651	chr8	142416793	142416808	C264486	18282	+	1	OTHER	.	NA	NA	NA	NA	NA	NA	NA	NA	NA	NA	NA	NA	NA	NA	NA	NA	NA	NA	NA	NA	NA	NA	NA	NA	NA	NA	NA	NA	18282	NA	NA	NA	NA	NA
chr8	636894	636996	chr8_7	chr8	636878	636902	C542646	0.1234	-	1	OTHER	.	NA	NA	NA	NA	NA	0.1234	NA	NA	NA	NA	NA	NA	NA	NA	NA	NA	NA	NA	NA	NA	NA	NA	NA	NA	NA	NA	NA	NA	NA	NA	NA	NA	NA	NA
chr8	636894	636996	chr8_7	chr8	636983	636998	C252696	0.0960	+	1	OTHER	.	NA	NA	NA	0.0960	NA	NA	NA	NA	NA	NA	NA	NA	NA	NA	NA	NA	NA	NA	NA	NA	NA	NA	NA	NA	NA	NA	NA	NA	NA	NA	NA	NA	NA	NA
chr8	7236168	7236325	chr8_71	chr8	7236280	7236305	C253221	0.0724	+	1	OTHER	.	NA	NA	NA	NA	NA	NA	NA	NA	NA	NA	NA	NA	NA	NA	NA	NA	NA	NA	NA	NA	NA	NA	NA	NA	NA	0.0724	NA	NA	NA	NA	NA	NA	NA	NA
chr8	7694724	7694881	chr8_76	chr8	7694836	7694861	C253232	0.0724	+	1	OTHER	.	NA	NA	NA	NA	NA	NA	NA	NA	NA	NA	NA	NA	NA	NA	NA	NA	NA	NA	NA	NA	NA	NA	NA	NA	NA	0.0724	NA	NA	NA	NA	NA	NA	NA	NA
chr9	6618719	6618815	chr9_19	chr9	6618791	6618807	C266178	0.4326	+	2	OTHER	.	NA	NA	NA	NA	0.0679	NA	NA	NA	NA	NA	NA	NA	NA	NA	NA	NA	NA	NA	NA	NA	NA	NA	NA	NA	0.7973	NA	NA	NA	NA	NA	NA	NA	NA	NA
chr9	92262837	92262936	chr9_266	chr9	92262887	92262901	C271415	0.8868	+	2	OTHER	.	NA	NA	0.0371	NA	NA	NA	NA	NA	NA	NA	NA	NA	17366	NA	NA	NA	NA	NA	NA	NA	NA	NA	NA	NA	NA	NA	NA	NA	NA	NA	NA	NA	NA	NA
chr9	119155164	119155253	chr9_371	chr9	119155167	119155184	C564368	0.0268	-	1	OTHER	.	NA	NA	NA	NA	0.0268	NA	NA	NA	NA	NA	NA	NA	NA	NA	NA	NA	NA	NA	NA	NA	NA	NA	NA	NA	NA	NA	NA	NA	NA	NA	NA	NA	NA	NA
chr9	133086998	133087087	chr9_419	chr9	133086987	133087010	C276237	0.3730	+	1	OTHER	.	NA	NA	NA	NA	0.3730	NA	NA	NA	NA	NA	NA	NA	NA	NA	NA	NA	NA	NA	NA	NA	NA	NA	NA	NA	NA	NA	NA	NA	NA	NA	NA	NA	NA	NA
chr9	133086998	133087087	chr9_419	chr9	133087054	133087075	C276238	0.1072	+	1	OTHER	.	NA	NA	NA	NA	0.1072	NA	NA	NA	NA	NA	NA	NA	NA	NA	NA	NA	NA	NA	NA	NA	NA	NA	NA	NA	NA	NA	NA	NA	NA	NA	NA	NA	NA	NA
chr9	135218780	135218901	chr9_436	chr9	135218830	135218844	C567020	0.1478	-	1	OTHER	.	NA	NA	NA	NA	NA	NA	NA	NA	NA	NA	NA	NA	0.1478	NA	NA	NA	NA	NA	NA	NA	NA	NA	NA	NA	NA	NA	NA	NA	NA	NA	NA	NA	NA	NA
chr9	135765249	135765419	chr9_441	chr9	135765326	135765343	C276719	18710	+	1	OTHER	.	NA	NA	NA	NA	NA	NA	NA	NA	NA	18710	NA	NA	NA	NA	NA	NA	NA	NA	NA	NA	NA	NA	NA	NA	NA	NA	NA	NA	NA	NA	NA	NA	NA	NA
chr9	25235557	25235631	chr9_88	chr9	25235576	25235591	C557854	0.2418	-	1	OTHER	.	NA	NA	NA	NA	NA	NA	NA	NA	NA	NA	NA	NA	NA	NA	NA	NA	NA	NA	NA	NA	NA	NA	0.2418	NA	NA	NA	NA	NA	NA	NA	NA	NA	NA	NA
chrX	50631779	50631858	chrX_180	chrX	50631815	50631830	C282545	40195	+	8	OTHER	.	NA	NA	0.4945	0.7403	NA	NA	NA	NA	NA	NA	NA	NA	NA	NA	NA	NA	NA	0.7822	NA	NA	NA	NA	NA	139435	48512	12397	27860	NA	NA	NA	NA	73190	NA	NA
chrX	73671031	73671097	chrX_242	chrX	73671040	73671057	C284097	0.3683	+	1	OTHER	.	NA	NA	NA	NA	NA	NA	NA	NA	NA	NA	NA	NA	0.3683	NA	NA	NA	NA	NA	NA	NA	NA	NA	NA	NA	NA	NA	NA	NA	NA	NA	NA	NA	NA	NA
chrX	83263808	83263961	chrX_281	chrX	83263891	83263905	C284659	0.0205	+	1	OTHER	.	NA	NA	0.0205	NA	NA	NA	NA	NA	NA	NA	NA	NA	NA	NA	NA	NA	NA	NA	NA	NA	NA	NA	NA	NA	NA	NA	NA	NA	NA	NA	NA	NA	NA	NA
chrX	115640798	115640883	chrX_388	chrX	115640824	115640842	C286649	0.3781	+	1	OTHER	.	NA	NA	NA	NA	NA	NA	NA	NA	NA	NA	NA	NA	NA	NA	NA	NA	NA	NA	NA	NA	NA	NA	0.3781	NA	NA	NA	NA	NA	NA	NA	NA	NA	NA	NA
chrX	122598502	122598653	chrX_426	chrX	122598535	122598550	C577170	16895	-	1	OTHER	.	NA	NA	NA	NA	NA	NA	NA	NA	NA	NA	NA	NA	NA	NA	NA	NA	16895	NA	NA	NA	NA	NA	NA	NA	NA	NA	NA	NA	NA	NA	NA	NA	NA	NA
chrX	128218444	128218521	chrX_455	chrX	128218466	128218480	C577513	0.3455	-	1	OTHER	.	NA	NA	NA	0.3455	NA	NA	NA	NA	NA	NA	NA	NA	NA	NA	NA	NA	NA	NA	NA	NA	NA	NA	NA	NA	NA	NA	NA	NA	NA	NA	NA	NA	NA	NA
chrX	12217386	12217482	chrX_55	chrX	12217443	12217463	C279180	65734	+	3	OTHER	.	NA	NA	0.1480	NA	NA	NA	NA	NA	NA	NA	NA	NA	NA	NA	NA	NA	NA	NA	NA	NA	NA	NA	NA	NA	39966	NA	NA	NA	NA	NA	NA	155755	NA	NA
chrX	12755701	12755781	chrX_58	chrX	12755748	12755766	C279220	0.5566	+	1	OTHER	.	NA	NA	NA	NA	NA	NA	NA	NA	NA	NA	NA	NA	NA	NA	NA	NA	NA	NA	NA	NA	NA	NA	NA	NA	NA	NA	NA	NA	NA	NA	NA	NA	0.5566	NA
chrX	980546	980742	chrX_7	chrX	980727	980746	C568626	0.0496	-	1	OTHER	.	NA	NA	0.0496	NA	NA	NA	NA	NA	NA	NA	NA	NA	NA	NA	NA	NA	NA	NA	NA	NA	NA	NA	NA	NA	NA	NA	NA	NA	NA	NA	NA	NA	NA	NA
chrX	20333295	20333381	chrX_80	chrX	20333348	20333363	C570151	0.9933	-	1	OTHER	.	NA	NA	NA	NA	NA	NA	NA	NA	NA	NA	NA	NA	NA	NA	NA	NA	0.9933	NA	NA	NA	NA	NA	NA	NA	NA	NA	NA	NA	NA	NA	NA	NA	NA	NA
chrY	980546	980742	chrY_7	chrY	980727	980746	C579992	0.0496	-	1	OTHER	.	NA	NA	0.0496	NA	NA	NA	NA	NA	NA	NA	NA	NA	NA	NA	NA	NA	NA	NA	NA	NA	NA	NA	NA	NA	NA	NA	NA	NA	NA	NA	NA	NA	NA	NA
chrY	12722576	12722664	chrY_72	chrY	12722619	12722633	C290595	0.0209	+	1	OTHER	.	NA	NA	0.0209	NA	NA	NA	NA	NA	NA	NA	NA	NA	NA	NA	NA	NA	NA	NA	NA	NA	NA	NA	NA	NA	NA	NA	NA	NA	NA	NA	NA	NA	NA	NA

## Sheet: ENCODE GEO
Supplementary Data 7 - Annotated and unannotated DASH 2.0 sncRNA expression data as deposited in ENCODE GEO for sncRNAs that originate from the hCRISPRs
hCRISPR positions and ID				Hg38 ENCODE GEO annotated RAW reads
#chr	chrStart	chrEnd	CRISPR_ID	#chr	chrStart	chrEnd	anchorID	score	strand	presentInCnt	rnaClass	rnaID	A549_SRR446329	A549_SRR446330	A549_SRR446331	A549_SRR446332	AG04450_SRR446309	AG04450_SRR446310	BJ_SRR446315	BJ_SRR446316	CD14plus_SRR527681	CD14plus_SRR527682	CD20plus_SRR527679	CD20plus_SRR527680	CD34plus_SRR527586	GM12878_SRR446392	GM12878_SRR446393	H1-hESC_SRR446307	H1-hESC_SRR446308	H1-neurons_SRR527651	H1-neurons_SRR527652	HAoAF_SRR527663	HAoAF_SRR527664	HAoEC_SRR527673	HAoEC_SRR527674	HCH_SRR527667	HCH_SRR527668	HeLa-S3_SRR446319	HeLa-S3_SRR446320	HepG2_SRR446333	HepG2_SRR446334	HFDPC_SRR527669	HFDPC_SRR527670	HMEpC_SRR527693	hMSC-AT_SRR527675	hMSC-AT_SRR527676	hMSC-BM_SRR527649	hMSC-BM_SRR527650	hMSC-UC_SRR527689
chr10	102984990	102985068	chr10_441	chr10	102985011	102985047	C11722	440723	-	20	snRNA	chr10:102985011:102985047:-:U2	NA	NA	902708	1141490	NA	NA	NA	NA	NA	NA	NA	NA	315136	NA	NA	NA	NA	670843	536612	NA	NA	210654	314011	NA	NA	NA	NA	NA	NA	NA	NA	189619	NA	NA	765292	916405	NA
chr11	63577651	63577791	chr11_254	chr11	63577723	63577751	C1246	221000	+	4	snRNA	chr11:63577723:63577758:+:U2	NA	NA	NA	149000	NA	NA	NA	NA	NA	NA	NA	NA	NA	NA	NA	NA	NA	NA	NA	NA	NA	NA	NA	NA	NA	NA	NA	NA	NA	NA	NA	NA	NA	NA	NA	NA	410000
chr11	66348230	66348314	chr11_267	chr11	66348220	66348241	C1279	214295	+	24	tRF3	chr11:66348119:66348201:+:tRNA-Ser-GCT-3-1-tRF3	NA	NA	NA	NA	168333	183711	123333	120000	NA	NA	NA	NA	NA	165000	150000	NA	NA	NA	NA	NA	NA	160476	NA	NA	NA	NA	NA	NA	NA	NA	NA	NA	NA	290000	NA	890000	271667
chr12	112037634	112037724	chr12_458	chr12	112037626	112037648	C12427	844722	-	12	mir-5p3pno	chr12:112037626:112037647:-:hsa-miR-3657	2581670	2198330	NA	NA	345000	543333	NA	NA	NA	NA	NA	NA	NA	120000	NA	NA	NA	NA	NA	NA	NA	NA	NA	NA	NA	383333	NA	NA	NA	NA	NA	NA	NA	NA	NA	NA	NA
chr12	112037634	112037724	chr12_458	chr12	112037664	112037684	C12428	201000	-	4	miRNAprimary	chr12:112037598:112037715:-:hsa-mir-3657	243333	260000	NA	163333	NA	NA	NA	NA	NA	NA	NA	NA	NA	NA	NA	NA	NA	NA	NA	NA	NA	NA	NA	NA	NA	NA	NA	NA	NA	NA	NA	NA	NA	NA	NA	NA	NA
chr15	79566535	79566624	chr15_228	chr15	79566562	79566594	C13297	470919	-	19	snRNA	chr15:79566555:79566607:-:U2	NA	NA	NA	NA	NA	NA	NA	NA	NA	NA	NA	NA	NA	NA	NA	NA	NA	179460	217808	NA	144392	530584	NA	209389	NA	NA	NA	NA	NA	NA	NA	NA	362393	679462	2021130	NA	506557
chr15	79566535	79566624	chr15_228	chr15	79566562	79566607	C13296	904276	-	3	snRNA	chr15:79566555:79566607:-:U2	NA	NA	1202400	NA	NA	NA	NA	NA	NA	NA	NA	NA	NA	NA	NA	NA	NA	NA	NA	NA	NA	NA	449627	NA	NA	NA	NA	NA	NA	NA	NA	NA	NA	NA	NA	NA	NA
chr15	79566535	79566624	chr15_228	chr15	79566579	79566607	C13298	2238890	-	1	snRNA	chr15:79566555:79566607:-:U2	NA	NA	NA	NA	NA	NA	NA	NA	NA	NA	NA	NA	NA	NA	NA	NA	NA	NA	NA	NA	NA	NA	NA	NA	NA	NA	NA	NA	NA	NA	NA	NA	NA	NA	NA	NA	NA
chr15	79566535	79566624	chr15_228	chr15	79566571	79566607	C13295	899077	-	3	snRNA	chr15:79566555:79566607:-:U2	NA	NA	NA	1110160	NA	NA	NA	NA	NA	NA	NA	NA	NA	NA	NA	NA	NA	NA	NA	NA	NA	NA	NA	NA	NA	NA	NA	NA	NA	NA	NA	NA	NA	NA	NA	1130540	NA
chr15	79566535	79566624	chr15_228	chr15	79566588	79566607	C13299	827410	-	1	snRNA	chr15:79566555:79566607:-:U2	NA	NA	NA	NA	NA	NA	NA	NA	NA	NA	NA	NA	NA	NA	NA	NA	NA	NA	NA	NA	NA	NA	NA	NA	NA	NA	NA	NA	NA	NA	NA	NA	NA	NA	NA	NA	NA
chr16	57300346	57300449	chr16_211	chr16	57300420	57300449	C13485	185000	-	1	tRF5	chr16:57300479:57300562:-:tRNA-Leu-CAG-2-2-tRF5	NA	NA	NA	NA	NA	NA	NA	NA	NA	NA	NA	NA	NA	NA	NA	NA	NA	NA	NA	NA	NA	NA	NA	NA	NA	NA	NA	NA	NA	NA	NA	NA	NA	NA	NA	NA	NA
chr16	57300346	57300449	chr16_211	chr16	57300393	57300449	C13483	346667	-	3	tRF5	chr16:57300479:57300562:-:tRNA-Leu-CAG-2-2-tRF5	NA	NA	NA	NA	NA	NA	NA	NA	NA	NA	NA	NA	NA	NA	NA	NA	NA	NA	700000	NA	230000	NA	NA	NA	NA	NA	NA	NA	NA	NA	NA	NA	NA	NA	NA	NA	NA
chr16	57300346	57300449	chr16_211	chr16	57300388	57300449	C13480	817500	-	4	tRF5	chr16:57300479:57300562:-:tRNA-Leu-CAG-2-2-tRF5	NA	NA	NA	NA	NA	NA	NA	NA	NA	NA	NA	NA	NA	NA	NA	NA	NA	NA	NA	NA	NA	NA	NA	NA	NA	NA	NA	NA	NA	NA	350000	NA	NA	NA	NA	1220000	NA
chr16	57300346	57300449	chr16_211	chr16	57300388	57300434	C13482	110000	-	1	tRF5	chr16:57300479:57300562:-:tRNA-Leu-CAG-2-2-tRF5	NA	NA	110000	NA	NA	NA	NA	NA	NA	NA	NA	NA	NA	NA	NA	NA	NA	NA	NA	NA	NA	NA	NA	NA	NA	NA	NA	NA	NA	NA	NA	NA	NA	NA	NA	NA	NA
chr16	57300346	57300449	chr16_211	chr16	57300405	57300449	C13484	320000	-	1	tRF5	chr16:57300479:57300562:-:tRNA-Leu-CAG-2-2-tRF5	NA	NA	NA	NA	NA	NA	NA	NA	NA	NA	NA	NA	NA	NA	NA	NA	NA	NA	NA	NA	NA	NA	NA	NA	NA	NA	NA	NA	NA	NA	NA	NA	NA	320000	NA	NA	NA
chr16	57300346	57300449	chr16_211	chr16	57300425	57300449	C13481	640000	-	1	tRF5	chr16:57300479:57300562:-:tRNA-Leu-CAG-2-2-tRF5	NA	NA	NA	NA	NA	NA	NA	NA	NA	NA	NA	NA	NA	NA	NA	NA	NA	NA	NA	NA	NA	NA	NA	NA	NA	NA	NA	NA	NA	NA	NA	NA	NA	NA	640000	NA	NA
chr19	9162499	9162610	chr19_70	chr19	9162436	9162510	C3567	180000	+	1	piRNA	chr19:9162445:9162471:+:piR-53594:DQ586482	NA	NA	NA	NA	NA	NA	NA	NA	NA	NA	NA	NA	NA	NA	NA	NA	NA	NA	180000	NA	NA	NA	NA	NA	NA	NA	NA	NA	NA	NA	NA	NA	NA	NA	NA	NA	NA
chr3	132570253	132570352	chr3_469	chr3	132570280	132570303	C6661	140444	+	1	scRNA	chr3:132570280:132570316:+:HY5	NA	NA	NA	NA	NA	NA	NA	NA	NA	NA	NA	NA	NA	NA	NA	NA	NA	140444	NA	NA	NA	NA	NA	NA	NA	NA	NA	NA	NA	NA	NA	NA	NA	NA	NA	NA	NA
chr3	172796471	172796581	chr3_653	chr3	172796535	172796558	C16171	229294	-	3	snRNA	chr3:172796490:172796558:-:U4	NA	NA	NA	NA	NA	NA	NA	NA	186110	179169	NA	322604	NA	NA	NA	NA	NA	NA	NA	NA	NA	NA	NA	NA	NA	NA	NA	NA	NA	NA	NA	NA	NA	NA	NA	NA	NA
chr3	172796471	172796581	chr3_653	chr3	172796515	172796550	C16166	19308800	-	1	snRNA	chr3:172796490:172796558:-:U4	NA	NA	NA	NA	NA	NA	NA	NA	NA	NA	NA	NA	NA	NA	NA	NA	NA	NA	NA	NA	NA	NA	NA	NA	NA	NA	NA	NA	NA	NA	NA	NA	NA	NA	NA	NA	NA
chr3	172796471	172796581	chr3_653	chr3	172796515	172796558	C16165	19349048	-	4	snRNA	chr3:172796490:172796558:-:U4	NA	NA	NA	NA	NA	NA	NA	NA	NA	NA	NA	NA	NA	NA	NA	NA	NA	NA	NA	NA	NA	NA	NA	NA	NA	NA	NA	NA	NA	NA	NA	NA	NA	NA	NA	NA	NA
chr3	172796471	172796581	chr3_653	chr3	172796520	172796550	C16168	7902949	-	4	snRNA	chr3:172796490:172796558:-:U4	NA	NA	NA	2368940	NA	NA	NA	NA	NA	NA	NA	NA	NA	NA	NA	NA	NA	NA	NA	NA	NA	NA	NA	NA	NA	479738	NA	NA	NA	NA	NA	NA	NA	NA	NA	NA	NA
chr3	172796471	172796581	chr3_653	chr3	172796520	172796558	C16167	20443481	-	38	snRNA	chr3:172796490:172796558:-:U4	NA	NA	1299820	NA	NA	NA	NA	NA	NA	NA	NA	NA	3434350	NA	NA	NA	NA	17092600	10523900	11294900	7189850	10711600	104636000	8114510	14938800	NA	NA	NA	NA	21829900	27254500	2585420	23405600	27636000	12472400	24359300	10038400
chr3	172796471	172796581	chr3_653	chr3	172796530	172796550	C16169	2137860	-	2	snRNA	chr3:172796490:172796558:-:U4	NA	NA	NA	NA	NA	NA	NA	NA	NA	NA	NA	NA	NA	NA	NA	2485770	1789950	NA	NA	NA	NA	NA	NA	NA	NA	NA	NA	NA	NA	NA	NA	NA	NA	NA	NA	NA	NA
chr3	172796471	172796581	chr3_653	chr3	172796530	172796558	C16170	1317745	-	15	snRNA	chr3:172796490:172796558:-:U4	2264850	3294520	NA	NA	1339780	1734270	NA	NA	NA	NA	NA	NA	NA	1190740	1278580	NA	NA	NA	NA	NA	NA	NA	NA	NA	NA	NA	506026	NA	NA	NA	NA	NA	NA	NA	NA	NA	NA
hCRISPR positions and ID				Hg38 ENCODE GEO annotated RPM reads
#chr	chrStart	chrEnd	CRISPR_ID	#chr	chrStart	chrEnd	anchorID	score	strand	presentInCnt	rnaClass	rnaID	A549_SRR446329	A549_SRR446330	A549_SRR446331	A549_SRR446332	AG04450_SRR446309	AG04450_SRR446310	BJ_SRR446315	BJ_SRR446316	CD14plus_SRR527681	CD14plus_SRR527682	CD20plus_SRR527679	CD20plus_SRR527680	CD34plus_SRR527586	GM12878_SRR446392	GM12878_SRR446393	H1-hESC_SRR446307	H1-hESC_SRR446308	H1-neurons_SRR527651	H1-neurons_SRR527652	HAoAF_SRR527663	HAoAF_SRR527664	HAoEC_SRR527673	HAoEC_SRR527674	HCH_SRR527667	HCH_SRR527668	HeLa-S3_SRR446319	HeLa-S3_SRR446320	HepG2_SRR446333	HepG2_SRR446334	HFDPC_SRR527669	HFDPC_SRR527670	HMEpC_SRR527693	hMSC-AT_SRR527675	hMSC-AT_SRR527676	hMSC-BM_SRR527649	hMSC-BM_SRR527650	hMSC-UC_SRR527689
chr10	102984990	102985068	chr10_441	chr10	102985011	102985047	C11722	0.7611	-	20	snRNA	chr10:102985011:102985047:-:U2	NA	NA	24415	26481	NA	NA	NA	NA	NA	NA	NA	NA	0.9681	NA	NA	NA	NA	0.8497	0.6080	NA	NA	0.5296	0.5872	NA	NA	NA	NA	NA	NA	NA	NA	15947	NA	NA	0.6665	0.6364	NA
chr11	63577651	63577791	chr11_254	chr11	63577723	63577751	C1246	0.3287	+	4	snRNA	chr11:63577723:63577758:+:U2	NA	NA	NA	0.3457	NA	NA	NA	NA	NA	NA	NA	NA	NA	NA	NA	NA	NA	NA	NA	NA	NA	NA	NA	NA	NA	NA	NA	NA	NA	NA	NA	NA	NA	NA	NA	NA	0.4873
chr11	66348230	66348314	chr11_267	chr11	66348220	66348241	C1279	0.5262	+	24	tRF3	chr11:66348119:66348201:+:tRNA-Ser-GCT-3-1-tRF3	NA	NA	NA	NA	0.8412	0.9003	14723	0.5657	NA	NA	NA	NA	NA	13662	0.9189	NA	NA	NA	NA	NA	NA	0.4035	NA	NA	NA	NA	NA	NA	NA	NA	NA	NA	NA	0.2055	NA	0.6180	0.3229
chr12	112037634	112037724	chr12_458	chr12	112037626	112037648	C12427	42952	-	12	mir-5p3pno	chr12:112037626:112037647:-:hsa-miR-3657	135170	94892	NA	NA	17240	26627	NA	NA	NA	NA	NA	NA	NA	0.9936	NA	NA	NA	NA	NA	NA	NA	NA	NA	NA	NA	18500	NA	NA	NA	NA	NA	NA	NA	NA	NA	NA	NA
chr12	112037634	112037724	chr12_458	chr12	112037664	112037684	C12428	0.8707	-	4	miRNAprimary	chr12:112037598:112037715:-:hsa-mir-3657	12740	11223	NA	0.3789	NA	NA	NA	NA	NA	NA	NA	NA	NA	NA	NA	NA	NA	NA	NA	NA	NA	NA	NA	NA	NA	NA	NA	NA	NA	NA	NA	NA	NA	NA	NA	NA	NA
chr15	79566535	79566624	chr15_228	chr15	79566579	79566607	C13298	19718	-	1	snRNA	chr15:79566555:79566607:-:U2	NA	NA	NA	NA	NA	NA	NA	NA	NA	NA	NA	NA	NA	NA	NA	NA	NA	NA	NA	NA	NA	NA	NA	NA	NA	NA	NA	NA	NA	NA	NA	NA	NA	NA	NA	NA	NA
chr15	79566535	79566624	chr15_228	chr15	79566562	79566594	C13297	0.5838	-	19	snRNA	chr15:79566555:79566607:-:U2	NA	NA	NA	NA	NA	NA	NA	NA	NA	NA	NA	NA	NA	NA	NA	NA	NA	0.2273	0.2468	NA	0.3172	13340	NA	0.2318	NA	NA	NA	NA	NA	NA	NA	NA	0.3009	0.4816	17602	NA	0.6021
chr15	79566535	79566624	chr15_228	chr15	79566562	79566607	C13296	17166	-	3	snRNA	chr15:79566555:79566607:-:U2	NA	NA	32521	NA	NA	NA	NA	NA	NA	NA	NA	NA	NA	NA	NA	NA	NA	NA	NA	NA	NA	NA	0.8408	NA	NA	NA	NA	NA	NA	NA	NA	NA	NA	NA	NA	NA	NA
chr15	79566535	79566624	chr15_228	chr15	79566571	79566607	C13295	13306	-	3	snRNA	chr15:79566555:79566607:-:U2	NA	NA	NA	25754	NA	NA	NA	NA	NA	NA	NA	NA	NA	NA	NA	NA	NA	NA	NA	NA	NA	NA	NA	NA	NA	NA	NA	NA	NA	NA	NA	NA	NA	NA	NA	0.7851	NA
chr15	79566535	79566624	chr15_228	chr15	79566588	79566607	C13299	11375	-	1	snRNA	chr15:79566555:79566607:-:U2	NA	NA	NA	NA	NA	NA	NA	NA	NA	NA	NA	NA	NA	NA	NA	NA	NA	NA	NA	NA	NA	NA	NA	NA	NA	NA	NA	NA	NA	NA	NA	NA	NA	NA	NA	NA	NA
chr16	57300346	57300449	chr16_211	chr16	57300405	57300449	C13484	0.2268	-	1	tRF5	chr16:57300479:57300562:-:tRNA-Leu-CAG-2-2-tRF5	NA	NA	NA	NA	NA	NA	NA	NA	NA	NA	NA	NA	NA	NA	NA	NA	NA	NA	NA	NA	NA	NA	NA	NA	NA	NA	NA	NA	NA	NA	NA	NA	NA	0.2268	NA	NA	NA
chr16	57300346	57300449	chr16_211	chr16	57300388	57300434	C13482	0.2975	-	1	tRF5	chr16:57300479:57300562:-:tRNA-Leu-CAG-2-2-tRF5	NA	NA	0.2975	NA	NA	NA	NA	NA	NA	NA	NA	NA	NA	NA	NA	NA	NA	NA	NA	NA	NA	NA	NA	NA	NA	NA	NA	NA	NA	NA	NA	NA	NA	NA	NA	NA	NA
chr16	57300346	57300449	chr16_211	chr16	57300388	57300449	C13480	0.8731	-	4	tRF5	chr16:57300479:57300562:-:tRNA-Leu-CAG-2-2-tRF5	NA	NA	NA	NA	NA	NA	NA	NA	NA	NA	NA	NA	NA	NA	NA	NA	NA	NA	NA	NA	NA	NA	NA	NA	NA	NA	NA	NA	NA	NA	0.4593	NA	NA	NA	NA	0.8472	NA
chr16	57300346	57300449	chr16_211	chr16	57300393	57300449	C13483	0.4733	-	3	tRF5	chr16:57300479:57300562:-:tRNA-Leu-CAG-2-2-tRF5	NA	NA	NA	NA	NA	NA	NA	NA	NA	NA	NA	NA	NA	NA	NA	NA	NA	NA	0.7932	NA	0.5052	NA	NA	NA	NA	NA	NA	NA	NA	NA	NA	NA	NA	NA	NA	NA	NA
chr16	57300346	57300449	chr16_211	chr16	57300425	57300449	C13481	0.5574	-	1	tRF5	chr16:57300479:57300562:-:tRNA-Leu-CAG-2-2-tRF5	NA	NA	NA	NA	NA	NA	NA	NA	NA	NA	NA	NA	NA	NA	NA	NA	NA	NA	NA	NA	NA	NA	NA	NA	NA	NA	NA	NA	NA	NA	NA	NA	NA	NA	0.5574	NA	NA
chr16	57300346	57300449	chr16_211	chr16	57300420	57300449	C13485	0.2511	-	1	tRF5	chr16:57300479:57300562:-:tRNA-Leu-CAG-2-2-tRF5	NA	NA	NA	NA	NA	NA	NA	NA	NA	NA	NA	NA	NA	NA	NA	NA	NA	NA	NA	NA	NA	NA	NA	NA	NA	NA	NA	NA	NA	NA	NA	NA	NA	NA	NA	NA	NA
chr19	9162499	9162610	chr19_70	chr19	9162436	9162510	C3567	0.2040	+	1	piRNA	chr19:9162445:9162471:+:piR-53594:DQ586482	NA	NA	NA	NA	NA	NA	NA	NA	NA	NA	NA	NA	NA	NA	NA	NA	NA	NA	0.2040	NA	NA	NA	NA	NA	NA	NA	NA	NA	NA	NA	NA	NA	NA	NA	NA	NA	NA
chr3	132570253	132570352	chr3_469	chr3	132570280	132570303	C6661	0.1779	+	1	scRNA	chr3:132570280:132570316:+:HY5	NA	NA	NA	NA	NA	NA	NA	NA	NA	NA	NA	NA	NA	NA	NA	NA	NA	0.1779	NA	NA	NA	NA	NA	NA	NA	NA	NA	NA	NA	NA	NA	NA	NA	NA	NA	NA	NA
chr3	172796471	172796581	chr3_653	chr3	172796535	172796558	C16171	43275	-	3	snRNA	chr3:172796490:172796558:-:U4	NA	NA	NA	NA	NA	NA	NA	NA	15000	43245	NA	71580	NA	NA	NA	NA	NA	NA	NA	NA	NA	NA	NA	NA	NA	NA	NA	NA	NA	NA	NA	NA	NA	NA	NA	NA	NA
chr3	172796471	172796581	chr3_653	chr3	172796515	172796550	C16166	182930	-	1	snRNA	chr3:172796490:172796558:-:U4	NA	NA	NA	NA	NA	NA	NA	NA	NA	NA	NA	NA	NA	NA	NA	NA	NA	NA	NA	NA	NA	NA	NA	NA	NA	NA	NA	NA	NA	NA	NA	NA	NA	NA	NA	NA	NA
chr3	172796471	172796581	chr3_653	chr3	172796515	172796558	C16165	245079	-	4	snRNA	chr3:172796490:172796558:-:U4	NA	NA	NA	NA	NA	NA	NA	NA	NA	NA	NA	NA	NA	NA	NA	NA	NA	NA	NA	NA	NA	NA	NA	NA	NA	NA	NA	NA	NA	NA	NA	NA	NA	NA	NA	NA	NA
chr3	172796471	172796581	chr3_653	chr3	172796520	172796550	C16168	90542	-	4	snRNA	chr3:172796490:172796558:-:U4	NA	NA	NA	54956	NA	NA	NA	NA	NA	NA	NA	NA	NA	NA	NA	NA	NA	NA	NA	NA	NA	NA	NA	NA	NA	23153	NA	NA	NA	NA	NA	NA	NA	NA	NA	NA	NA
chr3	172796471	172796581	chr3_653	chr3	172796520	172796558	C16167	282244	-	38	snRNA	chr3:172796490:172796558:-:U4	NA	NA	35156	NA	NA	NA	NA	NA	NA	NA	NA	NA	105503	NA	NA	NA	NA	216509	119246	238527	157934	269312	1956588	89811	216952	NA	NA	NA	NA	343489	357681	217436	194315	195876	108622	169152	119319
chr3	172796471	172796581	chr3_653	chr3	172796530	172796550	C16169	96916	-	2	snRNA	chr3:172796490:172796558:-:U4	NA	NA	NA	NA	NA	NA	NA	NA	NA	NA	NA	NA	NA	NA	NA	108862	84970	NA	NA	NA	NA	NA	NA	NA	NA	NA	NA	NA	NA	NA	NA	NA	NA	NA	NA	NA	NA
chr3	172796471	172796581	chr3_653	chr3	172796530	172796558	C16170	69530	-	15	snRNA	chr3:172796490:172796558:-:U4	118582	142210	NA	NA	66952	84990	NA	NA	NA	NA	NA	NA	NA	98593	78329	NA	NA	NA	NA	NA	NA	NA	NA	NA	NA	NA	22500	NA	NA	NA	NA	NA	NA	NA	NA	NA	NA
hCRISPR positions and ID				Hg38 ENCODE GEO unannotated RAW reads
#chr	chrStart	chrEnd	CRISPR_ID	#chr	chrStart	chrEnd	anchorID	score	strand	presentInCnt	rnaClass	rnaID	A549_SRR446329	A549_SRR446330	A549_SRR446331	A549_SRR446332	AG04450_SRR446309	AG04450_SRR446310	BJ_SRR446315	BJ_SRR446316	CD14plus_SRR527681	CD14plus_SRR527682	CD20plus_SRR527679	CD20plus_SRR527680	CD34plus_SRR527586	GM12878_SRR446392	GM12878_SRR446393	H1-hESC_SRR446307	H1-hESC_SRR446308	H1-neurons_SRR527651	H1-neurons_SRR527652	HAoAF_SRR527663	HAoAF_SRR527664	HAoEC_SRR527673	HAoEC_SRR527674	HCH_SRR527667	HCH_SRR527668	HeLa-S3_SRR446319	HeLa-S3_SRR446320	HepG2_SRR446333	HepG2_SRR446334	HFDPC_SRR527669	HFDPC_SRR527670	HMEpC_SRR527693	hMSC-AT_SRR527675	hMSC-AT_SRR527676	hMSC-BM_SRR527649	hMSC-BM_SRR527650	hMSC-UC_SRR527689
chr1	24417179	24417266	chr1_142	chr1	24417200	24417233	C2946	258571	+	1	OTHER	.	NA	NA	NA	NA	NA	NA	NA	NA	NA	NA	NA	NA	NA	NA	NA	NA	NA	NA	NA	NA	NA	NA	NA	NA	NA	NA	NA	NA	NA	NA	258571	NA	NA	NA	NA	NA	NA
chr1	24417179	24417266	chr1_142	chr1	24417200	24417226	C2945	100000	+	1	OTHER	.	NA	NA	NA	NA	NA	NA	NA	NA	NA	NA	NA	NA	NA	NA	NA	NA	NA	NA	NA	NA	NA	NA	NA	NA	NA	NA	NA	NA	NA	NA	NA	NA	NA	NA	NA	NA	NA
chr1	47464393	47464511	chr1_233	chr1	47464503	47464520	C5751	235000	+	1	OTHER	.	NA	NA	NA	NA	NA	NA	NA	NA	NA	NA	NA	NA	NA	NA	NA	NA	NA	NA	NA	NA	NA	NA	NA	NA	NA	NA	NA	NA	NA	NA	NA	NA	235000	NA	NA	NA	NA
chr1	200206491	200206567	chr1_739	chr1	200206542	200206565	C240462	105000	-	1	OTHER	.	NA	NA	NA	NA	NA	NA	NA	NA	NA	NA	NA	NA	NA	NA	NA	NA	NA	NA	NA	NA	NA	NA	NA	NA	NA	NA	NA	NA	NA	NA	NA	NA	105000	NA	NA	NA	NA
chr1	237229489	237229609	chr1_881	chr1	237229583	237229600	C19030	353544	+	7	OTHER	.	NA	NA	NA	NA	NA	NA	NA	NA	NA	NA	NA	NA	NA	NA	NA	NA	NA	119412	NA	NA	NA	NA	NA	NA	NA	NA	NA	NA	NA	342765	NA	1120360	NA	NA	NA	NA	NA
chr1	245872371	245872506	chr1_941	chr1	245872406	245872426	C19502	133810	+	1	OTHER	.	NA	NA	NA	NA	NA	NA	NA	NA	NA	NA	NA	NA	NA	NA	NA	NA	NA	NA	NA	NA	NA	NA	NA	NA	NA	NA	NA	NA	NA	NA	NA	NA	NA	NA	NA	NA	NA
chr10	547407	547489	chr10_10	chr10	547432	547454	C19696	120000	+	1	OTHER	.	NA	NA	NA	NA	NA	NA	NA	NA	NA	NA	NA	NA	NA	NA	NA	NA	NA	NA	NA	NA	NA	NA	NA	NA	NA	NA	NA	NA	NA	NA	NA	NA	NA	NA	NA	NA	NA
chr10	34526535	34526605	chr10_178	chr10	34526596	34526620	C247655	230000	-	1	OTHER	.	NA	NA	NA	NA	NA	NA	NA	NA	NA	NA	NA	NA	NA	NA	NA	NA	NA	NA	NA	NA	NA	NA	NA	NA	NA	NA	NA	NA	NA	NA	NA	NA	NA	NA	NA	NA	NA
chr10	35295654	35295791	chr10_183	chr10	35295694	35295709	C247740	1574450	-	1	OTHER	.	NA	NA	NA	NA	NA	NA	NA	NA	NA	NA	NA	NA	NA	NA	NA	NA	NA	NA	NA	NA	NA	NA	NA	NA	NA	NA	NA	NA	NA	NA	NA	NA	NA	NA	NA	NA	NA
chr10	37665005	37665114	chr10_198	chr10	37665109	37665123	C22582	158711	+	5	OTHER	.	NA	NA	NA	102571	NA	NA	NA	NA	NA	NA	NA	NA	NA	NA	NA	NA	NA	NA	NA	NA	NA	NA	NA	NA	NA	NA	NA	NA	NA	180124	NA	264155	NA	NA	NA	113285	NA
chr10	42475576	42475674	chr10_212	chr10	42475634	42475670	C22692	113750	+	1	OTHER	.	NA	NA	NA	NA	NA	NA	NA	NA	NA	NA	NA	NA	NA	NA	NA	NA	NA	NA	NA	NA	NA	NA	NA	NA	NA	NA	NA	NA	NA	NA	NA	NA	NA	NA	113750	NA	NA
chr10	58799290	58799394	chr10_277	chr10	58799354	58799391	C23560	110000	+	1	OTHER	.	NA	NA	NA	NA	NA	NA	NA	NA	NA	NA	NA	NA	NA	NA	NA	NA	NA	NA	NA	NA	NA	NA	NA	NA	NA	NA	NA	NA	NA	NA	NA	NA	NA	NA	NA	110000	NA
chr10	104121477	104121560	chr10_444	chr10	104121492	104121520	C252874	230000	-	1	OTHER	.	NA	NA	NA	NA	NA	NA	NA	NA	NA	NA	NA	NA	NA	NA	NA	NA	NA	NA	NA	NA	NA	NA	NA	NA	NA	NA	NA	NA	NA	230000	NA	NA	NA	NA	NA	NA	NA
chr10	104121477	104121560	chr10_444	chr10	104121530	104121561	C252875	135556	-	1	OTHER	.	NA	NA	NA	NA	NA	NA	NA	NA	NA	NA	NA	NA	NA	NA	NA	NA	NA	NA	NA	NA	NA	NA	NA	NA	NA	NA	NA	NA	NA	NA	NA	NA	NA	NA	NA	NA	NA
chr10	124833919	124834016	chr10_526	chr10	124833909	124833941	C29011	145000	+	1	OTHER	.	NA	NA	NA	NA	NA	NA	NA	NA	NA	NA	NA	NA	NA	NA	NA	NA	NA	NA	NA	NA	NA	NA	NA	NA	NA	NA	NA	NA	NA	NA	NA	NA	145000	NA	NA	NA	NA
chr10	130066505	130066622	chr10_549	chr10	130066512	130066527	C254718	180498	-	3	OTHER	.	NA	NA	NA	NA	NA	NA	NA	NA	NA	NA	NA	NA	NA	NA	NA	NA	NA	NA	NA	NA	NA	NA	NA	NA	NA	NA	NA	NA	116369	NA	156363	NA	NA	NA	NA	NA	NA
chr10	133415457	133415572	chr10_594	chr10	133415497	133415512	C254964	226008	-	22	OTHER	.	NA	NA	NA	NA	NA	NA	NA	NA	NA	NA	NA	NA	NA	NA	NA	NA	NA	NA	NA	NA	163990	NA	NA	147430	153688	NA	NA	NA	NA	NA	118865	NA	200000	219060	NA	284991	238289
chr11	845359	845449	chr11_12	chr11	845353	845367	C255154	217090	-	3	OTHER	.	NA	NA	NA	NA	NA	NA	NA	NA	NA	NA	NA	NA	NA	NA	NA	NA	NA	NA	NA	NA	NA	NA	NA	NA	NA	NA	NA	NA	NA	NA	NA	NA	NA	NA	NA	NA	NA
chr11	66348230	66348314	chr11_267	chr11	66348278	66348301	C35437	745000	+	1	OTHER	.	NA	NA	NA	NA	NA	NA	NA	NA	NA	NA	NA	NA	NA	NA	NA	NA	NA	745000	NA	NA	NA	NA	NA	NA	NA	NA	NA	NA	NA	NA	NA	NA	NA	NA	NA	NA	NA
chr11	1956417	1956563	chr11_27	chr11	1956539	1956595	C30032	175000	+	1	OTHER	.	NA	NA	NA	NA	NA	NA	NA	NA	NA	NA	NA	NA	NA	NA	NA	NA	NA	NA	NA	NA	NA	NA	NA	NA	NA	NA	NA	NA	NA	NA	NA	NA	175000	NA	NA	NA	NA
chr11	118688684	118688841	chr11_490	chr11	118688683	118688716	C39392	820000	+	4	OTHER	.	NA	NA	NA	NA	NA	NA	NA	NA	NA	NA	NA	NA	NA	NA	NA	NA	NA	NA	NA	NA	NA	NA	NA	NA	NA	NA	NA	NA	NA	NA	NA	NA	NA	NA	NA	NA	NA
chr12	42988436	42988581	chr12_177	chr12	42988449	42988464	C44066	386842	+	2	OTHER	.	NA	NA	NA	NA	NA	NA	NA	NA	NA	NA	NA	NA	NA	NA	NA	NA	NA	NA	NA	NA	NA	NA	NA	NA	NA	615000	158684	NA	NA	NA	NA	NA	NA	NA	NA	NA	NA
chr12	47759900	47760032	chr12_196	chr12	47759918	47759934	C44354	5076710	+	71	OTHER	.	7257050	6047970	4190540	4451380	3111240	7110010	NA	476414	941796	597611	365388	1149620	1238660	24016200	16921400	273472	472538	33074800	30577100	1865850	2113270	3252850	1644200	3015450	1802700	1178760	1157940	1474700	3065380	1697280	1269150	451849	2576370	1054410	7928040	14200100	4304170
chr12	70661686	70661774	chr12_292	chr12	70661671	70661701	C272221	100000	-	1	OTHER	.	NA	NA	NA	NA	NA	NA	NA	NA	NA	NA	NA	NA	NA	NA	NA	NA	NA	NA	NA	NA	NA	NA	NA	NA	NA	NA	NA	NA	NA	NA	NA	NA	NA	NA	NA	NA	NA
chr12	8405189	8405323	chr12_35	chr12	8405181	8405195	C41945	246406	+	24	OTHER	.	NA	NA	NA	NA	NA	NA	NA	NA	NA	NA	NA	NA	NA	NA	NA	NA	NA	NA	NA	NA	NA	NA	118059	395760	485308	NA	NA	NA	NA	381084	383551	NA	412501	416993	123920	388359	200146
chr12	89063172	89063265	chr12_365	chr12	89063185	89063199	C48122	854696	+	25	OTHER	.	NA	NA	NA	361377	NA	NA	NA	NA	NA	NA	NA	NA	120547	295192	356328	NA	NA	NA	NA	208037	325301	NA	NA	NA	NA	212194	NA	NA	NA	NA	NA	NA	NA	NA	NA	3781940	302835
chr12	8628964	8629051	chr12_39	chr12	8629002	8629022	C267167	100000	-	1	OTHER	.	NA	NA	NA	NA	NA	NA	NA	NA	NA	NA	NA	NA	NA	NA	NA	NA	NA	NA	NA	NA	NA	NA	NA	NA	NA	NA	NA	NA	NA	NA	NA	NA	NA	NA	NA	NA	NA
chr12	116381601	116381695	chr12_481	chr12	116381685	116381712	C275816	110000	-	1	OTHER	.	NA	NA	NA	NA	NA	NA	NA	NA	NA	NA	NA	NA	NA	NA	NA	NA	NA	NA	NA	NA	NA	NA	NA	NA	NA	NA	NA	NA	NA	NA	NA	NA	NA	NA	NA	NA	NA
chr12	116381601	116381695	chr12_481	chr12	116381570	116381606	C50416	340000	+	1	OTHER	.	NA	NA	NA	NA	NA	NA	NA	NA	NA	NA	NA	NA	NA	NA	NA	NA	NA	NA	NA	NA	NA	NA	NA	NA	NA	NA	NA	NA	NA	NA	340000	NA	NA	NA	NA	NA	NA
chr13	33284438	33284611	chr13_54	chr13	33284603	33284639	C53160	130000	+	1	OTHER	.	NA	NA	NA	NA	NA	NA	NA	NA	NA	NA	NA	NA	NA	NA	NA	NA	NA	NA	NA	NA	NA	NA	NA	NA	NA	NA	NA	NA	NA	NA	NA	NA	NA	NA	NA	NA	NA
chr14	80061403	80061495	chr14_246	chr14	80061481	80061495	C62934	119541	+	1	OTHER	.	NA	NA	NA	NA	NA	NA	NA	NA	NA	NA	NA	NA	NA	NA	NA	NA	NA	NA	NA	NA	NA	NA	NA	NA	NA	NA	NA	NA	NA	NA	NA	NA	NA	NA	NA	119541	NA
chr14	81828633	81828766	chr14_256	chr14	81828705	81828720	C63021	120175	+	1	OTHER	.	NA	NA	NA	NA	NA	NA	NA	NA	NA	NA	NA	NA	NA	NA	NA	NA	NA	NA	NA	NA	NA	NA	NA	NA	NA	NA	NA	NA	NA	120175	NA	NA	NA	NA	NA	NA	NA
chr14	102025120	102025213	chr14_338	chr14	102025167	102025189	C64424	310000	+	1	OTHER	.	NA	NA	NA	NA	NA	NA	NA	NA	NA	NA	NA	NA	NA	NA	NA	NA	NA	NA	NA	NA	NA	NA	NA	NA	NA	NA	NA	NA	NA	310000	NA	NA	NA	NA	NA	NA	NA
chr14	41340869	41340954	chr14_85	chr14	41340892	41340909	C59460	147362	+	10	OTHER	.	NA	NA	NA	NA	NA	NA	NA	NA	NA	NA	NA	NA	NA	NA	NA	NA	NA	NA	NA	NA	NA	NA	119333	NA	NA	NA	NA	NA	NA	203000	144667	NA	NA	NA	NA	135512	NA
chr15	69452046	69452143	chr15_183	chr15	69452041	69452080	C295302	380000	-	1	OTHER	.	NA	NA	NA	NA	NA	NA	NA	NA	NA	NA	NA	NA	NA	NA	NA	NA	NA	NA	NA	NA	NA	NA	NA	NA	NA	NA	NA	NA	NA	380000	NA	NA	NA	NA	NA	NA	NA
chr16	19555339	19555649	chr16_106	chr16	19555375	19555408	C300022	395000	-	1	OTHER	.	NA	NA	NA	NA	NA	NA	NA	NA	NA	NA	NA	NA	NA	NA	NA	NA	NA	NA	NA	NA	NA	NA	NA	NA	NA	NA	NA	NA	NA	NA	NA	NA	NA	395000	NA	NA	NA
chr16	19555339	19555649	chr16_106	chr16	19555443	19555465	C300023	390000	-	1	OTHER	.	NA	NA	NA	NA	NA	NA	NA	NA	NA	NA	NA	NA	NA	NA	NA	NA	NA	390000	NA	NA	NA	NA	NA	NA	NA	NA	NA	NA	NA	NA	NA	NA	NA	NA	NA	NA	NA
chr16	754924	755034	chr16_11	chr16	754935	754949	C72967	198333	+	1	OTHER	.	NA	NA	NA	NA	NA	NA	NA	NA	NA	NA	NA	NA	NA	NA	NA	NA	NA	NA	NA	NA	NA	NA	NA	NA	NA	NA	NA	NA	NA	NA	NA	NA	NA	NA	NA	NA	NA
chr16	21541200	21541368	chr16_118	chr16	21541296	21541311	C300188	175151	-	1	OTHER	.	NA	NA	NA	NA	NA	NA	NA	NA	NA	NA	NA	NA	NA	NA	NA	NA	NA	NA	NA	NA	NA	NA	NA	NA	175151	NA	NA	NA	NA	NA	NA	NA	NA	NA	NA	NA	NA
chr16	23621795	23621886	chr16_128	chr16	23621789	23621805	C75156	159225	+	2	OTHER	.	NA	NA	NA	NA	NA	NA	NA	NA	NA	NA	NA	NA	NA	NA	NA	NA	NA	NA	NA	NA	NA	NA	NA	NA	NA	202477	115973	NA	NA	NA	NA	NA	NA	NA	NA	NA	NA
chr16	27699604	27699685	chr16_141	chr16	27699665	27699710	C75471	161500	+	2	OTHER	.	NA	NA	NA	NA	NA	NA	NA	NA	NA	NA	NA	NA	NA	NA	NA	NA	NA	NA	NA	NA	NA	NA	NA	NA	NA	NA	NA	NA	NA	NA	NA	NA	NA	NA	220000	NA	NA
chr16	33937164	33937277	chr16_171	chr16	33937241	33937257	C76164	203461	+	24	OTHER	.	NA	NA	NA	NA	NA	NA	NA	NA	NA	237500	NA	NA	NA	NA	NA	NA	NA	144916	NA	NA	NA	NA	123692	NA	NA	NA	110753	NA	258625	NA	NA	134657	NA	116546	188826	570692	NA
chr16	48527363	48527480	chr16_193	chr16	48527442	48527457	C76445	308333	+	1	OTHER	.	NA	NA	NA	NA	NA	NA	NA	NA	NA	NA	NA	NA	NA	NA	NA	NA	NA	NA	NA	NA	NA	NA	NA	NA	NA	NA	NA	NA	NA	NA	NA	NA	NA	NA	NA	NA	NA
chr16	57300346	57300449	chr16_211	chr16	57300400	57300422	C302101	511663	-	3	OTHER	.	NA	NA	NA	NA	NA	NA	NA	NA	NA	NA	NA	NA	NA	NA	NA	NA	NA	NA	NA	NA	NA	NA	NA	NA	NA	643449	591154	NA	NA	NA	NA	NA	NA	NA	NA	NA	NA
chr16	57300346	57300449	chr16_211	chr16	57300387	57300412	C302100	291813	-	1	OTHER	.	NA	NA	NA	NA	NA	NA	NA	NA	NA	NA	NA	NA	NA	NA	NA	NA	NA	NA	NA	NA	NA	NA	NA	NA	NA	NA	NA	NA	NA	NA	NA	NA	NA	NA	NA	NA	NA
chr16	57300346	57300449	chr16_211	chr16	57300325	57300373	C302099	160000	-	1	OTHER	.	NA	NA	NA	NA	NA	NA	NA	NA	NA	NA	NA	NA	NA	NA	NA	NA	NA	NA	NA	NA	NA	NA	NA	NA	NA	NA	NA	NA	NA	NA	NA	NA	NA	NA	160000	NA	NA
chr16	67029075	67029218	chr16_251	chr16	67029173	67029196	C77673	139290	+	1	OTHER	.	NA	NA	NA	NA	NA	NA	NA	NA	NA	NA	NA	NA	NA	NA	NA	NA	NA	NA	139290	NA	NA	NA	NA	NA	NA	NA	NA	NA	NA	NA	NA	NA	NA	NA	NA	NA	NA
chr16	2270790	2270901	chr16_27	chr16	2270833	2270854	C73245	159167	+	1	OTHER	.	NA	NA	NA	NA	NA	NA	NA	NA	NA	NA	NA	NA	NA	NA	NA	NA	NA	NA	NA	NA	NA	NA	NA	NA	NA	NA	NA	NA	NA	NA	NA	NA	NA	NA	NA	NA	NA
chr16	74930930	74931016	chr16_280	chr16	74930977	74931002	C78564	102667	+	1	OTHER	.	NA	NA	NA	NA	NA	NA	NA	NA	NA	NA	NA	NA	NA	NA	NA	NA	NA	NA	NA	NA	NA	NA	102667	NA	NA	NA	NA	NA	NA	NA	NA	NA	NA	NA	NA	NA	NA
chr16	87414609	87414684	chr16_343	chr16	87414543	87414616	C304698	162857	-	2	OTHER	.	NA	NA	NA	NA	NA	NA	NA	NA	NA	NA	NA	NA	NA	NA	NA	NA	NA	NA	NA	NA	NA	NA	NA	NA	NA	NA	NA	NA	NA	NA	NA	NA	120000	205714	NA	NA	NA
chr16	87605388	87605459	chr16_346	chr16	87605379	87605395	C304736	803319	-	1	OTHER	.	NA	NA	NA	NA	NA	NA	NA	NA	NA	NA	NA	NA	NA	NA	NA	NA	NA	NA	NA	NA	NA	NA	NA	NA	NA	NA	NA	NA	NA	NA	NA	NA	NA	NA	NA	NA	NA
chr16	88909442	88909560	chr16_361	chr16	88909476	88909490	C304951	541627	-	29	OTHER	.	NA	NA	152917	137833	NA	NA	NA	165500	NA	NA	NA	NA	NA	181505	230167	NA	NA	NA	NA	NA	NA	NA	NA	NA	NA	189417	462000	NA	124583	226500	NA	NA	229083	118333	337706	759028	140333
chr16	89505545	89505664	chr16_376	chr16	89505652	89505674	C79994	340000	+	1	OTHER	.	NA	NA	NA	NA	NA	NA	NA	NA	NA	NA	NA	NA	NA	NA	NA	NA	NA	NA	NA	NA	NA	NA	NA	NA	NA	NA	NA	NA	NA	NA	NA	NA	340000	NA	NA	NA	NA
chr16	89764769	89764892	chr16_383	chr16	89764842	89764867	C80070	180000	+	1	OTHER	.	NA	NA	NA	NA	NA	NA	NA	NA	NA	NA	NA	NA	NA	NA	NA	NA	NA	NA	NA	NA	NA	NA	NA	NA	NA	NA	NA	NA	NA	NA	NA	NA	NA	NA	NA	180000	NA
chr16	11565035	11565139	chr16_67	chr16	11565054	11565079	C299481	130000	-	1	OTHER	.	NA	NA	NA	NA	NA	NA	NA	NA	NA	NA	NA	NA	NA	NA	NA	NA	NA	NA	NA	NA	NA	NA	NA	NA	NA	NA	NA	NA	NA	NA	NA	NA	NA	130000	NA	NA	NA
chr16	11927595	11927700	chr16_69	chr16	11927586	11927631	C74380	334746	+	1	OTHER	.	NA	NA	NA	NA	NA	NA	NA	NA	NA	NA	NA	NA	NA	NA	NA	NA	NA	NA	NA	NA	NA	NA	NA	NA	334746	NA	NA	NA	NA	NA	NA	NA	NA	NA	NA	NA	NA
chr17	57885164	57885250	chr17_244	chr17	57885243	57885258	C311245	159500	-	1	OTHER	.	NA	NA	NA	NA	NA	NA	NA	NA	NA	NA	NA	NA	NA	NA	NA	NA	NA	NA	NA	NA	NA	NA	NA	NA	NA	NA	NA	NA	NA	NA	NA	NA	NA	NA	NA	159500	NA
chr17	74467115	74467199	chr17_313	chr17	74467120	74467135	C313077	224179	-	5	OTHER	.	NA	166786	NA	NA	163445	350833	NA	NA	NA	NA	NA	NA	NA	NA	NA	NA	NA	NA	NA	NA	NA	NA	NA	NA	NA	NA	NA	NA	NA	NA	NA	NA	NA	NA	NA	NA	NA
chr17	2435634	2435784	chr17_34	chr17	2435645	2435666	C80620	262500	+	1	OTHER	.	NA	NA	NA	NA	NA	NA	NA	NA	NA	NA	NA	NA	NA	NA	NA	NA	NA	NA	262500	NA	NA	NA	NA	NA	NA	NA	NA	NA	NA	NA	NA	NA	NA	NA	NA	NA	NA
chr17	81251201	81251287	chr17_355	chr17	81251196	81251213	C314194	240000	-	1	OTHER	.	NA	NA	NA	NA	NA	NA	NA	NA	NA	NA	NA	NA	NA	NA	NA	NA	NA	NA	NA	NA	NA	NA	NA	NA	NA	NA	NA	NA	NA	NA	240000	NA	NA	NA	NA	NA	NA
chr17	7884820	7884921	chr17_57	chr17	7884817	7884856	C81409	360000	+	1	OTHER	.	NA	NA	NA	NA	NA	NA	NA	NA	NA	NA	NA	NA	NA	NA	NA	NA	NA	NA	360000	NA	NA	NA	NA	NA	NA	NA	NA	NA	NA	NA	NA	NA	NA	NA	NA	NA	NA
chr17	16622854	16623817	chr17_83	chr17	16623384	16623418	C307201	137413	-	1	OTHER	.	NA	NA	NA	NA	NA	NA	NA	NA	NA	NA	NA	NA	NA	NA	NA	NA	NA	NA	NA	NA	NA	NA	NA	NA	NA	NA	NA	NA	NA	NA	NA	NA	137413	NA	NA	NA	NA
chr17	16622854	16623817	chr17_83	chr17	16623582	16623607	C307202	140000	-	1	OTHER	.	NA	NA	NA	NA	NA	NA	NA	NA	NA	NA	NA	NA	NA	NA	NA	NA	NA	NA	NA	NA	NA	NA	NA	NA	NA	NA	NA	NA	NA	NA	140000	NA	NA	NA	NA	NA	NA
chr17	18504057	18504162	chr17_93	chr17	18504068	18504082	C82345	100000	+	1	OTHER	.	NA	NA	NA	NA	NA	NA	NA	NA	NA	NA	NA	NA	NA	NA	NA	NA	NA	NA	NA	NA	NA	NA	NA	NA	NA	NA	NA	NA	NA	NA	NA	NA	100000	NA	NA	NA	NA
chr18	51686145	51686260	chr18_175	chr18	51686236	51686251	C92677	169621	+	2	OTHER	.	NA	NA	NA	NA	NA	NA	NA	NA	NA	NA	NA	NA	NA	NA	NA	NA	NA	NA	NA	NA	NA	NA	NA	118000	NA	NA	NA	NA	NA	221242	NA	NA	NA	NA	NA	NA	NA
chr18	79227723	79227820	chr18_295	chr18	79227794	79227810	C319813	320230	-	3	OTHER	.	NA	NA	NA	NA	NA	NA	NA	NA	NA	NA	331641	NA	NA	NA	NA	NA	NA	370914	NA	258135	NA	NA	NA	NA	NA	NA	NA	NA	NA	NA	NA	NA	NA	NA	NA	NA	NA
chr18	8747261	8747396	chr18_33	chr18	8747269	8747296	C90327	360833	+	1	OTHER	.	NA	NA	NA	NA	NA	NA	NA	NA	NA	NA	NA	NA	NA	NA	NA	NA	NA	NA	NA	NA	NA	NA	NA	NA	NA	NA	NA	NA	NA	360833	NA	NA	NA	NA	NA	NA	NA
chr18	24548127	24548227	chr18_82	chr18	24548187	24548208	C316562	317500	-	1	OTHER	.	NA	NA	NA	NA	NA	NA	NA	NA	NA	NA	NA	NA	NA	NA	NA	NA	NA	NA	NA	NA	NA	NA	NA	317500	NA	NA	NA	NA	NA	NA	NA	NA	NA	NA	NA	NA	NA
chr19	1357662	1357778	chr19_16	chr19	1357726	1357754	C94772	102500	+	1	OTHER	.	NA	NA	NA	NA	NA	NA	NA	NA	NA	NA	NA	NA	NA	NA	NA	NA	NA	NA	NA	NA	NA	NA	NA	102500	NA	NA	NA	NA	NA	NA	NA	NA	NA	NA	NA	NA	NA
chr19	51995120	51995228	chr19_271	chr19	51995197	51995215	C100993	247000	+	1	OTHER	.	NA	NA	NA	NA	NA	NA	NA	NA	NA	NA	NA	NA	NA	NA	NA	NA	NA	NA	NA	NA	NA	NA	NA	NA	NA	NA	NA	NA	NA	NA	NA	NA	NA	NA	NA	NA	NA
chr19	52065231	52066869	chr19_272	chr19	52065975	52065997	C326228	104500	-	1	OTHER	.	NA	NA	NA	NA	NA	NA	NA	NA	NA	NA	NA	NA	NA	NA	NA	NA	NA	104500	NA	NA	NA	NA	NA	NA	NA	NA	NA	NA	NA	NA	NA	NA	NA	NA	NA	NA	NA
chr19	52065231	52066869	chr19_272	chr19	52065337	52065393	C326227	110000	-	1	OTHER	.	NA	NA	NA	NA	NA	NA	NA	NA	NA	NA	NA	NA	NA	NA	NA	NA	NA	NA	NA	NA	NA	NA	NA	NA	NA	NA	NA	NA	NA	NA	NA	NA	NA	NA	110000	NA	NA
chr19	52065231	52066869	chr19_272	chr19	52065635	52065650	C101008	405741	+	1	OTHER	.	NA	NA	NA	NA	NA	NA	NA	NA	NA	NA	NA	NA	NA	NA	NA	NA	NA	NA	NA	NA	NA	NA	NA	NA	NA	NA	NA	NA	NA	NA	NA	NA	NA	NA	NA	NA	NA
chr19	52065231	52066869	chr19_272	chr19	52066521	52066568	C326230	280000	-	1	OTHER	.	NA	NA	NA	NA	NA	NA	NA	NA	NA	NA	NA	NA	NA	NA	NA	NA	NA	NA	NA	NA	NA	NA	NA	NA	NA	NA	NA	NA	NA	NA	NA	NA	NA	NA	NA	NA	NA
chr19	52065231	52066869	chr19_272	chr19	52066002	52066044	C326229	140000	-	2	OTHER	.	NA	NA	NA	NA	NA	NA	NA	NA	NA	NA	NA	NA	NA	NA	NA	NA	NA	NA	NA	NA	NA	NA	NA	NA	NA	NA	NA	NA	NA	NA	NA	NA	NA	140000	NA	140000	NA
chr19	52065231	52066869	chr19_272	chr19	52066531	52066568	C326231	158333	-	1	OTHER	.	NA	NA	NA	NA	NA	NA	NA	NA	NA	NA	NA	NA	NA	NA	NA	NA	NA	NA	NA	NA	NA	NA	NA	NA	158333	NA	NA	NA	NA	NA	NA	NA	NA	NA	NA	NA	NA
chr19	52065231	52066869	chr19_272	chr19	52066537	52066568	C326232	105000	-	2	OTHER	.	NA	NA	NA	NA	NA	NA	NA	NA	NA	NA	NA	NA	NA	NA	NA	NA	NA	NA	NA	NA	NA	NA	NA	NA	NA	NA	NA	NA	NA	NA	NA	NA	NA	NA	NA	NA	NA
chr19	8874376	8874513	chr19_69	chr19	8874363	8874381	C95913	136218	+	1	OTHER	.	NA	NA	NA	NA	NA	NA	NA	NA	NA	NA	NA	NA	NA	NA	NA	NA	NA	NA	NA	NA	NA	NA	NA	NA	NA	NA	NA	NA	NA	NA	NA	NA	NA	NA	NA	NA	NA
chr19	12111943	12112396	chr19_84	chr19	12112247	12112262	C96418	130000	+	1	OTHER	.	NA	NA	NA	NA	NA	NA	NA	NA	NA	NA	NA	NA	NA	NA	NA	NA	NA	NA	NA	NA	NA	NA	NA	NA	NA	NA	NA	NA	NA	130000	NA	NA	NA	NA	NA	NA	NA
chr2	48239218	48239319	chr2_223	chr2	48239233	48239253	C331396	326250	-	1	OTHER	.	NA	NA	NA	NA	NA	NA	NA	NA	NA	NA	NA	NA	NA	NA	NA	NA	NA	NA	326250	NA	NA	NA	NA	NA	NA	NA	NA	NA	NA	NA	NA	NA	NA	NA	NA	NA	NA
chr2	1824691	1824780	chr2_25	chr2	1824706	1824720	C102384	187175	+	1	OTHER	.	NA	NA	NA	NA	NA	NA	NA	NA	NA	NA	NA	NA	NA	NA	NA	NA	NA	NA	NA	NA	NA	NA	NA	NA	NA	NA	NA	NA	NA	NA	NA	NA	187175	NA	NA	NA	NA
chr2	64035430	64035531	chr2_282	chr2	64035454	64035477	C332607	278333	-	1	OTHER	.	NA	NA	NA	NA	NA	NA	NA	NA	NA	NA	NA	NA	NA	NA	NA	NA	NA	NA	NA	NA	NA	NA	NA	NA	NA	NA	NA	NA	NA	NA	278333	NA	NA	NA	NA	NA	NA
chr2	80925648	80925717	chr2_329	chr2	80925707	80925722	C108783	264318	+	1	OTHER	.	NA	NA	NA	NA	NA	NA	NA	NA	NA	NA	NA	NA	NA	NA	NA	NA	NA	NA	NA	NA	NA	NA	NA	NA	264318	NA	NA	NA	NA	NA	NA	NA	NA	NA	NA	NA	NA
chr2	111375181	111375292	chr2_421	chr2	111375284	111375298	C110730	330642	+	13	OTHER	.	126579	NA	NA	NA	152516	225497	NA	113684	NA	NA	NA	NA	NA	NA	108421	116870	NA	NA	NA	NA	NA	NA	NA	NA	NA	NA	191579	NA	NA	NA	NA	NA	NA	NA	NA	NA	NA
chr2	121893069	121893199	chr2_463	chr2	121893108	121893122	C336682	230667	-	1	OTHER	.	NA	NA	NA	NA	NA	NA	NA	NA	NA	NA	NA	NA	NA	NA	NA	NA	NA	NA	NA	NA	NA	NA	NA	NA	NA	NA	NA	NA	NA	NA	NA	NA	NA	NA	NA	NA	NA
chr2	128264144	128264233	chr2_479	chr2	128264153	128264212	C337043	127500	-	1	OTHER	.	NA	NA	NA	NA	NA	NA	NA	NA	NA	NA	NA	NA	NA	NA	NA	NA	NA	NA	NA	NA	NA	NA	NA	127500	NA	NA	NA	NA	NA	NA	NA	NA	NA	NA	NA	NA	NA
chr2	143379278	143379433	chr2_536	chr2	143379248	143379283	C112624	268333	+	1	OTHER	.	NA	NA	NA	NA	NA	NA	NA	NA	NA	NA	NA	NA	NA	NA	NA	NA	NA	NA	NA	NA	NA	NA	NA	NA	NA	NA	NA	NA	NA	NA	268333	NA	NA	NA	NA	NA	NA
chr2	206296748	206296878	chr2_761	chr2	206296827	206296842	C342057	449552	-	1	OTHER	.	NA	NA	NA	NA	NA	NA	NA	NA	NA	NA	NA	NA	NA	NA	NA	NA	NA	NA	NA	NA	NA	NA	NA	NA	NA	NA	NA	NA	NA	NA	NA	NA	NA	NA	NA	NA	NA
chr2	206296748	206296878	chr2_761	chr2	206296813	206296838	C342054	839617	-	2	OTHER	.	NA	NA	NA	NA	NA	NA	NA	NA	NA	NA	NA	NA	NA	NA	NA	NA	NA	NA	NA	NA	NA	NA	NA	NA	NA	NA	NA	NA	NA	NA	NA	NA	NA	NA	404244	NA	NA
chr2	206296748	206296878	chr2_761	chr2	206296817	206296833	C342055	232568	-	1	OTHER	.	NA	NA	NA	NA	NA	NA	NA	NA	NA	NA	NA	NA	NA	NA	NA	NA	NA	NA	NA	NA	NA	NA	NA	NA	NA	NA	NA	NA	NA	NA	NA	NA	NA	NA	NA	NA	NA
chr2	206296748	206296878	chr2_761	chr2	206296823	206296838	C342056	758526	-	3	OTHER	.	NA	NA	357158	NA	NA	NA	NA	NA	NA	NA	NA	NA	NA	NA	NA	NA	NA	NA	NA	NA	NA	NA	NA	NA	NA	NA	NA	NA	NA	NA	NA	NA	NA	NA	NA	1652260	NA
chr2	209666396	209666507	chr2_776	chr2	209666469	209666490	C117394	320000	+	1	OTHER	.	NA	NA	NA	NA	NA	NA	NA	NA	NA	NA	NA	NA	NA	NA	NA	NA	NA	320000	NA	NA	NA	NA	NA	NA	NA	NA	NA	NA	NA	NA	NA	NA	NA	NA	NA	NA	NA
chr2	209666396	209666507	chr2_776	chr2	209666404	209666433	C117392	200000	+	1	OTHER	.	NA	NA	NA	NA	NA	NA	NA	NA	NA	NA	NA	NA	NA	NA	NA	NA	NA	NA	200000	NA	NA	NA	NA	NA	NA	NA	NA	NA	NA	NA	NA	NA	NA	NA	NA	NA	NA
chr2	209666396	209666507	chr2_776	chr2	209666414	209666433	C117393	150000	+	1	OTHER	.	NA	NA	NA	NA	NA	NA	NA	NA	NA	NA	NA	NA	NA	NA	NA	NA	NA	150000	NA	NA	NA	NA	NA	NA	NA	NA	NA	NA	NA	NA	NA	NA	NA	NA	NA	NA	NA
chr2	229507140	229507242	chr2_845	chr2	229507159	229507174	C118811	109000	+	1	OTHER	.	NA	NA	NA	NA	NA	NA	NA	NA	NA	NA	NA	NA	NA	NA	NA	NA	NA	NA	NA	NA	NA	NA	NA	NA	NA	NA	NA	NA	NA	NA	NA	NA	109000	NA	NA	NA	NA
chr2	239142294	239142380	chr2_885	chr2	239142316	239142338	C345313	335000	-	1	OTHER	.	NA	NA	NA	NA	NA	NA	NA	NA	NA	NA	NA	NA	NA	NA	NA	NA	NA	NA	NA	NA	NA	NA	NA	NA	NA	NA	NA	NA	NA	NA	NA	NA	335000	NA	NA	NA	NA
chr2	241235915	241236027	chr2_910	chr2	241235940	241235955	C120073	140000	+	1	OTHER	.	NA	NA	NA	NA	NA	NA	NA	NA	NA	NA	NA	NA	NA	NA	NA	NA	NA	NA	NA	NA	NA	NA	NA	NA	NA	NA	NA	NA	NA	140000	NA	NA	NA	NA	NA	NA	NA
chr2	241252047	241252171	chr2_911	chr2	241252048	241252079	C345570	100000	-	1	OTHER	.	NA	NA	NA	NA	NA	NA	NA	NA	NA	NA	NA	NA	NA	NA	NA	NA	NA	NA	NA	NA	NA	NA	NA	NA	NA	NA	NA	NA	NA	NA	NA	NA	NA	NA	100000	NA	NA
chr20	35740872	35741007	chr20_136	chr20	35740889	35740913	C348145	110000	-	1	OTHER	.	NA	NA	NA	NA	NA	NA	NA	NA	NA	NA	NA	NA	NA	NA	NA	NA	NA	NA	NA	NA	NA	NA	NA	NA	NA	NA	NA	NA	NA	NA	NA	NA	NA	NA	NA	NA	NA
chr20	35906416	35906537	chr20_138	chr20	35906457	35906473	C122805	291071	+	3	OTHER	.	NA	NA	NA	NA	NA	NA	NA	NA	NA	NA	NA	NA	NA	NA	NA	NA	NA	416445	325602	NA	NA	NA	NA	NA	NA	NA	NA	NA	NA	NA	NA	NA	NA	NA	NA	NA	NA
chr20	3951604	3951732	chr20_14	chr20	3951637	3951651	C346108	196166	-	2	OTHER	.	NA	NA	NA	NA	NA	NA	NA	NA	NA	NA	NA	NA	NA	NA	NA	NA	NA	NA	NA	NA	NA	NA	NA	218333	NA	NA	NA	NA	NA	NA	174000	NA	NA	NA	NA	NA	NA
chr20	1061927	1062003	chr20_4	chr20	1061966	1061989	C120324	144946	+	2	OTHER	.	NA	NA	NA	NA	NA	NA	NA	157530	NA	NA	NA	NA	NA	NA	NA	NA	NA	NA	NA	NA	NA	NA	NA	132362	NA	NA	NA	NA	NA	NA	NA	NA	NA	NA	NA	NA	NA
chr20	14072399	14072500	chr20_52	chr20	14072430	14072445	C121326	150714	+	1	OTHER	.	NA	NA	NA	NA	NA	NA	NA	NA	NA	NA	NA	NA	NA	NA	NA	NA	NA	NA	NA	NA	NA	NA	NA	NA	150714	NA	NA	NA	NA	NA	NA	NA	NA	NA	NA	NA	NA
chr20	1845190	1845271	chr20_7	chr20	1845179	1845208	C120401	190000	+	1	OTHER	.	NA	NA	NA	NA	NA	NA	NA	NA	NA	NA	NA	NA	NA	NA	NA	NA	NA	NA	NA	NA	NA	NA	NA	NA	NA	NA	NA	NA	NA	NA	NA	NA	NA	NA	NA	NA	NA
chr21	8815383	8815536	chr21_11	chr21	8815385	8815405	C351094	236667	-	1	OTHER	.	NA	NA	NA	NA	NA	NA	NA	NA	NA	NA	NA	NA	NA	NA	NA	NA	NA	NA	NA	NA	NA	NA	NA	NA	NA	NA	NA	NA	NA	NA	NA	NA	NA	NA	NA	NA	NA
chr21	37565977	37566071	chr21_134	chr21	37566023	37566061	C127703	261158	+	1	OTHER	.	NA	NA	NA	NA	NA	NA	NA	NA	NA	NA	NA	NA	NA	NA	NA	NA	NA	NA	NA	NA	NA	NA	NA	NA	NA	NA	NA	NA	NA	NA	NA	NA	NA	NA	NA	NA	261158
chr21	37565977	37566071	chr21_134	chr21	37566023	37566068	C127702	180000	+	1	OTHER	.	NA	NA	NA	NA	NA	NA	NA	NA	NA	NA	NA	NA	NA	NA	NA	NA	NA	NA	NA	NA	NA	NA	NA	NA	NA	NA	NA	NA	NA	NA	NA	NA	NA	NA	NA	NA	NA
chr21	44294079	44294307	chr21_179	chr21	44294186	44294204	C353443	161613	-	1	OTHER	.	NA	NA	NA	NA	NA	NA	NA	NA	NA	NA	NA	NA	NA	NA	NA	NA	NA	161613	NA	NA	NA	NA	NA	NA	NA	NA	NA	NA	NA	NA	NA	NA	NA	NA	NA	NA	NA
chr21	46040055	46040160	chr21_205	chr21	46040055	46040073	C353682	707886	-	1	OTHER	.	NA	NA	NA	NA	NA	NA	NA	NA	NA	NA	NA	NA	NA	NA	NA	NA	NA	NA	NA	NA	NA	NA	NA	NA	NA	NA	NA	NA	NA	NA	NA	NA	NA	NA	NA	NA	NA
chr21	23956158	23956232	chr21_88	chr21	23956217	23956232	C126536	193244	+	2	OTHER	.	NA	NA	NA	NA	NA	NA	NA	NA	NA	NA	NA	NA	NA	NA	NA	NA	NA	NA	NA	NA	NA	NA	NA	NA	NA	NA	NA	NA	NA	NA	NA	NA	NA	NA	NA	NA	NA
chr22	17184887	17184970	chr22_19	chr22	17184935	17184962	C353905	121333	-	1	OTHER	.	NA	NA	NA	NA	NA	NA	NA	NA	NA	NA	NA	NA	NA	NA	NA	NA	NA	NA	NA	NA	NA	NA	NA	NA	NA	NA	NA	NA	NA	NA	NA	NA	NA	121333	NA	NA	NA
chr22	21712830	21712954	chr22_37	chr22	21712922	21712939	C354389	438333	-	1	OTHER	.	NA	NA	NA	NA	NA	NA	NA	NA	NA	NA	NA	NA	NA	NA	NA	NA	NA	438333	NA	NA	NA	NA	NA	NA	NA	NA	NA	NA	NA	NA	NA	NA	NA	NA	NA	NA	NA
chr22	35117692	35117777	chr22_82	chr22	35117690	35117704	C355534	374877	-	46	OTHER	.	643472	239484	374699	755333	137539	505241	NA	NA	NA	NA	NA	NA	NA	366667	2062580	NA	NA	NA	NA	NA	NA	NA	NA	147834	185000	134889	271706	NA	NA	245952	270429	NA	532917	291167	687833	981927	NA
chr3	33293323	33293406	chr3_125	chr3	33293360	33293396	C135058	109286	+	1	OTHER	.	NA	NA	NA	NA	NA	NA	NA	NA	NA	NA	NA	NA	NA	NA	NA	NA	NA	NA	NA	NA	NA	NA	109286	NA	NA	NA	NA	NA	NA	NA	NA	NA	NA	NA	NA	NA	NA
chr3	40193437	40193515	chr3_153	chr3	40193481	40193495	C360250	175000	-	1	OTHER	.	NA	NA	NA	NA	NA	NA	NA	NA	NA	NA	NA	NA	NA	NA	NA	NA	NA	175000	NA	NA	NA	NA	NA	NA	NA	NA	NA	NA	NA	NA	NA	NA	NA	NA	NA	NA	NA
chr3	10548450	10548556	chr3_35	chr3	10548493	10548546	C133484	276912	+	1	OTHER	.	NA	NA	NA	NA	NA	NA	NA	NA	NA	NA	NA	NA	NA	NA	NA	NA	NA	NA	276912	NA	NA	NA	NA	NA	NA	NA	NA	NA	NA	NA	NA	NA	NA	NA	NA	NA	NA
chr3	11799155	11799265	chr3_43	chr3	11799210	11799235	C358477	100000	-	1	OTHER	.	NA	NA	NA	NA	NA	NA	NA	NA	NA	NA	NA	NA	NA	NA	NA	NA	NA	NA	NA	NA	NA	NA	NA	NA	NA	NA	NA	NA	NA	NA	NA	NA	NA	NA	NA	NA	NA
chr3	125757913	125758046	chr3_450	chr3	125758039	125758053	C366819	262180	-	23	OTHER	.	NA	NA	NA	NA	NA	NA	NA	NA	NA	NA	NA	NA	NA	NA	NA	NA	NA	NA	NA	108008	NA	NA	183059	558260	485308	NA	NA	NA	NA	381084	322676	NA	321549	416993	141123	386447	210491
chr3	172317932	172318081	chr3_650	chr3	172317949	172318000	C370076	124074	-	1	OTHER	.	NA	NA	NA	NA	NA	NA	NA	NA	NA	NA	NA	NA	NA	NA	NA	NA	NA	NA	NA	NA	NA	NA	NA	NA	NA	NA	NA	NA	NA	NA	NA	NA	124074	NA	NA	NA	NA
chr3	189001703	189001796	chr3_717	chr3	189001743	189001765	C146011	120000	+	1	OTHER	.	NA	NA	NA	NA	NA	NA	NA	NA	NA	NA	NA	NA	NA	NA	NA	NA	NA	NA	NA	NA	NA	NA	NA	NA	NA	NA	NA	NA	NA	NA	NA	NA	NA	NA	NA	NA	NA
chr3	190176637	190176872	chr3_724	chr3	190176818	190176833	C146069	344382	+	2	OTHER	.	NA	NA	467078	NA	NA	NA	NA	NA	NA	NA	NA	NA	NA	NA	NA	NA	NA	NA	NA	NA	NA	NA	NA	NA	NA	NA	NA	NA	NA	NA	NA	NA	NA	NA	NA	NA	NA
chr4	897046	897151	chr4_10	chr4	897040	897054	C146883	571219	+	1	OTHER	.	NA	NA	NA	NA	NA	NA	NA	NA	NA	NA	NA	NA	NA	NA	NA	NA	NA	NA	NA	NA	NA	NA	NA	NA	NA	NA	NA	NA	NA	NA	NA	NA	NA	NA	NA	NA	NA
chr4	54783509	54783593	chr4_257	chr4	54783531	54783572	C375378	4811428	-	43	OTHER	.	NA	NA	3183970	4295750	NA	NA	NA	NA	NA	NA	NA	NA	702235	NA	NA	NA	NA	2198520	NA	3855230	2757710	8324310	5308630	2609880	4405190	NA	NA	NA	NA	5258760	4323500	388023	7924920	7766490	8529990	9507920	5046890
chr4	54783509	54783593	chr4_257	chr4	54783531	54783559	C375377	2877040	-	1	OTHER	.	NA	NA	NA	NA	NA	NA	NA	NA	NA	NA	NA	NA	NA	NA	NA	NA	NA	NA	NA	NA	NA	NA	NA	NA	NA	NA	NA	NA	NA	NA	NA	NA	NA	NA	NA	NA	NA
chr4	54783509	54783593	chr4_257	chr4	54783531	54783565	C375380	2682550	-	1	OTHER	.	NA	NA	NA	NA	NA	NA	NA	NA	NA	NA	NA	NA	NA	NA	NA	NA	NA	NA	2682550	NA	NA	NA	NA	NA	NA	NA	NA	NA	NA	NA	NA	NA	NA	NA	NA	NA	NA
chr4	54783509	54783593	chr4_257	chr4	54783545	54783572	C375379	23176700	-	1	OTHER	.	NA	NA	NA	NA	NA	NA	NA	NA	NA	NA	NA	NA	NA	NA	NA	NA	NA	NA	NA	NA	NA	NA	NA	NA	NA	NA	NA	NA	NA	NA	NA	NA	NA	NA	NA	NA	NA
chr4	54783509	54783593	chr4_257	chr4	54783550	54783572	C375381	359339	-	14	OTHER	.	358855	197219	NA	NA	202051	273107	NA	NA	NA	NA	NA	NA	NA	196179	189550	148889	NA	NA	NA	NA	NA	NA	NA	NA	NA	NA	444279	NA	NA	NA	NA	NA	NA	NA	NA	NA	NA
chr4	57967944	57968222	chr4_270	chr4	57967990	57968007	C375591	237764	-	1	OTHER	.	NA	NA	NA	NA	NA	NA	NA	NA	NA	NA	NA	NA	NA	NA	NA	NA	NA	NA	NA	NA	NA	NA	NA	NA	NA	NA	NA	NA	NA	NA	NA	NA	NA	NA	NA	NA	NA
chr4	73288126	73288198	chr4_331	chr4	73288123	73288191	C150938	102500	+	1	OTHER	.	NA	NA	NA	NA	NA	NA	NA	NA	NA	NA	NA	NA	NA	NA	NA	NA	NA	NA	102500	NA	NA	NA	NA	NA	NA	NA	NA	NA	NA	NA	NA	NA	NA	NA	NA	NA	NA
chr4	109690158	109690249	chr4_478	chr4	109690242	109690257	C153289	173334	+	1	OTHER	.	NA	NA	NA	NA	NA	NA	NA	NA	NA	NA	NA	NA	NA	NA	NA	NA	NA	NA	NA	NA	NA	NA	NA	NA	NA	NA	NA	NA	NA	NA	NA	NA	NA	NA	NA	NA	NA
chr4	6278167	6278286	chr4_54	chr4	6278185	6278228	C147489	200000	+	1	OTHER	.	NA	NA	NA	NA	NA	NA	NA	NA	NA	NA	NA	NA	NA	NA	NA	NA	NA	NA	NA	NA	NA	NA	NA	NA	NA	NA	NA	NA	NA	NA	NA	NA	NA	200000	NA	NA	NA
chr4	171824577	171824668	chr4_735	chr4	171824558	171824586	C156731	295000	+	1	OTHER	.	NA	NA	NA	NA	NA	NA	NA	NA	NA	NA	NA	NA	NA	NA	NA	NA	NA	295000	NA	NA	NA	NA	NA	NA	NA	NA	NA	NA	NA	NA	NA	NA	NA	NA	NA	NA	NA
chr5	33840983	33841069	chr5_201	chr5	33840971	33840988	C384786	283481	-	5	OTHER	.	NA	NA	NA	NA	NA	NA	NA	NA	NA	NA	NA	NA	NA	NA	NA	NA	NA	NA	NA	NA	NA	NA	NA	571389	NA	NA	NA	NA	NA	NA	NA	NA	NA	NA	NA	NA	NA
chr5	42467021	42467216	chr5_248	chr5	42467096	42467120	C385412	149000	-	1	OTHER	.	NA	NA	NA	NA	NA	NA	NA	NA	NA	NA	NA	NA	NA	NA	NA	NA	NA	NA	NA	NA	NA	NA	NA	149000	NA	NA	NA	NA	NA	NA	NA	NA	NA	NA	NA	NA	NA
chr5	54553373	54553447	chr5_284	chr5	54553397	54553418	C160706	170000	+	1	OTHER	.	NA	NA	NA	NA	NA	NA	NA	NA	NA	NA	NA	NA	NA	NA	NA	NA	NA	NA	170000	NA	NA	NA	NA	NA	NA	NA	NA	NA	NA	NA	NA	NA	NA	NA	NA	NA	NA
chr5	55403835	55403953	chr5_292	chr5	55403793	55403864	C160789	180000	+	1	OTHER	.	NA	NA	NA	NA	NA	NA	NA	NA	NA	NA	NA	NA	NA	NA	NA	NA	NA	NA	NA	NA	NA	NA	NA	NA	NA	NA	NA	NA	NA	NA	NA	NA	NA	180000	NA	NA	NA
chr5	180722860	180722996	chr5_756	chr5	180722860	180722874	C170530	246591	+	2	OTHER	.	NA	NA	NA	NA	NA	NA	NA	NA	NA	NA	NA	NA	NA	NA	NA	NA	NA	265455	227727	NA	NA	NA	NA	NA	NA	NA	NA	NA	NA	NA	NA	NA	NA	NA	NA	NA	NA
chr6	36629149	36629258	chr6_161	chr6	36629136	36629165	C173887	111064	+	1	OTHER	.	NA	NA	NA	NA	NA	NA	NA	NA	NA	NA	NA	NA	NA	NA	NA	NA	NA	NA	NA	NA	NA	NA	111064	NA	NA	NA	NA	NA	NA	NA	NA	NA	NA	NA	NA	NA	NA
chr6	126461391	126461482	chr6_549	chr6	126461477	126461492	C179183	168750	+	1	OTHER	.	NA	NA	NA	NA	NA	NA	NA	NA	NA	NA	NA	NA	NA	NA	NA	NA	NA	NA	NA	NA	NA	NA	NA	NA	NA	NA	NA	NA	NA	NA	NA	NA	NA	NA	NA	NA	NA
chr6	131872796	131872892	chr6_565	chr6	131872880	131872910	C179499	110000	+	1	OTHER	.	NA	NA	NA	NA	NA	NA	NA	NA	NA	NA	NA	NA	NA	NA	NA	NA	NA	NA	NA	NA	NA	NA	NA	NA	NA	NA	NA	NA	NA	NA	NA	NA	NA	NA	NA	NA	NA
chr6	146543531	146543604	chr6_615	chr6	146543552	146543568	C406406	175639	-	3	OTHER	.	NA	NA	NA	NA	NA	NA	NA	NA	NA	NA	NA	NA	NA	NA	161643	NA	NA	NA	145357	NA	NA	NA	NA	NA	NA	NA	NA	NA	NA	NA	NA	NA	NA	NA	NA	NA	NA
chr6	167971235	167971315	chr6_709	chr6	167971221	167971278	C182514	170000	+	1	OTHER	.	NA	NA	NA	NA	NA	NA	NA	NA	NA	NA	NA	NA	NA	NA	NA	NA	NA	NA	NA	NA	NA	NA	NA	NA	NA	NA	NA	NA	NA	NA	NA	NA	NA	NA	170000	NA	NA
chr6	167971235	167971315	chr6_709	chr6	167971207	167971240	C182513	120000	+	1	OTHER	.	NA	NA	NA	NA	NA	NA	NA	NA	NA	NA	NA	NA	NA	NA	NA	NA	NA	NA	NA	NA	NA	NA	NA	NA	NA	NA	NA	NA	NA	NA	NA	NA	NA	NA	NA	NA	NA
chr6	168271668	168271782	chr6_715	chr6	168271720	168271735	C182533	254119	+	1	OTHER	.	NA	NA	NA	NA	NA	NA	NA	NA	NA	NA	NA	NA	NA	NA	NA	NA	NA	NA	NA	NA	NA	NA	NA	NA	NA	NA	NA	NA	NA	NA	NA	NA	NA	NA	NA	NA	NA
chr7	32321430	32321535	chr7_157	chr7	32321451	32321466	C412724	429468	-	2	OTHER	.	NA	NA	NA	NA	NA	NA	NA	NA	NA	NA	NA	NA	NA	NA	NA	397394	461543	NA	NA	NA	NA	NA	NA	NA	NA	NA	NA	NA	NA	NA	NA	NA	NA	NA	NA	NA	NA
chr7	44964373	44964456	chr7_203	chr7	44964414	44964431	C413691	144500	-	1	OTHER	.	NA	NA	NA	NA	NA	NA	NA	NA	NA	NA	NA	NA	NA	144500	NA	NA	NA	NA	NA	NA	NA	NA	NA	NA	NA	NA	NA	NA	NA	NA	NA	NA	NA	NA	NA	NA	NA
chr7	1916845	1916935	chr7_29	chr7	1916833	1916852	C410375	232181	-	7	OTHER	.	NA	NA	NA	NA	NA	NA	NA	NA	NA	NA	NA	NA	NA	NA	NA	NA	NA	NA	NA	NA	NA	NA	253500	NA	462500	NA	NA	NA	NA	NA	NA	NA	127823	200000	NA	NA	NA
chr7	1965981	1966080	chr7_32	chr7	1966027	1966044	C410382	350110	-	4	OTHER	.	NA	NA	NA	NA	NA	NA	NA	NA	NA	NA	NA	NA	NA	NA	NA	NA	NA	NA	NA	NA	NA	129679	NA	NA	NA	NA	NA	NA	NA	189500	NA	NA	NA	NA	238860	842401	NA
chr7	92414161	92414244	chr7_419	chr7	92414185	92414203	C416335	3614565	-	2	OTHER	.	NA	NA	NA	NA	NA	NA	NA	NA	NA	NA	NA	NA	NA	NA	NA	NA	NA	5248900	1980230	NA	NA	NA	NA	NA	NA	NA	NA	NA	NA	NA	NA	NA	NA	NA	NA	NA	NA
chr7	92786599	92786679	chr7_420	chr7	92786669	92786690	C190150	236000	+	1	OTHER	.	NA	NA	NA	NA	NA	NA	NA	NA	NA	NA	NA	NA	NA	NA	NA	NA	NA	NA	NA	NA	NA	NA	NA	NA	NA	NA	NA	NA	NA	NA	NA	NA	NA	NA	NA	NA	NA
chr7	133955313	133955410	chr7_582	chr7	133955368	133955384	C194151	113333	+	1	OTHER	.	NA	NA	NA	NA	NA	NA	NA	NA	NA	NA	NA	NA	NA	NA	NA	NA	NA	NA	113333	NA	NA	NA	NA	NA	NA	NA	NA	NA	NA	NA	NA	NA	NA	NA	NA	NA	NA
chr7	143380371	143380526	chr7_616	chr7	143380393	143380430	C195008	258148	+	3	OTHER	.	NA	NA	NA	NA	NA	NA	NA	NA	NA	NA	NA	NA	NA	NA	NA	NA	NA	NA	214444	NA	NA	NA	NA	NA	NA	NA	NA	NA	NA	NA	NA	NA	NA	270000	NA	290000	NA
chr7	6164713	6164841	chr7_63	chr7	6164795	6164809	C410959	594038	-	1	OTHER	.	NA	NA	NA	NA	NA	NA	NA	NA	NA	NA	NA	NA	NA	NA	NA	NA	NA	NA	NA	NA	NA	NA	NA	NA	NA	NA	NA	NA	NA	NA	NA	NA	NA	NA	NA	NA	NA
chr7	155484597	155484708	chr7_674	chr7	155484643	155484657	C421538	458809	-	1	OTHER	.	NA	NA	NA	NA	NA	NA	NA	NA	NA	NA	NA	NA	NA	NA	NA	NA	NA	NA	NA	NA	NA	NA	NA	NA	NA	NA	NA	NA	NA	NA	NA	NA	NA	NA	NA	NA	NA
chr7	158867221	158867344	chr7_718	chr7	158867293	158867307	C196301	187852	+	1	OTHER	.	NA	NA	NA	NA	NA	NA	NA	NA	NA	NA	NA	NA	NA	NA	NA	NA	NA	NA	NA	NA	NA	NA	NA	NA	NA	NA	NA	NA	NA	NA	NA	NA	187852	NA	NA	NA	NA
chr8	26674512	26674598	chr8_157	chr8	26674528	26674544	C423930	175083	-	2	OTHER	.	NA	NA	NA	NA	NA	NA	NA	NA	NA	NA	NA	NA	NA	NA	NA	NA	NA	NA	NA	NA	NA	NA	NA	NA	NA	NA	NA	NA	NA	NA	NA	NA	NA	NA	NA	NA	173000
chr8	2702366	2702520	chr8_40	chr8	2702494	2702509	C422064	163842	-	14	OTHER	.	NA	NA	NA	NA	NA	NA	NA	NA	NA	NA	NA	NA	NA	NA	NA	NA	NA	NA	NA	107202	NA	NA	NA	290273	130179	NA	NA	NA	NA	209159	198585	NA	250235	134200	NA	NA	112083
chr8	95801975	95802090	chr8_443	chr8	95802003	95802029	C428280	120000	-	1	OTHER	.	NA	NA	NA	NA	NA	NA	NA	NA	NA	NA	NA	NA	NA	NA	NA	NA	NA	NA	NA	NA	NA	NA	NA	NA	NA	NA	NA	NA	NA	NA	NA	NA	NA	NA	NA	NA	NA
chr8	116151233	116151406	chr8_525	chr8	116151281	116151298	C429619	172983	-	8	OTHER	.	NA	NA	NA	NA	NA	NA	NA	NA	NA	NA	NA	NA	NA	NA	NA	NA	NA	NA	125000	NA	NA	NA	NA	NA	NA	NA	NA	NA	NA	NA	341772	NA	178125	NA	NA	NA	121190
chr8	121666652	121666779	chr8_543	chr8	121666668	121666682	C430163	251336	-	25	OTHER	.	NA	NA	NA	NA	NA	NA	NA	NA	NA	NA	NA	NA	NA	NA	NA	NA	NA	NA	NA	104675	NA	NA	183059	548760	485308	NA	NA	NA	NA	381084	357652	NA	408751	407946	113920	328947	222646
chr8	142303789	142303874	chr8_646	chr8	142303822	142303836	C205532	149469	+	2	OTHER	.	NA	NA	NA	NA	NA	NA	NA	NA	NA	NA	NA	NA	NA	NA	NA	NA	NA	NA	NA	NA	NA	NA	NA	NA	100000	NA	NA	NA	NA	NA	NA	NA	198939	NA	NA	NA	NA
chr8	142331568	142331684	chr8_649	chr8	142331625	142331640	C431711	235714	-	8	OTHER	.	241285	NA	NA	NA	NA	NA	NA	NA	NA	NA	NA	NA	NA	241607	NA	NA	NA	NA	NA	NA	NA	NA	NA	NA	NA	NA	NA	NA	NA	NA	115857	NA	NA	NA	164167	358333	NA
chr9	33619764	33619843	chr9_120	chr9	33619838	33619864	C207919	163333	+	1	OTHER	.	NA	NA	NA	NA	NA	NA	NA	NA	NA	NA	NA	NA	NA	NA	NA	NA	NA	NA	NA	NA	NA	NA	NA	NA	NA	NA	NA	NA	NA	NA	NA	NA	NA	NA	NA	NA	NA
chr9	38620514	38620599	chr9_139	chr9	38620505	38620527	C435084	321176	-	1	OTHER	.	NA	NA	321176	NA	NA	NA	NA	NA	NA	NA	NA	NA	NA	NA	NA	NA	NA	NA	NA	NA	NA	NA	NA	NA	NA	NA	NA	NA	NA	NA	NA	NA	NA	NA	NA	NA	NA
chr9	4856362	4856490	chr9_14	chr9	4856422	4856454	C206410	153333	+	3	OTHER	.	NA	NA	NA	NA	NA	NA	NA	NA	NA	NA	NA	NA	NA	NA	NA	NA	NA	NA	NA	NA	NA	NA	NA	NA	NA	NA	NA	NA	NA	NA	NA	NA	NA	NA	NA	NA	NA
chr9	4856362	4856490	chr9_14	chr9	4856422	4856488	C206409	190000	+	1	OTHER	.	NA	NA	NA	NA	NA	NA	NA	NA	NA	NA	NA	NA	NA	NA	NA	NA	NA	NA	NA	NA	NA	NA	NA	NA	NA	NA	NA	NA	NA	NA	NA	NA	NA	NA	NA	NA	NA
chr9	4856362	4856490	chr9_14	chr9	4856383	4856433	C206408	140000	+	3	OTHER	.	NA	NA	NA	NA	NA	NA	NA	NA	NA	NA	NA	NA	NA	NA	NA	NA	NA	NA	NA	NA	NA	NA	NA	NA	150000	NA	NA	NA	NA	150000	NA	NA	NA	120000	NA	NA	NA
chr9	4856362	4856490	chr9_14	chr9	4856383	4856416	C206407	175000	+	2	OTHER	.	NA	NA	NA	NA	NA	NA	NA	NA	NA	NA	NA	NA	NA	NA	NA	NA	NA	NA	NA	NA	NA	NA	NA	150000	NA	NA	NA	NA	NA	NA	NA	NA	NA	NA	NA	NA	NA
chr9	4856362	4856490	chr9_14	chr9	4856422	4856484	C206411	110000	+	1	OTHER	.	NA	NA	NA	110000	NA	NA	NA	NA	NA	NA	NA	NA	NA	NA	NA	NA	NA	NA	NA	NA	NA	NA	NA	NA	NA	NA	NA	NA	NA	NA	NA	NA	NA	NA	NA	NA	NA
chr9	20939974	20940046	chr9_68	chr9	20940028	20940080	C207350	280000	+	1	OTHER	.	NA	NA	NA	NA	NA	NA	NA	NA	NA	NA	NA	NA	NA	NA	NA	NA	NA	NA	280000	NA	NA	NA	NA	NA	NA	NA	NA	NA	NA	NA	NA	NA	NA	NA	NA	NA	NA
chrX	50631779	50631858	chrX_180	chrX	50631815	50631831	C218751	1510981	+	57	OTHER	.	352556	242577	386112	472531	472998	693863	172642	611605	NA	NA	NA	NA	NA	202311	224920	1186740	1109050	725702	601518	397562	1039590	765426	1004290	1438150	1813770	152559	294159	NA	NA	916800	1733460	NA	1778490	1859460	2501280	4759250	2153620
chrX	100629795	100629895	chrX_343	chrX	100629866	100629888	C447837	107778	-	1	OTHER	.	NA	NA	NA	NA	NA	NA	NA	NA	NA	NA	NA	NA	NA	NA	NA	NA	NA	NA	NA	NA	NA	NA	NA	NA	NA	NA	NA	NA	NA	NA	NA	NA	NA	NA	NA	NA	NA
chrX	8801200	8801313	chrX_47	chrX	8801256	8801270	C216297	194941	+	2	OTHER	.	NA	NA	NA	NA	NA	NA	NA	NA	NA	NA	NA	NA	NA	NA	NA	NA	NA	NA	NA	NA	NA	NA	NA	NA	NA	NA	NA	NA	NA	NA	NA	NA	NA	NA	NA	101714	NA
chrX	12217386	12217482	chrX_55	chrX	12217447	12217465	C216505	1984700	+	7	OTHER	.	NA	NA	NA	NA	NA	NA	NA	NA	NA	NA	NA	NA	NA	NA	NA	NA	NA	NA	280061	NA	NA	NA	NA	NA	NA	NA	NA	NA	NA	NA	NA	210578	NA	NA	NA	2978500	NA
chrY	12722576	12722664	chrY_72	chrY	12722619	12722633	C223687	693569	+	5	OTHER	.	NA	NA	NA	NA	NA	NA	NA	NA	NA	NA	NA	NA	NA	NA	NA	NA	NA	NA	NA	NA	NA	NA	NA	NA	115405	NA	NA	NA	NA	NA	NA	NA	NA	NA	NA	438233	NA
chrY	14340879	14340974	chrY_87	chrY	14340922	14340936	C223751	127703	+	1	OTHER	.	NA	NA	NA	NA	NA	NA	NA	NA	NA	NA	NA	NA	NA	NA	NA	NA	NA	NA	NA	NA	NA	NA	NA	NA	NA	NA	NA	NA	NA	NA	NA	NA	NA	NA	NA	127703	NA
hCRISPR positions and ID				Hg38 ENCODE GEO unannotated RPM reads
#chr	chrStart	chrEnd	CRISPR_ID	#chr	chrStart	chrEnd	anchorID	score	strand	presentInCnt	rnaClass	rnaID	A549_SRR446329	A549_SRR446330	A549_SRR446331	A549_SRR446332	AG04450_SRR446309	AG04450_SRR446310	BJ_SRR446315	BJ_SRR446316	CD14plus_SRR527681	CD14plus_SRR527682	CD20plus_SRR527679	CD20plus_SRR527680	CD34plus_SRR527586	GM12878_SRR446392	GM12878_SRR446393	H1-hESC_SRR446307	H1-hESC_SRR446308	H1-neurons_SRR527651	H1-neurons_SRR527652	HAoAF_SRR527663	HAoAF_SRR527664	HAoEC_SRR527673	HAoEC_SRR527674	HCH_SRR527667	HCH_SRR527668	HeLa-S3_SRR446319	HeLa-S3_SRR446320	HepG2_SRR446333	HepG2_SRR446334	HFDPC_SRR527669	HFDPC_SRR527670	HMEpC_SRR527693	hMSC-AT_SRR527675	hMSC-AT_SRR527676	hMSC-BM_SRR527649	hMSC-BM_SRR527650	hMSC-UC_SRR527689
chr1	24417179	24417266	chr1_142	chr1	24417200	24417233	C2946	0.3393	+	1	OTHER	.	NA	NA	NA	NA	NA	NA	NA	NA	NA	NA	NA	NA	NA	NA	NA	NA	NA	NA	NA	NA	NA	NA	NA	NA	NA	NA	NA	NA	NA	NA	0.3393	NA	NA	NA	NA	NA	NA
chr1	24417179	24417266	chr1_142	chr1	24417200	24417226	C2945	0.1887	+	1	OTHER	.	NA	NA	NA	NA	NA	NA	NA	NA	NA	NA	NA	NA	NA	NA	NA	NA	NA	NA	NA	NA	NA	NA	NA	NA	NA	NA	NA	NA	NA	NA	NA	NA	NA	NA	NA	NA	NA
chr1	47464393	47464511	chr1_233	chr1	47464503	47464520	C5751	0.1951	+	1	OTHER	.	NA	NA	NA	NA	NA	NA	NA	NA	NA	NA	NA	NA	NA	NA	NA	NA	NA	NA	NA	NA	NA	NA	NA	NA	NA	NA	NA	NA	NA	NA	NA	NA	0.1951	NA	NA	NA	NA
chr1	200206491	200206567	chr1_739	chr1	200206542	200206565	C240462	0.0872	-	1	OTHER	.	NA	NA	NA	NA	NA	NA	NA	NA	NA	NA	NA	NA	NA	NA	NA	NA	NA	NA	NA	NA	NA	NA	NA	NA	NA	NA	NA	NA	NA	NA	NA	NA	0.0872	NA	NA	NA	NA
chr1	237229489	237229609	chr1_881	chr1	237229583	237229600	C19030	16950	+	7	OTHER	.	NA	NA	NA	NA	NA	NA	NA	NA	NA	NA	NA	NA	NA	NA	NA	NA	NA	0.1513	NA	NA	NA	NA	NA	NA	NA	NA	NA	NA	NA	0.5393	NA	94223	NA	NA	NA	NA	NA
chr1	245872371	245872506	chr1_941	chr1	245872406	245872426	C19502	0.1825	+	1	OTHER	.	NA	NA	NA	NA	NA	NA	NA	NA	NA	NA	NA	NA	NA	NA	NA	NA	NA	NA	NA	NA	NA	NA	NA	NA	NA	NA	NA	NA	NA	NA	NA	NA	NA	NA	NA	NA	NA
chr10	547407	547489	chr10_10	chr10	547432	547454	C19696	0.2265	+	1	OTHER	.	NA	NA	NA	NA	NA	NA	NA	NA	NA	NA	NA	NA	NA	NA	NA	NA	NA	NA	NA	NA	NA	NA	NA	NA	NA	NA	NA	NA	NA	NA	NA	NA	NA	NA	NA	NA	NA
chr10	34526535	34526605	chr10_178	chr10	34526596	34526620	C247655	0.3162	-	1	OTHER	.	NA	NA	NA	NA	NA	NA	NA	NA	NA	NA	NA	NA	NA	NA	NA	NA	NA	NA	NA	NA	NA	NA	NA	NA	NA	NA	NA	NA	NA	NA	NA	NA	NA	NA	NA	NA	NA
chr10	35295654	35295791	chr10_183	chr10	35295694	35295709	C247740	13867	-	1	OTHER	.	NA	NA	NA	NA	NA	NA	NA	NA	NA	NA	NA	NA	NA	NA	NA	NA	NA	NA	NA	NA	NA	NA	NA	NA	NA	NA	NA	NA	NA	NA	NA	NA	NA	NA	NA	NA	NA
chr10	37665005	37665114	chr10_198	chr10	37665109	37665123	C22582	0.6007	+	5	OTHER	.	NA	NA	NA	0.2380	NA	NA	NA	NA	NA	NA	NA	NA	NA	NA	NA	NA	NA	NA	NA	NA	NA	NA	NA	NA	NA	NA	NA	NA	NA	0.2834	NA	22216	NA	NA	NA	0.0787	NA
chr10	42475576	42475674	chr10_212	chr10	42475634	42475670	C22692	0.0991	+	1	OTHER	.	NA	NA	NA	NA	NA	NA	NA	NA	NA	NA	NA	NA	NA	NA	NA	NA	NA	NA	NA	NA	NA	NA	NA	NA	NA	NA	NA	NA	NA	NA	NA	NA	NA	NA	0.0991	NA	NA
chr10	58799290	58799394	chr10_277	chr10	58799354	58799391	C23560	0.0764	+	1	OTHER	.	NA	NA	NA	NA	NA	NA	NA	NA	NA	NA	NA	NA	NA	NA	NA	NA	NA	NA	NA	NA	NA	NA	NA	NA	NA	NA	NA	NA	NA	NA	NA	NA	NA	NA	NA	0.0764	NA
chr10	104121477	104121560	chr10_444	chr10	104121492	104121520	C252874	0.3619	-	1	OTHER	.	NA	NA	NA	NA	NA	NA	NA	NA	NA	NA	NA	NA	NA	NA	NA	NA	NA	NA	NA	NA	NA	NA	NA	NA	NA	NA	NA	NA	NA	0.3619	NA	NA	NA	NA	NA	NA	NA
chr10	104121477	104121560	chr10_444	chr10	104121530	104121561	C252875	0.1849	-	1	OTHER	.	NA	NA	NA	NA	NA	NA	NA	NA	NA	NA	NA	NA	NA	NA	NA	NA	NA	NA	NA	NA	NA	NA	NA	NA	NA	NA	NA	NA	NA	NA	NA	NA	NA	NA	NA	NA	NA
chr10	124833919	124834016	chr10_526	chr10	124833909	124833941	C29011	0.1204	+	1	OTHER	.	NA	NA	NA	NA	NA	NA	NA	NA	NA	NA	NA	NA	NA	NA	NA	NA	NA	NA	NA	NA	NA	NA	NA	NA	NA	NA	NA	NA	NA	NA	NA	NA	0.1204	NA	NA	NA	NA
chr10	130066505	130066622	chr10_549	chr10	130066512	130066527	C254718	13205	-	3	OTHER	.	NA	NA	NA	NA	NA	NA	NA	NA	NA	NA	NA	NA	NA	NA	NA	NA	NA	NA	NA	NA	NA	NA	NA	NA	NA	NA	NA	NA	17429	NA	0.2052	NA	NA	NA	NA	NA	NA
chr10	133415457	133415572	chr10_594	chr10	133415497	133415512	C254964	0.2635	-	22	OTHER	.	NA	NA	NA	NA	NA	NA	NA	NA	NA	NA	NA	NA	NA	NA	NA	NA	NA	NA	NA	NA	0.3602	NA	NA	0.1632	0.2232	NA	NA	NA	NA	NA	0.1560	NA	0.1660	0.1553	NA	0.1979	0.2832
chr11	845359	845449	chr11_12	chr11	845353	845367	C255154	11803	-	3	OTHER	.	NA	NA	NA	NA	NA	NA	NA	NA	NA	NA	NA	NA	NA	NA	NA	NA	NA	NA	NA	NA	NA	NA	NA	NA	NA	NA	NA	NA	NA	NA	NA	NA	NA	NA	NA	NA	NA
chr11	66348230	66348314	chr11_267	chr11	66348278	66348301	C35437	0.9437	+	1	OTHER	.	NA	NA	NA	NA	NA	NA	NA	NA	NA	NA	NA	NA	NA	NA	NA	NA	NA	0.9437	NA	NA	NA	NA	NA	NA	NA	NA	NA	NA	NA	NA	NA	NA	NA	NA	NA	NA	NA
chr11	1956417	1956563	chr11_27	chr11	1956539	1956595	C30032	0.1453	+	1	OTHER	.	NA	NA	NA	NA	NA	NA	NA	NA	NA	NA	NA	NA	NA	NA	NA	NA	NA	NA	NA	NA	NA	NA	NA	NA	NA	NA	NA	NA	NA	NA	NA	NA	0.1453	NA	NA	NA	NA
chr11	118688684	118688841	chr11_490	chr11	118688683	118688716	C39392	14984	+	4	OTHER	.	NA	NA	NA	NA	NA	NA	NA	NA	NA	NA	NA	NA	NA	NA	NA	NA	NA	NA	NA	NA	NA	NA	NA	NA	NA	NA	NA	NA	NA	NA	NA	NA	NA	NA	NA	NA	NA
chr12	42988436	42988581	chr12_177	chr12	42988449	42988464	C44066	18369	+	2	OTHER	.	NA	NA	NA	NA	NA	NA	NA	NA	NA	NA	NA	NA	NA	NA	NA	NA	NA	NA	NA	NA	NA	NA	NA	NA	NA	29681	0.7056	NA	NA	NA	NA	NA	NA	NA	NA	NA	NA
chr12	47759900	47760032	chr12_196	chr12	47759918	47759934	C44354	147482	+	71	OTHER	.	379962	261064	113341	103266	155475	348434	NA	22461	75908	144243	162539	255080	38052	1988540	1036654	11976	22432	418953	346468	39403	46420	81783	30745	33375	26180	56889	51487	234318	459124	26706	16656	38001	21389	0.7473	69045	98606	51161
chr12	70661686	70661774	chr12_292	chr12	70661671	70661701	C272221	0.1364	-	1	OTHER	.	NA	NA	NA	NA	NA	NA	NA	NA	NA	NA	NA	NA	NA	NA	NA	NA	NA	NA	NA	NA	NA	NA	NA	NA	NA	NA	NA	NA	NA	NA	NA	NA	NA	NA	NA	NA	NA
chr12	8405189	8405323	chr12_35	chr12	8405181	8405195	C41945	0.3006	+	24	OTHER	.	NA	NA	NA	NA	NA	NA	NA	NA	NA	NA	NA	NA	NA	NA	NA	NA	NA	NA	NA	NA	NA	NA	0.2208	0.4380	0.7048	NA	NA	NA	NA	0.5996	0.5034	NA	0.3425	0.2956	0.1079	0.2697	0.2379
chr12	89063172	89063265	chr12_365	chr12	89063185	89063199	C48122	14060	+	25	OTHER	.	NA	NA	NA	0.8383	NA	NA	NA	NA	NA	NA	NA	NA	0.3703	24442	21830	NA	NA	NA	NA	0.4393	0.7146	NA	NA	NA	NA	10241	NA	NA	NA	NA	NA	NA	NA	NA	NA	26262	0.3600
chr12	8628964	8629051	chr12_39	chr12	8629002	8629022	C267167	0.1383	-	1	OTHER	.	NA	NA	NA	NA	NA	NA	NA	NA	NA	NA	NA	NA	NA	NA	NA	NA	NA	NA	NA	NA	NA	NA	NA	NA	NA	NA	NA	NA	NA	NA	NA	NA	NA	NA	NA	NA	NA
chr12	116381601	116381695	chr12_481	chr12	116381570	116381606	C50416	0.4462	+	1	OTHER	.	NA	NA	NA	NA	NA	NA	NA	NA	NA	NA	NA	NA	NA	NA	NA	NA	NA	NA	NA	NA	NA	NA	NA	NA	NA	NA	NA	NA	NA	NA	0.4462	NA	NA	NA	NA	NA	NA
chr12	116381601	116381695	chr12_481	chr12	116381685	116381712	C275816	0.0960	-	1	OTHER	.	NA	NA	NA	NA	NA	NA	NA	NA	NA	NA	NA	NA	NA	NA	NA	NA	NA	NA	NA	NA	NA	NA	NA	NA	NA	NA	NA	NA	NA	NA	NA	NA	NA	NA	NA	NA	NA
chr13	33284438	33284611	chr13_54	chr13	33284603	33284639	C53160	0.1773	+	1	OTHER	.	NA	NA	NA	NA	NA	NA	NA	NA	NA	NA	NA	NA	NA	NA	NA	NA	NA	NA	NA	NA	NA	NA	NA	NA	NA	NA	NA	NA	NA	NA	NA	NA	NA	NA	NA	NA	NA
chr14	80061403	80061495	chr14_246	chr14	80061481	80061495	C62934	0.0830	+	1	OTHER	.	NA	NA	NA	NA	NA	NA	NA	NA	NA	NA	NA	NA	NA	NA	NA	NA	NA	NA	NA	NA	NA	NA	NA	NA	NA	NA	NA	NA	NA	NA	NA	NA	NA	NA	NA	0.0830	NA
chr14	81828633	81828766	chr14_256	chr14	81828705	81828720	C63021	0.1891	+	1	OTHER	.	NA	NA	NA	NA	NA	NA	NA	NA	NA	NA	NA	NA	NA	NA	NA	NA	NA	NA	NA	NA	NA	NA	NA	NA	NA	NA	NA	NA	NA	0.1891	NA	NA	NA	NA	NA	NA	NA
chr14	102025120	102025213	chr14_338	chr14	102025167	102025189	C64424	0.4878	+	1	OTHER	.	NA	NA	NA	NA	NA	NA	NA	NA	NA	NA	NA	NA	NA	NA	NA	NA	NA	NA	NA	NA	NA	NA	NA	NA	NA	NA	NA	NA	NA	0.4878	NA	NA	NA	NA	NA	NA	NA
chr14	41340869	41340954	chr14_85	chr14	41340892	41340909	C59460	0.2032	+	10	OTHER	.	NA	NA	NA	NA	NA	NA	NA	NA	NA	NA	NA	NA	NA	NA	NA	NA	NA	NA	NA	NA	NA	NA	0.2231	NA	NA	NA	NA	NA	NA	0.3194	0.1899	NA	NA	NA	NA	0.0941	NA
chr15	69452046	69452143	chr15_183	chr15	69452041	69452080	C295302	0.5979	-	1	OTHER	.	NA	NA	NA	NA	NA	NA	NA	NA	NA	NA	NA	NA	NA	NA	NA	NA	NA	NA	NA	NA	NA	NA	NA	NA	NA	NA	NA	NA	NA	0.5979	NA	NA	NA	NA	NA	NA	NA
chr16	19555339	19555649	chr16_106	chr16	19555443	19555465	C300023	0.4940	-	1	OTHER	.	NA	NA	NA	NA	NA	NA	NA	NA	NA	NA	NA	NA	NA	NA	NA	NA	NA	0.4940	NA	NA	NA	NA	NA	NA	NA	NA	NA	NA	NA	NA	NA	NA	NA	NA	NA	NA	NA
chr16	19555339	19555649	chr16_106	chr16	19555375	19555408	C300022	0.2800	-	1	OTHER	.	NA	NA	NA	NA	NA	NA	NA	NA	NA	NA	NA	NA	NA	NA	NA	NA	NA	NA	NA	NA	NA	NA	NA	NA	NA	NA	NA	NA	NA	NA	NA	NA	NA	0.2800	NA	NA	NA
chr16	754924	755034	chr16_11	chr16	754935	754949	C72967	0.1747	+	1	OTHER	.	NA	NA	NA	NA	NA	NA	NA	NA	NA	NA	NA	NA	NA	NA	NA	NA	NA	NA	NA	NA	NA	NA	NA	NA	NA	NA	NA	NA	NA	NA	NA	NA	NA	NA	NA	NA	NA
chr16	21541200	21541368	chr16_118	chr16	21541296	21541311	C300188	0.2544	-	1	OTHER	.	NA	NA	NA	NA	NA	NA	NA	NA	NA	NA	NA	NA	NA	NA	NA	NA	NA	NA	NA	NA	NA	NA	NA	NA	0.2544	NA	NA	NA	NA	NA	NA	NA	NA	NA	NA	NA	NA
chr16	23621795	23621886	chr16_128	chr16	23621789	23621805	C75156	0.7465	+	2	OTHER	.	NA	NA	NA	NA	NA	NA	NA	NA	NA	NA	NA	NA	NA	NA	NA	NA	NA	NA	NA	NA	NA	NA	NA	NA	NA	0.9772	0.5157	NA	NA	NA	NA	NA	NA	NA	NA	NA	NA
chr16	27699604	27699685	chr16_141	chr16	27699665	27699710	C75471	0.1930	+	2	OTHER	.	NA	NA	NA	NA	NA	NA	NA	NA	NA	NA	NA	NA	NA	NA	NA	NA	NA	NA	NA	NA	NA	NA	NA	NA	NA	NA	NA	NA	NA	NA	NA	NA	NA	NA	0.1916	NA	NA
chr16	33937164	33937277	chr16_171	chr16	33937241	33937257	C76164	0.6716	+	24	OTHER	.	NA	NA	NA	NA	NA	NA	NA	NA	NA	57324	NA	NA	NA	NA	NA	NA	NA	0.1836	NA	NA	NA	NA	0.2313	NA	NA	NA	0.4925	NA	38736	NA	NA	11325	NA	0.0826	0.1644	0.3963	NA
chr16	48527363	48527480	chr16_193	chr16	48527442	48527457	C76445	0.2716	+	1	OTHER	.	NA	NA	NA	NA	NA	NA	NA	NA	NA	NA	NA	NA	NA	NA	NA	NA	NA	NA	NA	NA	NA	NA	NA	NA	NA	NA	NA	NA	NA	NA	NA	NA	NA	NA	NA	NA	NA
chr16	57300346	57300449	chr16_211	chr16	57300325	57300373	C302099	0.1393	-	1	OTHER	.	NA	NA	NA	NA	NA	NA	NA	NA	NA	NA	NA	NA	NA	NA	NA	NA	NA	NA	NA	NA	NA	NA	NA	NA	NA	NA	NA	NA	NA	NA	NA	NA	NA	NA	0.1393	NA	NA
chr16	57300346	57300449	chr16_211	chr16	57300387	57300412	C302100	0.3979	-	1	OTHER	.	NA	NA	NA	NA	NA	NA	NA	NA	NA	NA	NA	NA	NA	NA	NA	NA	NA	NA	NA	NA	NA	NA	NA	NA	NA	NA	NA	NA	NA	NA	NA	NA	NA	NA	NA	NA	NA
chr16	57300346	57300449	chr16_211	chr16	57300400	57300422	C302101	21003	-	3	OTHER	.	NA	NA	NA	NA	NA	NA	NA	NA	NA	NA	NA	NA	NA	NA	NA	NA	NA	NA	NA	NA	NA	NA	NA	NA	NA	31054	26285	NA	NA	NA	NA	NA	NA	NA	NA	NA	NA
chr16	67029075	67029218	chr16_251	chr16	67029173	67029196	C77673	0.1578	+	1	OTHER	.	NA	NA	NA	NA	NA	NA	NA	NA	NA	NA	NA	NA	NA	NA	NA	NA	NA	NA	0.1578	NA	NA	NA	NA	NA	NA	NA	NA	NA	NA	NA	NA	NA	NA	NA	NA	NA	NA
chr16	2270790	2270901	chr16_27	chr16	2270833	2270854	C73245	0.9631	+	1	OTHER	.	NA	NA	NA	NA	NA	NA	NA	NA	NA	NA	NA	NA	NA	NA	NA	NA	NA	NA	NA	NA	NA	NA	NA	NA	NA	NA	NA	NA	NA	NA	NA	NA	NA	NA	NA	NA	NA
chr16	74930930	74931016	chr16_280	chr16	74930977	74931002	C78564	0.1920	+	1	OTHER	.	NA	NA	NA	NA	NA	NA	NA	NA	NA	NA	NA	NA	NA	NA	NA	NA	NA	NA	NA	NA	NA	NA	0.1920	NA	NA	NA	NA	NA	NA	NA	NA	NA	NA	NA	NA	NA	NA
chr16	87414609	87414684	chr16_343	chr16	87414543	87414616	C304698	0.1227	-	2	OTHER	.	NA	NA	NA	NA	NA	NA	NA	NA	NA	NA	NA	NA	NA	NA	NA	NA	NA	NA	NA	NA	NA	NA	NA	NA	NA	NA	NA	NA	NA	NA	NA	NA	0.0996	0.1458	NA	NA	NA
chr16	87605388	87605459	chr16_346	chr16	87605379	87605395	C304736	0.7075	-	1	OTHER	.	NA	NA	NA	NA	NA	NA	NA	NA	NA	NA	NA	NA	NA	NA	NA	NA	NA	NA	NA	NA	NA	NA	NA	NA	NA	NA	NA	NA	NA	NA	NA	NA	NA	NA	NA	NA	NA
chr16	88909442	88909560	chr16_361	chr16	88909476	88909490	C304951	0.8999	-	29	OTHER	.	NA	NA	0.4136	0.3198	NA	NA	NA	0.7803	NA	NA	NA	NA	NA	15029	14101	NA	NA	NA	NA	NA	NA	NA	NA	NA	NA	0.9142	20543	NA	18660	0.3564	NA	NA	0.1902	0.0839	0.2941	0.5271	0.1668
chr16	89505545	89505664	chr16_376	chr16	89505652	89505674	C79994	0.2823	+	1	OTHER	.	NA	NA	NA	NA	NA	NA	NA	NA	NA	NA	NA	NA	NA	NA	NA	NA	NA	NA	NA	NA	NA	NA	NA	NA	NA	NA	NA	NA	NA	NA	NA	NA	0.2823	NA	NA	NA	NA
chr16	89764769	89764892	chr16_383	chr16	89764842	89764867	C80070	0.1250	+	1	OTHER	.	NA	NA	NA	NA	NA	NA	NA	NA	NA	NA	NA	NA	NA	NA	NA	NA	NA	NA	NA	NA	NA	NA	NA	NA	NA	NA	NA	NA	NA	NA	NA	NA	NA	NA	NA	0.1250	NA
chr16	11565035	11565139	chr16_67	chr16	11565054	11565079	C299481	0.0921	-	1	OTHER	.	NA	NA	NA	NA	NA	NA	NA	NA	NA	NA	NA	NA	NA	NA	NA	NA	NA	NA	NA	NA	NA	NA	NA	NA	NA	NA	NA	NA	NA	NA	NA	NA	NA	0.0921	NA	NA	NA
chr16	11927595	11927700	chr16_69	chr16	11927586	11927631	C74380	0.4861	+	1	OTHER	.	NA	NA	NA	NA	NA	NA	NA	NA	NA	NA	NA	NA	NA	NA	NA	NA	NA	NA	NA	NA	NA	NA	NA	NA	0.4861	NA	NA	NA	NA	NA	NA	NA	NA	NA	NA	NA	NA
chr17	57885164	57885250	chr17_244	chr17	57885243	57885258	C311245	0.1108	-	1	OTHER	.	NA	NA	NA	NA	NA	NA	NA	NA	NA	NA	NA	NA	NA	NA	NA	NA	NA	NA	NA	NA	NA	NA	NA	NA	NA	NA	NA	NA	NA	NA	NA	NA	NA	NA	NA	0.1108	NA
chr17	74467115	74467199	chr17_313	chr17	74467120	74467135	C313077	11714	-	5	OTHER	.	NA	0.7199	NA	NA	0.8168	17193	NA	NA	NA	NA	NA	NA	NA	NA	NA	NA	NA	NA	NA	NA	NA	NA	NA	NA	NA	NA	NA	NA	NA	NA	NA	NA	NA	NA	NA	NA	NA
chr17	2435634	2435784	chr17_34	chr17	2435645	2435666	C80620	0.2974	+	1	OTHER	.	NA	NA	NA	NA	NA	NA	NA	NA	NA	NA	NA	NA	NA	NA	NA	NA	NA	NA	0.2974	NA	NA	NA	NA	NA	NA	NA	NA	NA	NA	NA	NA	NA	NA	NA	NA	NA	NA
chr17	81251201	81251287	chr17_355	chr17	81251196	81251213	C314194	0.3150	-	1	OTHER	.	NA	NA	NA	NA	NA	NA	NA	NA	NA	NA	NA	NA	NA	NA	NA	NA	NA	NA	NA	NA	NA	NA	NA	NA	NA	NA	NA	NA	NA	NA	0.3150	NA	NA	NA	NA	NA	NA
chr17	7884820	7884921	chr17_57	chr17	7884817	7884856	C81409	0.4079	+	1	OTHER	.	NA	NA	NA	NA	NA	NA	NA	NA	NA	NA	NA	NA	NA	NA	NA	NA	NA	NA	0.4079	NA	NA	NA	NA	NA	NA	NA	NA	NA	NA	NA	NA	NA	NA	NA	NA	NA	NA
chr17	16622854	16623817	chr17_83	chr17	16623384	16623418	C307201	0.1141	-	1	OTHER	.	NA	NA	NA	NA	NA	NA	NA	NA	NA	NA	NA	NA	NA	NA	NA	NA	NA	NA	NA	NA	NA	NA	NA	NA	NA	NA	NA	NA	NA	NA	NA	NA	0.1141	NA	NA	NA	NA
chr17	16622854	16623817	chr17_83	chr17	16623582	16623607	C307202	0.1837	-	1	OTHER	.	NA	NA	NA	NA	NA	NA	NA	NA	NA	NA	NA	NA	NA	NA	NA	NA	NA	NA	NA	NA	NA	NA	NA	NA	NA	NA	NA	NA	NA	NA	0.1837	NA	NA	NA	NA	NA	NA
chr17	18504057	18504162	chr17_93	chr17	18504068	18504082	C82345	0.0830	+	1	OTHER	.	NA	NA	NA	NA	NA	NA	NA	NA	NA	NA	NA	NA	NA	NA	NA	NA	NA	NA	NA	NA	NA	NA	NA	NA	NA	NA	NA	NA	NA	NA	NA	NA	0.0830	NA	NA	NA	NA
chr18	51686145	51686260	chr18_175	chr18	51686236	51686251	C92677	0.2394	+	2	OTHER	.	NA	NA	NA	NA	NA	NA	NA	NA	NA	NA	NA	NA	NA	NA	NA	NA	NA	NA	NA	NA	NA	NA	NA	0.1306	NA	NA	NA	NA	NA	0.3481	NA	NA	NA	NA	NA	NA	NA
chr18	79227723	79227820	chr18_295	chr18	79227794	79227810	C319813	52559	-	3	OTHER	.	NA	NA	NA	NA	NA	NA	NA	NA	NA	NA	147527	NA	NA	NA	NA	NA	NA	0.4698	NA	0.5451	NA	NA	NA	NA	NA	NA	NA	NA	NA	NA	NA	NA	NA	NA	NA	NA	NA
chr18	8747261	8747396	chr18_33	chr18	8747269	8747296	C90327	0.5678	+	1	OTHER	.	NA	NA	NA	NA	NA	NA	NA	NA	NA	NA	NA	NA	NA	NA	NA	NA	NA	NA	NA	NA	NA	NA	NA	NA	NA	NA	NA	NA	NA	0.5678	NA	NA	NA	NA	NA	NA	NA
chr18	24548127	24548227	chr18_82	chr18	24548187	24548208	C316562	0.3514	-	1	OTHER	.	NA	NA	NA	NA	NA	NA	NA	NA	NA	NA	NA	NA	NA	NA	NA	NA	NA	NA	NA	NA	NA	NA	NA	0.3514	NA	NA	NA	NA	NA	NA	NA	NA	NA	NA	NA	NA	NA
chr19	1357662	1357778	chr19_16	chr19	1357726	1357754	C94772	0.1134	+	1	OTHER	.	NA	NA	NA	NA	NA	NA	NA	NA	NA	NA	NA	NA	NA	NA	NA	NA	NA	NA	NA	NA	NA	NA	NA	0.1134	NA	NA	NA	NA	NA	NA	NA	NA	NA	NA	NA	NA	NA
chr19	51995120	51995228	chr19_271	chr19	51995197	51995215	C100993	0.2461	+	1	OTHER	.	NA	NA	NA	NA	NA	NA	NA	NA	NA	NA	NA	NA	NA	NA	NA	NA	NA	NA	NA	NA	NA	NA	NA	NA	NA	NA	NA	NA	NA	NA	NA	NA	NA	NA	NA	NA	NA
chr19	52065231	52066869	chr19_272	chr19	52065635	52065650	C101008	0.3573	+	1	OTHER	.	NA	NA	NA	NA	NA	NA	NA	NA	NA	NA	NA	NA	NA	NA	NA	NA	NA	NA	NA	NA	NA	NA	NA	NA	NA	NA	NA	NA	NA	NA	NA	NA	NA	NA	NA	NA	NA
chr19	52065231	52066869	chr19_272	chr19	52065337	52065393	C326227	0.0958	-	1	OTHER	.	NA	NA	NA	NA	NA	NA	NA	NA	NA	NA	NA	NA	NA	NA	NA	NA	NA	NA	NA	NA	NA	NA	NA	NA	NA	NA	NA	NA	NA	NA	NA	NA	NA	NA	0.0958	NA	NA
chr19	52065231	52066869	chr19_272	chr19	52065975	52065997	C326228	0.1324	-	1	OTHER	.	NA	NA	NA	NA	NA	NA	NA	NA	NA	NA	NA	NA	NA	NA	NA	NA	NA	0.1324	NA	NA	NA	NA	NA	NA	NA	NA	NA	NA	NA	NA	NA	NA	NA	NA	NA	NA	NA
chr19	52065231	52066869	chr19_272	chr19	52066002	52066044	C326229	0.0982	-	2	OTHER	.	NA	NA	NA	NA	NA	NA	NA	NA	NA	NA	NA	NA	NA	NA	NA	NA	NA	NA	NA	NA	NA	NA	NA	NA	NA	NA	NA	NA	NA	NA	NA	NA	NA	0.0992	NA	0.0972	NA
chr19	52065231	52066869	chr19_272	chr19	52066521	52066568	C326230	0.2653	-	1	OTHER	.	NA	NA	NA	NA	NA	NA	NA	NA	NA	NA	NA	NA	NA	NA	NA	NA	NA	NA	NA	NA	NA	NA	NA	NA	NA	NA	NA	NA	NA	NA	NA	NA	NA	NA	NA	NA	NA
chr19	52065231	52066869	chr19_272	chr19	52066531	52066568	C326231	0.2299	-	1	OTHER	.	NA	NA	NA	NA	NA	NA	NA	NA	NA	NA	NA	NA	NA	NA	NA	NA	NA	NA	NA	NA	NA	NA	NA	NA	0.2299	NA	NA	NA	NA	NA	NA	NA	NA	NA	NA	NA	NA
chr19	52065231	52066869	chr19_272	chr19	52066537	52066568	C326232	0.1047	-	2	OTHER	.	NA	NA	NA	NA	NA	NA	NA	NA	NA	NA	NA	NA	NA	NA	NA	NA	NA	NA	NA	NA	NA	NA	NA	NA	NA	NA	NA	NA	NA	NA	NA	NA	NA	NA	NA	NA	NA
chr19	8874376	8874513	chr19_69	chr19	8874363	8874381	C95913	0.2571	+	1	OTHER	.	NA	NA	NA	NA	NA	NA	NA	NA	NA	NA	NA	NA	NA	NA	NA	NA	NA	NA	NA	NA	NA	NA	NA	NA	NA	NA	NA	NA	NA	NA	NA	NA	NA	NA	NA	NA	NA
chr19	12111943	12112396	chr19_84	chr19	12112247	12112262	C96418	0.2046	+	1	OTHER	.	NA	NA	NA	NA	NA	NA	NA	NA	NA	NA	NA	NA	NA	NA	NA	NA	NA	NA	NA	NA	NA	NA	NA	NA	NA	NA	NA	NA	NA	0.2046	NA	NA	NA	NA	NA	NA	NA
chr2	48239218	48239319	chr2_223	chr2	48239233	48239253	C331396	0.3697	-	1	OTHER	.	NA	NA	NA	NA	NA	NA	NA	NA	NA	NA	NA	NA	NA	NA	NA	NA	NA	NA	0.3697	NA	NA	NA	NA	NA	NA	NA	NA	NA	NA	NA	NA	NA	NA	NA	NA	NA	NA
chr2	1824691	1824780	chr2_25	chr2	1824706	1824720	C102384	0.1554	+	1	OTHER	.	NA	NA	NA	NA	NA	NA	NA	NA	NA	NA	NA	NA	NA	NA	NA	NA	NA	NA	NA	NA	NA	NA	NA	NA	NA	NA	NA	NA	NA	NA	NA	NA	0.1554	NA	NA	NA	NA
chr2	64035430	64035531	chr2_282	chr2	64035454	64035477	C332607	0.3653	-	1	OTHER	.	NA	NA	NA	NA	NA	NA	NA	NA	NA	NA	NA	NA	NA	NA	NA	NA	NA	NA	NA	NA	NA	NA	NA	NA	NA	NA	NA	NA	NA	NA	0.3653	NA	NA	NA	NA	NA	NA
chr2	80925648	80925717	chr2_329	chr2	80925707	80925722	C108783	0.3839	+	1	OTHER	.	NA	NA	NA	NA	NA	NA	NA	NA	NA	NA	NA	NA	NA	NA	NA	NA	NA	NA	NA	NA	NA	NA	NA	NA	0.3839	NA	NA	NA	NA	NA	NA	NA	NA	NA	NA	NA	NA
chr2	111375181	111375292	chr2_421	chr2	111375284	111375298	C110730	0.8744	+	13	OTHER	.	0.6627	NA	NA	NA	0.7622	11051	NA	0.5360	NA	NA	NA	NA	NA	NA	0.6642	0.5118	NA	NA	NA	NA	NA	NA	NA	NA	NA	NA	0.8518	NA	NA	NA	NA	NA	NA	NA	NA	NA	NA
chr2	121893069	121893199	chr2_463	chr2	121893108	121893122	C336682	0.3849	-	1	OTHER	.	NA	NA	NA	NA	NA	NA	NA	NA	NA	NA	NA	NA	NA	NA	NA	NA	NA	NA	NA	NA	NA	NA	NA	NA	NA	NA	NA	NA	NA	NA	NA	NA	NA	NA	NA	NA	NA
chr2	128264144	128264233	chr2_479	chr2	128264153	128264212	C337043	0.1411	-	1	OTHER	.	NA	NA	NA	NA	NA	NA	NA	NA	NA	NA	NA	NA	NA	NA	NA	NA	NA	NA	NA	NA	NA	NA	NA	0.1411	NA	NA	NA	NA	NA	NA	NA	NA	NA	NA	NA	NA	NA
chr2	143379278	143379433	chr2_536	chr2	143379248	143379283	C112624	0.3522	+	1	OTHER	.	NA	NA	NA	NA	NA	NA	NA	NA	NA	NA	NA	NA	NA	NA	NA	NA	NA	NA	NA	NA	NA	NA	NA	NA	NA	NA	NA	NA	NA	NA	0.3522	NA	NA	NA	NA	NA	NA
chr2	206296748	206296878	chr2_761	chr2	206296823	206296838	C342056	0.8525	-	3	OTHER	.	NA	NA	0.9660	NA	NA	NA	NA	NA	NA	NA	NA	NA	NA	NA	NA	NA	NA	NA	NA	NA	NA	NA	NA	NA	NA	NA	NA	NA	NA	NA	NA	NA	NA	NA	NA	11473	NA
chr2	206296748	206296878	chr2_761	chr2	206296813	206296838	C342054	0.7375	-	2	OTHER	.	NA	NA	NA	NA	NA	NA	NA	NA	NA	NA	NA	NA	NA	NA	NA	NA	NA	NA	NA	NA	NA	NA	NA	NA	NA	NA	NA	NA	NA	NA	NA	NA	NA	NA	0.3521	NA	NA
chr2	206296748	206296878	chr2_761	chr2	206296817	206296833	C342055	0.3171	-	1	OTHER	.	NA	NA	NA	NA	NA	NA	NA	NA	NA	NA	NA	NA	NA	NA	NA	NA	NA	NA	NA	NA	NA	NA	NA	NA	NA	NA	NA	NA	NA	NA	NA	NA	NA	NA	NA	NA	NA
chr2	206296748	206296878	chr2_761	chr2	206296827	206296842	C342057	0.6101	-	1	OTHER	.	NA	NA	NA	NA	NA	NA	NA	NA	NA	NA	NA	NA	NA	NA	NA	NA	NA	NA	NA	NA	NA	NA	NA	NA	NA	NA	NA	NA	NA	NA	NA	NA	NA	NA	NA	NA	NA
chr2	209666396	209666507	chr2_776	chr2	209666404	209666433	C117392	0.2266	+	1	OTHER	.	NA	NA	NA	NA	NA	NA	NA	NA	NA	NA	NA	NA	NA	NA	NA	NA	NA	NA	0.2266	NA	NA	NA	NA	NA	NA	NA	NA	NA	NA	NA	NA	NA	NA	NA	NA	NA	NA
chr2	209666396	209666507	chr2_776	chr2	209666414	209666433	C117393	0.1900	+	1	OTHER	.	NA	NA	NA	NA	NA	NA	NA	NA	NA	NA	NA	NA	NA	NA	NA	NA	NA	0.1900	NA	NA	NA	NA	NA	NA	NA	NA	NA	NA	NA	NA	NA	NA	NA	NA	NA	NA	NA
chr2	209666396	209666507	chr2_776	chr2	209666469	209666490	C117394	0.4053	+	1	OTHER	.	NA	NA	NA	NA	NA	NA	NA	NA	NA	NA	NA	NA	NA	NA	NA	NA	NA	0.4053	NA	NA	NA	NA	NA	NA	NA	NA	NA	NA	NA	NA	NA	NA	NA	NA	NA	NA	NA
chr2	229507140	229507242	chr2_845	chr2	229507159	229507174	C118811	0.0905	+	1	OTHER	.	NA	NA	NA	NA	NA	NA	NA	NA	NA	NA	NA	NA	NA	NA	NA	NA	NA	NA	NA	NA	NA	NA	NA	NA	NA	NA	NA	NA	NA	NA	NA	NA	0.0905	NA	NA	NA	NA
chr2	239142294	239142380	chr2_885	chr2	239142316	239142338	C345313	0.2781	-	1	OTHER	.	NA	NA	NA	NA	NA	NA	NA	NA	NA	NA	NA	NA	NA	NA	NA	NA	NA	NA	NA	NA	NA	NA	NA	NA	NA	NA	NA	NA	NA	NA	NA	NA	0.2781	NA	NA	NA	NA
chr2	241235915	241236027	chr2_910	chr2	241235940	241235955	C120073	0.2203	+	1	OTHER	.	NA	NA	NA	NA	NA	NA	NA	NA	NA	NA	NA	NA	NA	NA	NA	NA	NA	NA	NA	NA	NA	NA	NA	NA	NA	NA	NA	NA	NA	0.2203	NA	NA	NA	NA	NA	NA	NA
chr2	241252047	241252171	chr2_911	chr2	241252048	241252079	C345570	0.0871	-	1	OTHER	.	NA	NA	NA	NA	NA	NA	NA	NA	NA	NA	NA	NA	NA	NA	NA	NA	NA	NA	NA	NA	NA	NA	NA	NA	NA	NA	NA	NA	NA	NA	NA	NA	NA	NA	0.0871	NA	NA
chr20	35740872	35741007	chr20_136	chr20	35740889	35740913	C348145	0.1500	-	1	OTHER	.	NA	NA	NA	NA	NA	NA	NA	NA	NA	NA	NA	NA	NA	NA	NA	NA	NA	NA	NA	NA	NA	NA	NA	NA	NA	NA	NA	NA	NA	NA	NA	NA	NA	NA	NA	NA	NA
chr20	35906416	35906537	chr20_138	chr20	35906457	35906473	C122805	0.3373	+	3	OTHER	.	NA	NA	NA	NA	NA	NA	NA	NA	NA	NA	NA	NA	NA	NA	NA	NA	NA	0.5275	0.3689	NA	NA	NA	NA	NA	NA	NA	NA	NA	NA	NA	NA	NA	NA	NA	NA	NA	NA
chr20	3951604	3951732	chr20_14	chr20	3951637	3951651	C346108	0.2350	-	2	OTHER	.	NA	NA	NA	NA	NA	NA	NA	NA	NA	NA	NA	NA	NA	NA	NA	NA	NA	NA	NA	NA	NA	NA	NA	0.2416	NA	NA	NA	NA	NA	NA	0.2284	NA	NA	NA	NA	NA	NA
chr20	1061927	1062003	chr20_4	chr20	1061966	1061989	C120324	0.4446	+	2	OTHER	.	NA	NA	NA	NA	NA	NA	NA	0.7427	NA	NA	NA	NA	NA	NA	NA	NA	NA	NA	NA	NA	NA	NA	NA	0.1465	NA	NA	NA	NA	NA	NA	NA	NA	NA	NA	NA	NA	NA
chr20	14072399	14072500	chr20_52	chr20	14072430	14072445	C121326	0.2189	+	1	OTHER	.	NA	NA	NA	NA	NA	NA	NA	NA	NA	NA	NA	NA	NA	NA	NA	NA	NA	NA	NA	NA	NA	NA	NA	NA	0.2189	NA	NA	NA	NA	NA	NA	NA	NA	NA	NA	NA	NA
chr20	1845190	1845271	chr20_7	chr20	1845179	1845208	C120401	0.2579	+	1	OTHER	.	NA	NA	NA	NA	NA	NA	NA	NA	NA	NA	NA	NA	NA	NA	NA	NA	NA	NA	NA	NA	NA	NA	NA	NA	NA	NA	NA	NA	NA	NA	NA	NA	NA	NA	NA	NA	NA
chr21	8815383	8815536	chr21_11	chr21	8815385	8815405	C351094	0.3212	-	1	OTHER	.	NA	NA	NA	NA	NA	NA	NA	NA	NA	NA	NA	NA	NA	NA	NA	NA	NA	NA	NA	NA	NA	NA	NA	NA	NA	NA	NA	NA	NA	NA	NA	NA	NA	NA	NA	NA	NA
chr21	37565977	37566071	chr21_134	chr21	37566023	37566068	C127702	0.1585	+	1	OTHER	.	NA	NA	NA	NA	NA	NA	NA	NA	NA	NA	NA	NA	NA	NA	NA	NA	NA	NA	NA	NA	NA	NA	NA	NA	NA	NA	NA	NA	NA	NA	NA	NA	NA	NA	NA	NA	NA
chr21	37565977	37566071	chr21_134	chr21	37566023	37566061	C127703	0.3104	+	1	OTHER	.	NA	NA	NA	NA	NA	NA	NA	NA	NA	NA	NA	NA	NA	NA	NA	NA	NA	NA	NA	NA	NA	NA	NA	NA	NA	NA	NA	NA	NA	NA	NA	NA	NA	NA	NA	NA	0.3104
chr21	44294079	44294307	chr21_179	chr21	44294186	44294204	C353443	0.2047	-	1	OTHER	.	NA	NA	NA	NA	NA	NA	NA	NA	NA	NA	NA	NA	NA	NA	NA	NA	NA	0.2047	NA	NA	NA	NA	NA	NA	NA	NA	NA	NA	NA	NA	NA	NA	NA	NA	NA	NA	NA
chr21	46040055	46040160	chr21_205	chr21	46040055	46040073	C353682	0.6235	-	1	OTHER	.	NA	NA	NA	NA	NA	NA	NA	NA	NA	NA	NA	NA	NA	NA	NA	NA	NA	NA	NA	NA	NA	NA	NA	NA	NA	NA	NA	NA	NA	NA	NA	NA	NA	NA	NA	NA	NA
chr21	23956158	23956232	chr21_88	chr21	23956217	23956232	C126536	0.3124	+	2	OTHER	.	NA	NA	NA	NA	NA	NA	NA	NA	NA	NA	NA	NA	NA	NA	NA	NA	NA	NA	NA	NA	NA	NA	NA	NA	NA	NA	NA	NA	NA	NA	NA	NA	NA	NA	NA	NA	NA
chr22	17184887	17184970	chr22_19	chr22	17184935	17184962	C353905	0.0860	-	1	OTHER	.	NA	NA	NA	NA	NA	NA	NA	NA	NA	NA	NA	NA	NA	NA	NA	NA	NA	NA	NA	NA	NA	NA	NA	NA	NA	NA	NA	NA	NA	NA	NA	NA	NA	0.0860	NA	NA	NA
chr22	21712830	21712954	chr22_37	chr22	21712922	21712939	C354389	0.5552	-	1	OTHER	.	NA	NA	NA	NA	NA	NA	NA	NA	NA	NA	NA	NA	NA	NA	NA	NA	NA	0.5552	NA	NA	NA	NA	NA	NA	NA	NA	NA	NA	NA	NA	NA	NA	NA	NA	NA	NA	NA
chr22	35117692	35117777	chr22_82	chr22	35117690	35117704	C355534	11612	-	46	OTHER	.	33691	10337	10134	17523	0.6873	24760	NA	NA	NA	NA	NA	NA	NA	30360	126360	NA	NA	NA	NA	NA	NA	NA	NA	0.1636	0.2687	0.6510	12081	NA	NA	0.3870	0.3549	NA	0.4424	0.2064	0.5990	0.6819	NA
chr3	33293323	33293406	chr3_125	chr3	33293360	33293396	C135058	0.2044	+	1	OTHER	.	NA	NA	NA	NA	NA	NA	NA	NA	NA	NA	NA	NA	NA	NA	NA	NA	NA	NA	NA	NA	NA	NA	0.2044	NA	NA	NA	NA	NA	NA	NA	NA	NA	NA	NA	NA	NA	NA
chr3	40193437	40193515	chr3_153	chr3	40193481	40193495	C360250	0.2217	-	1	OTHER	.	NA	NA	NA	NA	NA	NA	NA	NA	NA	NA	NA	NA	NA	NA	NA	NA	NA	0.2217	NA	NA	NA	NA	NA	NA	NA	NA	NA	NA	NA	NA	NA	NA	NA	NA	NA	NA	NA
chr3	10548450	10548556	chr3_35	chr3	10548493	10548546	C133484	0.3138	+	1	OTHER	.	NA	NA	NA	NA	NA	NA	NA	NA	NA	NA	NA	NA	NA	NA	NA	NA	NA	NA	0.3138	NA	NA	NA	NA	NA	NA	NA	NA	NA	NA	NA	NA	NA	NA	NA	NA	NA	NA
chr3	11799155	11799265	chr3_43	chr3	11799210	11799235	C358477	0.1375	-	1	OTHER	.	NA	NA	NA	NA	NA	NA	NA	NA	NA	NA	NA	NA	NA	NA	NA	NA	NA	NA	NA	NA	NA	NA	NA	NA	NA	NA	NA	NA	NA	NA	NA	NA	NA	NA	NA	NA	NA
chr3	125757913	125758046	chr3_450	chr3	125758039	125758053	C366819	0.3164	-	23	OTHER	.	NA	NA	NA	NA	NA	NA	NA	NA	NA	NA	NA	NA	NA	NA	NA	NA	NA	NA	NA	0.2281	NA	NA	0.3423	0.6179	0.7048	NA	NA	NA	NA	0.5996	0.4235	NA	0.2670	0.2956	0.1229	0.2684	0.2502
chr3	172317932	172318081	chr3_650	chr3	172317949	172318000	C370076	0.1030	-	1	OTHER	.	NA	NA	NA	NA	NA	NA	NA	NA	NA	NA	NA	NA	NA	NA	NA	NA	NA	NA	NA	NA	NA	NA	NA	NA	NA	NA	NA	NA	NA	NA	NA	NA	0.1030	NA	NA	NA	NA
chr3	189001703	189001796	chr3_717	chr3	189001743	189001765	C146011	0.1636	+	1	OTHER	.	NA	NA	NA	NA	NA	NA	NA	NA	NA	NA	NA	NA	NA	NA	NA	NA	NA	NA	NA	NA	NA	NA	NA	NA	NA	NA	NA	NA	NA	NA	NA	NA	NA	NA	NA	NA	NA
chr3	190176637	190176872	chr3_724	chr3	190176818	190176833	C146069	0.7821	+	2	OTHER	.	NA	NA	12633	NA	NA	NA	NA	NA	NA	NA	NA	NA	NA	NA	NA	NA	NA	NA	NA	NA	NA	NA	NA	NA	NA	NA	NA	NA	NA	NA	NA	NA	NA	NA	NA	NA	NA
chr4	897046	897151	chr4_10	chr4	897040	897054	C146883	0.5031	+	1	OTHER	.	NA	NA	NA	NA	NA	NA	NA	NA	NA	NA	NA	NA	NA	NA	NA	NA	NA	NA	NA	NA	NA	NA	NA	NA	NA	NA	NA	NA	NA	NA	NA	NA	NA	NA	NA	NA	NA
chr4	54783509	54783593	chr4_257	chr4	54783550	54783572	C375381	23004	-	14	OTHER	.	18789	0.8513	NA	NA	10097	13384	NA	NA	NA	NA	NA	NA	NA	16244	11612	0.6520	NA	NA	NA	NA	NA	NA	NA	NA	NA	NA	19755	NA	NA	NA	NA	NA	NA	NA	NA	NA	NA
chr4	54783509	54783593	chr4_257	chr4	54783531	54783559	C375377	39233	-	1	OTHER	.	NA	NA	NA	NA	NA	NA	NA	NA	NA	NA	NA	NA	NA	NA	NA	NA	NA	NA	NA	NA	NA	NA	NA	NA	NA	NA	NA	NA	NA	NA	NA	NA	NA	NA	NA	NA	NA
chr4	54783509	54783593	chr4_257	chr4	54783531	54783565	C375380	30396	-	1	OTHER	.	NA	NA	NA	NA	NA	NA	NA	NA	NA	NA	NA	NA	NA	NA	NA	NA	NA	NA	30396	NA	NA	NA	NA	NA	NA	NA	NA	NA	NA	NA	NA	NA	NA	NA	NA	NA	NA
chr4	54783509	54783593	chr4_257	chr4	54783531	54783572	C375378	69998	-	43	OTHER	.	NA	NA	86116	99655	NA	NA	NA	NA	NA	NA	NA	NA	21573	NA	NA	NA	NA	27848	NA	81415	60576	209290	99266	28886	63975	NA	NA	NA	NA	82745	56740	32633	65793	55047	74288	66024	59989
chr4	54783509	54783593	chr4_257	chr4	54783545	54783572	C375379	204123	-	1	OTHER	.	NA	NA	NA	NA	NA	NA	NA	NA	NA	NA	NA	NA	NA	NA	NA	NA	NA	NA	NA	NA	NA	NA	NA	NA	NA	NA	NA	NA	NA	NA	NA	NA	NA	NA	NA	NA	NA
chr4	57967944	57968222	chr4_270	chr4	57967990	57968007	C375591	0.2332	-	1	OTHER	.	NA	NA	NA	NA	NA	NA	NA	NA	NA	NA	NA	NA	NA	NA	NA	NA	NA	NA	NA	NA	NA	NA	NA	NA	NA	NA	NA	NA	NA	NA	NA	NA	NA	NA	NA	NA	NA
chr4	73288126	73288198	chr4_331	chr4	73288123	73288191	C150938	0.1161	+	1	OTHER	.	NA	NA	NA	NA	NA	NA	NA	NA	NA	NA	NA	NA	NA	NA	NA	NA	NA	NA	0.1161	NA	NA	NA	NA	NA	NA	NA	NA	NA	NA	NA	NA	NA	NA	NA	NA	NA	NA
chr4	109690158	109690249	chr4_478	chr4	109690242	109690257	C153289	0.2383	+	1	OTHER	.	NA	NA	NA	NA	NA	NA	NA	NA	NA	NA	NA	NA	NA	NA	NA	NA	NA	NA	NA	NA	NA	NA	NA	NA	NA	NA	NA	NA	NA	NA	NA	NA	NA	NA	NA	NA	NA
chr4	6278167	6278286	chr4_54	chr4	6278185	6278228	C147489	0.1418	+	1	OTHER	.	NA	NA	NA	NA	NA	NA	NA	NA	NA	NA	NA	NA	NA	NA	NA	NA	NA	NA	NA	NA	NA	NA	NA	NA	NA	NA	NA	NA	NA	NA	NA	NA	NA	0.1418	NA	NA	NA
chr4	171824577	171824668	chr4_735	chr4	171824558	171824586	C156731	0.3737	+	1	OTHER	.	NA	NA	NA	NA	NA	NA	NA	NA	NA	NA	NA	NA	NA	NA	NA	NA	NA	0.3737	NA	NA	NA	NA	NA	NA	NA	NA	NA	NA	NA	NA	NA	NA	NA	NA	NA	NA	NA
chr5	33840983	33841069	chr5_201	chr5	33840971	33840988	C384786	0.6562	-	5	OTHER	.	NA	NA	NA	NA	NA	NA	NA	NA	NA	NA	NA	NA	NA	NA	NA	NA	NA	NA	NA	NA	NA	NA	NA	0.6324	NA	NA	NA	NA	NA	NA	NA	NA	NA	NA	NA	NA	NA
chr5	42467021	42467216	chr5_248	chr5	42467096	42467120	C385412	0.1649	-	1	OTHER	.	NA	NA	NA	NA	NA	NA	NA	NA	NA	NA	NA	NA	NA	NA	NA	NA	NA	NA	NA	NA	NA	NA	NA	0.1649	NA	NA	NA	NA	NA	NA	NA	NA	NA	NA	NA	NA	NA
chr5	54553373	54553447	chr5_284	chr5	54553397	54553418	C160706	0.1926	+	1	OTHER	.	NA	NA	NA	NA	NA	NA	NA	NA	NA	NA	NA	NA	NA	NA	NA	NA	NA	NA	0.1926	NA	NA	NA	NA	NA	NA	NA	NA	NA	NA	NA	NA	NA	NA	NA	NA	NA	NA
chr5	55403835	55403953	chr5_292	chr5	55403793	55403864	C160789	0.1276	+	1	OTHER	.	NA	NA	NA	NA	NA	NA	NA	NA	NA	NA	NA	NA	NA	NA	NA	NA	NA	NA	NA	NA	NA	NA	NA	NA	NA	NA	NA	NA	NA	NA	NA	NA	NA	0.1276	NA	NA	NA
chr5	180722860	180722996	chr5_756	chr5	180722860	180722874	C170530	0.2971	+	2	OTHER	.	NA	NA	NA	NA	NA	NA	NA	NA	NA	NA	NA	NA	NA	NA	NA	NA	NA	0.3362	0.2580	NA	NA	NA	NA	NA	NA	NA	NA	NA	NA	NA	NA	NA	NA	NA	NA	NA	NA
chr6	36629149	36629258	chr6_161	chr6	36629136	36629165	C173887	0.2077	+	1	OTHER	.	NA	NA	NA	NA	NA	NA	NA	NA	NA	NA	NA	NA	NA	NA	NA	NA	NA	NA	NA	NA	NA	NA	0.2077	NA	NA	NA	NA	NA	NA	NA	NA	NA	NA	NA	NA	NA	NA
chr6	126461391	126461482	chr6_549	chr6	126461477	126461492	C179183	0.1486	+	1	OTHER	.	NA	NA	NA	NA	NA	NA	NA	NA	NA	NA	NA	NA	NA	NA	NA	NA	NA	NA	NA	NA	NA	NA	NA	NA	NA	NA	NA	NA	NA	NA	NA	NA	NA	NA	NA	NA	NA
chr6	131872796	131872892	chr6_565	chr6	131872880	131872910	C179499	0.1521	+	1	OTHER	.	NA	NA	NA	NA	NA	NA	NA	NA	NA	NA	NA	NA	NA	NA	NA	NA	NA	NA	NA	NA	NA	NA	NA	NA	NA	NA	NA	NA	NA	NA	NA	NA	NA	NA	NA	NA	NA
chr6	146543531	146543604	chr6_615	chr6	146543552	146543568	C406406	0.4496	-	3	OTHER	.	NA	NA	NA	NA	NA	NA	NA	NA	NA	NA	NA	NA	NA	NA	0.9903	NA	NA	NA	0.1647	NA	NA	NA	NA	NA	NA	NA	NA	NA	NA	NA	NA	NA	NA	NA	NA	NA	NA
chr6	167971235	167971315	chr6_709	chr6	167971207	167971240	C182513	0.1137	+	1	OTHER	.	NA	NA	NA	NA	NA	NA	NA	NA	NA	NA	NA	NA	NA	NA	NA	NA	NA	NA	NA	NA	NA	NA	NA	NA	NA	NA	NA	NA	NA	NA	NA	NA	NA	NA	NA	NA	NA
chr6	167971235	167971315	chr6_709	chr6	167971221	167971278	C182514	0.1481	+	1	OTHER	.	NA	NA	NA	NA	NA	NA	NA	NA	NA	NA	NA	NA	NA	NA	NA	NA	NA	NA	NA	NA	NA	NA	NA	NA	NA	NA	NA	NA	NA	NA	NA	NA	NA	NA	0.1481	NA	NA
chr6	168271668	168271782	chr6_715	chr6	168271720	168271735	C182533	0.4796	+	1	OTHER	.	NA	NA	NA	NA	NA	NA	NA	NA	NA	NA	NA	NA	NA	NA	NA	NA	NA	NA	NA	NA	NA	NA	NA	NA	NA	NA	NA	NA	NA	NA	NA	NA	NA	NA	NA	NA	NA
chr7	32321430	32321535	chr7_157	chr7	32321451	32321466	C412724	19656	-	2	OTHER	.	NA	NA	NA	NA	NA	NA	NA	NA	NA	NA	NA	NA	NA	NA	NA	17403	21910	NA	NA	NA	NA	NA	NA	NA	NA	NA	NA	NA	NA	NA	NA	NA	NA	NA	NA	NA	NA
chr7	44964373	44964456	chr7_203	chr7	44964414	44964431	C413691	11965	-	1	OTHER	.	NA	NA	NA	NA	NA	NA	NA	NA	NA	NA	NA	NA	NA	11965	NA	NA	NA	NA	NA	NA	NA	NA	NA	NA	NA	NA	NA	NA	NA	NA	NA	NA	NA	NA	NA	NA	NA
chr7	1916845	1916935	chr7_29	chr7	1916833	1916852	C410375	0.2754	-	7	OTHER	.	NA	NA	NA	NA	NA	NA	NA	NA	NA	NA	NA	NA	NA	NA	NA	NA	NA	NA	NA	NA	NA	NA	0.4740	NA	0.6717	NA	NA	NA	NA	NA	NA	NA	0.1061	0.1418	NA	NA	NA
chr7	1965981	1966080	chr7_32	chr7	1966027	1966044	C410382	0.3543	-	4	OTHER	.	NA	NA	NA	NA	NA	NA	NA	NA	NA	NA	NA	NA	NA	NA	NA	NA	NA	NA	NA	NA	NA	0.3260	NA	NA	NA	NA	NA	NA	NA	0.2982	NA	NA	NA	NA	0.2080	0.5850	NA
chr7	92414161	92414244	chr7_419	chr7	92414185	92414203	C416335	44463	-	2	OTHER	.	NA	NA	NA	NA	NA	NA	NA	NA	NA	NA	NA	NA	NA	NA	NA	NA	NA	66487	22438	NA	NA	NA	NA	NA	NA	NA	NA	NA	NA	NA	NA	NA	NA	NA	NA	NA	NA
chr7	92786599	92786679	chr7_420	chr7	92786669	92786690	C190150	0.3203	+	1	OTHER	.	NA	NA	NA	NA	NA	NA	NA	NA	NA	NA	NA	NA	NA	NA	NA	NA	NA	NA	NA	NA	NA	NA	NA	NA	NA	NA	NA	NA	NA	NA	NA	NA	NA	NA	NA	NA	NA
chr7	133955313	133955410	chr7_582	chr7	133955368	133955384	C194151	0.1284	+	1	OTHER	.	NA	NA	NA	NA	NA	NA	NA	NA	NA	NA	NA	NA	NA	NA	NA	NA	NA	NA	0.1284	NA	NA	NA	NA	NA	NA	NA	NA	NA	NA	NA	NA	NA	NA	NA	NA	NA	NA
chr7	143380371	143380526	chr7_616	chr7	143380393	143380430	C195008	0.2119	+	3	OTHER	.	NA	NA	NA	NA	NA	NA	NA	NA	NA	NA	NA	NA	NA	NA	NA	NA	NA	NA	0.2430	NA	NA	NA	NA	NA	NA	NA	NA	NA	NA	NA	NA	NA	NA	0.1914	NA	0.2014	NA
chr7	6164713	6164841	chr7_63	chr7	6164795	6164809	C410959	34695	-	1	OTHER	.	NA	NA	NA	NA	NA	NA	NA	NA	NA	NA	NA	NA	NA	NA	NA	NA	NA	NA	NA	NA	NA	NA	NA	NA	NA	NA	NA	NA	NA	NA	NA	NA	NA	NA	NA	NA	NA
chr7	155484597	155484708	chr7_674	chr7	155484643	155484657	C421538	0.4041	-	1	OTHER	.	NA	NA	NA	NA	NA	NA	NA	NA	NA	NA	NA	NA	NA	NA	NA	NA	NA	NA	NA	NA	NA	NA	NA	NA	NA	NA	NA	NA	NA	NA	NA	NA	NA	NA	NA	NA	NA
chr7	158867221	158867344	chr7_718	chr7	158867293	158867307	C196301	0.1560	+	1	OTHER	.	NA	NA	NA	NA	NA	NA	NA	NA	NA	NA	NA	NA	NA	NA	NA	NA	NA	NA	NA	NA	NA	NA	NA	NA	NA	NA	NA	NA	NA	NA	NA	NA	0.1560	NA	NA	NA	NA
chr8	26674512	26674598	chr8_157	chr8	26674528	26674544	C423930	0.1910	-	2	OTHER	.	NA	NA	NA	NA	NA	NA	NA	NA	NA	NA	NA	NA	NA	NA	NA	NA	NA	NA	NA	NA	NA	NA	NA	NA	NA	NA	NA	NA	NA	NA	NA	NA	NA	NA	NA	NA	0.2056
chr8	2702366	2702520	chr8_40	chr8	2702494	2702509	C422064	0.2082	-	14	OTHER	.	NA	NA	NA	NA	NA	NA	NA	NA	NA	NA	NA	NA	NA	NA	NA	NA	NA	NA	NA	0.2264	NA	NA	NA	0.3213	0.1891	NA	NA	NA	NA	0.3291	0.2606	NA	0.2077	0.0951	NA	NA	0.1332
chr8	95801975	95802090	chr8_443	chr8	95802003	95802029	C428280	0.1324	-	1	OTHER	.	NA	NA	NA	NA	NA	NA	NA	NA	NA	NA	NA	NA	NA	NA	NA	NA	NA	NA	NA	NA	NA	NA	NA	NA	NA	NA	NA	NA	NA	NA	NA	NA	NA	NA	NA	NA	NA
chr8	116151233	116151406	chr8_525	chr8	116151281	116151298	C429619	0.1901	-	8	OTHER	.	NA	NA	NA	NA	NA	NA	NA	NA	NA	NA	NA	NA	NA	NA	NA	NA	NA	NA	0.1416	NA	NA	NA	NA	NA	NA	NA	NA	NA	NA	NA	0.4485	NA	0.1479	NA	NA	NA	0.1440
chr8	121666652	121666779	chr8_543	chr8	121666668	121666682	C430163	0.3051	-	25	OTHER	.	NA	NA	NA	NA	NA	NA	NA	NA	NA	NA	NA	NA	NA	NA	NA	NA	NA	NA	NA	0.2211	NA	NA	0.3423	0.6074	0.7048	NA	NA	NA	NA	0.5996	0.4694	NA	0.3393	0.2891	0.0992	0.2284	0.2646
chr8	142303789	142303874	chr8_646	chr8	142303822	142303836	C205532	0.1552	+	2	OTHER	.	NA	NA	NA	NA	NA	NA	NA	NA	NA	NA	NA	NA	NA	NA	NA	NA	NA	NA	NA	NA	NA	NA	NA	NA	0.1452	NA	NA	NA	NA	NA	NA	NA	0.1652	NA	NA	NA	NA
chr8	142331568	142331684	chr8_649	chr8	142331625	142331640	C431711	0.7433	-	8	OTHER	.	12633	NA	NA	NA	NA	NA	NA	NA	NA	NA	NA	NA	NA	20005	NA	NA	NA	NA	NA	NA	NA	NA	NA	NA	NA	NA	NA	NA	NA	NA	0.1520	NA	NA	NA	0.1430	0.2488	NA
chr9	33619764	33619843	chr9_120	chr9	33619838	33619864	C207919	0.2227	+	1	OTHER	.	NA	NA	NA	NA	NA	NA	NA	NA	NA	NA	NA	NA	NA	NA	NA	NA	NA	NA	NA	NA	NA	NA	NA	NA	NA	NA	NA	NA	NA	NA	NA	NA	NA	NA	NA	NA	NA
chr9	38620514	38620599	chr9_139	chr9	38620505	38620527	C435084	0.8687	-	1	OTHER	.	NA	NA	0.8687	NA	NA	NA	NA	NA	NA	NA	NA	NA	NA	NA	NA	NA	NA	NA	NA	NA	NA	NA	NA	NA	NA	NA	NA	NA	NA	NA	NA	NA	NA	NA	NA	NA	NA
chr9	4856362	4856490	chr9_14	chr9	4856422	4856454	C206410	0.2270	+	3	OTHER	.	NA	NA	NA	NA	NA	NA	NA	NA	NA	NA	NA	NA	NA	NA	NA	NA	NA	NA	NA	NA	NA	NA	NA	NA	NA	NA	NA	NA	NA	NA	NA	NA	NA	NA	NA	NA	NA
chr9	4856362	4856490	chr9_14	chr9	4856422	4856488	C206409	0.1658	+	1	OTHER	.	NA	NA	NA	NA	NA	NA	NA	NA	NA	NA	NA	NA	NA	NA	NA	NA	NA	NA	NA	NA	NA	NA	NA	NA	NA	NA	NA	NA	NA	NA	NA	NA	NA	NA	NA	NA	NA
chr9	4856362	4856490	chr9_14	chr9	4856383	4856416	C206407	0.1703	+	2	OTHER	.	NA	NA	NA	NA	NA	NA	NA	NA	NA	NA	NA	NA	NA	NA	NA	NA	NA	NA	NA	NA	NA	NA	NA	0.1660	NA	NA	NA	NA	NA	NA	NA	NA	NA	NA	NA	NA	NA
chr9	4856362	4856490	chr9_14	chr9	4856383	4856433	C206408	0.1796	+	3	OTHER	.	NA	NA	NA	NA	NA	NA	NA	NA	NA	NA	NA	NA	NA	NA	NA	NA	NA	NA	NA	NA	NA	NA	NA	NA	0.2178	NA	NA	NA	NA	0.2360	NA	NA	NA	0.0851	NA	NA	NA
chr9	4856362	4856490	chr9_14	chr9	4856422	4856484	C206411	0.2552	+	1	OTHER	.	NA	NA	NA	0.2552	NA	NA	NA	NA	NA	NA	NA	NA	NA	NA	NA	NA	NA	NA	NA	NA	NA	NA	NA	NA	NA	NA	NA	NA	NA	NA	NA	NA	NA	NA	NA	NA	NA
chr9	20939974	20940046	chr9_68	chr9	20940028	20940080	C207350	0.3173	+	1	OTHER	.	NA	NA	NA	NA	NA	NA	NA	NA	NA	NA	NA	NA	NA	NA	NA	NA	NA	NA	0.3173	NA	NA	NA	NA	NA	NA	NA	NA	NA	NA	NA	NA	NA	NA	NA	NA	NA	NA
chrX	50631779	50631858	chrX_180	chrX	50631815	50631831	C218751	24886	+	57	OTHER	.	18459	10471	10443	10962	23637	34004	20609	28835	NA	NA	NA	NA	NA	16751	13779	51972	52647	0.9192	0.6816	0.8396	22836	19244	18779	15917	26341	0.7363	13080	NA	NA	14426	22749	NA	14765	13179	21784	33049	25599
chrX	100629795	100629895	chrX_343	chrX	100629866	100629888	C447837	0.2034	-	1	OTHER	.	NA	NA	NA	NA	NA	NA	NA	NA	NA	NA	NA	NA	NA	NA	NA	NA	NA	NA	NA	NA	NA	NA	NA	NA	NA	NA	NA	NA	NA	NA	NA	NA	NA	NA	NA	NA	NA
chrX	8801200	8801313	chrX_47	chrX	8801256	8801270	C216297	0.1622	+	2	OTHER	.	NA	NA	NA	NA	NA	NA	NA	NA	NA	NA	NA	NA	NA	NA	NA	NA	NA	NA	NA	NA	NA	NA	NA	NA	NA	NA	NA	NA	NA	NA	NA	NA	NA	NA	NA	0.0706	NA
chrX	12217386	12217482	chrX_55	chrX	12217447	12217465	C216505	20660	+	7	OTHER	.	NA	NA	NA	NA	NA	NA	NA	NA	NA	NA	NA	NA	NA	NA	NA	NA	NA	NA	0.3173	NA	NA	NA	NA	NA	NA	NA	NA	NA	NA	NA	NA	17710	NA	NA	NA	20683	NA
chrY	12722576	12722664	chrY_72	chrY	12722619	12722633	C223687	0.6368	+	5	OTHER	.	NA	NA	NA	NA	NA	NA	NA	NA	NA	NA	NA	NA	NA	NA	NA	NA	NA	NA	NA	NA	NA	NA	NA	NA	0.1676	NA	NA	NA	NA	NA	NA	NA	NA	NA	NA	0.3043	NA
chrY	14340879	14340974	chrY_87	chrY	14340922	14340936	C223751	0.0887	+	1	OTHER	.	NA	NA	NA	NA	NA	NA	NA	NA	NA	NA	NA	NA	NA	NA	NA	NA	NA	NA	NA	NA	NA	NA	NA	NA	NA	NA	NA	NA	NA	NA	NA	NA	NA	NA	NA	0.0887	NA
[truncated: 35 more columns]

## Sheet: ENCODE DP
Supplementary Data 7 - Annotated and unannotated DASHR 2.0 scnRNA expression data as deposited in ENCODE DATAPORTAL for sncRNAs that originate from the hCRISPRs
hCRISPR positions and ID				Hg38 ENCODE Dataportal annotated RAW reads
#chr	chrStart	chrEnd	CRISPR_ID	#chr	chrStart	chrEnd	anchorID	score	strand	presentInCnt	rnaClass	rnaID	A375-rep1_ENCSR376XXO	A375-rep2_ENCSR376XXO	A549-rep1_ENCSR000CRW	A549-rep2_ENCSR000CRW	A549-rep3_ENCSR000CSL	A549-rep3_ENCSR000CSO	A549-rep4_ENCSR000CSL	A549-rep4_ENCSR000CSO	adrenal-gland-rep1_ENCSR264COY	adrenal-gland-rep1_ENCSR612WDT	articular-chondrocyte-of-knee-joint-rep1_ENCSR000CVB	articular-chondrocyte-of-knee-joint-rep2_ENCSR000CVB	bipolar-spindle-neuron-rep1_ENCSR603RPC	bipolar-spindle-neuron-rep2_ENCSR603RPC	body-of-pancreas-rep1_ENCSR033TKS	body-of-pancreas-rep1_ENCSR099ACU	cerebellum-rep1_ENCSR000AFQ	cerebellum-rep2_ENCSR000AFQ	diencephalon-rep1_ENCSR000AFR	diencephalon-rep2_ENCSR000AFR	esophagus-muscularis-mucosa-rep1_ENCSR233DGJ	esophagus-muscularis-mucosa-rep1_ENCSR295NAK	esophagus-muscularis-mucosa-rep1_ENCSR383PLJ	esophagus-squamous-epithelium-rep1_ENCSR262TBN	esophagus-squamous-epithelium-rep1_ENCSR289GGY	esophagus-squamous-epithelium-rep1_ENCSR379GPS	esophagus-squamous-epithelium-rep1_ENCSR779BVZ	fibroblast-of-dermis-rep1_ENCSR000CUY	fibroblast-of-dermis-rep2_ENCSR000CUY	fibroblast-of-the-aortic-adventitia-rep1_ENCSR000CUV	fibroblast-of-the-aortic-adventitia-rep2_ENCSR000CUV	fibroblast-of-villous-mesenchyme-rep1_ENCSR000CUX	fibroblast-of-villous-mesenchyme-rep2_ENCSR000CUX	frontal-cortex-rep1_ENCSR000AFS	frontal-cortex-rep2_ENCSR000AFS	gastroesophageal-sphincter-rep1_ENCSR269YSX	gastroesophageal-sphincter-rep1_ENCSR646HQQ
chr10	102984990	102985068	chr10_441	chr10	102985007	102985044	C16242	1230396	-	26	snRNA	chr10:102985011:102985047:-:U2	NA	NA	902708	1141490	444164	NA	474218	NA	NA	NA	NA	NA	NA	NA	NA	NA	NA	NA	NA	NA	NA	NA	NA	NA	NA	NA	NA	NA	NA	NA	NA	NA	NA	NA	NA	NA	NA
chr11	63577651	63577791	chr11_254	chr11	63577723	63577740	C1701	1838901	+	4	snRNA	chr11:63577723:63577758:+:U2	NA	NA	NA	NA	1208890	NA	NA	NA	NA	NA	NA	NA	NA	NA	NA	NA	NA	NA	NA	NA	NA	NA	NA	NA	NA	NA	NA	NA	NA	NA	NA	NA	NA	NA	NA	NA	NA
chr11	63577651	63577791	chr11_254	chr11	63577723	63577751	C1702	221000	+	4	snRNA	chr11:63577723:63577758:+:U2	NA	NA	NA	149000	NA	NA	NA	NA	NA	NA	NA	NA	NA	NA	NA	NA	NA	NA	NA	NA	NA	NA	NA	NA	NA	NA	NA	NA	NA	NA	NA	NA	NA	NA	NA	NA	NA
chr11	66348230	66348314	chr11_267	chr11	66348220	66348241	C1746	303363	+	16	tRF3	chr11:66348119:66348201:+:tRNA-Ser-GCT-3-1-tRF3	352222	292222	NA	NA	NA	NA	NA	NA	NA	NA	NA	NA	NA	NA	NA	NA	NA	NA	NA	NA	NA	NA	NA	NA	NA	NA	NA	NA	NA	NA	NA	NA	NA	NA	NA	NA	NA
chr12	112037634	112037724	chr12_458	chr12	112037664	112037684	C17345	216445	-	3	miRNAprimary	chr12:112037598:112037715:-:hsa-mir-3657	NA	NA	NA	163333	NA	289334	NA	196667	NA	NA	NA	NA	NA	NA	NA	NA	NA	NA	NA	NA	NA	NA	NA	NA	NA	NA	NA	NA	NA	NA	NA	NA	NA	NA	NA	NA	NA
chr15	79566535	79566624	chr15_228	chr15	79566588	79566607	C18526	827410	-	1	snRNA	chr15:79566555:79566607:-:U2	NA	NA	NA	NA	NA	NA	NA	NA	NA	NA	NA	NA	NA	NA	NA	NA	NA	NA	NA	NA	NA	NA	NA	NA	NA	NA	NA	NA	NA	NA	NA	NA	NA	NA	NA	NA	NA
chr15	79566535	79566624	chr15_228	chr15	79566562	79566594	C18524	494954	-	27	snRNA	chr15:79566555:79566607:-:U2	348101	353186	NA	NA	NA	1329480	NA	1557710	NA	NA	209389	NA	NA	NA	NA	NA	NA	NA	NA	NA	NA	NA	NA	NA	NA	NA	NA	213945	NA	144392	NA	225697	372458	NA	NA	NA	NA
chr15	79566535	79566624	chr15_228	chr15	79566562	79566607	C18522	684405	-	7	snRNA	chr15:79566555:79566607:-:U2	NA	NA	1202400	NA	518849	NA	314249	NA	NA	NA	NA	NA	NA	NA	NA	NA	NA	NA	NA	NA	NA	NA	NA	NA	NA	NA	NA	NA	NA	NA	NA	NA	NA	NA	NA	NA	NA
chr15	79566535	79566624	chr15_228	chr15	79566570	79566607	C18523	956943	-	4	snRNA	chr15:79566555:79566607:-:U2	NA	NA	NA	1110160	NA	NA	NA	NA	NA	NA	NA	NA	NA	NA	NA	NA	NA	NA	NA	NA	NA	NA	NA	NA	NA	NA	NA	NA	NA	NA	NA	NA	NA	NA	NA	NA	NA
chr15	79566535	79566624	chr15_228	chr15	79566579	79566607	C18525	2238890	-	1	snRNA	chr15:79566555:79566607:-:U2	NA	NA	NA	NA	NA	NA	NA	NA	NA	NA	NA	NA	NA	NA	NA	NA	NA	NA	NA	NA	NA	NA	NA	NA	NA	NA	NA	NA	NA	NA	NA	NA	NA	NA	NA	NA	NA
chr16	57300346	57300449	chr16_211	chr16	57300388	57300442	C18940	390000	-	1	tRF5	chr16:57300479:57300562:-:tRNA-Leu-CAG-2-2-tRF5	NA	NA	NA	NA	NA	NA	NA	NA	NA	NA	NA	NA	NA	NA	NA	NA	NA	NA	NA	NA	NA	NA	NA	NA	NA	NA	NA	NA	NA	NA	NA	NA	NA	NA	NA	NA	NA
chr16	57300346	57300449	chr16_211	chr16	57300388	57300449	C18941	998333	-	6	tRF5	chr16:57300479:57300562:-:tRNA-Leu-CAG-2-2-tRF5	NA	NA	NA	NA	NA	NA	NA	NA	NA	NA	NA	NA	NA	NA	NA	NA	NA	NA	NA	NA	NA	NA	NA	NA	NA	NA	NA	200000	NA	NA	NA	NA	NA	NA	NA	NA	NA
chr16	57300346	57300449	chr16_211	chr16	57300388	57300434	C18943	110000	-	1	tRF5	chr16:57300479:57300562:-:tRNA-Leu-CAG-2-2-tRF5	NA	NA	110000	NA	NA	NA	NA	NA	NA	NA	NA	NA	NA	NA	NA	NA	NA	NA	NA	NA	NA	NA	NA	NA	NA	NA	NA	NA	NA	NA	NA	NA	NA	NA	NA	NA	NA
chr16	57300346	57300449	chr16_211	chr16	57300420	57300449	C18945	185000	-	1	tRF5	chr16:57300479:57300562:-:tRNA-Leu-CAG-2-2-tRF5	NA	NA	NA	NA	NA	NA	NA	NA	NA	NA	NA	NA	NA	NA	NA	NA	NA	NA	NA	NA	NA	NA	NA	NA	NA	NA	NA	NA	NA	NA	NA	NA	NA	NA	NA	NA	NA
chr16	57300346	57300449	chr16_211	chr16	57300393	57300449	C18944	287500	-	4	tRF5	chr16:57300479:57300562:-:tRNA-Leu-CAG-2-2-tRF5	NA	110000	NA	NA	NA	NA	NA	NA	NA	NA	NA	NA	NA	NA	NA	NA	NA	NA	NA	NA	NA	NA	NA	NA	NA	NA	NA	NA	NA	230000	NA	NA	NA	NA	NA	NA	NA
chr16	57300346	57300449	chr16_211	chr16	57300425	57300449	C18942	371250	-	2	tRF5	chr16:57300479:57300562:-:tRNA-Leu-CAG-2-2-tRF5	NA	NA	NA	NA	NA	NA	NA	102500	NA	NA	NA	NA	NA	NA	NA	NA	NA	NA	NA	NA	NA	NA	NA	NA	NA	NA	NA	NA	NA	NA	NA	NA	NA	NA	NA	NA	NA
chr19	9162499	9162610	chr19_70	chr19	9162436	9162510	C5282	180000	+	1	piRNA	chr19:9162445:9162471:+:piR-53594:DQ586482	NA	NA	NA	NA	NA	NA	NA	NA	NA	NA	NA	NA	NA	NA	NA	NA	NA	NA	NA	NA	NA	NA	NA	NA	NA	NA	NA	NA	NA	NA	NA	NA	NA	NA	NA	NA	NA
chr3	132570253	132570352	chr3_469	chr3	132570280	132570303	C9503	140444	+	1	scRNA	chr3:132570280:132570316:+:HY5	NA	NA	NA	NA	NA	NA	NA	NA	NA	NA	NA	NA	NA	NA	NA	NA	NA	NA	NA	NA	NA	NA	NA	NA	NA	NA	NA	NA	NA	NA	NA	NA	NA	NA	NA	NA	NA
chr3	172796471	172796581	chr3_653	chr3	172796520	172796536	C22810	10904900	-	1	snRNA	chr3:172796490:172796558:-:U4	NA	NA	NA	NA	NA	NA	NA	NA	NA	NA	NA	NA	NA	NA	NA	NA	NA	NA	NA	NA	NA	NA	NA	NA	NA	NA	NA	NA	NA	NA	NA	NA	NA	NA	NA	NA	NA
chr3	172796471	172796581	chr3_653	chr3	172796520	172796558	C22811	14424226	-	88	snRNA	chr3:172796490:172796558:-:U4	19234500	17933400	1299820	2368940	17910800	951787	7073770	1464110	NA	NA	8114510	14938800	218503	NA	NA	NA	486857	937095	NA	NA	NA	NA	NA	NA	NA	NA	NA	10671100	19922500	7189850	11294900	10835300	13298400	NA	NA	NA	NA
chr3	172796471	172796581	chr3_653	chr3	172796530	172796558	C22812	199967	-	4	snRNA	chr3:172796490:172796558:-:U4	NA	NA	NA	NA	NA	NA	NA	NA	NA	NA	NA	NA	NA	NA	NA	NA	NA	NA	NA	115785	NA	NA	NA	NA	NA	NA	NA	NA	NA	NA	NA	NA	NA	NA	NA	NA	NA
hCRISPR positions and ID				Hg38 ENCODE Dataportal annotated RPM reads
#chr	chrStart	chrEnd	CRISPR_ID	#chr	chrStart	chrEnd	anchorID	score	strand	presentInCnt	rnaClass	rnaID	A375-rep1_ENCSR376XXO	A375-rep2_ENCSR376XXO	A549-rep1_ENCSR000CRW	A549-rep2_ENCSR000CRW	A549-rep3_ENCSR000CSL	A549-rep3_ENCSR000CSO	A549-rep4_ENCSR000CSL	A549-rep4_ENCSR000CSO	adrenal-gland-rep1_ENCSR264COY	adrenal-gland-rep1_ENCSR612WDT	articular-chondrocyte-of-knee-joint-rep1_ENCSR000CVB	articular-chondrocyte-of-knee-joint-rep2_ENCSR000CVB	bipolar-spindle-neuron-rep1_ENCSR603RPC	bipolar-spindle-neuron-rep2_ENCSR603RPC	body-of-pancreas-rep1_ENCSR033TKS	body-of-pancreas-rep1_ENCSR099ACU	cerebellum-rep1_ENCSR000AFQ	cerebellum-rep2_ENCSR000AFQ	diencephalon-rep1_ENCSR000AFR	diencephalon-rep2_ENCSR000AFR	esophagus-muscularis-mucosa-rep1_ENCSR233DGJ	esophagus-muscularis-mucosa-rep1_ENCSR295NAK	esophagus-muscularis-mucosa-rep1_ENCSR383PLJ	esophagus-squamous-epithelium-rep1_ENCSR262TBN	esophagus-squamous-epithelium-rep1_ENCSR289GGY	esophagus-squamous-epithelium-rep1_ENCSR379GPS	esophagus-squamous-epithelium-rep1_ENCSR779BVZ	fibroblast-of-dermis-rep1_ENCSR000CUY	fibroblast-of-dermis-rep2_ENCSR000CUY	fibroblast-of-the-aortic-adventitia-rep1_ENCSR000CUV	fibroblast-of-the-aortic-adventitia-rep2_ENCSR000CUV	fibroblast-of-villous-mesenchyme-rep1_ENCSR000CUX	fibroblast-of-villous-mesenchyme-rep2_ENCSR000CUX	frontal-cortex-rep1_ENCSR000AFS	frontal-cortex-rep2_ENCSR000AFS	gastroesophageal-sphincter-rep1_ENCSR269YSX	gastroesophageal-sphincter-rep1_ENCSR646HQQ
chr10	102984990	102985068	chr10_441	chr10	102985007	102985044	C16242	29735	-	26	snRNA	chr10:102985011:102985047:-:U2	NA	NA	24415	26481	12291	NA	13363	NA	NA	NA	NA	NA	NA	NA	NA	NA	NA	NA	NA	NA	NA	NA	NA	NA	NA	NA	NA	NA	NA	NA	NA	NA	NA	NA	NA	NA	NA
chr11	63577651	63577791	chr11_254	chr11	63577723	63577740	C1701	51745	+	4	snRNA	chr11:63577723:63577758:+:U2	NA	NA	NA	NA	33451	NA	NA	NA	NA	NA	NA	NA	NA	NA	NA	NA	NA	NA	NA	NA	NA	NA	NA	NA	NA	NA	NA	NA	NA	NA	NA	NA	NA	NA	NA	NA	NA
chr11	63577651	63577791	chr11_254	chr11	63577723	63577751	C1702	0.3287	+	4	snRNA	chr11:63577723:63577758:+:U2	NA	NA	NA	0.3457	NA	NA	NA	NA	NA	NA	NA	NA	NA	NA	NA	NA	NA	NA	NA	NA	NA	NA	NA	NA	NA	NA	NA	NA	NA	NA	NA	NA	NA	NA	NA	NA	NA
chr11	66348230	66348314	chr11_267	chr11	66348220	66348241	C1746	0.3179	+	16	tRF3	chr11:66348119:66348201:+:tRNA-Ser-GCT-3-1-tRF3	0.3740	0.3224	NA	NA	NA	NA	NA	NA	NA	NA	NA	NA	NA	NA	NA	NA	NA	NA	NA	NA	NA	NA	NA	NA	NA	NA	NA	NA	NA	NA	NA	NA	NA	NA	NA	NA	NA
chr12	112037634	112037724	chr12_458	chr12	112037664	112037684	C17345	0.3661	-	3	miRNAprimary	chr12:112037598:112037715:-:hsa-mir-3657	NA	NA	NA	0.3789	NA	0.4095	NA	0.3100	NA	NA	NA	NA	NA	NA	NA	NA	NA	NA	NA	NA	NA	NA	NA	NA	NA	NA	NA	NA	NA	NA	NA	NA	NA	NA	NA	NA	NA
chr15	79566535	79566624	chr15_228	chr15	79566579	79566607	C18525	19718	-	1	snRNA	chr15:79566555:79566607:-:U2	NA	NA	NA	NA	NA	NA	NA	NA	NA	NA	NA	NA	NA	NA	NA	NA	NA	NA	NA	NA	NA	NA	NA	NA	NA	NA	NA	NA	NA	NA	NA	NA	NA	NA	NA	NA	NA
chr15	79566535	79566624	chr15_228	chr15	79566562	79566594	C18524	0.7381	-	27	snRNA	chr15:79566555:79566607:-:U2	0.3697	0.3896	NA	NA	NA	18818	NA	24553	NA	NA	0.2318	NA	NA	NA	NA	NA	NA	NA	NA	NA	NA	NA	NA	NA	NA	NA	NA	0.4877	NA	0.3172	NA	0.6045	0.7815	NA	NA	NA	NA
chr15	79566535	79566624	chr15_228	chr15	79566562	79566607	C18522	15152	-	7	snRNA	chr15:79566555:79566607:-:U2	NA	NA	32521	NA	14357	NA	0.8855	NA	NA	NA	NA	NA	NA	NA	NA	NA	NA	NA	NA	NA	NA	NA	NA	NA	NA	NA	NA	NA	NA	NA	NA	NA	NA	NA	NA	NA	NA
chr15	79566535	79566624	chr15_228	chr15	79566570	79566607	C18523	11942	-	4	snRNA	chr15:79566555:79566607:-:U2	NA	NA	NA	25754	NA	NA	NA	NA	NA	NA	NA	NA	NA	NA	NA	NA	NA	NA	NA	NA	NA	NA	NA	NA	NA	NA	NA	NA	NA	NA	NA	NA	NA	NA	NA	NA	NA
chr15	79566535	79566624	chr15_228	chr15	79566588	79566607	C18526	11375	-	1	snRNA	chr15:79566555:79566607:-:U2	NA	NA	NA	NA	NA	NA	NA	NA	NA	NA	NA	NA	NA	NA	NA	NA	NA	NA	NA	NA	NA	NA	NA	NA	NA	NA	NA	NA	NA	NA	NA	NA	NA	NA	NA	NA	NA
chr16	57300346	57300449	chr16_211	chr16	57300388	57300449	C18941	10093	-	6	tRF5	chr16:57300479:57300562:-:tRNA-Leu-CAG-2-2-tRF5	NA	NA	NA	NA	NA	NA	NA	NA	NA	NA	NA	NA	NA	NA	NA	NA	NA	NA	NA	NA	NA	NA	NA	NA	NA	NA	NA	0.4560	NA	NA	NA	NA	NA	NA	NA	NA	NA
chr16	57300346	57300449	chr16_211	chr16	57300388	57300434	C18943	0.2975	-	1	tRF5	chr16:57300479:57300562:-:tRNA-Leu-CAG-2-2-tRF5	NA	NA	0.2975	NA	NA	NA	NA	NA	NA	NA	NA	NA	NA	NA	NA	NA	NA	NA	NA	NA	NA	NA	NA	NA	NA	NA	NA	NA	NA	NA	NA	NA	NA	NA	NA	NA	NA
chr16	57300346	57300449	chr16_211	chr16	57300388	57300442	C18940	0.4772	-	1	tRF5	chr16:57300479:57300562:-:tRNA-Leu-CAG-2-2-tRF5	NA	NA	NA	NA	NA	NA	NA	NA	NA	NA	NA	NA	NA	NA	NA	NA	NA	NA	NA	NA	NA	NA	NA	NA	NA	NA	NA	NA	NA	NA	NA	NA	NA	NA	NA	NA	NA
chr16	57300346	57300449	chr16_211	chr16	57300393	57300449	C18944	0.3853	-	4	tRF5	chr16:57300479:57300562:-:tRNA-Leu-CAG-2-2-tRF5	NA	0.1214	NA	NA	NA	NA	NA	NA	NA	NA	NA	NA	NA	NA	NA	NA	NA	NA	NA	NA	NA	NA	NA	NA	NA	NA	NA	NA	NA	0.5052	NA	NA	NA	NA	NA	NA	NA
chr16	57300346	57300449	chr16_211	chr16	57300420	57300449	C18945	0.2511	-	1	tRF5	chr16:57300479:57300562:-:tRNA-Leu-CAG-2-2-tRF5	NA	NA	NA	NA	NA	NA	NA	NA	NA	NA	NA	NA	NA	NA	NA	NA	NA	NA	NA	NA	NA	NA	NA	NA	NA	NA	NA	NA	NA	NA	NA	NA	NA	NA	NA	NA	NA
chr16	57300346	57300449	chr16_211	chr16	57300425	57300449	C18942	0.3595	-	2	tRF5	chr16:57300479:57300562:-:tRNA-Leu-CAG-2-2-tRF5	NA	NA	NA	NA	NA	NA	NA	0.1616	NA	NA	NA	NA	NA	NA	NA	NA	NA	NA	NA	NA	NA	NA	NA	NA	NA	NA	NA	NA	NA	NA	NA	NA	NA	NA	NA	NA	NA
chr19	9162499	9162610	chr19_70	chr19	9162436	9162510	C5282	0.2040	+	1	piRNA	chr19:9162445:9162471:+:piR-53594:DQ586482	NA	NA	NA	NA	NA	NA	NA	NA	NA	NA	NA	NA	NA	NA	NA	NA	NA	NA	NA	NA	NA	NA	NA	NA	NA	NA	NA	NA	NA	NA	NA	NA	NA	NA	NA	NA	NA
chr3	132570253	132570352	chr3_469	chr3	132570280	132570303	C9503	0.1779	+	1	scRNA	chr3:132570280:132570316:+:HY5	NA	NA	NA	NA	NA	NA	NA	NA	NA	NA	NA	NA	NA	NA	NA	NA	NA	NA	NA	NA	NA	NA	NA	NA	NA	NA	NA	NA	NA	NA	NA	NA	NA	NA	NA	NA	NA
chr3	172796471	172796581	chr3_653	chr3	172796520	172796536	C22810	160941	-	1	snRNA	chr3:172796490:172796558:-:U4	NA	NA	NA	NA	NA	NA	NA	NA	NA	NA	NA	NA	NA	NA	NA	NA	NA	NA	NA	NA	NA	NA	NA	NA	NA	NA	NA	NA	NA	NA	NA	NA	NA	NA	NA	NA	NA
chr3	172796471	172796581	chr3_653	chr3	172796520	172796558	C22811	250009	-	88	snRNA	chr3:172796490:172796558:-:U4	204262	197844	35156	54956	495611	13472	199325	23078	NA	NA	89811	216952	14214	NA	NA	NA	16064	27131	NA	NA	NA	NA	NA	NA	NA	NA	NA	243277	457272	157934	238527	290227	279036	NA	NA	NA	NA
chr3	172796471	172796581	chr3_653	chr3	172796530	172796558	C22812	0.5551	-	4	snRNA	chr3:172796490:172796558:-:U4	NA	NA	NA	NA	NA	NA	NA	NA	NA	NA	NA	NA	NA	NA	NA	NA	NA	NA	NA	0.4203	NA	NA	NA	NA	NA	NA	NA	NA	NA	NA	NA	NA	NA	NA	NA	NA	NA
hCRISPR positions and ID				Hg38 ENCODE Dataportal unannotated RAW reads
#chr	chrStart	chrEnd	CRISPR_ID	#chr	chrStart	chrEnd	anchorID	score	strand	presentInCnt	rnaClass	rnaID	A375-rep1_ENCSR376XXO	A375-rep2_ENCSR376XXO	A549-rep1_ENCSR000CRW	A549-rep2_ENCSR000CRW	A549-rep3_ENCSR000CSL	A549-rep3_ENCSR000CSO	A549-rep4_ENCSR000CSL	A549-rep4_ENCSR000CSO	adrenal-gland-rep1_ENCSR264COY	adrenal-gland-rep1_ENCSR612WDT	articular-chondrocyte-of-knee-joint-rep1_ENCSR000CVB	articular-chondrocyte-of-knee-joint-rep2_ENCSR000CVB	bipolar-spindle-neuron-rep1_ENCSR603RPC	bipolar-spindle-neuron-rep2_ENCSR603RPC	body-of-pancreas-rep1_ENCSR033TKS	body-of-pancreas-rep1_ENCSR099ACU	cerebellum-rep1_ENCSR000AFQ	cerebellum-rep2_ENCSR000AFQ	diencephalon-rep1_ENCSR000AFR	diencephalon-rep2_ENCSR000AFR	esophagus-muscularis-mucosa-rep1_ENCSR233DGJ	esophagus-muscularis-mucosa-rep1_ENCSR295NAK	esophagus-muscularis-mucosa-rep1_ENCSR383PLJ	esophagus-squamous-epithelium-rep1_ENCSR262TBN	esophagus-squamous-epithelium-rep1_ENCSR289GGY	esophagus-squamous-epithelium-rep1_ENCSR379GPS	esophagus-squamous-epithelium-rep1_ENCSR779BVZ	fibroblast-of-dermis-rep1_ENCSR000CUY	fibroblast-of-dermis-rep2_ENCSR000CUY	fibroblast-of-the-aortic-adventitia-rep1_ENCSR000CUV	fibroblast-of-the-aortic-adventitia-rep2_ENCSR000CUV	fibroblast-of-villous-mesenchyme-rep1_ENCSR000CUX	fibroblast-of-villous-mesenchyme-rep2_ENCSR000CUX	frontal-cortex-rep1_ENCSR000AFS	frontal-cortex-rep2_ENCSR000AFS	gastroesophageal-sphincter-rep1_ENCSR269YSX	gastroesophageal-sphincter-rep1_ENCSR646HQQ
chr1	1149602	1149720	chr1_12	chr1	1149714	1149728	C599	116667	+	1	OTHER	.	NA	NA	NA	NA	116667	NA	NA	NA	NA	NA	NA	NA	NA	NA	NA	NA	NA	NA	NA	NA	NA	NA	NA	NA	NA	NA	NA	NA	NA	NA	NA	NA	NA	NA	NA	NA	NA
chr1	21036143	21036236	chr1_130	chr1	21036225	21036239	C384520	135000	-	1	OTHER	.	NA	NA	NA	NA	NA	NA	NA	NA	NA	NA	NA	NA	NA	NA	NA	NA	NA	NA	NA	NA	NA	NA	NA	NA	NA	NA	NA	NA	NA	NA	NA	NA	NA	NA	NA	NA	NA
chr1	24417179	24417266	chr1_142	chr1	24417200	24417226	C5106	100000	+	1	OTHER	.	NA	NA	NA	NA	NA	NA	NA	NA	NA	NA	NA	NA	NA	NA	NA	NA	NA	NA	NA	NA	NA	NA	NA	NA	NA	NA	NA	NA	NA	NA	NA	NA	NA	NA	NA	NA	NA
chr1	24417179	24417266	chr1_142	chr1	24417200	24417233	C5107	258571	+	1	OTHER	.	NA	NA	NA	NA	NA	NA	NA	NA	NA	NA	NA	NA	NA	NA	NA	NA	NA	NA	NA	NA	NA	NA	NA	NA	NA	NA	NA	NA	NA	NA	NA	NA	NA	NA	NA	NA	NA
chr1	36447466	36447556	chr1_192	chr1	36447538	36447554	C387895	152175	-	1	OTHER	.	NA	NA	NA	NA	NA	NA	152175	NA	NA	NA	NA	NA	NA	NA	NA	NA	NA	NA	NA	NA	NA	NA	NA	NA	NA	NA	NA	NA	NA	NA	NA	NA	NA	NA	NA	NA	NA
chr1	42312796	42312920	chr1_213	chr1	42312832	42312847	C8758	389159	+	1	OTHER	.	NA	NA	NA	NA	389159	NA	NA	NA	NA	NA	NA	NA	NA	NA	NA	NA	NA	NA	NA	NA	NA	NA	NA	NA	NA	NA	NA	NA	NA	NA	NA	NA	NA	NA	NA	NA	NA
chr1	47464393	47464511	chr1_233	chr1	47464503	47464520	C9865	167500	+	2	OTHER	.	NA	NA	NA	NA	100000	NA	NA	NA	NA	NA	NA	NA	NA	NA	NA	NA	NA	NA	NA	NA	NA	NA	NA	NA	NA	NA	NA	NA	NA	NA	NA	NA	NA	NA	NA	NA	NA
chr1	89984363	89984519	chr1_412	chr1	89984351	89984392	C14454	100000	+	1	OTHER	.	NA	NA	NA	NA	NA	NA	NA	NA	NA	NA	NA	NA	NA	NA	NA	NA	NA	NA	NA	NA	NA	NA	NA	NA	NA	NA	NA	NA	NA	NA	NA	NA	NA	NA	NA	NA	NA
chr1	3956780	3956869	chr1_44	chr1	3956852	3956868	C1214	381538	+	1	OTHER	.	NA	NA	NA	NA	NA	NA	NA	NA	NA	NA	NA	NA	NA	NA	NA	NA	NA	NA	NA	NA	NA	NA	NA	NA	NA	NA	NA	NA	NA	NA	NA	NA	NA	NA	NA	NA	NA
chr1	154222264	154222413	chr1_561	chr1	154222255	154222286	C19882	100000	+	1	OTHER	.	NA	NA	NA	NA	NA	NA	NA	NA	NA	NA	NA	NA	NA	NA	NA	NA	NA	NA	NA	NA	NA	NA	NA	NA	NA	NA	NA	NA	NA	NA	NA	NA	NA	NA	NA	NA	NA
chr1	154607685	154607810	chr1_563	chr1	154607662	154607694	C20011	544667	+	1	OTHER	.	NA	NA	NA	NA	NA	NA	NA	NA	NA	NA	NA	NA	NA	NA	NA	NA	NA	NA	NA	NA	NA	NA	NA	NA	NA	NA	NA	NA	NA	NA	NA	NA	NA	NA	NA	NA	NA
chr1	200206491	200206567	chr1_739	chr1	200206542	200206565	C406942	105000	-	1	OTHER	.	NA	NA	NA	NA	NA	NA	NA	NA	NA	NA	NA	NA	NA	NA	NA	NA	NA	NA	NA	NA	NA	NA	NA	NA	NA	NA	NA	NA	NA	NA	NA	NA	NA	NA	NA	NA	NA
chr1	226834267	226834404	chr1_830	chr1	226834312	226834329	C30272	149238	+	1	OTHER	.	NA	NA	NA	NA	NA	NA	NA	NA	NA	NA	NA	NA	NA	NA	NA	NA	NA	NA	NA	NA	NA	NA	NA	NA	NA	NA	NA	NA	NA	NA	NA	NA	NA	NA	NA	NA	NA
chr1	237229489	237229609	chr1_881	chr1	237229583	237229600	C31847	232918	+	16	OTHER	.	NA	NA	NA	NA	NA	NA	NA	NA	NA	NA	NA	NA	NA	NA	NA	NA	NA	NA	NA	NA	NA	129238	126667	NA	NA	NA	NA	NA	NA	NA	NA	NA	NA	NA	NA	NA	NA
chr1	241831823	241831960	chr1_909	chr1	241831824	241831840	C32185	123333	+	1	OTHER	.	NA	NA	NA	NA	NA	NA	NA	NA	NA	NA	NA	NA	NA	NA	NA	NA	NA	NA	NA	NA	NA	NA	NA	NA	NA	NA	NA	NA	NA	NA	NA	NA	NA	NA	NA	NA	NA
chr1	245872371	245872506	chr1_941	chr1	245872406	245872426	C32693	133810	+	1	OTHER	.	NA	NA	NA	NA	NA	NA	NA	NA	NA	NA	NA	NA	NA	NA	NA	NA	NA	NA	NA	NA	NA	NA	NA	NA	NA	NA	NA	NA	NA	NA	NA	NA	NA	NA	NA	NA	NA
chr10	547407	547489	chr10_10	chr10	547432	547454	C33034	120000	+	1	OTHER	.	NA	NA	NA	NA	NA	NA	NA	NA	NA	NA	NA	NA	NA	NA	NA	NA	NA	NA	NA	NA	NA	NA	NA	NA	NA	NA	NA	NA	NA	NA	NA	NA	NA	NA	NA	NA	NA
chr10	34526535	34526605	chr10_178	chr10	34526596	34526620	C418807	230000	-	1	OTHER	.	NA	NA	NA	NA	NA	NA	NA	NA	NA	NA	NA	NA	NA	NA	NA	NA	NA	NA	NA	NA	NA	NA	NA	NA	NA	NA	NA	NA	NA	NA	NA	NA	NA	NA	NA	NA	NA
chr10	35295654	35295791	chr10_183	chr10	35295694	35295709	C418937	1574450	-	1	OTHER	.	NA	NA	NA	NA	NA	NA	NA	NA	NA	NA	NA	NA	NA	NA	NA	NA	NA	NA	NA	NA	NA	NA	NA	NA	NA	NA	NA	NA	NA	NA	NA	NA	NA	NA	NA	NA	NA
chr10	37665005	37665114	chr10_198	chr10	37665109	37665123	C37692	151140	+	6	OTHER	.	NA	NA	NA	102571	NA	NA	NA	NA	NA	NA	NA	NA	NA	NA	NA	NA	NA	NA	NA	NA	NA	NA	NA	NA	NA	NA	NA	NA	NA	NA	NA	NA	NA	NA	NA	NA	NA
chr10	42475576	42475674	chr10_212	chr10	42475634	42475670	C37875	113750	+	1	OTHER	.	NA	NA	NA	NA	NA	NA	NA	NA	NA	NA	NA	NA	NA	NA	NA	NA	NA	NA	NA	NA	NA	NA	NA	NA	NA	NA	NA	NA	NA	NA	NA	NA	NA	NA	NA	NA	NA
chr10	58799290	58799394	chr10_277	chr10	58799353	58799391	C39324	110000	+	2	OTHER	.	NA	NA	NA	NA	NA	NA	NA	NA	NA	NA	NA	NA	NA	NA	NA	NA	NA	NA	NA	NA	NA	NA	NA	NA	NA	NA	NA	NA	NA	NA	NA	NA	NA	NA	NA	NA	NA
chr10	58799290	58799394	chr10_277	chr10	58799353	58799409	C39323	266154	+	1	OTHER	.	NA	NA	NA	NA	NA	NA	NA	NA	NA	NA	NA	NA	NA	NA	NA	NA	NA	NA	NA	NA	NA	NA	NA	NA	NA	NA	NA	NA	NA	NA	NA	NA	NA	NA	NA	NA	NA
chr10	2680421	2680513	chr10_29	chr10	2680495	2680511	C414468	121768	-	1	OTHER	.	NA	NA	NA	NA	NA	NA	121768	NA	NA	NA	NA	NA	NA	NA	NA	NA	NA	NA	NA	NA	NA	NA	NA	NA	NA	NA	NA	NA	NA	NA	NA	NA	NA	NA	NA	NA	NA
chr10	78630510	78630611	chr10_352	chr10	78630517	78630533	C42271	112500	+	1	OTHER	.	NA	NA	NA	NA	NA	NA	NA	NA	NA	NA	NA	NA	NA	NA	NA	NA	NA	NA	NA	NA	NA	NA	NA	NA	NA	NA	NA	NA	NA	NA	NA	NA	NA	NA	NA	NA	NA
chr10	85543390	85543480	chr10_380	chr10	85543393	85543419	C424390	144667	-	1	OTHER	.	NA	NA	NA	NA	NA	NA	NA	NA	NA	NA	NA	NA	NA	NA	NA	NA	NA	NA	NA	NA	NA	NA	NA	NA	NA	NA	NA	NA	NA	NA	NA	NA	NA	NA	NA	NA	NA
chr10	104121477	104121560	chr10_444	chr10	104121492	104121520	C427470	230000	-	1	OTHER	.	NA	NA	NA	NA	NA	NA	NA	NA	NA	NA	NA	NA	NA	NA	NA	NA	NA	NA	NA	NA	NA	NA	NA	NA	NA	NA	NA	NA	NA	NA	NA	NA	NA	NA	NA	NA	NA
chr10	104121477	104121560	chr10_444	chr10	104121530	104121561	C427471	135556	-	1	OTHER	.	NA	NA	NA	NA	NA	NA	NA	NA	NA	NA	NA	NA	NA	NA	NA	NA	NA	NA	NA	NA	NA	NA	NA	NA	NA	NA	NA	NA	NA	NA	NA	NA	NA	NA	NA	NA	NA
chr10	119042038	119042633	chr10_499	chr10	119042021	119042074	C429038	274000	-	1	OTHER	.	NA	NA	NA	NA	NA	NA	NA	NA	NA	NA	NA	NA	NA	NA	NA	274000	NA	NA	NA	NA	NA	NA	NA	NA	NA	NA	NA	NA	NA	NA	NA	NA	NA	NA	NA	NA	NA
chr10	119042038	119042633	chr10_499	chr10	119042599	119042636	C429040	100000	-	1	OTHER	.	NA	NA	NA	NA	NA	NA	NA	NA	NA	NA	NA	NA	NA	NA	NA	NA	NA	NA	NA	NA	NA	NA	NA	NA	NA	NA	NA	NA	NA	NA	NA	NA	NA	NA	NA	NA	NA
chr10	119042038	119042633	chr10_499	chr10	119042395	119042442	C429039	510000	-	2	OTHER	.	NA	NA	NA	NA	NA	NA	NA	NA	NA	NA	NA	NA	NA	NA	NA	NA	NA	NA	NA	NA	NA	NA	NA	NA	NA	NA	NA	NA	NA	NA	NA	NA	NA	NA	NA	NA	NA
chr10	124625543	124625613	chr10_523	chr10	124625544	124625566	C48530	120000	+	1	OTHER	.	NA	NA	NA	NA	NA	NA	NA	NA	NA	NA	NA	NA	NA	NA	NA	NA	NA	NA	NA	NA	NA	NA	NA	NA	NA	NA	NA	NA	NA	NA	NA	NA	NA	NA	NA	NA	NA
chr10	124833919	124834016	chr10_526	chr10	124833909	124833941	C48561	145000	+	1	OTHER	.	NA	NA	NA	NA	NA	NA	NA	NA	NA	NA	NA	NA	NA	NA	NA	NA	NA	NA	NA	NA	NA	NA	NA	NA	NA	NA	NA	NA	NA	NA	NA	NA	NA	NA	NA	NA	NA
chr10	130066505	130066622	chr10_549	chr10	130066512	130066527	C430523	156363	-	1	OTHER	.	NA	NA	NA	NA	NA	NA	NA	NA	NA	NA	NA	NA	NA	NA	NA	NA	NA	NA	NA	NA	NA	NA	NA	NA	NA	NA	NA	NA	NA	NA	NA	NA	NA	NA	NA	NA	NA
chr10	133415457	133415572	chr10_594	chr10	133415498	133415513	C430961	511590	-	29	OTHER	.	193405	191294	NA	NA	1557050	NA	1683680	NA	NA	NA	147430	153688	NA	NA	NA	NA	NA	NA	NA	NA	NA	NA	NA	NA	NA	NA	NA	NA	NA	163990	NA	NA	NA	NA	NA	NA	NA
chr10	6523869	6523988	chr10_64	chr10	6523898	6523915	C415228	182500	-	1	OTHER	.	NA	NA	NA	NA	NA	NA	NA	NA	NA	NA	NA	NA	NA	NA	182500	NA	NA	NA	NA	NA	NA	NA	NA	NA	NA	NA	NA	NA	NA	NA	NA	NA	NA	NA	NA	NA	NA
chr11	32482243	32482357	chr11_132	chr11	32482325	32482342	C435564	124111	-	1	OTHER	.	NA	NA	NA	NA	124111	NA	NA	NA	NA	NA	NA	NA	NA	NA	NA	NA	NA	NA	NA	NA	NA	NA	NA	NA	NA	NA	NA	NA	NA	NA	NA	NA	NA	NA	NA	NA	NA
chr11	41644722	41644843	chr11_172	chr11	41644806	41644820	C55035	116025	+	1	OTHER	.	NA	NA	NA	NA	NA	NA	NA	NA	NA	NA	NA	NA	NA	NA	NA	NA	NA	NA	NA	NA	NA	NA	NA	NA	NA	NA	NA	NA	NA	NA	NA	NA	NA	NA	NA	NA	NA
chr11	1300584	1300686	chr11_20	chr11	1300638	1300652	C50281	486139	+	1	OTHER	.	NA	NA	NA	NA	NA	NA	NA	NA	NA	NA	NA	NA	NA	NA	NA	NA	NA	NA	NA	NA	NA	NA	NA	NA	NA	NA	NA	NA	NA	NA	NA	NA	NA	NA	NA	NA	NA
chr11	66348230	66348314	chr11_267	chr11	66348254	66348301	C59399	180000	+	1	OTHER	.	NA	NA	NA	NA	NA	NA	NA	NA	NA	NA	NA	NA	NA	NA	NA	NA	NA	NA	NA	NA	NA	NA	NA	NA	NA	NA	NA	NA	NA	NA	NA	NA	NA	NA	NA	NA	NA
chr11	66348230	66348314	chr11_267	chr11	66348278	66348301	C59400	745000	+	1	OTHER	.	NA	NA	NA	NA	NA	NA	NA	NA	NA	NA	NA	NA	NA	NA	NA	NA	NA	NA	NA	NA	NA	NA	NA	NA	NA	NA	NA	NA	NA	NA	NA	NA	NA	NA	NA	NA	NA
chr11	1956417	1956563	chr11_27	chr11	1956347	1956433	C50391	126693	+	1	OTHER	.	NA	NA	NA	NA	NA	NA	NA	NA	NA	NA	NA	NA	NA	NA	NA	NA	NA	NA	NA	NA	NA	NA	NA	NA	NA	NA	NA	NA	NA	NA	NA	NA	NA	NA	NA	NA	NA
chr11	1956417	1956563	chr11_27	chr11	1956539	1956595	C50392	175000	+	1	OTHER	.	NA	NA	NA	NA	NA	NA	NA	NA	NA	NA	NA	NA	NA	NA	NA	NA	NA	NA	NA	NA	NA	NA	NA	NA	NA	NA	NA	NA	NA	NA	NA	NA	NA	NA	NA	NA	NA
chr11	6431090	6431218	chr11_47	chr11	6431175	6431234	C432200	538690	-	1	OTHER	.	NA	NA	NA	NA	NA	NA	NA	NA	NA	NA	NA	NA	NA	NA	NA	NA	NA	NA	NA	NA	NA	NA	NA	NA	NA	NA	NA	NA	NA	NA	NA	NA	NA	NA	NA	NA	NA
chr11	115925226	115925377	chr11_479	chr11	115925286	115925308	C65438	110000	+	1	OTHER	.	NA	NA	NA	NA	NA	NA	NA	NA	NA	NA	NA	NA	NA	NA	NA	NA	NA	NA	NA	NA	NA	NA	NA	NA	NA	NA	NA	NA	NA	NA	NA	NA	NA	NA	NA	NA	NA
chr11	118688684	118688841	chr11_490	chr11	118688683	118688716	C66027	895000	+	4	OTHER	.	NA	NA	NA	NA	NA	NA	NA	NA	NA	NA	NA	NA	NA	NA	NA	NA	NA	NA	NA	NA	NA	NA	NA	NA	NA	NA	NA	NA	NA	NA	NA	NA	NA	NA	NA	NA	NA
chr11	309182	309279	chr11_5	chr11	309161	309207	C49932	260400	+	1	OTHER	.	NA	NA	NA	NA	NA	NA	NA	NA	NA	NA	NA	NA	NA	NA	NA	NA	NA	NA	NA	NA	NA	NA	NA	NA	NA	NA	NA	NA	NA	NA	NA	NA	NA	NA	NA	NA	NA
chr12	25164109	25164208	chr12_111	chr12	25164165	25164182	C453541	137500	-	1	OTHER	.	NA	NA	NA	NA	NA	NA	NA	NA	NA	NA	NA	NA	NA	NA	137500	NA	NA	NA	NA	NA	NA	NA	NA	NA	NA	NA	NA	NA	NA	NA	NA	NA	NA	NA	NA	NA	NA
chr12	42988436	42988581	chr12_177	chr12	42988449	42988464	C74001	757238	+	26	OTHER	.	NA	NA	NA	NA	NA	NA	NA	NA	NA	NA	NA	NA	NA	NA	NA	NA	1573930	1367380	113500	142544	NA	NA	NA	NA	NA	NA	NA	NA	NA	NA	NA	NA	NA	146333	259000	NA	NA
chr12	47759900	47760032	chr12_196	chr12	47759918	47759934	C74471	3322190	+	164	OTHER	.	3155320	6606090	4190540	4451380	1654340	895698	1107360	1418330	1761280	2477240	3015450	1802700	445909	NA	6836830	1396000	1000990	1003410	330833	602700	1093120	198485	1305830	1354700	527298	3447580	320315	3017610	2848790	2113270	1865850	1716450	2437310	1313060	1585720	2313940	3305790
chr12	70661686	70661774	chr12_292	chr12	70661671	70661701	C459968	100000	-	1	OTHER	.	NA	NA	NA	NA	NA	NA	NA	NA	NA	NA	NA	NA	NA	NA	NA	NA	NA	NA	NA	NA	NA	NA	NA	NA	NA	NA	NA	NA	NA	NA	NA	NA	NA	NA	NA	NA	NA
chr12	8405189	8405323	chr12_35	chr12	8405181	8405195	C70408	420939	+	33	OTHER	.	182485	143148	NA	NA	1727640	NA	1058140	NA	NA	NA	395760	485308	NA	NA	NA	NA	NA	NA	NA	NA	NA	NA	NA	NA	NA	NA	NA	102759	101293	NA	NA	NA	NA	NA	NA	NA	NA
chr12	89063172	89063265	chr12_365	chr12	89063185	89063199	C80825	1313678	+	36	OTHER	.	NA	340821	NA	361377	463521	1082020	NA	2037930	NA	NA	NA	NA	NA	NA	NA	NA	NA	NA	NA	NA	NA	NA	NA	NA	NA	NA	NA	NA	NA	325301	208037	NA	1197620	NA	NA	NA	NA
chr12	8628964	8629051	chr12_39	chr12	8629002	8629022	C451604	100000	-	1	OTHER	.	NA	NA	NA	NA	NA	NA	NA	NA	NA	NA	NA	NA	NA	NA	NA	NA	NA	NA	NA	NA	NA	NA	NA	NA	NA	NA	NA	NA	NA	NA	NA	NA	NA	NA	NA	NA	NA
chr12	116381601	116381695	chr12_481	chr12	116381570	116381606	C84527	340000	+	1	OTHER	.	NA	NA	NA	NA	NA	NA	NA	NA	NA	NA	NA	NA	NA	NA	NA	NA	NA	NA	NA	NA	NA	NA	NA	NA	NA	NA	NA	NA	NA	NA	NA	NA	NA	NA	NA	NA	NA
chr12	116381601	116381695	chr12_481	chr12	116381685	116381712	C465871	110000	-	1	OTHER	.	NA	NA	NA	NA	NA	NA	NA	NA	NA	NA	NA	NA	NA	NA	NA	NA	NA	NA	NA	NA	NA	NA	NA	NA	NA	NA	NA	NA	NA	NA	NA	NA	NA	NA	NA	NA	NA
chr12	11172934	11173068	chr12_55	chr12	11172902	11172947	C451945	151738	-	1	OTHER	.	NA	NA	NA	NA	NA	NA	NA	NA	NA	NA	NA	NA	NA	NA	NA	NA	NA	NA	NA	NA	NA	NA	NA	NA	NA	NA	NA	NA	NA	NA	NA	NA	NA	NA	NA	NA	NA
chr12	131611511	131611623	chr12_566	chr12	131611542	131611556	C86820	326195	+	2	OTHER	.	NA	NA	NA	NA	NA	NA	NA	NA	NA	NA	NA	NA	NA	NA	NA	NA	NA	NA	NA	NA	NA	NA	NA	NA	NA	NA	NA	NA	NA	NA	NA	NA	NA	NA	NA	NA	NA
chr12	1574350	1574457	chr12_7	chr12	1574366	1574382	C450410	598058	-	49	OTHER	.	NA	NA	NA	NA	NA	NA	NA	NA	NA	143958	NA	NA	NA	NA	628125	NA	360542	171292	NA	161458	655625	NA	172500	NA	NA	261458	NA	NA	NA	NA	NA	NA	NA	NA	NA	157500	278542
chr13	85140681	85140787	chr13_273	chr13	85140742	85140815	C93563	443333	+	1	OTHER	.	NA	NA	NA	NA	NA	NA	NA	NA	NA	NA	NA	NA	NA	NA	NA	NA	NA	NA	NA	NA	NA	NA	NA	NA	NA	NA	NA	NA	NA	NA	NA	NA	NA	NA	NA	NA	NA
chr13	95731736	95731824	chr13_324	chr13	95731735	95731749	C476873	104355	-	1	OTHER	.	NA	NA	NA	NA	NA	NA	NA	NA	NA	NA	NA	NA	NA	NA	NA	NA	NA	NA	NA	NA	NA	NA	NA	NA	NA	NA	NA	NA	NA	NA	NA	NA	NA	NA	NA	NA	NA
chr13	107866294	107866356	chr13_379	chr13	107866269	107866299	C95703	128333	+	1	OTHER	.	NA	NA	NA	NA	NA	NA	NA	NA	NA	NA	NA	NA	NA	NA	NA	NA	NA	NA	NA	NA	NA	NA	NA	NA	NA	NA	NA	NA	NA	NA	NA	NA	NA	NA	NA	NA	NA
chr13	111623984	111624099	chr13_411	chr13	111623990	111624013	C96420	148333	+	1	OTHER	.	NA	NA	NA	NA	NA	NA	NA	NA	NA	NA	NA	NA	NA	NA	NA	NA	NA	NA	NA	NA	NA	NA	NA	NA	NA	NA	NA	NA	NA	NA	NA	NA	NA	NA	NA	NA	NA
chr13	111623984	111624099	chr13_411	chr13	111624031	111624053	C96421	406250	+	2	OTHER	.	NA	NA	NA	NA	NA	NA	NA	NA	NA	NA	NA	NA	NA	NA	NA	NA	NA	NA	NA	NA	NA	NA	NA	NA	NA	NA	NA	NA	NA	NA	NA	NA	NA	NA	NA	NA	NA
chr13	33284438	33284611	chr13_54	chr13	33284603	33284639	C89289	130000	+	1	OTHER	.	NA	NA	NA	NA	NA	NA	NA	NA	NA	NA	NA	NA	NA	NA	NA	NA	NA	NA	NA	NA	NA	NA	NA	NA	NA	NA	NA	NA	NA	NA	NA	NA	NA	NA	NA	NA	NA
chr14	59266143	59266262	chr14_170	chr14	59266233	59266252	C101977	291667	+	1	OTHER	.	NA	NA	NA	NA	NA	NA	NA	NA	NA	NA	NA	NA	NA	NA	NA	NA	NA	NA	NA	NA	NA	NA	NA	NA	NA	NA	NA	NA	NA	NA	NA	NA	NA	NA	NA	NA	NA
chr14	75784283	75784377	chr14_235	chr14	75784285	75784302	C104834	128750	+	2	OTHER	.	NA	NA	NA	NA	NA	NA	NA	NA	NA	NA	NA	NA	NA	NA	NA	NA	NA	NA	NA	NA	NA	NA	NA	NA	NA	NA	NA	NA	NA	NA	NA	NA	NA	NA	NA	NA	NA
chr14	80061403	80061495	chr14_246	chr14	80061481	80061495	C105739	119541	+	2	OTHER	.	NA	NA	NA	NA	NA	NA	NA	NA	NA	NA	NA	NA	NA	NA	NA	NA	NA	NA	NA	NA	NA	NA	NA	NA	NA	NA	NA	NA	NA	NA	NA	NA	NA	NA	NA	NA	NA
chr14	81828633	81828766	chr14_256	chr14	81828705	81828720	C105868	339571	+	6	OTHER	.	NA	NA	NA	NA	372889	NA	241361	NA	NA	NA	NA	NA	NA	NA	NA	NA	NA	NA	NA	NA	NA	NA	NA	NA	NA	NA	NA	NA	NA	NA	NA	NA	NA	NA	NA	NA	NA
chr14	83061137	83061236	chr14_263	chr14	83061179	83061194	C105947	189107	+	2	OTHER	.	NA	NA	NA	NA	NA	125000	NA	NA	NA	NA	NA	NA	NA	NA	NA	NA	NA	NA	NA	NA	NA	NA	NA	NA	NA	NA	NA	NA	NA	NA	NA	NA	NA	NA	NA	NA	NA
chr14	102025120	102025213	chr14_338	chr14	102025167	102025189	C108364	310000	+	1	OTHER	.	NA	NA	NA	NA	NA	NA	NA	NA	NA	NA	NA	NA	NA	NA	NA	NA	NA	NA	NA	NA	NA	NA	NA	NA	NA	NA	NA	NA	NA	NA	NA	NA	NA	NA	NA	NA	NA
chr14	41340869	41340954	chr14_85	chr14	41340892	41340909	C99755	244392	+	18	OTHER	.	116333	NA	NA	NA	829167	NA	220675	NA	NA	NA	NA	NA	NA	NA	NA	NA	NA	NA	NA	NA	NA	NA	NA	NA	NA	NA	NA	NA	NA	NA	NA	NA	NA	NA	NA	NA	NA
chr15	44110015	44110100	chr15_103	chr15	44110078	44110124	C494682	490000	-	1	OTHER	.	NA	NA	NA	NA	NA	NA	NA	NA	NA	NA	NA	NA	NA	NA	NA	NA	NA	NA	NA	NA	NA	NA	NA	NA	NA	NA	NA	NA	NA	NA	NA	NA	NA	NA	NA	NA	NA
chr15	45361622	45361709	chr15_110	chr15	45361597	45361642	C494880	360000	-	1	OTHER	.	NA	NA	NA	NA	NA	NA	NA	NA	NA	NA	NA	NA	NA	NA	NA	NA	NA	NA	NA	NA	NA	NA	NA	NA	NA	NA	NA	NA	NA	NA	NA	NA	NA	NA	NA	NA	NA
chr15	45361622	45361709	chr15_110	chr15	45361661	45361696	C494881	200000	-	1	OTHER	.	NA	NA	NA	NA	NA	NA	NA	NA	NA	NA	NA	NA	NA	NA	NA	NA	NA	NA	NA	NA	NA	NA	NA	NA	NA	NA	NA	NA	NA	NA	NA	NA	NA	NA	NA	NA	NA
chr15	69452046	69452143	chr15_183	chr15	69452041	69452080	C498780	380000	-	1	OTHER	.	NA	NA	NA	NA	NA	NA	NA	NA	NA	NA	NA	NA	NA	NA	NA	NA	NA	NA	NA	NA	NA	NA	NA	NA	NA	NA	NA	NA	NA	NA	NA	NA	NA	NA	NA	NA	NA
chr15	69452046	69452143	chr15_183	chr15	69452063	69452085	C117013	145333	+	1	OTHER	.	NA	NA	NA	NA	NA	NA	NA	NA	NA	NA	NA	NA	NA	NA	NA	NA	NA	NA	NA	NA	NA	NA	NA	NA	NA	NA	NA	NA	NA	NA	NA	NA	NA	NA	NA	NA	NA
chr15	40530436	40530538	chr15_93	chr15	40530371	40530445	C493855	100000	-	1	OTHER	.	NA	NA	NA	NA	NA	NA	NA	NA	NA	NA	NA	NA	NA	NA	NA	NA	NA	NA	NA	NA	NA	NA	NA	NA	NA	NA	NA	NA	NA	NA	NA	NA	NA	NA	NA	NA	NA
chr16	19555339	19555649	chr16_106	chr16	19555443	19555465	C506900	285000	-	2	OTHER	.	NA	NA	NA	NA	NA	NA	NA	NA	NA	NA	NA	NA	NA	NA	NA	NA	NA	NA	NA	NA	NA	NA	NA	NA	NA	NA	NA	NA	NA	NA	NA	NA	NA	NA	NA	NA	NA
chr16	754924	755034	chr16_11	chr16	754935	754949	C122759	198333	+	1	OTHER	.	NA	NA	NA	NA	NA	NA	NA	NA	NA	NA	NA	NA	NA	NA	NA	NA	NA	NA	NA	NA	NA	NA	NA	NA	NA	NA	NA	NA	NA	NA	NA	NA	NA	NA	NA	NA	NA
chr16	21541200	21541368	chr16_118	chr16	21541296	21541311	C507199	169451	-	3	OTHER	.	NA	NA	NA	NA	NA	NA	NA	NA	NA	NA	NA	175151	NA	NA	NA	183000	NA	NA	NA	NA	NA	NA	NA	NA	NA	NA	NA	NA	NA	NA	NA	NA	NA	NA	NA	NA	NA
chr16	22403984	22404051	chr16_123	chr16	22404004	22404020	C126436	3147670	+	1	OTHER	.	NA	NA	NA	NA	NA	NA	3147670	NA	NA	NA	NA	NA	NA	NA	NA	NA	NA	NA	NA	NA	NA	NA	NA	NA	NA	NA	NA	NA	NA	NA	NA	NA	NA	NA	NA	NA	NA
chr16	27699604	27699685	chr16_141	chr16	27699665	27699710	C127159	161500	+	2	OTHER	.	NA	NA	NA	NA	NA	NA	NA	NA	NA	NA	NA	NA	NA	NA	NA	NA	NA	NA	NA	NA	NA	NA	NA	NA	NA	NA	NA	NA	NA	NA	NA	NA	NA	NA	NA	NA	NA
chr16	29257230	29257320	chr16_150	chr16	29257269	29257285	C508286	100000	-	1	OTHER	.	NA	NA	NA	NA	NA	NA	NA	NA	NA	NA	NA	NA	NA	NA	100000	NA	NA	NA	NA	NA	NA	NA	NA	NA	NA	NA	NA	NA	NA	NA	NA	NA	NA	NA	NA	NA	NA
chr16	33937164	33937277	chr16_171	chr16	33937241	33937257	C128386	219378	+	28	OTHER	.	305245	158137	NA	NA	NA	NA	NA	NA	NA	NA	NA	NA	NA	NA	NA	NA	NA	NA	NA	NA	NA	NA	NA	NA	NA	NA	NA	142153	NA	NA	NA	106355	NA	NA	NA	NA	NA
chr16	48527363	48527480	chr16_193	chr16	48527442	48527457	C128829	308333	+	1	OTHER	.	NA	NA	NA	NA	NA	NA	NA	NA	NA	NA	NA	NA	NA	NA	NA	NA	NA	NA	NA	NA	NA	NA	NA	NA	NA	NA	NA	NA	NA	NA	NA	NA	NA	NA	NA	NA	NA
chr16	53720091	53720169	chr16_202	chr16	53720114	53720136	C129391	340000	+	1	OTHER	.	NA	NA	NA	NA	NA	NA	NA	NA	NA	NA	NA	NA	NA	NA	NA	NA	NA	NA	NA	NA	NA	NA	NA	NA	NA	NA	NA	NA	NA	NA	NA	NA	NA	NA	NA	NA	NA
chr16	57300346	57300449	chr16_211	chr16	57300325	57300373	C510400	160000	-	1	OTHER	.	NA	NA	NA	NA	NA	NA	NA	NA	NA	NA	NA	NA	NA	NA	NA	NA	NA	NA	NA	NA	NA	NA	NA	NA	NA	NA	NA	NA	NA	NA	NA	NA	NA	NA	NA	NA	NA
chr16	57300346	57300449	chr16_211	chr16	57300387	57300412	C510401	291813	-	1	OTHER	.	NA	NA	NA	NA	NA	NA	NA	NA	NA	NA	NA	NA	NA	NA	NA	NA	NA	NA	NA	NA	NA	NA	NA	NA	NA	NA	NA	NA	NA	NA	NA	NA	NA	NA	NA	NA	NA
chr16	57300346	57300449	chr16_211	chr16	57300387	57300418	C510402	315769	-	1	OTHER	.	NA	NA	NA	NA	NA	NA	NA	NA	NA	NA	NA	NA	NA	NA	NA	NA	NA	NA	NA	NA	NA	NA	NA	NA	NA	NA	NA	NA	NA	NA	NA	NA	NA	NA	NA	NA	NA
chr16	57300346	57300449	chr16_211	chr16	57300396	57300418	C510404	190385	-	1	OTHER	.	NA	NA	NA	NA	NA	NA	NA	NA	NA	NA	NA	NA	NA	NA	NA	NA	NA	NA	NA	NA	NA	NA	NA	NA	NA	NA	NA	NA	NA	NA	NA	NA	NA	NA	NA	NA	NA
chr16	57300346	57300449	chr16_211	chr16	57300396	57300422	C510403	300385	-	1	OTHER	.	NA	NA	NA	NA	NA	NA	NA	NA	NA	NA	NA	NA	NA	NA	NA	NA	NA	NA	NA	NA	NA	NA	NA	NA	NA	NA	NA	NA	NA	NA	NA	NA	NA	NA	NA	NA	NA
chr16	67029075	67029218	chr16_251	chr16	67029173	67029196	C130939	139290	+	1	OTHER	.	NA	NA	NA	NA	NA	NA	NA	NA	NA	NA	NA	NA	NA	NA	NA	NA	NA	NA	NA	NA	NA	NA	NA	NA	NA	NA	NA	NA	NA	NA	NA	NA	NA	NA	NA	NA	NA
chr16	67029075	67029218	chr16_251	chr16	67029063	67029083	C511518	207938	-	5	OTHER	.	NA	NA	NA	NA	NA	NA	NA	NA	NA	NA	NA	NA	NA	NA	NA	NA	NA	NA	NA	NA	NA	NA	NA	NA	NA	200000	NA	NA	NA	NA	NA	NA	NA	NA	NA	NA	100000
chr16	2270790	2270901	chr16_27	chr16	2270833	2270855	C123274	2931193	+	3	OTHER	.	NA	NA	NA	NA	NA	NA	NA	NA	NA	NA	NA	NA	NA	NA	NA	NA	NA	NA	NA	NA	NA	NA	NA	NA	NA	NA	NA	NA	NA	NA	NA	NA	NA	NA	NA	NA	NA
chr16	74930930	74931016	chr16_280	chr16	74930977	74931002	C132501	102667	+	1	OTHER	.	NA	NA	NA	NA	NA	NA	NA	NA	NA	NA	NA	NA	NA	NA	NA	NA	NA	NA	NA	NA	NA	NA	NA	NA	NA	NA	NA	NA	NA	NA	NA	NA	NA	NA	NA	NA	NA
chr16	87414609	87414684	chr16_343	chr16	87414543	87414616	C515007	120000	-	1	OTHER	.	NA	NA	NA	NA	NA	NA	NA	NA	NA	NA	NA	NA	NA	NA	NA	NA	NA	NA	NA	NA	NA	NA	NA	NA	NA	NA	NA	NA	NA	NA	NA	NA	NA	NA	NA	NA	NA
chr16	87605388	87605459	chr16_346	chr16	87605379	87605395	C515053	803319	-	1	OTHER	.	NA	NA	NA	NA	NA	NA	NA	NA	NA	NA	NA	NA	NA	NA	NA	NA	NA	NA	NA	NA	NA	NA	NA	NA	NA	NA	NA	NA	NA	NA	NA	NA	NA	NA	NA	NA	NA
chr16	88909442	88909560	chr16_361	chr16	88909476	88909490	C515429	489373	-	37	OTHER	.	340250	160333	152917	137833	120343	418833	NA	153773	NA	NA	NA	NA	NA	NA	NA	NA	NA	NA	NA	NA	NA	NA	NA	NA	NA	NA	NA	133333	NA	NA	NA	NA	128167	NA	NA	NA	NA
chr16	89447445	89447531	chr16_375	chr16	89447508	89447524	C134948	249000	+	2	OTHER	.	NA	NA	NA	NA	NA	NA	NA	NA	NA	NA	NA	NA	NA	NA	NA	NA	NA	NA	NA	NA	NA	NA	NA	NA	NA	NA	NA	NA	NA	NA	NA	NA	NA	NA	NA	NA	NA
chr16	89505545	89505664	chr16_376	chr16	89505652	89505674	C134967	340000	+	1	OTHER	.	NA	NA	NA	NA	NA	NA	NA	NA	NA	NA	NA	NA	NA	NA	NA	NA	NA	NA	NA	NA	NA	NA	NA	NA	NA	NA	NA	NA	NA	NA	NA	NA	NA	NA	NA	NA	NA
chr16	89764769	89764892	chr16_383	chr16	89764842	89764867	C135092	180000	+	2	OTHER	.	NA	NA	NA	NA	NA	NA	NA	NA	NA	NA	NA	NA	NA	NA	NA	NA	NA	NA	NA	NA	NA	NA	NA	NA	NA	NA	NA	NA	NA	NA	NA	NA	NA	NA	NA	NA	NA
chr16	11927595	11927700	chr16_69	chr16	11927586	11927631	C125294	334746	+	1	OTHER	.	NA	NA	NA	NA	NA	NA	NA	NA	NA	NA	NA	334746	NA	NA	NA	NA	NA	NA	NA	NA	NA	NA	NA	NA	NA	NA	NA	NA	NA	NA	NA	NA	NA	NA	NA	NA	NA
chr17	40012450	40012586	chr17_161	chr17	40012483	40012512	C142128	100000	+	1	OTHER	.	NA	NA	NA	NA	NA	NA	NA	NA	NA	NA	NA	NA	NA	NA	NA	NA	NA	NA	NA	NA	NA	NA	NA	NA	NA	NA	NA	NA	NA	NA	NA	NA	NA	NA	NA	NA	NA
chr17	42617764	42617833	chr17_173	chr17	42617797	42617814	C523553	1227524	-	3	OTHER	.	NA	NA	NA	NA	NA	NA	NA	NA	NA	NA	NA	NA	NA	NA	NA	NA	NA	NA	NA	NA	NA	NA	NA	NA	NA	NA	NA	NA	NA	NA	NA	NA	NA	NA	NA	NA	NA
chr17	49193524	49193614	chr17_204	chr17	49193561	49193589	C144288	230000	+	1	OTHER	.	NA	NA	NA	NA	NA	NA	NA	NA	NA	NA	NA	NA	NA	NA	NA	NA	NA	NA	NA	NA	NA	NA	NA	NA	NA	NA	NA	NA	NA	NA	NA	NA	NA	NA	NA	NA	NA
chr17	57885164	57885250	chr17_244	chr17	57885243	57885258	C526326	159500	-	2	OTHER	.	NA	NA	NA	NA	NA	NA	NA	NA	NA	NA	NA	NA	NA	NA	NA	NA	NA	NA	NA	NA	NA	NA	NA	NA	NA	NA	NA	NA	NA	NA	NA	NA	NA	NA	NA	NA	NA
chr17	1551846	1551997	chr17_27	chr17	1551947	1551961	C135736	115000	+	1	OTHER	.	NA	NA	NA	NA	NA	NA	NA	NA	NA	NA	NA	NA	NA	NA	NA	NA	NA	NA	NA	NA	NA	NA	NA	NA	NA	NA	NA	NA	NA	NA	NA	NA	NA	NA	NA	NA	NA
chr17	1551846	1551997	chr17_27	chr17	1551896	1551950	C516440	140000	-	1	OTHER	.	NA	NA	NA	NA	NA	NA	NA	NA	NA	NA	NA	NA	NA	NA	NA	NA	NA	NA	NA	NA	NA	NA	NA	NA	NA	NA	NA	NA	NA	NA	NA	NA	NA	NA	NA	NA	NA
chr17	74467115	74467199	chr17_313	chr17	74467119	74467135	C529276	177094	-	3	OTHER	.	NA	NA	NA	NA	NA	NA	NA	NA	NA	NA	NA	NA	NA	NA	NA	NA	NA	NA	NA	NA	170119	NA	NA	NA	NA	NA	NA	NA	NA	NA	NA	NA	NA	NA	NA	NA	NA
chr17	2435634	2435784	chr17_34	chr17	2435642	2435665	C135959	306250	+	2	OTHER	.	NA	NA	NA	NA	NA	NA	NA	NA	NA	NA	NA	NA	NA	NA	NA	NA	NA	NA	NA	NA	NA	NA	NA	NA	NA	NA	NA	NA	NA	NA	NA	NA	NA	NA	NA	NA	NA
chr17	79745916	79745992	chr17_341	chr17	79745963	79745986	C530772	173333	-	1	OTHER	.	NA	NA	NA	NA	NA	NA	NA	NA	NA	NA	NA	NA	NA	NA	NA	NA	NA	NA	NA	NA	NA	NA	NA	NA	NA	NA	NA	NA	NA	NA	NA	NA	NA	NA	NA	NA	NA
chr17	2566709	2566819	chr17_35	chr17	2566761	2566776	C135967	168248	+	3	OTHER	.	NA	NA	NA	NA	139567	NA	NA	NA	NA	NA	NA	NA	NA	NA	NA	NA	NA	NA	NA	NA	NA	NA	NA	NA	NA	NA	NA	NA	NA	NA	NA	NA	NA	NA	NA	NA	NA
chr17	81251201	81251287	chr17_355	chr17	81251196	81251213	C531207	240000	-	1	OTHER	.	NA	NA	NA	NA	NA	NA	NA	NA	NA	NA	NA	NA	NA	NA	NA	NA	NA	NA	NA	NA	NA	NA	NA	NA	NA	NA	NA	NA	NA	NA	NA	NA	NA	NA	NA	NA	NA
chr17	82133347	82133434	chr17_365	chr17	82133391	82133408	C150438	438808	+	3	OTHER	.	NA	NA	NA	NA	NA	NA	852689	NA	NA	NA	NA	NA	NA	NA	NA	NA	NA	NA	NA	NA	NA	NA	NA	NA	NA	NA	NA	NA	NA	NA	NA	NA	NA	NA	NA	NA	NA
chr17	82215638	82215737	chr17_366	chr17	82215671	82215702	C531878	110000	-	1	OTHER	.	NA	NA	NA	NA	NA	NA	NA	NA	NA	NA	NA	NA	NA	NA	NA	NA	NA	NA	NA	NA	NA	NA	NA	NA	NA	NA	NA	NA	NA	NA	NA	NA	NA	NA	NA	NA	NA
chr17	7884820	7884921	chr17_57	chr17	7884801	7884834	C137345	386667	+	1	OTHER	.	NA	NA	NA	NA	NA	NA	NA	NA	NA	NA	NA	NA	NA	NA	NA	NA	NA	NA	NA	NA	NA	NA	NA	NA	NA	NA	NA	NA	NA	NA	NA	NA	NA	NA	NA	NA	NA
chr17	7884820	7884921	chr17_57	chr17	7884817	7884856	C137346	360000	+	1	OTHER	.	NA	NA	NA	NA	NA	NA	NA	NA	NA	NA	NA	NA	NA	NA	NA	NA	NA	NA	NA	NA	NA	NA	NA	NA	NA	NA	NA	NA	NA	NA	NA	NA	NA	NA	NA	NA	NA
chr17	8508125	8508209	chr17_58	chr17	8508157	8508224	C518375	100000	-	1	OTHER	.	NA	NA	NA	NA	NA	NA	NA	NA	NA	NA	NA	NA	NA	NA	NA	NA	NA	NA	NA	NA	NA	NA	NA	NA	NA	NA	NA	NA	NA	NA	NA	NA	NA	NA	NA	NA	NA
chr17	10465195	10465265	chr17_63	chr17	10465229	10465246	C137803	111250	+	1	OTHER	.	NA	NA	NA	NA	NA	NA	NA	NA	NA	NA	NA	NA	NA	NA	NA	NA	NA	NA	NA	NA	NA	NA	NA	NA	NA	NA	NA	NA	NA	NA	NA	NA	NA	NA	NA	NA	NA
chr17	16622854	16623817	chr17_83	chr17	16623384	16623418	C519488	137413	-	1	OTHER	.	NA	NA	NA	NA	NA	NA	NA	NA	NA	NA	NA	NA	NA	NA	NA	NA	NA	NA	NA	NA	NA	NA	NA	NA	NA	NA	NA	NA	NA	NA	NA	NA	NA	NA	NA	NA	NA
chr17	16622854	16623817	chr17_83	chr17	16623582	16623607	C519489	140000	-	1	OTHER	.	NA	NA	NA	NA	NA	NA	NA	NA	NA	NA	NA	NA	NA	NA	NA	NA	NA	NA	NA	NA	NA	NA	NA	NA	NA	NA	NA	NA	NA	NA	NA	NA	NA	NA	NA	NA	NA
chr17	512715	512840	chr17_9	chr17	512732	512761	C516128	332727	-	1	OTHER	.	NA	NA	NA	NA	NA	NA	NA	NA	NA	NA	NA	NA	NA	NA	NA	NA	NA	NA	NA	NA	NA	NA	NA	NA	NA	NA	NA	NA	NA	NA	NA	NA	NA	NA	NA	NA	NA
chr17	18504057	18504162	chr17_93	chr17	18504068	18504082	C138993	100000	+	1	OTHER	.	NA	NA	NA	NA	NA	NA	NA	NA	NA	NA	NA	NA	NA	NA	NA	NA	NA	NA	NA	NA	NA	NA	NA	NA	NA	NA	NA	NA	NA	NA	NA	NA	NA	NA	NA	NA	NA
chr18	51686145	51686260	chr18_175	chr18	51686236	51686251	C156527	171434	+	7	OTHER	.	NA	NA	NA	NA	112262	NA	100167	NA	NA	NA	118000	NA	NA	NA	NA	NA	NA	NA	NA	NA	NA	NA	NA	NA	NA	NA	NA	NA	NA	NA	NA	NA	NA	NA	NA	NA	NA
chr18	79227723	79227820	chr18_295	chr18	79227794	79227810	C540579	262485	-	3	OTHER	.	NA	NA	NA	NA	NA	NA	NA	NA	NA	NA	NA	NA	NA	NA	NA	NA	NA	NA	NA	NA	NA	NA	NA	NA	NA	NA	NA	NA	NA	NA	258135	NA	NA	NA	NA	NA	NA
chr18	8747261	8747396	chr18_33	chr18	8747269	8747296	C152485	360833	+	1	OTHER	.	NA	NA	NA	NA	NA	NA	NA	NA	NA	NA	NA	NA	NA	NA	NA	NA	NA	NA	NA	NA	NA	NA	NA	NA	NA	NA	NA	NA	NA	NA	NA	NA	NA	NA	NA	NA	NA
chr18	24548127	24548227	chr18_82	chr18	24548187	24548208	C535144	317500	-	1	OTHER	.	NA	NA	NA	NA	NA	NA	NA	NA	NA	NA	317500	NA	NA	NA	NA	NA	NA	NA	NA	NA	NA	NA	NA	NA	NA	NA	NA	NA	NA	NA	NA	NA	NA	NA	NA	NA	NA
chr18	26548190	26548354	chr18_90	chr18	26548328	26548370	C535475	297500	-	1	OTHER	.	NA	NA	NA	NA	NA	NA	NA	NA	NA	NA	NA	NA	NA	NA	NA	NA	NA	NA	NA	NA	NA	NA	NA	NA	NA	NA	NA	NA	NA	NA	NA	NA	NA	NA	NA	NA	NA
chr18	26548190	26548354	chr18_90	chr18	26548337	26548358	C535476	117442	-	1	OTHER	.	NA	NA	NA	NA	NA	NA	NA	NA	NA	NA	NA	NA	NA	NA	NA	NA	NA	NA	NA	NA	NA	NA	NA	NA	NA	NA	NA	NA	NA	NA	NA	NA	NA	NA	NA	NA	NA
chr18	26548190	26548354	chr18_90	chr18	26548344	26548375	C535477	116667	-	1	OTHER	.	NA	NA	NA	NA	NA	NA	NA	116667	NA	NA	NA	NA	NA	NA	NA	NA	NA	NA	NA	NA	NA	NA	NA	NA	NA	NA	NA	NA	NA	NA	NA	NA	NA	NA	NA	NA	NA
chr19	1357662	1357778	chr19_16	chr19	1357726	1357754	C160129	102500	+	1	OTHER	.	NA	NA	NA	NA	NA	NA	NA	NA	NA	NA	102500	NA	NA	NA	NA	NA	NA	NA	NA	NA	NA	NA	NA	NA	NA	NA	NA	NA	NA	NA	NA	NA	NA	NA	NA	NA	NA
chr19	44107595	44107871	chr19_233	chr19	44107586	44107615	C549763	110000	-	1	OTHER	.	NA	NA	NA	NA	NA	NA	NA	NA	NA	NA	NA	NA	NA	NA	NA	NA	NA	NA	NA	NA	NA	NA	NA	NA	NA	NA	NA	NA	NA	NA	NA	NA	NA	NA	NA	NA	NA
chr19	51995120	51995228	chr19_271	chr19	51995197	51995215	C170846	247000	+	1	OTHER	.	NA	NA	NA	NA	NA	NA	NA	NA	NA	NA	NA	NA	NA	NA	NA	NA	NA	NA	NA	NA	NA	NA	NA	NA	NA	NA	NA	NA	NA	NA	NA	NA	NA	NA	NA	NA	NA
chr19	52065231	52066869	chr19_272	chr19	52066187	52066208	C551832	125000	-	1	OTHER	.	NA	NA	NA	NA	NA	NA	NA	NA	NA	NA	NA	NA	NA	NA	NA	NA	NA	NA	NA	NA	NA	NA	NA	NA	NA	NA	NA	NA	NA	NA	NA	NA	NA	NA	NA	NA	NA
chr19	52065231	52066869	chr19_272	chr19	52065590	52065646	C551829	200000	-	1	OTHER	.	NA	NA	NA	NA	NA	NA	NA	NA	NA	NA	NA	NA	NA	NA	NA	NA	NA	NA	NA	NA	NA	NA	NA	NA	NA	NA	NA	NA	NA	NA	NA	NA	NA	NA	NA	NA	NA
chr19	52065231	52066869	chr19_272	chr19	52065382	52065396	C551828	121250	-	2	OTHER	.	NA	NA	NA	NA	116250	NA	126250	NA	NA	NA	NA	NA	NA	NA	NA	NA	NA	NA	NA	NA	NA	NA	NA	NA	NA	NA	NA	NA	NA	NA	NA	NA	NA	NA	NA	NA	NA
chr19	52065231	52066869	chr19_272	chr19	52065337	52065396	C551827	110000	-	1	OTHER	.	NA	NA	NA	NA	NA	NA	NA	NA	NA	NA	NA	NA	NA	NA	NA	NA	NA	NA	NA	NA	NA	NA	NA	NA	NA	NA	NA	NA	NA	NA	NA	NA	NA	NA	NA	NA	NA
chr19	52065231	52066869	chr19_272	chr19	52065975	52065997	C551830	104500	-	1	OTHER	.	NA	NA	NA	NA	NA	NA	NA	NA	NA	NA	NA	NA	NA	NA	NA	NA	NA	NA	NA	NA	NA	NA	NA	NA	NA	NA	NA	NA	NA	NA	NA	NA	NA	NA	NA	NA	NA
chr19	52065231	52066869	chr19_272	chr19	52065633	52065652	C170873	173873	+	6	OTHER	.	NA	NA	NA	NA	NA	NA	NA	NA	NA	NA	NA	NA	NA	NA	NA	NA	NA	NA	115922	NA	NA	NA	NA	NA	NA	NA	NA	NA	NA	NA	NA	NA	NA	NA	NA	NA	NA
chr19	52065231	52066869	chr19_272	chr19	52066005	52066044	C551831	140000	-	2	OTHER	.	NA	NA	NA	NA	NA	NA	NA	NA	NA	NA	NA	NA	NA	NA	NA	NA	NA	NA	NA	NA	NA	NA	NA	NA	NA	NA	NA	NA	NA	NA	NA	NA	NA	NA	NA	NA	NA
chr19	52065231	52066869	chr19_272	chr19	52066537	52066568	C551836	106667	-	3	OTHER	.	NA	110000	NA	NA	NA	NA	NA	NA	NA	NA	NA	NA	NA	NA	NA	NA	NA	NA	NA	NA	NA	NA	NA	NA	NA	NA	NA	NA	NA	NA	NA	NA	NA	NA	NA	NA	NA
chr19	52065231	52066869	chr19_272	chr19	52066214	52066229	C551833	282738	-	1	OTHER	.	NA	NA	NA	NA	282738	NA	NA	NA	NA	NA	NA	NA	NA	NA	NA	NA	NA	NA	NA	NA	NA	NA	NA	NA	NA	NA	NA	NA	NA	NA	NA	NA	NA	NA	NA	NA	NA
chr19	52065231	52066869	chr19_272	chr19	52066521	52066568	C551834	280000	-	1	OTHER	.	NA	NA	NA	NA	NA	NA	NA	NA	NA	NA	NA	NA	NA	NA	NA	NA	NA	NA	NA	NA	NA	NA	NA	NA	NA	NA	NA	NA	NA	NA	NA	NA	NA	NA	NA	NA	NA
chr19	52065231	52066869	chr19_272	chr19	52066531	52066568	C551835	158333	-	1	OTHER	.	NA	NA	NA	NA	NA	NA	NA	NA	NA	NA	NA	158333	NA	NA	NA	NA	NA	NA	NA	NA	NA	NA	NA	NA	NA	NA	NA	NA	NA	NA	NA	NA	NA	NA	NA	NA	NA
chr19	53068004	53068103	chr19_278	chr19	53067971	53068025	C552048	140000	-	1	OTHER	.	NA	NA	NA	NA	NA	NA	NA	NA	NA	NA	NA	NA	NA	NA	NA	NA	NA	NA	NA	NA	NA	NA	NA	NA	NA	NA	NA	NA	NA	NA	NA	NA	NA	NA	NA	NA	NA
chr19	2765314	2765389	chr19_29	chr19	2765341	2765436	C541810	130000	-	1	OTHER	.	NA	NA	NA	NA	NA	NA	NA	NA	NA	NA	NA	NA	NA	NA	NA	NA	NA	NA	NA	NA	NA	NA	NA	NA	NA	NA	NA	NA	NA	NA	NA	NA	NA	NA	NA	NA	NA
chr19	3201380	3201471	chr19_39	chr19	3201448	3201522	C160723	195000	+	1	OTHER	.	NA	NA	NA	NA	NA	NA	NA	NA	NA	NA	NA	NA	NA	NA	NA	195000	NA	NA	NA	NA	NA	NA	NA	NA	NA	NA	NA	NA	NA	NA	NA	NA	NA	NA	NA	NA	NA
chr19	6380172	6380274	chr19_54	chr19	6380248	6380328	C542944	160000	-	1	OTHER	.	NA	NA	NA	NA	NA	NA	NA	NA	NA	NA	NA	NA	NA	NA	NA	NA	NA	NA	NA	NA	NA	NA	NA	NA	NA	NA	NA	NA	NA	NA	NA	NA	NA	NA	NA	NA	NA
chr19	8874376	8874513	chr19_69	chr19	8874363	8874381	C162076	149129	+	2	OTHER	.	NA	NA	NA	NA	NA	NA	NA	NA	NA	NA	NA	NA	NA	NA	NA	NA	NA	NA	NA	NA	NA	NA	NA	NA	NA	NA	NA	NA	NA	NA	NA	NA	NA	NA	NA	NA	NA
chr19	12111943	12112396	chr19_84	chr19	12112247	12112262	C163001	135000	+	2	OTHER	.	NA	NA	NA	NA	140000	NA	NA	NA	NA	NA	NA	NA	NA	NA	NA	NA	NA	NA	NA	NA	NA	NA	NA	NA	NA	NA	NA	NA	NA	NA	NA	NA	NA	NA	NA	NA	NA
chr2	37303937	37304034	chr2_184	chr2	37304016	37304095	C558701	110000	-	1	OTHER	.	NA	NA	NA	NA	NA	NA	NA	NA	NA	NA	NA	NA	NA	NA	NA	NA	NA	NA	NA	NA	NA	NA	NA	NA	NA	NA	NA	NA	NA	NA	NA	NA	NA	NA	NA	NA	NA
chr2	43707269	43707384	chr2_209	chr2	43707307	43707322	C559740	174000	-	1	OTHER	.	NA	NA	NA	NA	NA	NA	NA	NA	NA	NA	NA	NA	NA	NA	NA	NA	NA	NA	NA	NA	NA	NA	NA	NA	NA	NA	NA	NA	NA	NA	NA	NA	NA	NA	NA	NA	NA
chr2	48239218	48239319	chr2_223	chr2	48239233	48239253	C560563	326250	-	1	OTHER	.	NA	NA	NA	NA	NA	NA	NA	NA	NA	NA	NA	NA	NA	NA	NA	NA	NA	NA	NA	NA	NA	NA	NA	NA	NA	NA	NA	NA	NA	NA	NA	NA	NA	NA	NA	NA	NA
chr2	1824691	1824780	chr2_25	chr2	1824706	1824720	C173251	710914	+	3	OTHER	.	NA	NA	NA	NA	1575590	NA	NA	NA	NA	NA	NA	NA	NA	NA	NA	NA	NA	NA	NA	NA	NA	NA	NA	NA	NA	NA	NA	NA	NA	NA	NA	NA	NA	NA	NA	NA	NA
chr2	1824691	1824780	chr2_25	chr2	1824764	1824778	C173252	1572930	+	1	OTHER	.	NA	NA	NA	NA	1572930	NA	NA	NA	NA	NA	NA	NA	NA	NA	NA	NA	NA	NA	NA	NA	NA	NA	NA	NA	NA	NA	NA	NA	NA	NA	NA	NA	NA	NA	NA	NA	NA
chr2	63479746	63479856	chr2_277	chr2	63479843	63479919	C562584	100000	-	1	OTHER	.	NA	NA	NA	NA	NA	NA	NA	NA	NA	NA	NA	NA	NA	NA	NA	NA	NA	NA	NA	NA	NA	NA	NA	NA	NA	NA	NA	NA	NA	NA	NA	NA	NA	NA	NA	NA	NA
chr2	64035430	64035531	chr2_282	chr2	64035454	64035477	C562669	278333	-	1	OTHER	.	NA	NA	NA	NA	NA	NA	NA	NA	NA	NA	NA	NA	NA	NA	NA	NA	NA	NA	NA	NA	NA	NA	NA	NA	NA	NA	NA	NA	NA	NA	NA	NA	NA	NA	NA	NA	NA
chr2	69259703	69259819	chr2_293	chr2	69259753	69259815	C182163	100000	+	1	OTHER	.	NA	NA	NA	NA	NA	NA	NA	NA	NA	NA	NA	NA	NA	NA	NA	NA	NA	NA	NA	NA	NA	NA	NA	NA	NA	NA	NA	NA	NA	NA	NA	NA	NA	NA	NA	NA	NA
chr2	80925648	80925717	chr2_329	chr2	80925707	80925722	C183741	264318	+	1	OTHER	.	NA	NA	NA	NA	NA	NA	NA	NA	NA	NA	NA	264318	NA	NA	NA	NA	NA	NA	NA	NA	NA	NA	NA	NA	NA	NA	NA	NA	NA	NA	NA	NA	NA	NA	NA	NA	NA
chr2	85999141	85999242	chr2_358	chr2	85999167	85999190	C184281	100000	+	1	OTHER	.	NA	NA	NA	NA	NA	NA	NA	NA	NA	NA	NA	NA	NA	NA	NA	NA	NA	NA	NA	NA	NA	NA	NA	NA	NA	NA	NA	NA	NA	NA	NA	NA	NA	NA	NA	NA	NA
chr2	2301032	2301148	chr2_36	chr2	2301131	2301145	C554220	131209	-	1	OTHER	.	NA	NA	NA	NA	NA	NA	NA	NA	NA	NA	NA	NA	NA	NA	131209	NA	NA	NA	NA	NA	NA	NA	NA	NA	NA	NA	NA	NA	NA	NA	NA	NA	NA	NA	NA	NA	NA
chr2	111375181	111375292	chr2_421	chr2	111375284	111375298	C187049	453646	+	8	OTHER	.	NA	NA	NA	NA	NA	NA	NA	NA	NA	NA	NA	NA	NA	NA	NA	NA	NA	NA	NA	NA	NA	NA	NA	NA	NA	NA	NA	NA	NA	NA	NA	NA	NA	NA	NA	NA	NA
chr2	128264144	128264233	chr2_479	chr2	128264153	128264212	C570175	127500	-	1	OTHER	.	NA	NA	NA	NA	NA	NA	NA	NA	NA	NA	127500	NA	NA	NA	NA	NA	NA	NA	NA	NA	NA	NA	NA	NA	NA	NA	NA	NA	NA	NA	NA	NA	NA	NA	NA	NA	NA
chr2	143379278	143379433	chr2_536	chr2	143379248	143379283	C190298	268333	+	1	OTHER	.	NA	NA	NA	NA	NA	NA	NA	NA	NA	NA	NA	NA	NA	NA	NA	NA	NA	NA	NA	NA	NA	NA	NA	NA	NA	NA	NA	NA	NA	NA	NA	NA	NA	NA	NA	NA	NA
chr2	181275749	181275899	chr2_670	chr2	181275789	181275855	C575638	396389	-	1	OTHER	.	NA	NA	NA	NA	NA	NA	NA	NA	NA	NA	NA	NA	NA	NA	NA	NA	NA	NA	NA	NA	NA	NA	NA	NA	NA	NA	NA	NA	NA	NA	NA	NA	NA	NA	NA	NA	NA
chr2	206296748	206296878	chr2_761	chr2	206296814	206296833	C578417	497169	-	5	OTHER	.	NA	NA	NA	NA	1005580	NA	964047	NA	NA	NA	NA	NA	NA	NA	NA	NA	NA	NA	NA	NA	NA	NA	NA	NA	NA	NA	NA	NA	NA	NA	NA	NA	NA	NA	NA	NA	NA
chr2	206296748	206296878	chr2_761	chr2	206296814	206296838	C578418	839617	-	2	OTHER	.	NA	NA	NA	NA	NA	NA	NA	NA	NA	NA	NA	NA	NA	NA	NA	NA	NA	NA	NA	NA	NA	NA	NA	NA	NA	NA	NA	NA	NA	NA	NA	NA	NA	NA	NA	NA	NA
chr2	206296748	206296878	chr2_761	chr2	206296823	206296838	C578419	802605	-	6	OTHER	.	NA	NA	357158	NA	NA	NA	NA	NA	NA	NA	NA	NA	NA	NA	NA	NA	NA	NA	NA	NA	NA	NA	NA	NA	NA	NA	NA	NA	NA	NA	NA	NA	NA	NA	NA	NA	NA
chr2	206296748	206296878	chr2_761	chr2	206296827	206296842	C578420	449552	-	1	OTHER	.	NA	NA	NA	NA	NA	NA	NA	NA	NA	NA	NA	NA	NA	NA	NA	NA	NA	NA	NA	NA	NA	NA	NA	NA	NA	NA	NA	NA	NA	NA	NA	NA	NA	NA	NA	NA	NA
chr2	209666396	209666507	chr2_776	chr2	209666469	209666490	C198166	320000	+	1	OTHER	.	NA	NA	NA	NA	NA	NA	NA	NA	NA	NA	NA	NA	NA	NA	NA	NA	NA	NA	NA	NA	NA	NA	NA	NA	NA	NA	NA	NA	NA	NA	NA	NA	NA	NA	NA	NA	NA
chr2	209666396	209666507	chr2_776	chr2	209666404	209666433	C198164	200000	+	1	OTHER	.	NA	NA	NA	NA	NA	NA	NA	NA	NA	NA	NA	NA	NA	NA	NA	NA	NA	NA	NA	NA	NA	NA	NA	NA	NA	NA	NA	NA	NA	NA	NA	NA	NA	NA	NA	NA	NA
chr2	209666396	209666507	chr2_776	chr2	209666414	209666433	C198165	150000	+	1	OTHER	.	NA	NA	NA	NA	NA	NA	NA	NA	NA	NA	NA	NA	NA	NA	NA	NA	NA	NA	NA	NA	NA	NA	NA	NA	NA	NA	NA	NA	NA	NA	NA	NA	NA	NA	NA	NA	NA
chr2	12402131	12402208	chr2_82	chr2	12402203	12402217	C555596	319204	-	2	OTHER	.	NA	NA	NA	NA	NA	NA	NA	NA	NA	NA	NA	NA	NA	NA	NA	NA	NA	NA	NA	NA	NA	NA	NA	NA	NA	NA	NA	NA	NA	NA	NA	NA	NA	NA	NA	NA	NA
chr2	229507140	229507242	chr2_845	chr2	229507159	229507174	C200595	109000	+	1	OTHER	.	NA	NA	NA	NA	NA	NA	NA	NA	NA	NA	NA	NA	NA	NA	NA	NA	NA	NA	NA	NA	NA	NA	NA	NA	NA	NA	NA	NA	NA	NA	NA	NA	NA	NA	NA	NA	NA
chr2	239142294	239142380	chr2_885	chr2	239142316	239142338	C583517	335000	-	1	OTHER	.	NA	NA	NA	NA	NA	NA	NA	NA	NA	NA	NA	NA	NA	NA	NA	NA	NA	NA	NA	NA	NA	NA	NA	NA	NA	NA	NA	NA	NA	NA	NA	NA	NA	NA	NA	NA	NA
chr2	241235915	241236027	chr2_910	chr2	241235940	241235955	C202693	140000	+	1	OTHER	.	NA	NA	NA	NA	NA	NA	NA	NA	NA	NA	NA	NA	NA	NA	NA	NA	NA	NA	NA	NA	NA	NA	NA	NA	NA	NA	NA	NA	NA	NA	NA	NA	NA	NA	NA	NA	NA
chr2	241252047	241252171	chr2_911	chr2	241252048	241252079	C583979	100000	-	1	OTHER	.	NA	NA	NA	NA	NA	NA	NA	NA	NA	NA	NA	NA	NA	NA	NA	NA	NA	NA	NA	NA	NA	NA	NA	NA	NA	NA	NA	NA	NA	NA	NA	NA	NA	NA	NA	NA	NA
chr20	35740872	35741007	chr20_136	chr20	35740889	35740913	C588381	110000	-	1	OTHER	.	NA	NA	NA	NA	NA	NA	NA	NA	NA	NA	NA	NA	NA	NA	NA	NA	NA	NA	NA	NA	NA	NA	NA	NA	NA	NA	NA	NA	NA	NA	NA	NA	NA	NA	NA	NA	NA
chr20	35906416	35906537	chr20_138	chr20	35906457	35906473	C207370	284341	+	6	OTHER	.	NA	NA	NA	NA	NA	NA	NA	NA	NA	NA	NA	NA	NA	NA	NA	NA	NA	NA	NA	NA	NA	NA	NA	NA	NA	NA	NA	NA	NA	NA	NA	NA	NA	NA	NA	NA	NA
chr20	3951604	3951732	chr20_14	chr20	3951637	3951651	C584920	403004	-	7	OTHER	.	NA	NA	NA	NA	546000	NA	262667	NA	NA	NA	218333	NA	NA	NA	NA	NA	NA	NA	NA	NA	NA	NA	NA	NA	NA	NA	NA	NA	NA	NA	NA	NA	NA	NA	NA	NA	NA
chr20	46614134	46614245	chr20_177	chr20	46614224	46614255	C590112	229412	-	1	OTHER	.	NA	NA	NA	NA	NA	NA	NA	NA	NA	NA	NA	NA	NA	NA	NA	NA	NA	NA	NA	NA	NA	NA	NA	NA	NA	NA	NA	NA	NA	NA	NA	NA	NA	NA	NA	NA	NA
chr20	61846792	61846906	chr20_250	chr20	61846842	61846857	C211522	202968	+	1	OTHER	.	NA	NA	NA	NA	NA	NA	NA	NA	NA	NA	NA	NA	NA	NA	NA	NA	NA	NA	NA	NA	NA	NA	NA	NA	NA	NA	NA	NA	NA	NA	NA	NA	NA	NA	NA	NA	NA
chr20	62283103	62283201	chr20_255	chr20	62283160	62283176	C592381	140000	-	1	OTHER	.	NA	NA	NA	NA	NA	NA	NA	NA	NA	NA	NA	NA	NA	NA	140000	NA	NA	NA	NA	NA	NA	NA	NA	NA	NA	NA	NA	NA	NA	NA	NA	NA	NA	NA	NA	NA	NA
chr20	62302154	62302485	chr20_256	chr20	62302437	62302472	C211653	540848	+	1	OTHER	.	NA	NA	NA	NA	NA	NA	NA	NA	NA	NA	NA	NA	NA	NA	NA	NA	NA	NA	NA	NA	NA	NA	NA	NA	NA	NA	NA	NA	NA	NA	NA	NA	NA	NA	NA	NA	NA
chr20	62383674	62383763	chr20_257	chr20	62383713	62383727	C592438	180818	-	3	OTHER	.	NA	NA	NA	NA	130652	NA	NA	NA	NA	NA	NA	NA	NA	NA	NA	NA	NA	NA	NA	NA	NA	NA	NA	NA	NA	NA	NA	NA	NA	NA	NA	NA	NA	NA	NA	NA	NA
chr20	1061927	1062003	chr20_4	chr20	1061966	1061989	C203121	184606	+	4	OTHER	.	NA	NA	NA	NA	NA	154397	NA	166026	NA	NA	132362	NA	NA	NA	NA	NA	NA	NA	NA	NA	NA	NA	NA	NA	NA	NA	NA	NA	NA	NA	NA	NA	NA	NA	NA	NA	NA
chr20	14072399	14072500	chr20_52	chr20	14072430	14072445	C204814	150714	+	1	OTHER	.	NA	NA	NA	NA	NA	NA	NA	NA	NA	NA	NA	150714	NA	NA	NA	NA	NA	NA	NA	NA	NA	NA	NA	NA	NA	NA	NA	NA	NA	NA	NA	NA	NA	NA	NA	NA	NA
chr20	1845190	1845271	chr20_7	chr20	1845179	1845208	C203241	190000	+	1	OTHER	.	NA	NA	NA	NA	NA	NA	NA	NA	NA	NA	NA	NA	NA	NA	NA	NA	NA	NA	NA	NA	NA	NA	NA	NA	NA	NA	NA	NA	NA	NA	NA	NA	NA	NA	NA	NA	NA
chr20	25285431	25285522	chr20_93	chr20	25285513	25285538	C587144	100000	-	1	OTHER	.	NA	NA	NA	NA	NA	NA	NA	NA	NA	NA	NA	NA	NA	NA	NA	NA	NA	NA	NA	NA	NA	NA	NA	NA	NA	NA	NA	NA	NA	NA	NA	NA	NA	NA	NA	NA	NA
chr21	8815383	8815536	chr21_11	chr21	8815385	8815405	C593280	236667	-	1	OTHER	.	NA	NA	NA	NA	NA	NA	NA	NA	NA	NA	NA	NA	NA	NA	NA	NA	NA	NA	NA	NA	NA	NA	NA	NA	NA	NA	NA	NA	NA	NA	NA	NA	NA	NA	NA	NA	NA
chr21	36974594	36974694	chr21_131	chr21	36974622	36974677	C215708	372500	+	1	OTHER	.	NA	NA	NA	NA	NA	NA	NA	NA	NA	NA	NA	NA	NA	NA	NA	NA	NA	NA	NA	NA	NA	NA	NA	NA	NA	NA	NA	NA	NA	NA	NA	NA	NA	NA	NA	NA	NA
chr21	37565977	37566071	chr21_134	chr21	37566023	37566061	C216011	261158	+	1	OTHER	.	NA	NA	NA	NA	NA	NA	NA	NA	NA	NA	NA	NA	NA	NA	NA	NA	NA	NA	NA	NA	NA	NA	NA	NA	NA	NA	NA	NA	NA	NA	NA	NA	NA	NA	NA	NA	NA
chr21	37565977	37566071	chr21_134	chr21	37566023	37566068	C216010	180000	+	1	OTHER	.	NA	NA	NA	NA	NA	NA	NA	NA	NA	NA	NA	NA	NA	NA	NA	NA	NA	NA	NA	NA	NA	NA	NA	NA	NA	NA	NA	NA	NA	NA	NA	NA	NA	NA	NA	NA	NA
chr21	44294079	44294307	chr21_179	chr21	44294186	44294204	C597155	161613	-	1	OTHER	.	NA	NA	NA	NA	NA	NA	NA	NA	NA	NA	NA	NA	NA	NA	NA	NA	NA	NA	NA	NA	NA	NA	NA	NA	NA	NA	NA	NA	NA	NA	NA	NA	NA	NA	NA	NA	NA
chr21	46040055	46040160	chr21_205	chr21	46040055	46040073	C597534	707886	-	1	OTHER	.	NA	NA	NA	NA	NA	NA	NA	NA	NA	NA	NA	NA	NA	NA	NA	NA	NA	NA	NA	NA	NA	NA	NA	NA	NA	NA	NA	NA	NA	NA	NA	NA	NA	NA	NA	NA	NA
chr21	16098259	16098327	chr21_40	chr21	16098258	16098274	C593641	189948	-	1	OTHER	.	NA	NA	NA	NA	NA	NA	NA	NA	NA	NA	NA	NA	NA	NA	NA	NA	NA	NA	NA	NA	NA	NA	NA	NA	NA	NA	NA	NA	NA	NA	NA	NA	NA	NA	NA	NA	NA
chr21	20695123	20695234	chr21_64	chr21	20695202	20695220	C593927	291161	-	4	OTHER	.	NA	NA	NA	NA	NA	NA	NA	NA	NA	NA	NA	NA	NA	NA	NA	NA	NA	NA	NA	NA	NA	NA	NA	NA	NA	NA	NA	NA	NA	NA	NA	NA	NA	NA	NA	NA	NA
chr21	23956158	23956232	chr21_88	chr21	23956217	23956232	C214069	179907	+	3	OTHER	.	NA	NA	NA	NA	NA	NA	NA	NA	NA	NA	NA	NA	NA	NA	NA	NA	NA	NA	NA	NA	NA	NA	NA	NA	NA	NA	NA	NA	NA	NA	NA	NA	NA	NA	NA	NA	NA
chr22	49324811	49324916	chr22_156	chr22	49324900	49324914	C603963	155000	-	1	OTHER	.	NA	NA	NA	NA	NA	NA	NA	NA	NA	NA	NA	NA	NA	NA	NA	NA	NA	NA	NA	NA	NA	NA	NA	NA	NA	NA	NA	NA	NA	NA	NA	NA	NA	NA	NA	NA	NA
chr22	49906816	49906898	chr22_167	chr22	49906833	49906864	C604089	208036	-	1	OTHER	.	NA	NA	NA	NA	NA	NA	NA	208036	NA	NA	NA	NA	NA	NA	NA	NA	NA	NA	NA	NA	NA	NA	NA	NA	NA	NA	NA	NA	NA	NA	NA	NA	NA	NA	NA	NA	NA
chr22	21712830	21712954	chr22_37	chr22	21712922	21712939	C598751	438333	-	1	OTHER	.	NA	NA	NA	NA	NA	NA	NA	NA	NA	NA	NA	NA	NA	NA	NA	NA	NA	NA	NA	NA	NA	NA	NA	NA	NA	NA	NA	NA	NA	NA	NA	NA	NA	NA	NA	NA	NA
chr22	35117692	35117777	chr22_82	chr22	35117689	35117705	C600906	1049178	-	90	OTHER	.	NA	140000	374699	755333	869444	946000	1142500	1577990	899786	2288330	147834	185000	NA	NA	2240000	380667	115000	NA	NA	NA	NA	NA	NA	4811000	550000	3760000	2695170	330000	124762	NA	NA	110000	127500	NA	NA	NA	4862000
chr3	33293323	33293406	chr3_125	chr3	33293360	33293396	C229076	109286	+	1	OTHER	.	NA	NA	NA	NA	NA	NA	NA	NA	NA	NA	NA	NA	NA	NA	NA	NA	NA	NA	NA	NA	NA	NA	NA	NA	NA	NA	NA	NA	NA	NA	NA	NA	NA	NA	NA	NA	NA
chr3	33714879	33714994	chr3_130	chr3	33714933	33714950	C608496	204167	-	1	OTHER	.	NA	NA	NA	NA	NA	NA	NA	NA	NA	NA	NA	NA	NA	NA	NA	NA	NA	NA	NA	NA	NA	NA	NA	NA	NA	NA	NA	NA	NA	NA	NA	NA	NA	NA	NA	NA	NA
chr3	40193437	40193515	chr3_153	chr3	40193481	40193495	C609076	175000	-	1	OTHER	.	NA	NA	NA	NA	NA	NA	NA	NA	NA	NA	NA	NA	NA	NA	NA	NA	NA	NA	NA	NA	NA	NA	NA	NA	NA	NA	NA	NA	NA	NA	NA	NA	NA	NA	NA	NA	NA
chr3	10548450	10548556	chr3_35	chr3	10548493	10548546	C226347	276912	+	1	OTHER	.	NA	NA	NA	NA	NA	NA	NA	NA	NA	NA	NA	NA	NA	NA	NA	NA	NA	NA	NA	NA	NA	NA	NA	NA	NA	NA	NA	NA	NA	NA	NA	NA	NA	NA	NA	NA	NA
chr3	930128	930207	chr3_4	chr3	930133	930149	C604813	221597	-	1	OTHER	.	NA	NA	NA	NA	NA	NA	221597	NA	NA	NA	NA	NA	NA	NA	NA	NA	NA	NA	NA	NA	NA	NA	NA	NA	NA	NA	NA	NA	NA	NA	NA	NA	NA	NA	NA	NA	NA
chr3	11799155	11799265	chr3_43	chr3	11799210	11799235	C606011	100000	-	1	OTHER	.	NA	NA	NA	NA	NA	NA	NA	NA	NA	NA	NA	NA	NA	NA	NA	NA	NA	NA	NA	NA	NA	NA	NA	NA	NA	NA	NA	NA	NA	NA	NA	NA	NA	NA	NA	NA	NA
chr3	125757913	125758046	chr3_450	chr3	125758039	125758053	C620406	447045	-	31	OTHER	.	182382	151833	NA	NA	1696640	NA	1058140	NA	NA	NA	558260	485308	NA	NA	NA	NA	NA	NA	NA	NA	NA	NA	NA	NA	NA	NA	NA	NA	NA	NA	108008	NA	NA	NA	NA	NA	NA
chr3	172317932	172318081	chr3_650	chr3	172317949	172318000	C625660	124074	-	1	OTHER	.	NA	NA	NA	NA	NA	NA	NA	NA	NA	NA	NA	NA	NA	NA	NA	NA	NA	NA	NA	NA	NA	NA	NA	NA	NA	NA	NA	NA	NA	NA	NA	NA	NA	NA	NA	NA	NA
chr3	189001703	189001796	chr3_717	chr3	189001743	189001765	C247452	120000	+	1	OTHER	.	NA	NA	NA	NA	NA	NA	NA	NA	NA	NA	NA	NA	NA	NA	NA	NA	NA	NA	NA	NA	NA	NA	NA	NA	NA	NA	NA	NA	NA	NA	NA	NA	NA	NA	NA	NA	NA
chr3	190176637	190176872	chr3_724	chr3	190176818	190176833	C247537	344382	+	2	OTHER	.	NA	NA	467078	NA	NA	NA	NA	NA	NA	NA	NA	NA	NA	NA	NA	NA	NA	NA	NA	NA	NA	NA	NA	NA	NA	NA	NA	NA	NA	NA	NA	NA	NA	NA	NA	NA	NA
chr4	897046	897151	chr4_10	chr4	897040	897054	C248905	571219	+	1	OTHER	.	NA	NA	NA	NA	NA	NA	NA	NA	NA	NA	NA	NA	NA	NA	NA	NA	NA	NA	NA	NA	NA	NA	NA	NA	NA	NA	NA	NA	NA	NA	NA	NA	NA	NA	NA	NA	NA
chr4	1230120	1230224	chr4_19	chr4	1230211	1230228	C248976	101111	+	1	OTHER	.	NA	NA	NA	NA	NA	NA	NA	NA	NA	NA	NA	NA	NA	NA	NA	NA	NA	NA	NA	NA	NA	NA	NA	NA	NA	NA	NA	NA	NA	NA	NA	NA	NA	NA	NA	NA	NA
chr4	54783509	54783593	chr4_257	chr4	54783545	54783572	C634607	6746411	-	5	OTHER	.	NA	NA	NA	NA	NA	NA	NA	NA	NA	NA	NA	NA	NA	NA	NA	NA	NA	NA	NA	NA	NA	NA	NA	NA	NA	NA	NA	NA	NA	NA	NA	NA	NA	NA	NA	NA	NA
chr4	54783509	54783593	chr4_257	chr4	54783531	54783572	C634606	4121860	-	69	OTHER	.	5441370	7387690	3183970	4295750	3241630	1320040	2988360	1868830	NA	NA	2609880	4405190	NA	NA	NA	NA	NA	NA	NA	NA	NA	NA	NA	NA	NA	NA	NA	2935890	2624260	2757710	3855230	3623910	3250300	NA	NA	NA	NA
chr4	73288126	73288198	chr4_331	chr4	73288123	73288191	C255983	102500	+	1	OTHER	.	NA	NA	NA	NA	NA	NA	NA	NA	NA	NA	NA	NA	NA	NA	NA	NA	NA	NA	NA	NA	NA	NA	NA	NA	NA	NA	NA	NA	NA	NA	NA	NA	NA	NA	NA	NA	NA
chr4	109690158	109690249	chr4_478	chr4	109690242	109690257	C259976	173334	+	1	OTHER	.	NA	NA	NA	NA	NA	NA	NA	NA	NA	NA	NA	NA	NA	NA	NA	NA	NA	NA	NA	NA	NA	NA	NA	NA	NA	NA	NA	NA	NA	NA	NA	NA	NA	NA	NA	NA	NA
chr4	138087925	138088054	chr4_605	chr4	138087920	138087934	C642067	101795	-	1	OTHER	.	NA	NA	NA	NA	NA	NA	NA	NA	NA	NA	NA	NA	NA	NA	NA	NA	NA	NA	NA	NA	NA	NA	NA	NA	NA	NA	NA	NA	NA	NA	NA	NA	NA	NA	NA	NA	NA
chr4	152810829	152810961	chr4_649	chr4	152810900	152810919	C263780	459474	+	1	OTHER	.	NA	NA	NA	NA	NA	NA	NA	NA	NA	NA	NA	NA	NA	NA	NA	NA	NA	NA	NA	NA	NA	NA	NA	NA	NA	NA	NA	NA	NA	NA	NA	NA	NA	NA	NA	NA	NA
chr4	171824577	171824668	chr4_735	chr4	171824558	171824586	C265656	295000	+	1	OTHER	.	NA	NA	NA	NA	NA	NA	NA	NA	NA	NA	NA	NA	NA	NA	NA	NA	NA	NA	NA	NA	NA	NA	NA	NA	NA	NA	NA	NA	NA	NA	NA	NA	NA	NA	NA	NA	NA
chr5	16479166	16479292	chr5_115	chr5	16479249	16479264	C649089	108333	-	1	OTHER	.	NA	NA	NA	NA	NA	NA	NA	NA	NA	NA	NA	NA	NA	NA	NA	NA	NA	NA	NA	NA	NA	NA	NA	NA	NA	NA	NA	NA	NA	NA	NA	NA	NA	NA	NA	NA	NA
chr5	871997	872089	chr5_20	chr5	872048	872064	C267684	173242	+	1	OTHER	.	NA	NA	NA	NA	NA	NA	NA	NA	NA	NA	NA	NA	NA	NA	NA	NA	NA	NA	NA	NA	NA	NA	NA	NA	NA	NA	NA	NA	NA	NA	NA	NA	NA	NA	NA	NA	NA
chr5	40116412	40116568	chr5_238	chr5	40116477	40116493	C651074	117296	-	1	OTHER	.	NA	NA	NA	NA	117296	NA	NA	NA	NA	NA	NA	NA	NA	NA	NA	NA	NA	NA	NA	NA	NA	NA	NA	NA	NA	NA	NA	NA	NA	NA	NA	NA	NA	NA	NA	NA	NA
chr5	42467021	42467216	chr5_248	chr5	42467096	42467120	C651323	149000	-	1	OTHER	.	NA	NA	NA	NA	NA	NA	NA	NA	NA	NA	149000	NA	NA	NA	NA	NA	NA	NA	NA	NA	NA	NA	NA	NA	NA	NA	NA	NA	NA	NA	NA	NA	NA	NA	NA	NA	NA
chr5	54553373	54553447	chr5_284	chr5	54553397	54553418	C272430	170000	+	1	OTHER	.	NA	NA	NA	NA	NA	NA	NA	NA	NA	NA	NA	NA	NA	NA	NA	NA	NA	NA	NA	NA	NA	NA	NA	NA	NA	NA	NA	NA	NA	NA	NA	NA	NA	NA	NA	NA	NA
chr5	2047767	2047865	chr5_48	chr5	2047823	2047837	C267843	123500	+	1	OTHER	.	NA	NA	NA	NA	NA	NA	123500	NA	NA	NA	NA	NA	NA	NA	NA	NA	NA	NA	NA	NA	NA	NA	NA	NA	NA	NA	NA	NA	NA	NA	NA	NA	NA	NA	NA	NA	NA
chr5	180722860	180722996	chr5_756	chr5	180722860	180722874	C288921	208215	+	5	OTHER	.	NA	NA	NA	NA	NA	NA	NA	NA	NA	NA	NA	NA	NA	NA	NA	NA	NA	NA	NA	NA	NA	NA	NA	NA	NA	NA	NA	NA	NA	NA	NA	NA	NA	NA	NA	NA	NA
chr5	180830592	180830730	chr5_757	chr5	180830636	180830681	C668273	945000	-	1	OTHER	.	NA	NA	NA	NA	NA	NA	NA	NA	NA	NA	NA	NA	NA	NA	NA	NA	NA	NA	NA	NA	NA	NA	NA	NA	NA	NA	NA	NA	NA	NA	NA	NA	NA	NA	NA	NA	NA
chr5	180830592	180830730	chr5_757	chr5	180830642	180830671	C668274	125000	-	1	OTHER	.	NA	NA	NA	NA	NA	NA	NA	NA	NA	NA	NA	NA	NA	NA	125000	NA	NA	NA	NA	NA	NA	NA	NA	NA	NA	NA	NA	NA	NA	NA	NA	NA	NA	NA	NA	NA	NA
chr5	180830592	180830730	chr5_757	chr5	180830650	180830671	C668275	422500	-	2	OTHER	.	NA	NA	NA	NA	NA	NA	NA	NA	NA	NA	NA	NA	NA	NA	NA	NA	NA	NA	NA	NA	NA	NA	NA	NA	NA	NA	NA	NA	NA	NA	NA	NA	NA	NA	NA	NA	NA
chr5	8540516	8540592	chr5_85	chr5	8540581	8540596	C268383	185784	+	1	OTHER	.	NA	NA	NA	NA	NA	NA	NA	NA	NA	NA	NA	NA	NA	NA	NA	NA	NA	NA	NA	NA	NA	NA	NA	NA	NA	NA	NA	NA	NA	NA	NA	NA	NA	NA	NA	NA	NA
chr6	26633083	26633231	chr6_111	chr6	26633215	26633233	C293164	129032	+	1	OTHER	.	NA	NA	NA	NA	NA	NA	129032	NA	NA	NA	NA	NA	NA	NA	NA	NA	NA	NA	NA	NA	NA	NA	NA	NA	NA	NA	NA	NA	NA	NA	NA	NA	NA	NA	NA	NA	NA
chr6	36629149	36629258	chr6_161	chr6	36629136	36629165	C294679	111064	+	1	OTHER	.	NA	NA	NA	NA	NA	NA	NA	NA	NA	NA	NA	NA	NA	NA	NA	NA	NA	NA	NA	NA	NA	NA	NA	NA	NA	NA	NA	NA	NA	NA	NA	NA	NA	NA	NA	NA	NA
chr6	40164186	40164284	chr6_176	chr6	40164274	40164288	C295282	262715	+	1	OTHER	.	NA	NA	NA	NA	NA	NA	NA	NA	NA	NA	NA	NA	NA	NA	262715	NA	NA	NA	NA	NA	NA	NA	NA	NA	NA	NA	NA	NA	NA	NA	NA	NA	NA	NA	NA	NA	NA
chr6	2765253	2765398	chr6_20	chr6	2765319	2765333	C289527	172857	+	1	OTHER	.	NA	NA	NA	NA	NA	NA	NA	NA	NA	NA	NA	NA	NA	NA	NA	NA	NA	NA	NA	NA	NA	NA	NA	NA	NA	NA	NA	NA	NA	NA	NA	NA	NA	NA	NA	NA	NA
chr6	541511	541609	chr6_4	chr6	541593	541629	C668718	290000	-	1	OTHER	.	NA	NA	NA	NA	NA	NA	NA	NA	NA	NA	NA	NA	NA	NA	NA	NA	NA	NA	NA	NA	NA	NA	NA	NA	NA	NA	NA	NA	NA	NA	NA	NA	NA	NA	NA	NA	NA
chr6	121039650	121039779	chr6_527	chr6	121039725	121039797	C682850	100000	-	1	OTHER	.	NA	NA	NA	NA	NA	NA	NA	NA	NA	NA	NA	NA	NA	NA	NA	NA	NA	NA	NA	NA	NA	NA	NA	NA	NA	NA	NA	NA	NA	NA	NA	NA	NA	NA	NA	NA	NA
chr6	126461391	126461482	chr6_549	chr6	126461477	126461492	C303582	168750	+	1	OTHER	.	NA	NA	NA	NA	NA	NA	NA	NA	NA	NA	NA	NA	NA	NA	NA	NA	NA	NA	NA	NA	NA	NA	NA	NA	NA	NA	NA	NA	NA	NA	NA	NA	NA	NA	NA	NA	NA
chr6	131872796	131872892	chr6_565	chr6	131872880	131872910	C304107	110000	+	1	OTHER	.	NA	NA	NA	NA	NA	NA	NA	NA	NA	NA	NA	NA	NA	NA	NA	NA	NA	NA	NA	NA	NA	NA	NA	NA	NA	NA	NA	NA	NA	NA	NA	NA	NA	NA	NA	NA	NA
chr6	146543531	146543604	chr6_615	chr6	146543552	146543567	C685784	182637	-	2	OTHER	.	NA	NA	NA	NA	NA	NA	NA	NA	NA	NA	NA	NA	NA	NA	NA	NA	NA	NA	NA	NA	NA	NA	NA	NA	NA	NA	NA	NA	NA	NA	NA	NA	NA	NA	NA	NA	NA
chr6	167971235	167971315	chr6_709	chr6	167971221	167971278	C309134	170000	+	1	OTHER	.	NA	NA	NA	NA	NA	NA	NA	NA	NA	NA	NA	NA	NA	NA	NA	NA	NA	NA	NA	NA	NA	NA	NA	NA	NA	NA	NA	NA	NA	NA	NA	NA	NA	NA	NA	NA	NA
chr6	167971235	167971315	chr6_709	chr6	167971207	167971240	C309133	120000	+	1	OTHER	.	NA	NA	NA	NA	NA	NA	NA	NA	NA	NA	NA	NA	NA	NA	NA	NA	NA	NA	NA	NA	NA	NA	NA	NA	NA	NA	NA	NA	NA	NA	NA	NA	NA	NA	NA	NA	NA
chr6	168271668	168271782	chr6_715	chr6	168271720	168271735	C309165	252988	+	2	OTHER	.	NA	NA	NA	NA	NA	NA	NA	NA	NA	NA	NA	NA	NA	NA	NA	NA	NA	NA	NA	NA	NA	NA	NA	NA	NA	NA	NA	NA	NA	NA	NA	NA	NA	NA	NA	NA	NA
chr6	168998079	168998179	chr6_731	chr6	168998119	168998136	C688495	167409	-	1	OTHER	.	NA	NA	NA	NA	NA	NA	NA	NA	NA	NA	NA	NA	NA	NA	NA	NA	NA	NA	NA	NA	NA	NA	NA	NA	NA	NA	NA	NA	NA	NA	NA	NA	NA	NA	NA	NA	NA
chr7	888347	888413	chr7_12	chr7	888379	888395	C311449	331667	+	1	OTHER	.	NA	NA	NA	NA	NA	NA	NA	NA	NA	NA	NA	NA	NA	NA	NA	NA	NA	NA	NA	NA	NA	NA	NA	NA	NA	NA	NA	NA	NA	NA	NA	NA	NA	NA	NA	NA	NA
chr7	20281955	20282047	chr7_121	chr7	20281958	20281975	C694101	121000	-	1	OTHER	.	NA	NA	NA	NA	NA	NA	NA	NA	NA	NA	NA	NA	NA	NA	NA	NA	NA	NA	NA	NA	NA	NA	NA	NA	NA	NA	NA	NA	NA	NA	NA	NA	NA	NA	NA	NA	NA
chr7	41524093	41524209	chr7_189	chr7	41524190	41524244	C696677	100000	-	1	OTHER	.	NA	NA	NA	NA	NA	NA	NA	NA	NA	NA	NA	NA	NA	NA	NA	NA	NA	NA	NA	NA	NA	NA	NA	NA	NA	NA	NA	NA	NA	NA	NA	NA	NA	NA	NA	NA	NA
chr7	1434470	1434586	chr7_21	chr7	1434444	1434494	C691816	160000	-	1	OTHER	.	NA	NA	NA	NA	NA	NA	NA	NA	NA	NA	NA	NA	NA	NA	NA	NA	NA	NA	NA	NA	NA	NA	NA	NA	NA	NA	NA	NA	NA	NA	NA	NA	NA	NA	NA	NA	NA
chr7	50072828	50072944	chr7_224	chr7	50072916	50072932	C317478	124603	+	1	OTHER	.	NA	NA	NA	NA	NA	NA	NA	NA	NA	NA	NA	NA	NA	NA	NA	NA	NA	NA	NA	NA	NA	NA	NA	NA	NA	NA	NA	NA	NA	NA	NA	NA	NA	NA	NA	NA	NA
chr7	63745107	63745317	chr7_276	chr7	63745237	63745263	C318319	292500	+	2	OTHER	.	NA	NA	NA	NA	NA	NA	NA	NA	NA	NA	NA	NA	NA	NA	NA	NA	NA	NA	NA	NA	NA	NA	NA	NA	NA	NA	NA	NA	NA	NA	NA	NA	NA	NA	NA	NA	NA
chr7	1916845	1916935	chr7_29	chr7	1916834	1916853	C691970	763714	-	10	OTHER	.	NA	NA	NA	NA	590048	NA	2225100	NA	NA	NA	NA	462500	NA	NA	NA	NA	NA	NA	NA	NA	NA	NA	NA	NA	NA	NA	NA	NA	NA	NA	NA	NA	NA	NA	NA	NA	NA
chr7	1965981	1966080	chr7_32	chr7	1966027	1966044	C691981	398807	-	6	OTHER	.	NA	NA	NA	NA	NA	NA	NA	NA	NA	NA	NA	NA	NA	NA	NA	NA	NA	NA	NA	NA	NA	NA	NA	NA	NA	NA	NA	NA	NA	NA	NA	NA	NA	NA	NA	NA	NA
chr7	2657273	2657511	chr7_38	chr7	2657428	2657451	C311849	106786	+	1	OTHER	.	NA	NA	NA	NA	NA	NA	NA	NA	NA	NA	NA	NA	NA	NA	NA	NA	NA	NA	NA	NA	NA	NA	NA	NA	NA	NA	NA	NA	NA	NA	NA	NA	NA	NA	NA	NA	NA
chr7	92414161	92414244	chr7_419	chr7	92414185	92414203	C701737	2819045	-	6	OTHER	.	NA	NA	NA	NA	NA	NA	NA	NA	NA	NA	NA	NA	NA	NA	NA	NA	NA	NA	NA	NA	NA	NA	NA	NA	NA	NA	NA	NA	NA	NA	NA	NA	NA	NA	NA	NA	NA
chr7	92786599	92786679	chr7_420	chr7	92786669	92786690	C321951	236000	+	1	OTHER	.	NA	NA	NA	NA	NA	NA	NA	NA	NA	NA	NA	NA	NA	NA	NA	NA	NA	NA	NA	NA	NA	NA	NA	NA	NA	NA	NA	NA	NA	NA	NA	NA	NA	NA	NA	NA	NA
chr7	93165566	93165677	chr7_422	chr7	93165543	93165576	C701930	272500	-	2	OTHER	.	NA	NA	NA	NA	NA	NA	NA	NA	NA	NA	NA	NA	NA	NA	NA	NA	NA	NA	NA	NA	NA	NA	NA	NA	NA	NA	NA	NA	NA	NA	NA	NA	NA	NA	NA	NA	NA
chr7	112013767	112013867	chr7_507	chr7	112013789	112013820	C704977	140000	-	1	OTHER	.	NA	NA	NA	NA	NA	NA	NA	NA	NA	NA	NA	NA	NA	NA	NA	NA	NA	NA	NA	NA	NA	NA	NA	NA	NA	NA	NA	NA	NA	NA	NA	NA	NA	NA	NA	NA	NA
chr7	133955313	133955410	chr7_582	chr7	133955368	133955384	C328737	113333	+	1	OTHER	.	NA	NA	NA	NA	NA	NA	NA	NA	NA	NA	NA	NA	NA	NA	NA	NA	NA	NA	NA	NA	NA	NA	NA	NA	NA	NA	NA	NA	NA	NA	NA	NA	NA	NA	NA	NA	NA
chr7	143380371	143380526	chr7_616	chr7	143380393	143380430	C330234	214444	+	1	OTHER	.	NA	NA	NA	NA	NA	NA	NA	NA	NA	NA	NA	NA	NA	NA	NA	NA	NA	NA	NA	NA	NA	NA	NA	NA	NA	NA	NA	NA	NA	NA	NA	NA	NA	NA	NA	NA	NA
chr7	143380371	143380526	chr7_616	chr7	143380393	143380426	C330233	290000	+	2	OTHER	.	NA	NA	NA	NA	NA	NA	NA	NA	NA	NA	NA	NA	NA	NA	NA	NA	NA	NA	NA	NA	NA	NA	NA	NA	NA	NA	NA	NA	NA	NA	NA	NA	NA	NA	NA	NA	NA
chr7	155484597	155484708	chr7_674	chr7	155484643	155484657	C710399	458809	-	1	OTHER	.	NA	NA	NA	NA	NA	NA	NA	NA	NA	NA	NA	NA	NA	NA	NA	NA	NA	NA	NA	NA	NA	NA	NA	NA	NA	NA	NA	NA	NA	NA	NA	NA	NA	NA	NA	NA	NA
chr7	158867221	158867344	chr7_718	chr7	158867293	158867308	C332442	212529	+	4	OTHER	.	NA	NA	NA	NA	175969	NA	NA	NA	NA	NA	NA	NA	NA	NA	298616	187679	NA	NA	NA	NA	NA	NA	NA	NA	NA	NA	NA	NA	NA	NA	NA	NA	NA	NA	NA	NA	NA
chr8	26674512	26674598	chr8_157	chr8	26674528	26674544	C714466	226424	-	3	OTHER	.	NA	NA	NA	NA	NA	NA	NA	NA	NA	NA	NA	NA	NA	NA	NA	NA	NA	NA	NA	NA	NA	NA	NA	NA	NA	NA	NA	NA	NA	NA	NA	NA	NA	NA	NA	NA	NA
chr8	46332327	46332434	chr8_239	chr8	46332399	46332414	C716646	125000	-	1	OTHER	.	NA	NA	NA	NA	NA	NA	NA	NA	NA	NA	NA	NA	NA	NA	NA	NA	NA	NA	NA	NA	NA	NA	NA	NA	NA	NA	NA	NA	NA	NA	NA	NA	NA	NA	NA	NA	NA
chr8	2702366	2702520	chr8_40	chr8	2702494	2702509	C711364	316103	-	20	OTHER	.	NA	NA	NA	NA	582725	NA	660805	NA	NA	NA	290273	130179	NA	NA	190754	NA	NA	NA	NA	NA	NA	NA	NA	NA	NA	NA	NA	NA	NA	NA	107202	NA	NA	NA	NA	NA	NA
chr8	93858211	93858301	chr8_436	chr8	93858233	93858252	C343282	360805	+	1	OTHER	.	NA	NA	NA	NA	360805	NA	NA	NA	NA	NA	NA	NA	NA	NA	NA	NA	NA	NA	NA	NA	NA	NA	NA	NA	NA	NA	NA	NA	NA	NA	NA	NA	NA	NA	NA	NA	NA
chr8	95801975	95802090	chr8_443	chr8	95802003	95802029	C721649	120000	-	2	OTHER	.	NA	120000	NA	NA	NA	NA	NA	NA	NA	NA	NA	NA	NA	NA	NA	NA	NA	NA	NA	NA	NA	NA	NA	NA	NA	NA	NA	NA	NA	NA	NA	NA	NA	NA	NA	NA	NA
chr8	98359862	98359950	chr8_449	chr8	98359856	98359870	C343867	136795	+	2	OTHER	.	NA	NA	NA	NA	NA	NA	NA	NA	NA	NA	NA	NA	NA	NA	NA	NA	NA	NA	NA	NA	NA	NA	NA	NA	NA	NA	NA	NA	NA	NA	NA	NA	NA	NA	NA	NA	NA
chr8	116151233	116151406	chr8_525	chr8	116151281	116151298	C723885	315144	-	14	OTHER	.	162500	NA	NA	NA	995623	NA	547917	NA	NA	NA	NA	NA	NA	NA	NA	NA	NA	NA	NA	NA	NA	NA	NA	NA	NA	NA	NA	NA	NA	NA	NA	NA	NA	NA	NA	NA	NA
chr8	121666652	121666779	chr8_543	chr8	121666668	121666682	C724786	408412	-	35	OTHER	.	179302	143148	NA	NA	1722640	NA	1058140	NA	NA	NA	548760	485308	NA	NA	NA	NA	NA	NA	NA	NA	NA	NA	NA	NA	NA	NA	NA	NA	101293	NA	104675	NA	NA	NA	NA	NA	NA
chr8	122091176	122091286	chr8_545	chr8	122091278	122091295	C724818	105000	-	1	OTHER	.	NA	NA	NA	NA	105000	NA	NA	NA	NA	NA	NA	NA	NA	NA	NA	NA	NA	NA	NA	NA	NA	NA	NA	NA	NA	NA	NA	NA	NA	NA	NA	NA	NA	NA	NA	NA	NA
chr8	142303789	142303874	chr8_646	chr8	142303822	142303836	C348016	296913	+	7	OTHER	.	NA	NA	NA	NA	586286	NA	660728	NA	NA	NA	NA	100000	NA	NA	NA	NA	NA	NA	NA	NA	NA	NA	NA	NA	NA	NA	NA	NA	NA	NA	NA	NA	NA	NA	NA	NA	NA
chr8	142331568	142331684	chr8_649	chr8	142331626	142331640	C727285	276505	-	9	OTHER	.	NA	NA	NA	NA	NA	NA	NA	NA	NA	NA	NA	NA	NA	NA	NA	NA	NA	NA	NA	NA	NA	NA	NA	NA	NA	NA	NA	NA	NA	NA	NA	NA	NA	NA	NA	NA	NA
chr8	143912396	143912566	chr8_662	chr8	143912516	143912572	C727572	100000	-	1	OTHER	.	NA	NA	NA	NA	NA	100000	NA	NA	NA	NA	NA	NA	NA	NA	NA	NA	NA	NA	NA	NA	NA	NA	NA	NA	NA	NA	NA	NA	NA	NA	NA	NA	NA	NA	NA	NA	NA
chr9	33619764	33619843	chr9_120	chr9	33619838	33619864	C352035	163333	+	1	OTHER	.	NA	NA	NA	NA	NA	NA	NA	NA	NA	NA	NA	NA	NA	NA	NA	NA	NA	NA	NA	NA	NA	NA	NA	NA	NA	NA	NA	NA	NA	NA	NA	NA	NA	NA	NA	NA	NA
chr9	35879360	35879444	chr9_131	chr9	35879385	35879418	C352601	800000	+	1	OTHER	.	NA	NA	NA	NA	NA	NA	NA	NA	NA	NA	NA	NA	NA	NA	NA	NA	NA	NA	NA	NA	NA	NA	NA	NA	NA	NA	NA	NA	NA	NA	NA	NA	NA	NA	NA	NA	NA
chr9	38620514	38620599	chr9_139	chr9	38620576	38620596	C733062	190000	-	1	OTHER	.	NA	NA	NA	NA	NA	NA	NA	NA	NA	NA	NA	NA	NA	NA	190000	NA	NA	NA	NA	NA	NA	NA	NA	NA	NA	NA	NA	NA	NA	NA	NA	NA	NA	NA	NA	NA	NA
chr9	38620514	38620599	chr9_139	chr9	38620505	38620527	C733060	321176	-	1	OTHER	.	NA	NA	321176	NA	NA	NA	NA	NA	NA	NA	NA	NA	NA	NA	NA	NA	NA	NA	NA	NA	NA	NA	NA	NA	NA	NA	NA	NA	NA	NA	NA	NA	NA	NA	NA	NA	NA
chr9	38620514	38620599	chr9_139	chr9	38620505	38620535	C733061	177337	-	1	OTHER	.	NA	NA	NA	NA	NA	177337	NA	NA	NA	NA	NA	NA	NA	NA	NA	NA	NA	NA	NA	NA	NA	NA	NA	NA	NA	NA	NA	NA	NA	NA	NA	NA	NA	NA	NA	NA	NA
chr9	4856362	4856490	chr9_14	chr9	4856383	4856433	C349525	160000	+	3	OTHER	.	NA	NA	NA	NA	NA	NA	NA	NA	NA	NA	NA	150000	NA	NA	NA	NA	NA	NA	NA	NA	NA	NA	NA	NA	NA	NA	NA	NA	NA	NA	NA	NA	NA	NA	NA	NA	NA
chr9	4856362	4856490	chr9_14	chr9	4856421	4856454	C349527	140000	+	2	OTHER	.	NA	NA	NA	NA	NA	NA	NA	NA	NA	NA	NA	NA	NA	NA	NA	NA	NA	NA	NA	NA	NA	NA	NA	NA	NA	NA	NA	NA	NA	NA	NA	NA	NA	NA	NA	NA	NA
chr9	4856362	4856490	chr9_14	chr9	4856421	4856488	C349526	417778	+	9	OTHER	.	NA	NA	NA	110000	NA	860000	NA	1370000	NA	NA	NA	NA	NA	NA	NA	NA	NA	NA	NA	NA	NA	NA	NA	NA	NA	NA	NA	NA	NA	NA	NA	NA	NA	NA	NA	NA	NA
chr9	4856362	4856490	chr9_14	chr9	4856383	4856416	C349524	175000	+	2	OTHER	.	NA	NA	NA	NA	NA	NA	NA	NA	NA	NA	150000	NA	NA	NA	NA	NA	NA	NA	NA	NA	NA	NA	NA	NA	NA	NA	NA	NA	NA	NA	NA	NA	NA	NA	NA	NA	NA
chr9	64369304	64369387	chr9_168	chr9	64369346	64369360	C733389	438756	-	4	OTHER	.	NA	NA	NA	NA	NA	NA	NA	NA	NA	NA	NA	NA	NA	NA	NA	NA	NA	NA	NA	NA	NA	NA	NA	NA	NA	NA	NA	NA	NA	NA	NA	NA	NA	NA	NA	NA	NA
chr9	66153142	66153225	chr9_175	chr9	66153168	66153182	C353505	433780	+	4	OTHER	.	NA	NA	NA	NA	NA	NA	NA	NA	NA	NA	NA	NA	NA	NA	NA	NA	NA	NA	NA	NA	NA	NA	NA	NA	NA	NA	NA	NA	NA	NA	NA	NA	NA	NA	NA	NA	NA
chr9	135765249	135765419	chr9_441	chr9	135765326	135765343	C363392	396564	+	2	OTHER	.	NA	NA	NA	NA	NA	NA	NA	NA	NA	NA	NA	NA	NA	NA	NA	NA	NA	NA	NA	NA	NA	NA	NA	NA	NA	NA	NA	NA	NA	NA	NA	NA	NA	NA	NA	NA	NA
chr9	20939974	20940046	chr9_68	chr9	20940028	20940080	C351035	280000	+	1	OTHER	.	NA	NA	NA	NA	NA	NA	NA	NA	NA	NA	NA	NA	NA	NA	NA	NA	NA	NA	NA	NA	NA	NA	NA	NA	NA	NA	NA	NA	NA	NA	NA	NA	NA	NA	NA	NA	NA
chrX	28494616	28494713	chrX_108	chrX	28494660	28494675	C747992	217347	-	1	OTHER	.	NA	NA	NA	NA	NA	NA	NA	NA	NA	NA	NA	NA	NA	NA	NA	NA	NA	NA	NA	NA	NA	NA	NA	NA	NA	NA	NA	NA	NA	NA	NA	NA	NA	NA	NA	NA	NA
chrX	30472453	30472586	chrX_113	chrX	30472441	30472458	C748103	135833	-	1	OTHER	.	NA	NA	NA	NA	NA	NA	135833	NA	NA	NA	NA	NA	NA	NA	NA	NA	NA	NA	NA	NA	NA	NA	NA	NA	NA	NA	NA	NA	NA	NA	NA	NA	NA	NA	NA	NA	NA
chrX	50631779	50631858	chrX_180	chrX	50631818	50631836	C370660	2383523	+	70	OTHER	.	1707000	1064740	386112	472531	764303	654218	1106670	458194	152001	NA	1438150	1813770	NA	NA	NA	NA	NA	NA	NA	NA	NA	NA	NA	NA	NA	NA	NA	NA	595189	1039590	397562	1231630	935245	NA	NA	NA	174522
chrX	100629795	100629895	chrX_343	chrX	100629866	100629888	C753643	107778	-	1	OTHER	.	NA	NA	NA	NA	NA	NA	NA	NA	NA	NA	NA	NA	NA	NA	NA	NA	NA	NA	NA	NA	NA	NA	NA	NA	NA	NA	NA	NA	NA	NA	NA	NA	NA	NA	NA	NA	NA
chrX	100629795	100629895	chrX_343	chrX	100629890	100629959	C753644	220000	-	1	OTHER	.	NA	NA	NA	NA	NA	NA	NA	NA	NA	NA	NA	NA	NA	NA	NA	NA	NA	NA	NA	NA	NA	NA	NA	220000	NA	NA	NA	NA	NA	NA	NA	NA	NA	NA	NA	NA	NA
chrX	8801200	8801313	chrX_47	chrX	8801256	8801270	C366587	163865	+	3	OTHER	.	NA	NA	NA	NA	NA	NA	NA	NA	NA	NA	NA	NA	NA	NA	NA	NA	NA	NA	NA	NA	NA	NA	NA	NA	NA	NA	NA	NA	NA	NA	NA	NA	NA	NA	NA	NA	NA
chrX	142351965	142352099	chrX_505	chrX	142352052	142352066	C377443	313750	+	2	OTHER	.	NA	NA	NA	NA	164167	NA	NA	NA	NA	NA	NA	NA	NA	NA	NA	NA	NA	NA	NA	NA	NA	NA	NA	NA	NA	NA	NA	NA	NA	NA	NA	NA	NA	NA	NA	NA	NA
chrX	146392513	146392637	chrX_525	chrX	146392608	146392626	C757398	145155	-	1	OTHER	.	NA	NA	NA	NA	NA	NA	NA	NA	NA	NA	NA	NA	NA	NA	NA	NA	NA	NA	NA	NA	NA	NA	NA	NA	NA	NA	NA	NA	NA	NA	NA	NA	NA	NA	NA	NA	NA
chrX	12217386	12217482	chrX_55	chrX	12217447	12217461	C366935	1325716	+	18	OTHER	.	NA	NA	NA	NA	NA	NA	NA	NA	NA	NA	NA	NA	NA	NA	NA	NA	NA	NA	NA	NA	NA	NA	NA	NA	NA	NA	NA	NA	NA	NA	NA	NA	NA	NA	NA	NA	NA
chrY	12722576	12722664	chrY_72	chrY	12722619	12722633	C379336	536135	+	13	OTHER	.	NA	NA	NA	NA	NA	NA	126149	NA	NA	NA	NA	115405	NA	NA	NA	NA	NA	NA	NA	NA	NA	NA	NA	NA	NA	NA	NA	NA	NA	NA	NA	NA	NA	NA	NA	NA	NA
chrY	14340879	14340974	chrY_87	chrY	14340922	14340936	C379465	127703	+	2	OTHER	.	NA	NA	NA	NA	NA	NA	NA	NA	NA	NA	NA	NA	NA	NA	NA	NA	NA	NA	NA	NA	NA	NA	NA	NA	NA	NA	NA	NA	NA	NA	NA	NA	NA	NA	NA	NA	NA
hCRISPR positions and ID				Hg38 ENCODE Dataportal unannotated RAW reads
#chr	chrStart	chrEnd	CRISPR_ID	#chr	chrStart	chrEnd	anchorID	score	strand	presentInCnt	rnaClass	rnaID	A375-rep1_ENCSR376XXO	A375-rep2_ENCSR376XXO	A549-rep1_ENCSR000CRW	A549-rep2_ENCSR000CRW	A549-rep3_ENCSR000CSL	A549-rep3_ENCSR000CSO	A549-rep4_ENCSR000CSL	A549-rep4_ENCSR000CSO	adrenal-gland-rep1_ENCSR264COY	adrenal-gland-rep1_ENCSR612WDT	articular-chondrocyte-of-knee-joint-rep1_ENCSR000CVB	articular-chondrocyte-of-knee-joint-rep2_ENCSR000CVB	bipolar-spindle-neuron-rep1_ENCSR603RPC	bipolar-spindle-neuron-rep2_ENCSR603RPC	body-of-pancreas-rep1_ENCSR033TKS	body-of-pancreas-rep1_ENCSR099ACU	cerebellum-rep1_ENCSR000AFQ	cerebellum-rep2_ENCSR000AFQ	diencephalon-rep1_ENCSR000AFR	diencephalon-rep2_ENCSR000AFR	esophagus-muscularis-mucosa-rep1_ENCSR233DGJ	esophagus-muscularis-mucosa-rep1_ENCSR295NAK	esophagus-muscularis-mucosa-rep1_ENCSR383PLJ	esophagus-squamous-epithelium-rep1_ENCSR262TBN	esophagus-squamous-epithelium-rep1_ENCSR289GGY	esophagus-squamous-epithelium-rep1_ENCSR379GPS	esophagus-squamous-epithelium-rep1_ENCSR779BVZ	fibroblast-of-dermis-rep1_ENCSR000CUY	fibroblast-of-dermis-rep2_ENCSR000CUY	fibroblast-of-the-aortic-adventitia-rep1_ENCSR000CUV	fibroblast-of-the-aortic-adventitia-rep2_ENCSR000CUV	fibroblast-of-villous-mesenchyme-rep1_ENCSR000CUX	fibroblast-of-villous-mesenchyme-rep2_ENCSR000CUX	frontal-cortex-rep1_ENCSR000AFS	frontal-cortex-rep2_ENCSR000AFS	gastroesophageal-sphincter-rep1_ENCSR269YSX	gastroesophageal-sphincter-rep1_ENCSR646HQQ
chr1	1149602	1149720	chr1_12	chr1	1149714	1149728	C599	0.3228	+	1	OTHER	.	NA	NA	NA	NA	0.3228	NA	NA	NA	NA	NA	NA	NA	NA	NA	NA	NA	NA	NA	NA	NA	NA	NA	NA	NA	NA	NA	NA	NA	NA	NA	NA	NA	NA	NA	NA	NA	NA
chr1	21036143	21036236	chr1_130	chr1	21036225	21036239	C384520	0.1652	-	1	OTHER	.	NA	NA	NA	NA	NA	NA	NA	NA	NA	NA	NA	NA	NA	NA	NA	NA	NA	NA	NA	NA	NA	NA	NA	NA	NA	NA	NA	NA	NA	NA	NA	NA	NA	NA	NA	NA	NA
chr1	24417179	24417266	chr1_142	chr1	24417200	24417226	C5106	0.1887	+	1	OTHER	.	NA	NA	NA	NA	NA	NA	NA	NA	NA	NA	NA	NA	NA	NA	NA	NA	NA	NA	NA	NA	NA	NA	NA	NA	NA	NA	NA	NA	NA	NA	NA	NA	NA	NA	NA	NA	NA
chr1	24417179	24417266	chr1_142	chr1	24417200	24417233	C5107	0.3393	+	1	OTHER	.	NA	NA	NA	NA	NA	NA	NA	NA	NA	NA	NA	NA	NA	NA	NA	NA	NA	NA	NA	NA	NA	NA	NA	NA	NA	NA	NA	NA	NA	NA	NA	NA	NA	NA	NA	NA	NA
chr1	36447466	36447556	chr1_192	chr1	36447538	36447554	C387895	0.4288	-	1	OTHER	.	NA	NA	NA	NA	NA	NA	0.4288	NA	NA	NA	NA	NA	NA	NA	NA	NA	NA	NA	NA	NA	NA	NA	NA	NA	NA	NA	NA	NA	NA	NA	NA	NA	NA	NA	NA	NA	NA
chr1	42312796	42312920	chr1_213	chr1	42312832	42312847	C8758	10768	+	1	OTHER	.	NA	NA	NA	NA	10768	NA	NA	NA	NA	NA	NA	NA	NA	NA	NA	NA	NA	NA	NA	NA	NA	NA	NA	NA	NA	NA	NA	NA	NA	NA	NA	NA	NA	NA	NA	NA	NA
chr1	47464393	47464511	chr1_233	chr1	47464503	47464520	C9865	0.2359	+	2	OTHER	.	NA	NA	NA	NA	0.2767	NA	NA	NA	NA	NA	NA	NA	NA	NA	NA	NA	NA	NA	NA	NA	NA	NA	NA	NA	NA	NA	NA	NA	NA	NA	NA	NA	NA	NA	NA	NA	NA
chr1	89984363	89984519	chr1_412	chr1	89984351	89984392	C14454	0.1221	+	1	OTHER	.	NA	NA	NA	NA	NA	NA	NA	NA	NA	NA	NA	NA	NA	NA	NA	NA	NA	NA	NA	NA	NA	NA	NA	NA	NA	NA	NA	NA	NA	NA	NA	NA	NA	NA	NA	NA	NA
chr1	3956780	3956869	chr1_44	chr1	3956852	3956868	C1214	11384	+	1	OTHER	.	NA	NA	NA	NA	NA	NA	NA	NA	NA	NA	NA	NA	NA	NA	NA	NA	NA	NA	NA	NA	NA	NA	NA	NA	NA	NA	NA	NA	NA	NA	NA	NA	NA	NA	NA	NA	NA
chr1	154222264	154222413	chr1_561	chr1	154222255	154222286	C19882	0.1762	+	1	OTHER	.	NA	NA	NA	NA	NA	NA	NA	NA	NA	NA	NA	NA	NA	NA	NA	NA	NA	NA	NA	NA	NA	NA	NA	NA	NA	NA	NA	NA	NA	NA	NA	NA	NA	NA	NA	NA	NA
chr1	154607685	154607810	chr1_563	chr1	154607662	154607694	C20011	14131	+	1	OTHER	.	NA	NA	NA	NA	NA	NA	NA	NA	NA	NA	NA	NA	NA	NA	NA	NA	NA	NA	NA	NA	NA	NA	NA	NA	NA	NA	NA	NA	NA	NA	NA	NA	NA	NA	NA	NA	NA
chr1	200206491	200206567	chr1_739	chr1	200206542	200206565	C406942	0.0872	-	1	OTHER	.	NA	NA	NA	NA	NA	NA	NA	NA	NA	NA	NA	NA	NA	NA	NA	NA	NA	NA	NA	NA	NA	NA	NA	NA	NA	NA	NA	NA	NA	NA	NA	NA	NA	NA	NA	NA	NA
chr1	226834267	226834404	chr1_830	chr1	226834312	226834329	C30272	0.6848	+	1	OTHER	.	NA	NA	NA	NA	NA	NA	NA	NA	NA	NA	NA	NA	NA	NA	NA	NA	NA	NA	NA	NA	NA	NA	NA	NA	NA	NA	NA	NA	NA	NA	NA	NA	NA	NA	NA	NA	NA
chr1	237229489	237229609	chr1_881	chr1	237229583	237229600	C31847	0.8885	+	16	OTHER	.	NA	NA	NA	NA	NA	NA	NA	NA	NA	NA	NA	NA	NA	NA	NA	NA	NA	NA	NA	NA	NA	0.4429	0.3155	NA	NA	NA	NA	NA	NA	NA	NA	NA	NA	NA	NA	NA	NA
chr1	241831823	241831960	chr1_909	chr1	241831824	241831840	C32185	0.3200	+	1	OTHER	.	NA	NA	NA	NA	NA	NA	NA	NA	NA	NA	NA	NA	NA	NA	NA	NA	NA	NA	NA	NA	NA	NA	NA	NA	NA	NA	NA	NA	NA	NA	NA	NA	NA	NA	NA	NA	NA
chr1	245872371	245872506	chr1_941	chr1	245872406	245872426	C32693	0.1825	+	1	OTHER	.	NA	NA	NA	NA	NA	NA	NA	NA	NA	NA	NA	NA	NA	NA	NA	NA	NA	NA	NA	NA	NA	NA	NA	NA	NA	NA	NA	NA	NA	NA	NA	NA	NA	NA	NA	NA	NA
chr10	547407	547489	chr10_10	chr10	547432	547454	C33034	0.2265	+	1	OTHER	.	NA	NA	NA	NA	NA	NA	NA	NA	NA	NA	NA	NA	NA	NA	NA	NA	NA	NA	NA	NA	NA	NA	NA	NA	NA	NA	NA	NA	NA	NA	NA	NA	NA	NA	NA	NA	NA
chr10	34526535	34526605	chr10_178	chr10	34526596	34526620	C418807	0.3162	-	1	OTHER	.	NA	NA	NA	NA	NA	NA	NA	NA	NA	NA	NA	NA	NA	NA	NA	NA	NA	NA	NA	NA	NA	NA	NA	NA	NA	NA	NA	NA	NA	NA	NA	NA	NA	NA	NA	NA	NA
chr10	35295654	35295791	chr10_183	chr10	35295694	35295709	C418937	13867	-	1	OTHER	.	NA	NA	NA	NA	NA	NA	NA	NA	NA	NA	NA	NA	NA	NA	NA	NA	NA	NA	NA	NA	NA	NA	NA	NA	NA	NA	NA	NA	NA	NA	NA	NA	NA	NA	NA	NA	NA
chr10	37665005	37665114	chr10_198	chr10	37665109	37665123	C37692	0.5137	+	6	OTHER	.	NA	NA	NA	0.2380	NA	NA	NA	NA	NA	NA	NA	NA	NA	NA	NA	NA	NA	NA	NA	NA	NA	NA	NA	NA	NA	NA	NA	NA	NA	NA	NA	NA	NA	NA	NA	NA	NA
chr10	42475576	42475674	chr10_212	chr10	42475634	42475670	C37875	0.0991	+	1	OTHER	.	NA	NA	NA	NA	NA	NA	NA	NA	NA	NA	NA	NA	NA	NA	NA	NA	NA	NA	NA	NA	NA	NA	NA	NA	NA	NA	NA	NA	NA	NA	NA	NA	NA	NA	NA	NA	NA
chr10	58799290	58799394	chr10_277	chr10	58799353	58799391	C39324	0.0764	+	2	OTHER	.	NA	NA	NA	NA	NA	NA	NA	NA	NA	NA	NA	NA	NA	NA	NA	NA	NA	NA	NA	NA	NA	NA	NA	NA	NA	NA	NA	NA	NA	NA	NA	NA	NA	NA	NA	NA	NA
chr10	58799290	58799394	chr10_277	chr10	58799353	58799409	C39323	0.3257	+	1	OTHER	.	NA	NA	NA	NA	NA	NA	NA	NA	NA	NA	NA	NA	NA	NA	NA	NA	NA	NA	NA	NA	NA	NA	NA	NA	NA	NA	NA	NA	NA	NA	NA	NA	NA	NA	NA	NA	NA
chr10	2680421	2680513	chr10_29	chr10	2680495	2680511	C414468	0.3431	-	1	OTHER	.	NA	NA	NA	NA	NA	NA	0.3431	NA	NA	NA	NA	NA	NA	NA	NA	NA	NA	NA	NA	NA	NA	NA	NA	NA	NA	NA	NA	NA	NA	NA	NA	NA	NA	NA	NA	NA	NA
chr10	78630510	78630611	chr10_352	chr10	78630517	78630533	C42271	0.5162	+	1	OTHER	.	NA	NA	NA	NA	NA	NA	NA	NA	NA	NA	NA	NA	NA	NA	NA	NA	NA	NA	NA	NA	NA	NA	NA	NA	NA	NA	NA	NA	NA	NA	NA	NA	NA	NA	NA	NA	NA
chr10	85543390	85543480	chr10_380	chr10	85543393	85543419	C424390	0.1770	-	1	OTHER	.	NA	NA	NA	NA	NA	NA	NA	NA	NA	NA	NA	NA	NA	NA	NA	NA	NA	NA	NA	NA	NA	NA	NA	NA	NA	NA	NA	NA	NA	NA	NA	NA	NA	NA	NA	NA	NA
chr10	104121477	104121560	chr10_444	chr10	104121530	104121561	C427471	0.1849	-	1	OTHER	.	NA	NA	NA	NA	NA	NA	NA	NA	NA	NA	NA	NA	NA	NA	NA	NA	NA	NA	NA	NA	NA	NA	NA	NA	NA	NA	NA	NA	NA	NA	NA	NA	NA	NA	NA	NA	NA
chr10	104121477	104121560	chr10_444	chr10	104121492	104121520	C427470	0.3619	-	1	OTHER	.	NA	NA	NA	NA	NA	NA	NA	NA	NA	NA	NA	NA	NA	NA	NA	NA	NA	NA	NA	NA	NA	NA	NA	NA	NA	NA	NA	NA	NA	NA	NA	NA	NA	NA	NA	NA	NA
chr10	119042038	119042633	chr10_499	chr10	119042021	119042074	C429038	14682	-	1	OTHER	.	NA	NA	NA	NA	NA	NA	NA	NA	NA	NA	NA	NA	NA	NA	NA	14682	NA	NA	NA	NA	NA	NA	NA	NA	NA	NA	NA	NA	NA	NA	NA	NA	NA	NA	NA	NA	NA
chr10	119042038	119042633	chr10_499	chr10	119042395	119042442	C429039	14151	-	2	OTHER	.	NA	NA	NA	NA	NA	NA	NA	NA	NA	NA	NA	NA	NA	NA	NA	NA	NA	NA	NA	NA	NA	NA	NA	NA	NA	NA	NA	NA	NA	NA	NA	NA	NA	NA	NA	NA	NA
chr10	119042038	119042633	chr10_499	chr10	119042599	119042636	C429040	0.1221	-	1	OTHER	.	NA	NA	NA	NA	NA	NA	NA	NA	NA	NA	NA	NA	NA	NA	NA	NA	NA	NA	NA	NA	NA	NA	NA	NA	NA	NA	NA	NA	NA	NA	NA	NA	NA	NA	NA	NA	NA
chr10	124625543	124625613	chr10_523	chr10	124625544	124625566	C48530	0.5466	+	1	OTHER	.	NA	NA	NA	NA	NA	NA	NA	NA	NA	NA	NA	NA	NA	NA	NA	NA	NA	NA	NA	NA	NA	NA	NA	NA	NA	NA	NA	NA	NA	NA	NA	NA	NA	NA	NA	NA	NA
chr10	124833919	124834016	chr10_526	chr10	124833909	124833941	C48561	0.1204	+	1	OTHER	.	NA	NA	NA	NA	NA	NA	NA	NA	NA	NA	NA	NA	NA	NA	NA	NA	NA	NA	NA	NA	NA	NA	NA	NA	NA	NA	NA	NA	NA	NA	NA	NA	NA	NA	NA	NA	NA
chr10	130066505	130066622	chr10_549	chr10	130066512	130066527	C430523	0.2052	-	1	OTHER	.	NA	NA	NA	NA	NA	NA	NA	NA	NA	NA	NA	NA	NA	NA	NA	NA	NA	NA	NA	NA	NA	NA	NA	NA	NA	NA	NA	NA	NA	NA	NA	NA	NA	NA	NA	NA	NA
chr10	133415457	133415572	chr10_594	chr10	133415498	133415513	C430961	13740	-	29	OTHER	.	0.2054	0.2110	NA	NA	43085	NA	47443	NA	NA	NA	0.1632	0.2232	NA	NA	NA	NA	NA	NA	NA	NA	NA	NA	NA	NA	NA	NA	NA	NA	NA	0.3602	NA	NA	NA	NA	NA	NA	NA
chr10	6523869	6523988	chr10_64	chr10	6523898	6523915	C415228	0.3892	-	1	OTHER	.	NA	NA	NA	NA	NA	NA	NA	NA	NA	NA	NA	NA	NA	NA	0.3892	NA	NA	NA	NA	NA	NA	NA	NA	NA	NA	NA	NA	NA	NA	NA	NA	NA	NA	NA	NA	NA	NA
chr11	32482243	32482357	chr11_132	chr11	32482325	32482342	C435564	0.3434	-	1	OTHER	.	NA	NA	NA	NA	0.3434	NA	NA	NA	NA	NA	NA	NA	NA	NA	NA	NA	NA	NA	NA	NA	NA	NA	NA	NA	NA	NA	NA	NA	NA	NA	NA	NA	NA	NA	NA	NA	NA
chr11	41644722	41644843	chr11_172	chr11	41644806	41644820	C55035	0.3010	+	1	OTHER	.	NA	NA	NA	NA	NA	NA	NA	NA	NA	NA	NA	NA	NA	NA	NA	NA	NA	NA	NA	NA	NA	NA	NA	NA	NA	NA	NA	NA	NA	NA	NA	NA	NA	NA	NA	NA	NA
chr11	1300584	1300686	chr11_20	chr11	1300638	1300652	C50281	14505	+	1	OTHER	.	NA	NA	NA	NA	NA	NA	NA	NA	NA	NA	NA	NA	NA	NA	NA	NA	NA	NA	NA	NA	NA	NA	NA	NA	NA	NA	NA	NA	NA	NA	NA	NA	NA	NA	NA	NA	NA
chr11	66348230	66348314	chr11_267	chr11	66348254	66348301	C59399	0.2203	+	1	OTHER	.	NA	NA	NA	NA	NA	NA	NA	NA	NA	NA	NA	NA	NA	NA	NA	NA	NA	NA	NA	NA	NA	NA	NA	NA	NA	NA	NA	NA	NA	NA	NA	NA	NA	NA	NA	NA	NA
chr11	66348230	66348314	chr11_267	chr11	66348278	66348301	C59400	0.9437	+	1	OTHER	.	NA	NA	NA	NA	NA	NA	NA	NA	NA	NA	NA	NA	NA	NA	NA	NA	NA	NA	NA	NA	NA	NA	NA	NA	NA	NA	NA	NA	NA	NA	NA	NA	NA	NA	NA	NA	NA
chr11	1956417	1956563	chr11_27	chr11	1956347	1956433	C50391	0.1550	+	1	OTHER	.	NA	NA	NA	NA	NA	NA	NA	NA	NA	NA	NA	NA	NA	NA	NA	NA	NA	NA	NA	NA	NA	NA	NA	NA	NA	NA	NA	NA	NA	NA	NA	NA	NA	NA	NA	NA	NA
chr11	1956417	1956563	chr11_27	chr11	1956539	1956595	C50392	0.1453	+	1	OTHER	.	NA	NA	NA	NA	NA	NA	NA	NA	NA	NA	NA	NA	NA	NA	NA	NA	NA	NA	NA	NA	NA	NA	NA	NA	NA	NA	NA	NA	NA	NA	NA	NA	NA	NA	NA	NA	NA
chr11	6431090	6431218	chr11_47	chr11	6431175	6431234	C432200	25052	-	1	OTHER	.	NA	NA	NA	NA	NA	NA	NA	NA	NA	NA	NA	NA	NA	NA	NA	NA	NA	NA	NA	NA	NA	NA	NA	NA	NA	NA	NA	NA	NA	NA	NA	NA	NA	NA	NA	NA	NA
chr11	115925226	115925377	chr11_479	chr11	115925286	115925308	C65438	0.1541	+	1	OTHER	.	NA	NA	NA	NA	NA	NA	NA	NA	NA	NA	NA	NA	NA	NA	NA	NA	NA	NA	NA	NA	NA	NA	NA	NA	NA	NA	NA	NA	NA	NA	NA	NA	NA	NA	NA	NA	NA
chr11	118688684	118688841	chr11_490	chr11	118688683	118688716	C66027	16038	+	4	OTHER	.	NA	NA	NA	NA	NA	NA	NA	NA	NA	NA	NA	NA	NA	NA	NA	NA	NA	NA	NA	NA	NA	NA	NA	NA	NA	NA	NA	NA	NA	NA	NA	NA	NA	NA	NA	NA	NA
chr11	309182	309279	chr11_5	chr11	309161	309207	C49932	12389	+	1	OTHER	.	NA	NA	NA	NA	NA	NA	NA	NA	NA	NA	NA	NA	NA	NA	NA	NA	NA	NA	NA	NA	NA	NA	NA	NA	NA	NA	NA	NA	NA	NA	NA	NA	NA	NA	NA	NA	NA
chr12	25164109	25164208	chr12_111	chr12	25164165	25164182	C453541	0.2932	-	1	OTHER	.	NA	NA	NA	NA	NA	NA	NA	NA	NA	NA	NA	NA	NA	NA	0.2932	NA	NA	NA	NA	NA	NA	NA	NA	NA	NA	NA	NA	NA	NA	NA	NA	NA	NA	NA	NA	NA	NA
chr12	42988436	42988581	chr12_177	chr12	42988449	42988464	C74001	20483	+	26	OTHER	.	NA	NA	NA	NA	NA	NA	NA	NA	NA	NA	NA	NA	NA	NA	NA	NA	51932	39588	0.5447	0.5174	NA	NA	NA	NA	NA	NA	NA	NA	NA	NA	NA	NA	NA	0.4725	0.8248	NA	NA
chr12	47759900	47760032	chr12_196	chr12	47759918	47759934	C74471	61285	+	164	OTHER	.	33508	72879	113341	103266	45777	12678	31203	22356	61173	107799	33375	26180	29008	NA	145795	74803	33028	29051	15876	21878	40446	0.6802	32521	56983	15976	135608	10744	68795	65387	46420	39403	45976	51141	42394	50496	78316	114940
chr12	70661686	70661774	chr12_292	chr12	70661671	70661701	C459968	0.1364	-	1	OTHER	.	NA	NA	NA	NA	NA	NA	NA	NA	NA	NA	NA	NA	NA	NA	NA	NA	NA	NA	NA	NA	NA	NA	NA	NA	NA	NA	NA	NA	NA	NA	NA	NA	NA	NA	NA	NA	NA
chr12	8405189	8405323	chr12_35	chr12	8405181	8405195	C70408	10407	+	33	OTHER	.	0.1938	0.1579	NA	NA	47806	NA	29816	NA	NA	NA	0.4380	0.7048	NA	NA	NA	NA	NA	NA	NA	NA	NA	NA	NA	NA	NA	NA	NA	0.2343	0.2325	NA	NA	NA	NA	NA	NA	NA	NA
chr12	89063172	89063265	chr12_365	chr12	89063185	89063199	C80825	20721	+	36	OTHER	.	NA	0.3760	NA	0.8383	12826	15315	NA	32122	NA	NA	NA	NA	NA	NA	NA	NA	NA	NA	NA	NA	NA	NA	NA	NA	NA	NA	NA	NA	NA	0.7146	0.4393	NA	25129	NA	NA	NA	NA
chr12	8628964	8629051	chr12_39	chr12	8629002	8629022	C451604	0.1383	-	1	OTHER	.	NA	NA	NA	NA	NA	NA	NA	NA	NA	NA	NA	NA	NA	NA	NA	NA	NA	NA	NA	NA	NA	NA	NA	NA	NA	NA	NA	NA	NA	NA	NA	NA	NA	NA	NA	NA	NA
chr12	116381601	116381695	chr12_481	chr12	116381570	116381606	C84527	0.4462	+	1	OTHER	.	NA	NA	NA	NA	NA	NA	NA	NA	NA	NA	NA	NA	NA	NA	NA	NA	NA	NA	NA	NA	NA	NA	NA	NA	NA	NA	NA	NA	NA	NA	NA	NA	NA	NA	NA	NA	NA
chr12	116381601	116381695	chr12_481	chr12	116381685	116381712	C465871	0.0960	-	1	OTHER	.	NA	NA	NA	NA	NA	NA	NA	NA	NA	NA	NA	NA	NA	NA	NA	NA	NA	NA	NA	NA	NA	NA	NA	NA	NA	NA	NA	NA	NA	NA	NA	NA	NA	NA	NA	NA	NA
chr12	11172934	11173068	chr12_55	chr12	11172902	11172947	C451945	0.3937	-	1	OTHER	.	NA	NA	NA	NA	NA	NA	NA	NA	NA	NA	NA	NA	NA	NA	NA	NA	NA	NA	NA	NA	NA	NA	NA	NA	NA	NA	NA	NA	NA	NA	NA	NA	NA	NA	NA	NA	NA
chr12	131611511	131611623	chr12_566	chr12	131611542	131611556	C86820	15707	+	2	OTHER	.	NA	NA	NA	NA	NA	NA	NA	NA	NA	NA	NA	NA	NA	NA	NA	NA	NA	NA	NA	NA	NA	NA	NA	NA	NA	NA	NA	NA	NA	NA	NA	NA	NA	NA	NA	NA	NA
chr12	1574350	1574457	chr12_7	chr12	1574366	1574382	C450410	18698	-	49	OTHER	.	NA	NA	NA	NA	NA	NA	NA	NA	NA	0.6264	NA	NA	NA	NA	13395	NA	11896	0.4959	NA	0.5861	24259	NA	0.4296	NA	NA	10284	NA	NA	NA	NA	NA	NA	NA	NA	NA	0.5331	0.9685
chr13	85140681	85140787	chr13_273	chr13	85140742	85140815	C93563	11502	+	1	OTHER	.	NA	NA	NA	NA	NA	NA	NA	NA	NA	NA	NA	NA	NA	NA	NA	NA	NA	NA	NA	NA	NA	NA	NA	NA	NA	NA	NA	NA	NA	NA	NA	NA	NA	NA	NA	NA	NA
chr13	95731736	95731824	chr13_324	chr13	95731735	95731749	C476873	0.4057	-	1	OTHER	.	NA	NA	NA	NA	NA	NA	NA	NA	NA	NA	NA	NA	NA	NA	NA	NA	NA	NA	NA	NA	NA	NA	NA	NA	NA	NA	NA	NA	NA	NA	NA	NA	NA	NA	NA	NA	NA
chr13	107866294	107866356	chr13_379	chr13	107866269	107866299	C95703	0.1894	+	1	OTHER	.	NA	NA	NA	NA	NA	NA	NA	NA	NA	NA	NA	NA	NA	NA	NA	NA	NA	NA	NA	NA	NA	NA	NA	NA	NA	NA	NA	NA	NA	NA	NA	NA	NA	NA	NA	NA	NA
chr13	111623984	111624099	chr13_411	chr13	111623990	111624013	C96420	0.2189	+	1	OTHER	.	NA	NA	NA	NA	NA	NA	NA	NA	NA	NA	NA	NA	NA	NA	NA	NA	NA	NA	NA	NA	NA	NA	NA	NA	NA	NA	NA	NA	NA	NA	NA	NA	NA	NA	NA	NA	NA
chr13	111623984	111624099	chr13_411	chr13	111624031	111624053	C96421	0.7631	+	2	OTHER	.	NA	NA	NA	NA	NA	NA	NA	NA	NA	NA	NA	NA	NA	NA	NA	NA	NA	NA	NA	NA	NA	NA	NA	NA	NA	NA	NA	NA	NA	NA	NA	NA	NA	NA	NA	NA	NA
chr13	33284438	33284611	chr13_54	chr13	33284603	33284639	C89289	0.1773	+	1	OTHER	.	NA	NA	NA	NA	NA	NA	NA	NA	NA	NA	NA	NA	NA	NA	NA	NA	NA	NA	NA	NA	NA	NA	NA	NA	NA	NA	NA	NA	NA	NA	NA	NA	NA	NA	NA	NA	NA
chr14	59266143	59266262	chr14_170	chr14	59266233	59266252	C101977	0.4305	+	1	OTHER	.	NA	NA	NA	NA	NA	NA	NA	NA	NA	NA	NA	NA	NA	NA	NA	NA	NA	NA	NA	NA	NA	NA	NA	NA	NA	NA	NA	NA	NA	NA	NA	NA	NA	NA	NA	NA	NA
chr14	75784283	75784377	chr14_235	chr14	75784285	75784302	C104834	0.4503	+	2	OTHER	.	NA	NA	NA	NA	NA	NA	NA	NA	NA	NA	NA	NA	NA	NA	NA	NA	NA	NA	NA	NA	NA	NA	NA	NA	NA	NA	NA	NA	NA	NA	NA	NA	NA	NA	NA	NA	NA
chr14	80061403	80061495	chr14_246	chr14	80061481	80061495	C105739	0.0830	+	2	OTHER	.	NA	NA	NA	NA	NA	NA	NA	NA	NA	NA	NA	NA	NA	NA	NA	NA	NA	NA	NA	NA	NA	NA	NA	NA	NA	NA	NA	NA	NA	NA	NA	NA	NA	NA	NA	NA	NA
chr14	81828633	81828766	chr14_256	chr14	81828705	81828720	C105868	11847	+	6	OTHER	.	NA	NA	NA	NA	10318	NA	0.6801	NA	NA	NA	NA	NA	NA	NA	NA	NA	NA	NA	NA	NA	NA	NA	NA	NA	NA	NA	NA	NA	NA	NA	NA	NA	NA	NA	NA	NA	NA
chr14	83061137	83061236	chr14_263	chr14	83061179	83061194	C105947	0.4170	+	2	OTHER	.	NA	NA	NA	NA	NA	0.1769	NA	NA	NA	NA	NA	NA	NA	NA	NA	NA	NA	NA	NA	NA	NA	NA	NA	NA	NA	NA	NA	NA	NA	NA	NA	NA	NA	NA	NA	NA	NA
chr14	102025120	102025213	chr14_338	chr14	102025167	102025189	C108364	0.4878	+	1	OTHER	.	NA	NA	NA	NA	NA	NA	NA	NA	NA	NA	NA	NA	NA	NA	NA	NA	NA	NA	NA	NA	NA	NA	NA	NA	NA	NA	NA	NA	NA	NA	NA	NA	NA	NA	NA	NA	NA
chr14	41340869	41340954	chr14_85	chr14	41340892	41340909	C99755	0.6215	+	18	OTHER	.	0.1235	NA	NA	NA	22944	NA	0.6218	NA	NA	NA	NA	NA	NA	NA	NA	NA	NA	NA	NA	NA	NA	NA	NA	NA	NA	NA	NA	NA	NA	NA	NA	NA	NA	NA	NA	NA	NA
chr15	44110015	44110100	chr15_103	chr15	44110078	44110124	C494682	0.7232	-	1	OTHER	.	NA	NA	NA	NA	NA	NA	NA	NA	NA	NA	NA	NA	NA	NA	NA	NA	NA	NA	NA	NA	NA	NA	NA	NA	NA	NA	NA	NA	NA	NA	NA	NA	NA	NA	NA	NA	NA
chr15	45361622	45361709	chr15_110	chr15	45361597	45361642	C494880	16742	-	1	OTHER	.	NA	NA	NA	NA	NA	NA	NA	NA	NA	NA	NA	NA	NA	NA	NA	NA	NA	NA	NA	NA	NA	NA	NA	NA	NA	NA	NA	NA	NA	NA	NA	NA	NA	NA	NA	NA	NA
chr15	45361622	45361709	chr15_110	chr15	45361661	45361696	C494881	0.9301	-	1	OTHER	.	NA	NA	NA	NA	NA	NA	NA	NA	NA	NA	NA	NA	NA	NA	NA	NA	NA	NA	NA	NA	NA	NA	NA	NA	NA	NA	NA	NA	NA	NA	NA	NA	NA	NA	NA	NA	NA
chr15	69452046	69452143	chr15_183	chr15	69452041	69452080	C498780	0.5979	-	1	OTHER	.	NA	NA	NA	NA	NA	NA	NA	NA	NA	NA	NA	NA	NA	NA	NA	NA	NA	NA	NA	NA	NA	NA	NA	NA	NA	NA	NA	NA	NA	NA	NA	NA	NA	NA	NA	NA	NA
chr15	69452046	69452143	chr15_183	chr15	69452063	69452085	C117013	0.2686	+	1	OTHER	.	NA	NA	NA	NA	NA	NA	NA	NA	NA	NA	NA	NA	NA	NA	NA	NA	NA	NA	NA	NA	NA	NA	NA	NA	NA	NA	NA	NA	NA	NA	NA	NA	NA	NA	NA	NA	NA
chr15	40530436	40530538	chr15_93	chr15	40530371	40530445	C493855	0.1762	-	1	OTHER	.	NA	NA	NA	NA	NA	NA	NA	NA	NA	NA	NA	NA	NA	NA	NA	NA	NA	NA	NA	NA	NA	NA	NA	NA	NA	NA	NA	NA	NA	NA	NA	NA	NA	NA	NA	NA	NA
chr16	19555339	19555649	chr16_106	chr16	19555443	19555465	C506900	0.3571	-	2	OTHER	.	NA	NA	NA	NA	NA	NA	NA	NA	NA	NA	NA	NA	NA	NA	NA	NA	NA	NA	NA	NA	NA	NA	NA	NA	NA	NA	NA	NA	NA	NA	NA	NA	NA	NA	NA	NA	NA
chr16	754924	755034	chr16_11	chr16	754935	754949	C122759	0.1747	+	1	OTHER	.	NA	NA	NA	NA	NA	NA	NA	NA	NA	NA	NA	NA	NA	NA	NA	NA	NA	NA	NA	NA	NA	NA	NA	NA	NA	NA	NA	NA	NA	NA	NA	NA	NA	NA	NA	NA	NA
chr16	21541200	21541368	chr16_118	chr16	21541296	21541311	C507199	0.4791	-	3	OTHER	.	NA	NA	NA	NA	NA	NA	NA	NA	NA	NA	NA	0.2544	NA	NA	NA	0.9806	NA	NA	NA	NA	NA	NA	NA	NA	NA	NA	NA	NA	NA	NA	NA	NA	NA	NA	NA	NA	NA
chr16	22403984	22404051	chr16_123	chr16	22404004	22404020	C126436	88695	+	1	OTHER	.	NA	NA	NA	NA	NA	NA	88695	NA	NA	NA	NA	NA	NA	NA	NA	NA	NA	NA	NA	NA	NA	NA	NA	NA	NA	NA	NA	NA	NA	NA	NA	NA	NA	NA	NA	NA	NA
chr16	27699604	27699685	chr16_141	chr16	27699665	27699710	C127159	0.1930	+	2	OTHER	.	NA	NA	NA	NA	NA	NA	NA	NA	NA	NA	NA	NA	NA	NA	NA	NA	NA	NA	NA	NA	NA	NA	NA	NA	NA	NA	NA	NA	NA	NA	NA	NA	NA	NA	NA	NA	NA
chr16	29257230	29257320	chr16_150	chr16	29257269	29257285	C508286	0.2133	-	1	OTHER	.	NA	NA	NA	NA	NA	NA	NA	NA	NA	NA	NA	NA	NA	NA	0.2133	NA	NA	NA	NA	NA	NA	NA	NA	NA	NA	NA	NA	NA	NA	NA	NA	NA	NA	NA	NA	NA	NA
chr16	33937164	33937277	chr16_171	chr16	33937241	33937257	C128386	0.3214	+	28	OTHER	.	0.3242	0.1745	NA	NA	NA	NA	NA	NA	NA	NA	NA	NA	NA	NA	NA	NA	NA	NA	NA	NA	NA	NA	NA	NA	NA	NA	NA	0.3241	NA	NA	NA	0.2849	NA	NA	NA	NA	NA
chr16	48527363	48527480	chr16_193	chr16	48527442	48527457	C128829	0.2716	+	1	OTHER	.	NA	NA	NA	NA	NA	NA	NA	NA	NA	NA	NA	NA	NA	NA	NA	NA	NA	NA	NA	NA	NA	NA	NA	NA	NA	NA	NA	NA	NA	NA	NA	NA	NA	NA	NA	NA	NA
chr16	53720091	53720169	chr16_202	chr16	53720114	53720136	C129391	10144	+	1	OTHER	.	NA	NA	NA	NA	NA	NA	NA	NA	NA	NA	NA	NA	NA	NA	NA	NA	NA	NA	NA	NA	NA	NA	NA	NA	NA	NA	NA	NA	NA	NA	NA	NA	NA	NA	NA	NA	NA
chr16	57300346	57300449	chr16_211	chr16	57300387	57300418	C510402	0.3854	-	1	OTHER	.	NA	NA	NA	NA	NA	NA	NA	NA	NA	NA	NA	NA	NA	NA	NA	NA	NA	NA	NA	NA	NA	NA	NA	NA	NA	NA	NA	NA	NA	NA	NA	NA	NA	NA	NA	NA	NA
chr16	57300346	57300449	chr16_211	chr16	57300325	57300373	C510400	0.1393	-	1	OTHER	.	NA	NA	NA	NA	NA	NA	NA	NA	NA	NA	NA	NA	NA	NA	NA	NA	NA	NA	NA	NA	NA	NA	NA	NA	NA	NA	NA	NA	NA	NA	NA	NA	NA	NA	NA	NA	NA
chr16	57300346	57300449	chr16_211	chr16	57300396	57300418	C510404	0.2879	-	1	OTHER	.	NA	NA	NA	NA	NA	NA	NA	NA	NA	NA	NA	NA	NA	NA	NA	NA	NA	NA	NA	NA	NA	NA	NA	NA	NA	NA	NA	NA	NA	NA	NA	NA	NA	NA	NA	NA	NA
chr16	57300346	57300449	chr16_211	chr16	57300387	57300412	C510401	0.3979	-	1	OTHER	.	NA	NA	NA	NA	NA	NA	NA	NA	NA	NA	NA	NA	NA	NA	NA	NA	NA	NA	NA	NA	NA	NA	NA	NA	NA	NA	NA	NA	NA	NA	NA	NA	NA	NA	NA	NA	NA
chr16	57300346	57300449	chr16_211	chr16	57300396	57300422	C510403	0.5669	-	1	OTHER	.	NA	NA	NA	NA	NA	NA	NA	NA	NA	NA	NA	NA	NA	NA	NA	NA	NA	NA	NA	NA	NA	NA	NA	NA	NA	NA	NA	NA	NA	NA	NA	NA	NA	NA	NA	NA	NA
chr16	67029075	67029218	chr16_251	chr16	67029063	67029083	C511518	0.7435	-	5	OTHER	.	NA	NA	NA	NA	NA	NA	NA	NA	NA	NA	NA	NA	NA	NA	NA	NA	NA	NA	NA	NA	NA	NA	NA	NA	NA	0.7867	NA	NA	NA	NA	NA	NA	NA	NA	NA	NA	0.3477
chr16	67029075	67029218	chr16_251	chr16	67029173	67029196	C130939	0.1578	+	1	OTHER	.	NA	NA	NA	NA	NA	NA	NA	NA	NA	NA	NA	NA	NA	NA	NA	NA	NA	NA	NA	NA	NA	NA	NA	NA	NA	NA	NA	NA	NA	NA	NA	NA	NA	NA	NA	NA	NA
chr16	2270790	2270901	chr16_27	chr16	2270833	2270855	C123274	52988	+	3	OTHER	.	NA	NA	NA	NA	NA	NA	NA	NA	NA	NA	NA	NA	NA	NA	NA	NA	NA	NA	NA	NA	NA	NA	NA	NA	NA	NA	NA	NA	NA	NA	NA	NA	NA	NA	NA	NA	NA
chr16	74930930	74931016	chr16_280	chr16	74930977	74931002	C132501	0.1920	+	1	OTHER	.	NA	NA	NA	NA	NA	NA	NA	NA	NA	NA	NA	NA	NA	NA	NA	NA	NA	NA	NA	NA	NA	NA	NA	NA	NA	NA	NA	NA	NA	NA	NA	NA	NA	NA	NA	NA	NA
chr16	87414609	87414684	chr16_343	chr16	87414543	87414616	C515007	0.0996	-	1	OTHER	.	NA	NA	NA	NA	NA	NA	NA	NA	NA	NA	NA	NA	NA	NA	NA	NA	NA	NA	NA	NA	NA	NA	NA	NA	NA	NA	NA	NA	NA	NA	NA	NA	NA	NA	NA	NA	NA
chr16	87605388	87605459	chr16_346	chr16	87605379	87605395	C515053	0.7075	-	1	OTHER	.	NA	NA	NA	NA	NA	NA	NA	NA	NA	NA	NA	NA	NA	NA	NA	NA	NA	NA	NA	NA	NA	NA	NA	NA	NA	NA	NA	NA	NA	NA	NA	NA	NA	NA	NA	NA	NA
chr16	88909442	88909560	chr16_361	chr16	88909476	88909490	C515429	0.6066	-	37	OTHER	.	0.3613	0.1769	0.4136	0.3198	0.3330	0.5928	NA	0.2424	NA	NA	NA	NA	NA	NA	NA	NA	NA	NA	NA	NA	NA	NA	NA	NA	NA	NA	NA	0.3040	NA	NA	NA	NA	0.2689	NA	NA	NA	NA
chr16	89447445	89447531	chr16_375	chr16	89447508	89447524	C134948	10206	+	2	OTHER	.	NA	NA	NA	NA	NA	NA	NA	NA	NA	NA	NA	NA	NA	NA	NA	NA	NA	NA	NA	NA	NA	NA	NA	NA	NA	NA	NA	NA	NA	NA	NA	NA	NA	NA	NA	NA	NA
chr16	89505545	89505664	chr16_376	chr16	89505652	89505674	C134967	0.2823	+	1	OTHER	.	NA	NA	NA	NA	NA	NA	NA	NA	NA	NA	NA	NA	NA	NA	NA	NA	NA	NA	NA	NA	NA	NA	NA	NA	NA	NA	NA	NA	NA	NA	NA	NA	NA	NA	NA	NA	NA
chr16	89764769	89764892	chr16_383	chr16	89764842	89764867	C135092	0.1250	+	2	OTHER	.	NA	NA	NA	NA	NA	NA	NA	NA	NA	NA	NA	NA	NA	NA	NA	NA	NA	NA	NA	NA	NA	NA	NA	NA	NA	NA	NA	NA	NA	NA	NA	NA	NA	NA	NA	NA	NA
chr16	11927595	11927700	chr16_69	chr16	11927586	11927631	C125294	0.4861	+	1	OTHER	.	NA	NA	NA	NA	NA	NA	NA	NA	NA	NA	NA	0.4861	NA	NA	NA	NA	NA	NA	NA	NA	NA	NA	NA	NA	NA	NA	NA	NA	NA	NA	NA	NA	NA	NA	NA	NA	NA
chr17	40012450	40012586	chr17_161	chr17	40012483	40012512	C142128	0.5520	+	1	OTHER	.	NA	NA	NA	NA	NA	NA	NA	NA	NA	NA	NA	NA	NA	NA	NA	NA	NA	NA	NA	NA	NA	NA	NA	NA	NA	NA	NA	NA	NA	NA	NA	NA	NA	NA	NA	NA	NA
chr17	42617764	42617833	chr17_173	chr17	42617797	42617814	C523553	32234	-	3	OTHER	.	NA	NA	NA	NA	NA	NA	NA	NA	NA	NA	NA	NA	NA	NA	NA	NA	NA	NA	NA	NA	NA	NA	NA	NA	NA	NA	NA	NA	NA	NA	NA	NA	NA	NA	NA	NA	NA
chr17	49193524	49193614	chr17_204	chr17	49193561	49193589	C144288	0.3394	+	1	OTHER	.	NA	NA	NA	NA	NA	NA	NA	NA	NA	NA	NA	NA	NA	NA	NA	NA	NA	NA	NA	NA	NA	NA	NA	NA	NA	NA	NA	NA	NA	NA	NA	NA	NA	NA	NA	NA	NA
chr17	57885164	57885250	chr17_244	chr17	57885243	57885258	C526326	0.1108	-	2	OTHER	.	NA	NA	NA	NA	NA	NA	NA	NA	NA	NA	NA	NA	NA	NA	NA	NA	NA	NA	NA	NA	NA	NA	NA	NA	NA	NA	NA	NA	NA	NA	NA	NA	NA	NA	NA	NA	NA
chr17	1551846	1551997	chr17_27	chr17	1551896	1551950	C516440	0.1713	-	1	OTHER	.	NA	NA	NA	NA	NA	NA	NA	NA	NA	NA	NA	NA	NA	NA	NA	NA	NA	NA	NA	NA	NA	NA	NA	NA	NA	NA	NA	NA	NA	NA	NA	NA	NA	NA	NA	NA	NA
chr17	1551846	1551997	chr17_27	chr17	1551947	1551961	C135736	0.3354	+	1	OTHER	.	NA	NA	NA	NA	NA	NA	NA	NA	NA	NA	NA	NA	NA	NA	NA	NA	NA	NA	NA	NA	NA	NA	NA	NA	NA	NA	NA	NA	NA	NA	NA	NA	NA	NA	NA	NA	NA
chr17	74467115	74467199	chr17_313	chr17	74467119	74467135	C529276	0.4855	-	3	OTHER	.	NA	NA	NA	NA	NA	NA	NA	NA	NA	NA	NA	NA	NA	NA	NA	NA	NA	NA	NA	NA	0.6295	NA	NA	NA	NA	NA	NA	NA	NA	NA	NA	NA	NA	NA	NA	NA	NA
chr17	2435634	2435784	chr17_34	chr17	2435642	2435665	C135959	0.6028	+	2	OTHER	.	NA	NA	NA	NA	NA	NA	NA	NA	NA	NA	NA	NA	NA	NA	NA	NA	NA	NA	NA	NA	NA	NA	NA	NA	NA	NA	NA	NA	NA	NA	NA	NA	NA	NA	NA	NA	NA
chr17	79745916	79745992	chr17_341	chr17	79745963	79745986	C530772	0.2121	-	1	OTHER	.	NA	NA	NA	NA	NA	NA	NA	NA	NA	NA	NA	NA	NA	NA	NA	NA	NA	NA	NA	NA	NA	NA	NA	NA	NA	NA	NA	NA	NA	NA	NA	NA	NA	NA	NA	NA	NA
chr17	2566709	2566819	chr17_35	chr17	2566761	2566776	C135967	0.6343	+	3	OTHER	.	NA	NA	NA	NA	0.3862	NA	NA	NA	NA	NA	NA	NA	NA	NA	NA	NA	NA	NA	NA	NA	NA	NA	NA	NA	NA	NA	NA	NA	NA	NA	NA	NA	NA	NA	NA	NA	NA
chr17	81251201	81251287	chr17_355	chr17	81251196	81251213	C531207	0.3150	-	1	OTHER	.	NA	NA	NA	NA	NA	NA	NA	NA	NA	NA	NA	NA	NA	NA	NA	NA	NA	NA	NA	NA	NA	NA	NA	NA	NA	NA	NA	NA	NA	NA	NA	NA	NA	NA	NA	NA	NA
chr17	82133347	82133434	chr17_365	chr17	82133391	82133408	C150438	14362	+	3	OTHER	.	NA	NA	NA	NA	NA	NA	24027	NA	NA	NA	NA	NA	NA	NA	NA	NA	NA	NA	NA	NA	NA	NA	NA	NA	NA	NA	NA	NA	NA	NA	NA	NA	NA	NA	NA	NA	NA
chr17	82215638	82215737	chr17_366	chr17	82215671	82215702	C531878	0.1346	-	1	OTHER	.	NA	NA	NA	NA	NA	NA	NA	NA	NA	NA	NA	NA	NA	NA	NA	NA	NA	NA	NA	NA	NA	NA	NA	NA	NA	NA	NA	NA	NA	NA	NA	NA	NA	NA	NA	NA	NA
chr17	7884820	7884921	chr17_57	chr17	7884817	7884856	C137346	0.4079	+	1	OTHER	.	NA	NA	NA	NA	NA	NA	NA	NA	NA	NA	NA	NA	NA	NA	NA	NA	NA	NA	NA	NA	NA	NA	NA	NA	NA	NA	NA	NA	NA	NA	NA	NA	NA	NA	NA	NA	NA
chr17	7884820	7884921	chr17_57	chr17	7884801	7884834	C137345	11537	+	1	OTHER	.	NA	NA	NA	NA	NA	NA	NA	NA	NA	NA	NA	NA	NA	NA	NA	NA	NA	NA	NA	NA	NA	NA	NA	NA	NA	NA	NA	NA	NA	NA	NA	NA	NA	NA	NA	NA	NA
chr17	8508125	8508209	chr17_58	chr17	8508157	8508224	C518375	0.1762	-	1	OTHER	.	NA	NA	NA	NA	NA	NA	NA	NA	NA	NA	NA	NA	NA	NA	NA	NA	NA	NA	NA	NA	NA	NA	NA	NA	NA	NA	NA	NA	NA	NA	NA	NA	NA	NA	NA	NA	NA
chr17	10465195	10465265	chr17_63	chr17	10465229	10465246	C137803	0.5105	+	1	OTHER	.	NA	NA	NA	NA	NA	NA	NA	NA	NA	NA	NA	NA	NA	NA	NA	NA	NA	NA	NA	NA	NA	NA	NA	NA	NA	NA	NA	NA	NA	NA	NA	NA	NA	NA	NA	NA	NA
chr17	16622854	16623817	chr17_83	chr17	16623582	16623607	C519489	0.1837	-	1	OTHER	.	NA	NA	NA	NA	NA	NA	NA	NA	NA	NA	NA	NA	NA	NA	NA	NA	NA	NA	NA	NA	NA	NA	NA	NA	NA	NA	NA	NA	NA	NA	NA	NA	NA	NA	NA	NA	NA
chr17	16622854	16623817	chr17_83	chr17	16623384	16623418	C519488	0.1141	-	1	OTHER	.	NA	NA	NA	NA	NA	NA	NA	NA	NA	NA	NA	NA	NA	NA	NA	NA	NA	NA	NA	NA	NA	NA	NA	NA	NA	NA	NA	NA	NA	NA	NA	NA	NA	NA	NA	NA	NA
chr17	512715	512840	chr17_9	chr17	512732	512761	C516128	0.4071	-	1	OTHER	.	NA	NA	NA	NA	NA	NA	NA	NA	NA	NA	NA	NA	NA	NA	NA	NA	NA	NA	NA	NA	NA	NA	NA	NA	NA	NA	NA	NA	NA	NA	NA	NA	NA	NA	NA	NA	NA
chr17	18504057	18504162	chr17_93	chr17	18504068	18504082	C138993	0.0830	+	1	OTHER	.	NA	NA	NA	NA	NA	NA	NA	NA	NA	NA	NA	NA	NA	NA	NA	NA	NA	NA	NA	NA	NA	NA	NA	NA	NA	NA	NA	NA	NA	NA	NA	NA	NA	NA	NA	NA	NA
chr18	51686145	51686260	chr18_175	chr18	51686236	51686251	C156527	0.4883	+	7	OTHER	.	NA	NA	NA	NA	0.3106	NA	0.2823	NA	NA	NA	0.1306	NA	NA	NA	NA	NA	NA	NA	NA	NA	NA	NA	NA	NA	NA	NA	NA	NA	NA	NA	NA	NA	NA	NA	NA	NA	NA
chr18	79227723	79227820	chr18_295	chr18	79227794	79227810	C540579	0.4027	-	3	OTHER	.	NA	NA	NA	NA	NA	NA	NA	NA	NA	NA	NA	NA	NA	NA	NA	NA	NA	NA	NA	NA	NA	NA	NA	NA	NA	NA	NA	NA	NA	NA	0.5451	NA	NA	NA	NA	NA	NA
chr18	8747261	8747396	chr18_33	chr18	8747269	8747296	C152485	0.5678	+	1	OTHER	.	NA	NA	NA	NA	NA	NA	NA	NA	NA	NA	NA	NA	NA	NA	NA	NA	NA	NA	NA	NA	NA	NA	NA	NA	NA	NA	NA	NA	NA	NA	NA	NA	NA	NA	NA	NA	NA
chr18	24548127	24548227	chr18_82	chr18	24548187	24548208	C535144	0.3514	-	1	OTHER	.	NA	NA	NA	NA	NA	NA	NA	NA	NA	NA	0.3514	NA	NA	NA	NA	NA	NA	NA	NA	NA	NA	NA	NA	NA	NA	NA	NA	NA	NA	NA	NA	NA	NA	NA	NA	NA	NA
chr18	26548190	26548354	chr18_90	chr18	26548328	26548370	C535475	0.7719	-	1	OTHER	.	NA	NA	NA	NA	NA	NA	NA	NA	NA	NA	NA	NA	NA	NA	NA	NA	NA	NA	NA	NA	NA	NA	NA	NA	NA	NA	NA	NA	NA	NA	NA	NA	NA	NA	NA	NA	NA
chr18	26548190	26548354	chr18_90	chr18	26548337	26548358	C535476	0.1437	-	1	OTHER	.	NA	NA	NA	NA	NA	NA	NA	NA	NA	NA	NA	NA	NA	NA	NA	NA	NA	NA	NA	NA	NA	NA	NA	NA	NA	NA	NA	NA	NA	NA	NA	NA	NA	NA	NA	NA	NA
chr18	26548190	26548354	chr18_90	chr18	26548344	26548375	C535477	0.1839	-	1	OTHER	.	NA	NA	NA	NA	NA	NA	NA	0.1839	NA	NA	NA	NA	NA	NA	NA	NA	NA	NA	NA	NA	NA	NA	NA	NA	NA	NA	NA	NA	NA	NA	NA	NA	NA	NA	NA	NA	NA
chr19	1357662	1357778	chr19_16	chr19	1357726	1357754	C160129	0.1134	+	1	OTHER	.	NA	NA	NA	NA	NA	NA	NA	NA	NA	NA	0.1134	NA	NA	NA	NA	NA	NA	NA	NA	NA	NA	NA	NA	NA	NA	NA	NA	NA	NA	NA	NA	NA	NA	NA	NA	NA	NA
chr19	44107595	44107871	chr19_233	chr19	44107586	44107615	C549763	0.7326	-	1	OTHER	.	NA	NA	NA	NA	NA	NA	NA	NA	NA	NA	NA	NA	NA	NA	NA	NA	NA	NA	NA	NA	NA	NA	NA	NA	NA	NA	NA	NA	NA	NA	NA	NA	NA	NA	NA	NA	NA
chr19	51995120	51995228	chr19_271	chr19	51995197	51995215	C170846	0.2461	+	1	OTHER	.	NA	NA	NA	NA	NA	NA	NA	NA	NA	NA	NA	NA	NA	NA	NA	NA	NA	NA	NA	NA	NA	NA	NA	NA	NA	NA	NA	NA	NA	NA	NA	NA	NA	NA	NA	NA	NA
chr19	52065231	52066869	chr19_272	chr19	52065975	52065997	C551830	0.1324	-	1	OTHER	.	NA	NA	NA	NA	NA	NA	NA	NA	NA	NA	NA	NA	NA	NA	NA	NA	NA	NA	NA	NA	NA	NA	NA	NA	NA	NA	NA	NA	NA	NA	NA	NA	NA	NA	NA	NA	NA
chr19	52065231	52066869	chr19_272	chr19	52065337	52065396	C551827	0.0958	-	1	OTHER	.	NA	NA	NA	NA	NA	NA	NA	NA	NA	NA	NA	NA	NA	NA	NA	NA	NA	NA	NA	NA	NA	NA	NA	NA	NA	NA	NA	NA	NA	NA	NA	NA	NA	NA	NA	NA	NA
chr19	52065231	52066869	chr19_272	chr19	52065382	52065396	C551828	0.3387	-	2	OTHER	.	NA	NA	NA	NA	0.3217	NA	0.3557	NA	NA	NA	NA	NA	NA	NA	NA	NA	NA	NA	NA	NA	NA	NA	NA	NA	NA	NA	NA	NA	NA	NA	NA	NA	NA	NA	NA	NA	NA
chr19	52065231	52066869	chr19_272	chr19	52065590	52065646	C551829	0.3524	-	1	OTHER	.	NA	NA	NA	NA	NA	NA	NA	NA	NA	NA	NA	NA	NA	NA	NA	NA	NA	NA	NA	NA	NA	NA	NA	NA	NA	NA	NA	NA	NA	NA	NA	NA	NA	NA	NA	NA	NA
chr19	52065231	52066869	chr19_272	chr19	52065633	52065652	C170873	0.3567	+	6	OTHER	.	NA	NA	NA	NA	NA	NA	NA	NA	NA	NA	NA	NA	NA	NA	NA	NA	NA	NA	0.5563	NA	NA	NA	NA	NA	NA	NA	NA	NA	NA	NA	NA	NA	NA	NA	NA	NA	NA
chr19	52065231	52066869	chr19_272	chr19	52066521	52066568	C551834	0.2653	-	1	OTHER	.	NA	NA	NA	NA	NA	NA	NA	NA	NA	NA	NA	NA	NA	NA	NA	NA	NA	NA	NA	NA	NA	NA	NA	NA	NA	NA	NA	NA	NA	NA	NA	NA	NA	NA	NA	NA	NA
chr19	52065231	52066869	chr19_272	chr19	52066005	52066044	C551831	0.0972	-	2	OTHER	.	NA	NA	NA	NA	NA	NA	NA	NA	NA	NA	NA	NA	NA	NA	NA	NA	NA	NA	NA	NA	NA	NA	NA	NA	NA	NA	NA	NA	NA	NA	NA	NA	NA	NA	NA	NA	NA
chr19	52065231	52066869	chr19_272	chr19	52066214	52066229	C551833	0.7824	-	1	OTHER	.	NA	NA	NA	NA	0.7824	NA	NA	NA	NA	NA	NA	NA	NA	NA	NA	NA	NA	NA	NA	NA	NA	NA	NA	NA	NA	NA	NA	NA	NA	NA	NA	NA	NA	NA	NA	NA	NA
chr19	52065231	52066869	chr19_272	chr19	52066187	52066208	C551832	0.3093	-	1	OTHER	.	NA	NA	NA	NA	NA	NA	NA	NA	NA	NA	NA	NA	NA	NA	NA	NA	NA	NA	NA	NA	NA	NA	NA	NA	NA	NA	NA	NA	NA	NA	NA	NA	NA	NA	NA	NA	NA
chr19	52065231	52066869	chr19_272	chr19	52066537	52066568	C551836	0.1103	-	3	OTHER	.	NA	0.1214	NA	NA	NA	NA	NA	NA	NA	NA	NA	NA	NA	NA	NA	NA	NA	NA	NA	NA	NA	NA	NA	NA	NA	NA	NA	NA	NA	NA	NA	NA	NA	NA	NA	NA	NA
chr19	52065231	52066869	chr19_272	chr19	52066531	52066568	C551835	0.2299	-	1	OTHER	.	NA	NA	NA	NA	NA	NA	NA	NA	NA	NA	NA	0.2299	NA	NA	NA	NA	NA	NA	NA	NA	NA	NA	NA	NA	NA	NA	NA	NA	NA	NA	NA	NA	NA	NA	NA	NA	NA
chr19	53068004	53068103	chr19_278	chr19	53067971	53068025	C552048	0.1713	-	1	OTHER	.	NA	NA	NA	NA	NA	NA	NA	NA	NA	NA	NA	NA	NA	NA	NA	NA	NA	NA	NA	NA	NA	NA	NA	NA	NA	NA	NA	NA	NA	NA	NA	NA	NA	NA	NA	NA	NA
chr19	2765314	2765389	chr19_29	chr19	2765341	2765436	C541810	0.2291	-	1	OTHER	.	NA	NA	NA	NA	NA	NA	NA	NA	NA	NA	NA	NA	NA	NA	NA	NA	NA	NA	NA	NA	NA	NA	NA	NA	NA	NA	NA	NA	NA	NA	NA	NA	NA	NA	NA	NA	NA
chr19	3201380	3201471	chr19_39	chr19	3201448	3201522	C160723	10449	+	1	OTHER	.	NA	NA	NA	NA	NA	NA	NA	NA	NA	NA	NA	NA	NA	NA	NA	10449	NA	NA	NA	NA	NA	NA	NA	NA	NA	NA	NA	NA	NA	NA	NA	NA	NA	NA	NA	NA	NA
chr19	6380172	6380274	chr19_54	chr19	6380248	6380328	C542944	0.2819	-	1	OTHER	.	NA	NA	NA	NA	NA	NA	NA	NA	NA	NA	NA	NA	NA	NA	NA	NA	NA	NA	NA	NA	NA	NA	NA	NA	NA	NA	NA	NA	NA	NA	NA	NA	NA	NA	NA	NA	NA
chr19	8874376	8874513	chr19_69	chr19	8874363	8874381	C162076	0.2481	+	2	OTHER	.	NA	NA	NA	NA	NA	NA	NA	NA	NA	NA	NA	NA	NA	NA	NA	NA	NA	NA	NA	NA	NA	NA	NA	NA	NA	NA	NA	NA	NA	NA	NA	NA	NA	NA	NA	NA	NA
chr19	12111943	12112396	chr19_84	chr19	12112247	12112262	C163001	0.2960	+	2	OTHER	.	NA	NA	NA	NA	0.3874	NA	NA	NA	NA	NA	NA	NA	NA	NA	NA	NA	NA	NA	NA	NA	NA	NA	NA	NA	NA	NA	NA	NA	NA	NA	NA	NA	NA	NA	NA	NA	NA
chr2	37303937	37304034	chr2_184	chr2	37304016	37304095	C558701	0.1938	-	1	OTHER	.	NA	NA	NA	NA	NA	NA	NA	NA	NA	NA	NA	NA	NA	NA	NA	NA	NA	NA	NA	NA	NA	NA	NA	NA	NA	NA	NA	NA	NA	NA	NA	NA	NA	NA	NA	NA	NA
chr2	43707269	43707384	chr2_209	chr2	43707307	43707322	C559740	0.6765	-	1	OTHER	.	NA	NA	NA	NA	NA	NA	NA	NA	NA	NA	NA	NA	NA	NA	NA	NA	NA	NA	NA	NA	NA	NA	NA	NA	NA	NA	NA	NA	NA	NA	NA	NA	NA	NA	NA	NA	NA
chr2	48239218	48239319	chr2_223	chr2	48239233	48239253	C560563	0.3697	-	1	OTHER	.	NA	NA	NA	NA	NA	NA	NA	NA	NA	NA	NA	NA	NA	NA	NA	NA	NA	NA	NA	NA	NA	NA	NA	NA	NA	NA	NA	NA	NA	NA	NA	NA	NA	NA	NA	NA	NA
chr2	1824691	1824780	chr2_25	chr2	1824706	1824720	C173251	19845	+	3	OTHER	.	NA	NA	NA	NA	43598	NA	NA	NA	NA	NA	NA	NA	NA	NA	NA	NA	NA	NA	NA	NA	NA	NA	NA	NA	NA	NA	NA	NA	NA	NA	NA	NA	NA	NA	NA	NA	NA
chr2	1824691	1824780	chr2_25	chr2	1824764	1824778	C173252	43525	+	1	OTHER	.	NA	NA	NA	NA	43525	NA	NA	NA	NA	NA	NA	NA	NA	NA	NA	NA	NA	NA	NA	NA	NA	NA	NA	NA	NA	NA	NA	NA	NA	NA	NA	NA	NA	NA	NA	NA	NA
chr2	63479746	63479856	chr2_277	chr2	63479843	63479919	C562584	0.1762	-	1	OTHER	.	NA	NA	NA	NA	NA	NA	NA	NA	NA	NA	NA	NA	NA	NA	NA	NA	NA	NA	NA	NA	NA	NA	NA	NA	NA	NA	NA	NA	NA	NA	NA	NA	NA	NA	NA	NA	NA
chr2	64035430	64035531	chr2_282	chr2	64035454	64035477	C562669	0.3653	-	1	OTHER	.	NA	NA	NA	NA	NA	NA	NA	NA	NA	NA	NA	NA	NA	NA	NA	NA	NA	NA	NA	NA	NA	NA	NA	NA	NA	NA	NA	NA	NA	NA	NA	NA	NA	NA	NA	NA	NA
chr2	69259703	69259819	chr2_293	chr2	69259753	69259815	C182163	0.1762	+	1	OTHER	.	NA	NA	NA	NA	NA	NA	NA	NA	NA	NA	NA	NA	NA	NA	NA	NA	NA	NA	NA	NA	NA	NA	NA	NA	NA	NA	NA	NA	NA	NA	NA	NA	NA	NA	NA	NA	NA
chr2	80925648	80925717	chr2_329	chr2	80925707	80925722	C183741	0.3839	+	1	OTHER	.	NA	NA	NA	NA	NA	NA	NA	NA	NA	NA	NA	0.3839	NA	NA	NA	NA	NA	NA	NA	NA	NA	NA	NA	NA	NA	NA	NA	NA	NA	NA	NA	NA	NA	NA	NA	NA	NA
chr2	85999141	85999242	chr2_358	chr2	85999167	85999190	C184281	0.2436	+	1	OTHER	.	NA	NA	NA	NA	NA	NA	NA	NA	NA	NA	NA	NA	NA	NA	NA	NA	NA	NA	NA	NA	NA	NA	NA	NA	NA	NA	NA	NA	NA	NA	NA	NA	NA	NA	NA	NA	NA
chr2	2301032	2301148	chr2_36	chr2	2301131	2301145	C554220	0.2798	-	1	OTHER	.	NA	NA	NA	NA	NA	NA	NA	NA	NA	NA	NA	NA	NA	NA	0.2798	NA	NA	NA	NA	NA	NA	NA	NA	NA	NA	NA	NA	NA	NA	NA	NA	NA	NA	NA	NA	NA	NA
chr2	111375181	111375292	chr2_421	chr2	111375284	111375298	C187049	0.7770	+	8	OTHER	.	NA	NA	NA	NA	NA	NA	NA	NA	NA	NA	NA	NA	NA	NA	NA	NA	NA	NA	NA	NA	NA	NA	NA	NA	NA	NA	NA	NA	NA	NA	NA	NA	NA	NA	NA	NA	NA
chr2	128264144	128264233	chr2_479	chr2	128264153	128264212	C570175	0.1411	-	1	OTHER	.	NA	NA	NA	NA	NA	NA	NA	NA	NA	NA	0.1411	NA	NA	NA	NA	NA	NA	NA	NA	NA	NA	NA	NA	NA	NA	NA	NA	NA	NA	NA	NA	NA	NA	NA	NA	NA	NA
chr2	143379278	143379433	chr2_536	chr2	143379248	143379283	C190298	0.3522	+	1	OTHER	.	NA	NA	NA	NA	NA	NA	NA	NA	NA	NA	NA	NA	NA	NA	NA	NA	NA	NA	NA	NA	NA	NA	NA	NA	NA	NA	NA	NA	NA	NA	NA	NA	NA	NA	NA	NA	NA
chr2	181275749	181275899	chr2_670	chr2	181275789	181275855	C575638	0.5850	-	1	OTHER	.	NA	NA	NA	NA	NA	NA	NA	NA	NA	NA	NA	NA	NA	NA	NA	NA	NA	NA	NA	NA	NA	NA	NA	NA	NA	NA	NA	NA	NA	NA	NA	NA	NA	NA	NA	NA	NA
chr2	206296748	206296878	chr2_761	chr2	206296827	206296842	C578420	0.6101	-	1	OTHER	.	NA	NA	NA	NA	NA	NA	NA	NA	NA	NA	NA	NA	NA	NA	NA	NA	NA	NA	NA	NA	NA	NA	NA	NA	NA	NA	NA	NA	NA	NA	NA	NA	NA	NA	NA	NA	NA
chr2	206296748	206296878	chr2_761	chr2	206296823	206296838	C578419	0.8670	-	6	OTHER	.	NA	NA	0.9660	NA	NA	NA	NA	NA	NA	NA	NA	NA	NA	NA	NA	NA	NA	NA	NA	NA	NA	NA	NA	NA	NA	NA	NA	NA	NA	NA	NA	NA	NA	NA	NA	NA	NA
chr2	206296748	206296878	chr2_761	chr2	206296814	206296833	C578417	13245	-	5	OTHER	.	NA	NA	NA	NA	27825	NA	27165	NA	NA	NA	NA	NA	NA	NA	NA	NA	NA	NA	NA	NA	NA	NA	NA	NA	NA	NA	NA	NA	NA	NA	NA	NA	NA	NA	NA	NA	NA
chr2	206296748	206296878	chr2_761	chr2	206296814	206296838	C578418	0.7375	-	2	OTHER	.	NA	NA	NA	NA	NA	NA	NA	NA	NA	NA	NA	NA	NA	NA	NA	NA	NA	NA	NA	NA	NA	NA	NA	NA	NA	NA	NA	NA	NA	NA	NA	NA	NA	NA	NA	NA	NA
chr2	209666396	209666507	chr2_776	chr2	209666404	209666433	C198164	0.2266	+	1	OTHER	.	NA	NA	NA	NA	NA	NA	NA	NA	NA	NA	NA	NA	NA	NA	NA	NA	NA	NA	NA	NA	NA	NA	NA	NA	NA	NA	NA	NA	NA	NA	NA	NA	NA	NA	NA	NA	NA
chr2	209666396	209666507	chr2_776	chr2	209666414	209666433	C198165	0.1900	+	1	OTHER	.	NA	NA	NA	NA	NA	NA	NA	NA	NA	NA	NA	NA	NA	NA	NA	NA	NA	NA	NA	NA	NA	NA	NA	NA	NA	NA	NA	NA	NA	NA	NA	NA	NA	NA	NA	NA	NA
chr2	209666396	209666507	chr2_776	chr2	209666469	209666490	C198166	0.4053	+	1	OTHER	.	NA	NA	NA	NA	NA	NA	NA	NA	NA	NA	NA	NA	NA	NA	NA	NA	NA	NA	NA	NA	NA	NA	NA	NA	NA	NA	NA	NA	NA	NA	NA	NA	NA	NA	NA	NA	NA
chr2	12402131	12402208	chr2_82	chr2	12402203	12402217	C555596	0.8561	-	2	OTHER	.	NA	NA	NA	NA	NA	NA	NA	NA	NA	NA	NA	NA	NA	NA	NA	NA	NA	NA	NA	NA	NA	NA	NA	NA	NA	NA	NA	NA	NA	NA	NA	NA	NA	NA	NA	NA	NA
chr2	229507140	229507242	chr2_845	chr2	229507159	229507174	C200595	0.0905	+	1	OTHER	.	NA	NA	NA	NA	NA	NA	NA	NA	NA	NA	NA	NA	NA	NA	NA	NA	NA	NA	NA	NA	NA	NA	NA	NA	NA	NA	NA	NA	NA	NA	NA	NA	NA	NA	NA	NA	NA
chr2	239142294	239142380	chr2_885	chr2	239142316	239142338	C583517	0.2781	-	1	OTHER	.	NA	NA	NA	NA	NA	NA	NA	NA	NA	NA	NA	NA	NA	NA	NA	NA	NA	NA	NA	NA	NA	NA	NA	NA	NA	NA	NA	NA	NA	NA	NA	NA	NA	NA	NA	NA	NA
chr2	241235915	241236027	chr2_910	chr2	241235940	241235955	C202693	0.2203	+	1	OTHER	.	NA	NA	NA	NA	NA	NA	NA	NA	NA	NA	NA	NA	NA	NA	NA	NA	NA	NA	NA	NA	NA	NA	NA	NA	NA	NA	NA	NA	NA	NA	NA	NA	NA	NA	NA	NA	NA
chr2	241252047	241252171	chr2_911	chr2	241252048	241252079	C583979	0.0871	-	1	OTHER	.	NA	NA	NA	NA	NA	NA	NA	NA	NA	NA	NA	NA	NA	NA	NA	NA	NA	NA	NA	NA	NA	NA	NA	NA	NA	NA	NA	NA	NA	NA	NA	NA	NA	NA	NA	NA	NA
chr20	35740872	35741007	chr20_136	chr20	35740889	35740913	C588381	0.1500	-	1	OTHER	.	NA	NA	NA	NA	NA	NA	NA	NA	NA	NA	NA	NA	NA	NA	NA	NA	NA	NA	NA	NA	NA	NA	NA	NA	NA	NA	NA	NA	NA	NA	NA	NA	NA	NA	NA	NA	NA
chr20	35906416	35906537	chr20_138	chr20	35906457	35906473	C207370	0.4734	+	6	OTHER	.	NA	NA	NA	NA	NA	NA	NA	NA	NA	NA	NA	NA	NA	NA	NA	NA	NA	NA	NA	NA	NA	NA	NA	NA	NA	NA	NA	NA	NA	NA	NA	NA	NA	NA	NA	NA	NA
chr20	3951604	3951732	chr20_14	chr20	3951637	3951651	C584920	13305	-	7	OTHER	.	NA	NA	NA	NA	15108	NA	0.7401	NA	NA	NA	0.2416	NA	NA	NA	NA	NA	NA	NA	NA	NA	NA	NA	NA	NA	NA	NA	NA	NA	NA	NA	NA	NA	NA	NA	NA	NA	NA
chr20	46614134	46614245	chr20_177	chr20	46614224	46614255	C590112	0.2807	-	1	OTHER	.	NA	NA	NA	NA	NA	NA	NA	NA	NA	NA	NA	NA	NA	NA	NA	NA	NA	NA	NA	NA	NA	NA	NA	NA	NA	NA	NA	NA	NA	NA	NA	NA	NA	NA	NA	NA	NA
chr20	61846792	61846906	chr20_250	chr20	61846842	61846857	C211522	0.2477	+	1	OTHER	.	NA	NA	NA	NA	NA	NA	NA	NA	NA	NA	NA	NA	NA	NA	NA	NA	NA	NA	NA	NA	NA	NA	NA	NA	NA	NA	NA	NA	NA	NA	NA	NA	NA	NA	NA	NA	NA
chr20	62283103	62283201	chr20_255	chr20	62283160	62283176	C592381	0.2986	-	1	OTHER	.	NA	NA	NA	NA	NA	NA	NA	NA	NA	NA	NA	NA	NA	NA	0.2986	NA	NA	NA	NA	NA	NA	NA	NA	NA	NA	NA	NA	NA	NA	NA	NA	NA	NA	NA	NA	NA	NA
chr20	62302154	62302485	chr20_256	chr20	62302437	62302472	C211653	14032	+	1	OTHER	.	NA	NA	NA	NA	NA	NA	NA	NA	NA	NA	NA	NA	NA	NA	NA	NA	NA	NA	NA	NA	NA	NA	NA	NA	NA	NA	NA	NA	NA	NA	NA	NA	NA	NA	NA	NA	NA
chr20	62383674	62383763	chr20_257	chr20	62383713	62383727	C592438	0.6889	-	3	OTHER	.	NA	NA	NA	NA	0.3615	NA	NA	NA	NA	NA	NA	NA	NA	NA	NA	NA	NA	NA	NA	NA	NA	NA	NA	NA	NA	NA	NA	NA	NA	NA	NA	NA	NA	NA	NA	NA	NA
chr20	1061927	1062003	chr20_4	chr20	1061966	1061989	C203121	0.2438	+	4	OTHER	.	NA	NA	NA	NA	NA	0.2185	NA	0.2617	NA	NA	0.1465	NA	NA	NA	NA	NA	NA	NA	NA	NA	NA	NA	NA	NA	NA	NA	NA	NA	NA	NA	NA	NA	NA	NA	NA	NA	NA
chr20	14072399	14072500	chr20_52	chr20	14072430	14072445	C204814	0.2189	+	1	OTHER	.	NA	NA	NA	NA	NA	NA	NA	NA	NA	NA	NA	0.2189	NA	NA	NA	NA	NA	NA	NA	NA	NA	NA	NA	NA	NA	NA	NA	NA	NA	NA	NA	NA	NA	NA	NA	NA	NA
chr20	1845190	1845271	chr20_7	chr20	1845179	1845208	C203241	0.2579	+	1	OTHER	.	NA	NA	NA	NA	NA	NA	NA	NA	NA	NA	NA	NA	NA	NA	NA	NA	NA	NA	NA	NA	NA	NA	NA	NA	NA	NA	NA	NA	NA	NA	NA	NA	NA	NA	NA	NA	NA
chr20	25285431	25285522	chr20_93	chr20	25285513	25285538	C587144	0.6660	-	1	OTHER	.	NA	NA	NA	NA	NA	NA	NA	NA	NA	NA	NA	NA	NA	NA	NA	NA	NA	NA	NA	NA	NA	NA	NA	NA	NA	NA	NA	NA	NA	NA	NA	NA	NA	NA	NA	NA	NA
chr21	8815383	8815536	chr21_11	chr21	8815385	8815405	C593280	0.3212	-	1	OTHER	.	NA	NA	NA	NA	NA	NA	NA	NA	NA	NA	NA	NA	NA	NA	NA	NA	NA	NA	NA	NA	NA	NA	NA	NA	NA	NA	NA	NA	NA	NA	NA	NA	NA	NA	NA	NA	NA
chr21	36974594	36974694	chr21_131	chr21	36974622	36974677	C215708	11114	+	1	OTHER	.	NA	NA	NA	NA	NA	NA	NA	NA	NA	NA	NA	NA	NA	NA	NA	NA	NA	NA	NA	NA	NA	NA	NA	NA	NA	NA	NA	NA	NA	NA	NA	NA	NA	NA	NA	NA	NA
chr21	37565977	37566071	chr21_134	chr21	37566023	37566068	C216010	0.1585	+	1	OTHER	.	NA	NA	NA	NA	NA	NA	NA	NA	NA	NA	NA	NA	NA	NA	NA	NA	NA	NA	NA	NA	NA	NA	NA	NA	NA	NA	NA	NA	NA	NA	NA	NA	NA	NA	NA	NA	NA
chr21	37565977	37566071	chr21_134	chr21	37566023	37566061	C216011	0.3104	+	1	OTHER	.	NA	NA	NA	NA	NA	NA	NA	NA	NA	NA	NA	NA	NA	NA	NA	NA	NA	NA	NA	NA	NA	NA	NA	NA	NA	NA	NA	NA	NA	NA	NA	NA	NA	NA	NA	NA	NA
chr21	44294079	44294307	chr21_179	chr21	44294186	44294204	C597155	0.2047	-	1	OTHER	.	NA	NA	NA	NA	NA	NA	NA	NA	NA	NA	NA	NA	NA	NA	NA	NA	NA	NA	NA	NA	NA	NA	NA	NA	NA	NA	NA	NA	NA	NA	NA	NA	NA	NA	NA	NA	NA
chr21	46040055	46040160	chr21_205	chr21	46040055	46040073	C597534	0.6235	-	1	OTHER	.	NA	NA	NA	NA	NA	NA	NA	NA	NA	NA	NA	NA	NA	NA	NA	NA	NA	NA	NA	NA	NA	NA	NA	NA	NA	NA	NA	NA	NA	NA	NA	NA	NA	NA	NA	NA	NA
chr21	16098259	16098327	chr21_40	chr21	16098258	16098274	C593641	0.7385	-	1	OTHER	.	NA	NA	NA	NA	NA	NA	NA	NA	NA	NA	NA	NA	NA	NA	NA	NA	NA	NA	NA	NA	NA	NA	NA	NA	NA	NA	NA	NA	NA	NA	NA	NA	NA	NA	NA	NA	NA
chr21	20695123	20695234	chr21_64	chr21	20695202	20695220	C593927	0.9134	-	4	OTHER	.	NA	NA	NA	NA	NA	NA	NA	NA	NA	NA	NA	NA	NA	NA	NA	NA	NA	NA	NA	NA	NA	NA	NA	NA	NA	NA	NA	NA	NA	NA	NA	NA	NA	NA	NA	NA	NA
chr21	23956158	23956232	chr21_88	chr21	23956217	23956232	C214069	0.3027	+	3	OTHER	.	NA	NA	NA	NA	NA	NA	NA	NA	NA	NA	NA	NA	NA	NA	NA	NA	NA	NA	NA	NA	NA	NA	NA	NA	NA	NA	NA	NA	NA	NA	NA	NA	NA	NA	NA	NA	NA
chr22	49324811	49324916	chr22_156	chr22	49324900	49324914	C603963	0.4021	-	1	OTHER	.	NA	NA	NA	NA	NA	NA	NA	NA	NA	NA	NA	NA	NA	NA	NA	NA	NA	NA	NA	NA	NA	NA	NA	NA	NA	NA	NA	NA	NA	NA	NA	NA	NA	NA	NA	NA	NA
chr22	49906816	49906898	chr22_167	chr22	49906833	49906864	C604089	0.3279	-	1	OTHER	.	NA	NA	NA	NA	NA	NA	NA	0.3279	NA	NA	NA	NA	NA	NA	NA	NA	NA	NA	NA	NA	NA	NA	NA	NA	NA	NA	NA	NA	NA	NA	NA	NA	NA	NA	NA	NA	NA
chr22	21712830	21712954	chr22_37	chr22	21712922	21712939	C598751	0.5552	-	1	OTHER	.	NA	NA	NA	NA	NA	NA	NA	NA	NA	NA	NA	NA	NA	NA	NA	NA	NA	NA	NA	NA	NA	NA	NA	NA	NA	NA	NA	NA	NA	NA	NA	NA	NA	NA	NA	NA	NA
chr22	35117692	35117777	chr22_82	chr22	35117689	35117705	C600906	24797	-	90	OTHER	.	NA	0.1545	10134	17523	24058	13390	32193	24873	31251	99578	0.1636	0.2687	NA	NA	47768	20398	0.3794	NA	NA	NA	NA	NA	NA	202366	16664	147896	90403	0.7523	0.2864	NA	NA	0.2946	0.2675	NA	NA	NA	169049
chr3	33293323	33293406	chr3_125	chr3	33293360	33293396	C229076	0.2044	+	1	OTHER	.	NA	NA	NA	NA	NA	NA	NA	NA	NA	NA	NA	NA	NA	NA	NA	NA	NA	NA	NA	NA	NA	NA	NA	NA	NA	NA	NA	NA	NA	NA	NA	NA	NA	NA	NA	NA	NA
chr3	33714879	33714994	chr3_130	chr3	33714933	33714950	C608496	0.6092	-	1	OTHER	.	NA	NA	NA	NA	NA	NA	NA	NA	NA	NA	NA	NA	NA	NA	NA	NA	NA	NA	NA	NA	NA	NA	NA	NA	NA	NA	NA	NA	NA	NA	NA	NA	NA	NA	NA	NA	NA
chr3	40193437	40193515	chr3_153	chr3	40193481	40193495	C609076	0.2217	-	1	OTHER	.	NA	NA	NA	NA	NA	NA	NA	NA	NA	NA	NA	NA	NA	NA	NA	NA	NA	NA	NA	NA	NA	NA	NA	NA	NA	NA	NA	NA	NA	NA	NA	NA	NA	NA	NA	NA	NA
chr3	10548450	10548556	chr3_35	chr3	10548493	10548546	C226347	0.3138	+	1	OTHER	.	NA	NA	NA	NA	NA	NA	NA	NA	NA	NA	NA	NA	NA	NA	NA	NA	NA	NA	NA	NA	NA	NA	NA	NA	NA	NA	NA	NA	NA	NA	NA	NA	NA	NA	NA	NA	NA
chr3	930128	930207	chr3_4	chr3	930133	930149	C604813	0.6244	-	1	OTHER	.	NA	NA	NA	NA	NA	NA	0.6244	NA	NA	NA	NA	NA	NA	NA	NA	NA	NA	NA	NA	NA	NA	NA	NA	NA	NA	NA	NA	NA	NA	NA	NA	NA	NA	NA	NA	NA	NA
chr3	11799155	11799265	chr3_43	chr3	11799210	11799235	C606011	0.1375	-	1	OTHER	.	NA	NA	NA	NA	NA	NA	NA	NA	NA	NA	NA	NA	NA	NA	NA	NA	NA	NA	NA	NA	NA	NA	NA	NA	NA	NA	NA	NA	NA	NA	NA	NA	NA	NA	NA	NA	NA
chr3	125757913	125758046	chr3_450	chr3	125758039	125758053	C620406	10982	-	31	OTHER	.	0.1937	0.1675	NA	NA	46948	NA	29816	NA	NA	NA	0.6179	0.7048	NA	NA	NA	NA	NA	NA	NA	NA	NA	NA	NA	NA	NA	NA	NA	NA	NA	NA	0.2281	NA	NA	NA	NA	NA	NA
chr3	172317932	172318081	chr3_650	chr3	172317949	172318000	C625660	0.1030	-	1	OTHER	.	NA	NA	NA	NA	NA	NA	NA	NA	NA	NA	NA	NA	NA	NA	NA	NA	NA	NA	NA	NA	NA	NA	NA	NA	NA	NA	NA	NA	NA	NA	NA	NA	NA	NA	NA	NA	NA
chr3	189001703	189001796	chr3_717	chr3	189001743	189001765	C247452	0.1636	+	1	OTHER	.	NA	NA	NA	NA	NA	NA	NA	NA	NA	NA	NA	NA	NA	NA	NA	NA	NA	NA	NA	NA	NA	NA	NA	NA	NA	NA	NA	NA	NA	NA	NA	NA	NA	NA	NA	NA	NA
chr3	190176637	190176872	chr3_724	chr3	190176818	190176833	C247537	0.7821	+	2	OTHER	.	NA	NA	12633	NA	NA	NA	NA	NA	NA	NA	NA	NA	NA	NA	NA	NA	NA	NA	NA	NA	NA	NA	NA	NA	NA	NA	NA	NA	NA	NA	NA	NA	NA	NA	NA	NA	NA
chr4	897046	897151	chr4_10	chr4	897040	897054	C248905	0.5031	+	1	OTHER	.	NA	NA	NA	NA	NA	NA	NA	NA	NA	NA	NA	NA	NA	NA	NA	NA	NA	NA	NA	NA	NA	NA	NA	NA	NA	NA	NA	NA	NA	NA	NA	NA	NA	NA	NA	NA	NA
chr4	1230120	1230224	chr4_19	chr4	1230211	1230228	C248976	0.4702	+	1	OTHER	.	NA	NA	NA	NA	NA	NA	NA	NA	NA	NA	NA	NA	NA	NA	NA	NA	NA	NA	NA	NA	NA	NA	NA	NA	NA	NA	NA	NA	NA	NA	NA	NA	NA	NA	NA	NA	NA
chr4	54783509	54783593	chr4_257	chr4	54783531	54783572	C634606	66924	-	69	OTHER	.	57785	81502	86116	99655	89699	18684	84206	29457	NA	NA	28886	63975	NA	NA	NA	NA	NA	NA	NA	NA	NA	NA	NA	NA	NA	NA	NA	66932	60233	60576	81415	97068	68200	NA	NA	NA	NA
chr4	54783509	54783593	chr4_257	chr4	54783545	54783572	C634607	90313	-	5	OTHER	.	NA	NA	NA	NA	NA	NA	NA	NA	NA	NA	NA	NA	NA	NA	NA	NA	NA	NA	NA	NA	NA	NA	NA	NA	NA	NA	NA	NA	NA	NA	NA	NA	NA	NA	NA	NA	NA
chr4	73288126	73288198	chr4_331	chr4	73288123	73288191	C255983	0.1161	+	1	OTHER	.	NA	NA	NA	NA	NA	NA	NA	NA	NA	NA	NA	NA	NA	NA	NA	NA	NA	NA	NA	NA	NA	NA	NA	NA	NA	NA	NA	NA	NA	NA	NA	NA	NA	NA	NA	NA	NA
chr4	109690158	109690249	chr4_478	chr4	109690242	109690257	C259976	0.2383	+	1	OTHER	.	NA	NA	NA	NA	NA	NA	NA	NA	NA	NA	NA	NA	NA	NA	NA	NA	NA	NA	NA	NA	NA	NA	NA	NA	NA	NA	NA	NA	NA	NA	NA	NA	NA	NA	NA	NA	NA
chr4	138087925	138088054	chr4_605	chr4	138087920	138087934	C642067	0.3957	-	1	OTHER	.	NA	NA	NA	NA	NA	NA	NA	NA	NA	NA	NA	NA	NA	NA	NA	NA	NA	NA	NA	NA	NA	NA	NA	NA	NA	NA	NA	NA	NA	NA	NA	NA	NA	NA	NA	NA	NA
chr4	152810829	152810961	chr4_649	chr4	152810900	152810919	C263780	11921	+	1	OTHER	.	NA	NA	NA	NA	NA	NA	NA	NA	NA	NA	NA	NA	NA	NA	NA	NA	NA	NA	NA	NA	NA	NA	NA	NA	NA	NA	NA	NA	NA	NA	NA	NA	NA	NA	NA	NA	NA
chr4	171824577	171824668	chr4_735	chr4	171824558	171824586	C265656	0.3737	+	1	OTHER	.	NA	NA	NA	NA	NA	NA	NA	NA	NA	NA	NA	NA	NA	NA	NA	NA	NA	NA	NA	NA	NA	NA	NA	NA	NA	NA	NA	NA	NA	NA	NA	NA	NA	NA	NA	NA	NA
chr5	16479166	16479292	chr5_115	chr5	16479249	16479264	C649089	0.4212	-	1	OTHER	.	NA	NA	NA	NA	NA	NA	NA	NA	NA	NA	NA	NA	NA	NA	NA	NA	NA	NA	NA	NA	NA	NA	NA	NA	NA	NA	NA	NA	NA	NA	NA	NA	NA	NA	NA	NA	NA
chr5	871997	872089	chr5_20	chr5	872048	872064	C267684	0.6735	+	1	OTHER	.	NA	NA	NA	NA	NA	NA	NA	NA	NA	NA	NA	NA	NA	NA	NA	NA	NA	NA	NA	NA	NA	NA	NA	NA	NA	NA	NA	NA	NA	NA	NA	NA	NA	NA	NA	NA	NA
chr5	40116412	40116568	chr5_238	chr5	40116477	40116493	C651074	0.3246	-	1	OTHER	.	NA	NA	NA	NA	0.3246	NA	NA	NA	NA	NA	NA	NA	NA	NA	NA	NA	NA	NA	NA	NA	NA	NA	NA	NA	NA	NA	NA	NA	NA	NA	NA	NA	NA	NA	NA	NA	NA
chr5	42467021	42467216	chr5_248	chr5	42467096	42467120	C651323	0.1649	-	1	OTHER	.	NA	NA	NA	NA	NA	NA	NA	NA	NA	NA	0.1649	NA	NA	NA	NA	NA	NA	NA	NA	NA	NA	NA	NA	NA	NA	NA	NA	NA	NA	NA	NA	NA	NA	NA	NA	NA	NA
chr5	54553373	54553447	chr5_284	chr5	54553397	54553418	C272430	0.1926	+	1	OTHER	.	NA	NA	NA	NA	NA	NA	NA	NA	NA	NA	NA	NA	NA	NA	NA	NA	NA	NA	NA	NA	NA	NA	NA	NA	NA	NA	NA	NA	NA	NA	NA	NA	NA	NA	NA	NA	NA
chr5	2047767	2047865	chr5_48	chr5	2047823	2047837	C267843	0.3480	+	1	OTHER	.	NA	NA	NA	NA	NA	NA	0.3480	NA	NA	NA	NA	NA	NA	NA	NA	NA	NA	NA	NA	NA	NA	NA	NA	NA	NA	NA	NA	NA	NA	NA	NA	NA	NA	NA	NA	NA	NA
chr5	180722860	180722996	chr5_756	chr5	180722860	180722874	C288921	0.3803	+	5	OTHER	.	NA	NA	NA	NA	NA	NA	NA	NA	NA	NA	NA	NA	NA	NA	NA	NA	NA	NA	NA	NA	NA	NA	NA	NA	NA	NA	NA	NA	NA	NA	NA	NA	NA	NA	NA	NA	NA
chr5	180830592	180830730	chr5_757	chr5	180830636	180830681	C668273	52161	-	1	OTHER	.	NA	NA	NA	NA	NA	NA	NA	NA	NA	NA	NA	NA	NA	NA	NA	NA	NA	NA	NA	NA	NA	NA	NA	NA	NA	NA	NA	NA	NA	NA	NA	NA	NA	NA	NA	NA	NA
chr5	180830592	180830730	chr5_757	chr5	180830650	180830671	C668275	0.5837	-	2	OTHER	.	NA	NA	NA	NA	NA	NA	NA	NA	NA	NA	NA	NA	NA	NA	NA	NA	NA	NA	NA	NA	NA	NA	NA	NA	NA	NA	NA	NA	NA	NA	NA	NA	NA	NA	NA	NA	NA
chr5	180830592	180830730	chr5_757	chr5	180830642	180830671	C668274	0.2666	-	1	OTHER	.	NA	NA	NA	NA	NA	NA	NA	NA	NA	NA	NA	NA	NA	NA	0.2666	NA	NA	NA	NA	NA	NA	NA	NA	NA	NA	NA	NA	NA	NA	NA	NA	NA	NA	NA	NA	NA	NA
chr5	8540516	8540592	chr5_85	chr5	8540581	8540596	C268383	0.7223	+	1	OTHER	.	NA	NA	NA	NA	NA	NA	NA	NA	NA	NA	NA	NA	NA	NA	NA	NA	NA	NA	NA	NA	NA	NA	NA	NA	NA	NA	NA	NA	NA	NA	NA	NA	NA	NA	NA	NA	NA
chr6	26633083	26633231	chr6_111	chr6	26633215	26633233	C293164	0.3636	+	1	OTHER	.	NA	NA	NA	NA	NA	NA	0.3636	NA	NA	NA	NA	NA	NA	NA	NA	NA	NA	NA	NA	NA	NA	NA	NA	NA	NA	NA	NA	NA	NA	NA	NA	NA	NA	NA	NA	NA	NA
chr6	36629149	36629258	chr6_161	chr6	36629136	36629165	C294679	0.2077	+	1	OTHER	.	NA	NA	NA	NA	NA	NA	NA	NA	NA	NA	NA	NA	NA	NA	NA	NA	NA	NA	NA	NA	NA	NA	NA	NA	NA	NA	NA	NA	NA	NA	NA	NA	NA	NA	NA	NA	NA
chr6	40164186	40164284	chr6_176	chr6	40164274	40164288	C295282	0.5602	+	1	OTHER	.	NA	NA	NA	NA	NA	NA	NA	NA	NA	NA	NA	NA	NA	NA	0.5602	NA	NA	NA	NA	NA	NA	NA	NA	NA	NA	NA	NA	NA	NA	NA	NA	NA	NA	NA	NA	NA	NA
chr6	2765253	2765398	chr6_20	chr6	2765319	2765333	C289527	0.5157	+	1	OTHER	.	NA	NA	NA	NA	NA	NA	NA	NA	NA	NA	NA	NA	NA	NA	NA	NA	NA	NA	NA	NA	NA	NA	NA	NA	NA	NA	NA	NA	NA	NA	NA	NA	NA	NA	NA	NA	NA
chr6	541511	541609	chr6_4	chr6	541593	541629	C668718	0.3549	-	1	OTHER	.	NA	NA	NA	NA	NA	NA	NA	NA	NA	NA	NA	NA	NA	NA	NA	NA	NA	NA	NA	NA	NA	NA	NA	NA	NA	NA	NA	NA	NA	NA	NA	NA	NA	NA	NA	NA	NA
chr6	121039650	121039779	chr6_527	chr6	121039725	121039797	C682850	0.1762	-	1	OTHER	.	NA	NA	NA	NA	NA	NA	NA	NA	NA	NA	NA	NA	NA	NA	NA	NA	NA	NA	NA	NA	NA	NA	NA	NA	NA	NA	NA	NA	NA	NA	NA	NA	NA	NA	NA	NA	NA
chr6	126461391	126461482	chr6_549	chr6	126461477	126461492	C303582	0.1486	+	1	OTHER	.	NA	NA	NA	NA	NA	NA	NA	NA	NA	NA	NA	NA	NA	NA	NA	NA	NA	NA	NA	NA	NA	NA	NA	NA	NA	NA	NA	NA	NA	NA	NA	NA	NA	NA	NA	NA	NA
chr6	131872796	131872892	chr6_565	chr6	131872880	131872910	C304107	0.1521	+	1	OTHER	.	NA	NA	NA	NA	NA	NA	NA	NA	NA	NA	NA	NA	NA	NA	NA	NA	NA	NA	NA	NA	NA	NA	NA	NA	NA	NA	NA	NA	NA	NA	NA	NA	NA	NA	NA	NA	NA
chr6	146543531	146543604	chr6_615	chr6	146543552	146543567	C685784	0.1792	-	2	OTHER	.	NA	NA	NA	NA	NA	NA	NA	NA	NA	NA	NA	NA	NA	NA	NA	NA	NA	NA	NA	NA	NA	NA	NA	NA	NA	NA	NA	NA	NA	NA	NA	NA	NA	NA	NA	NA	NA
chr6	167971235	167971315	chr6_709	chr6	167971207	167971240	C309133	0.1137	+	1	OTHER	.	NA	NA	NA	NA	NA	NA	NA	NA	NA	NA	NA	NA	NA	NA	NA	NA	NA	NA	NA	NA	NA	NA	NA	NA	NA	NA	NA	NA	NA	NA	NA	NA	NA	NA	NA	NA	NA
chr6	167971235	167971315	chr6_709	chr6	167971221	167971278	C309134	0.1481	+	1	OTHER	.	NA	NA	NA	NA	NA	NA	NA	NA	NA	NA	NA	NA	NA	NA	NA	NA	NA	NA	NA	NA	NA	NA	NA	NA	NA	NA	NA	NA	NA	NA	NA	NA	NA	NA	NA	NA	NA
chr6	168271668	168271782	chr6_715	chr6	168271720	168271735	C309165	0.4302	+	2	OTHER	.	NA	NA	NA	NA	NA	NA	NA	NA	NA	NA	NA	NA	NA	NA	NA	NA	NA	NA	NA	NA	NA	NA	NA	NA	NA	NA	NA	NA	NA	NA	NA	NA	NA	NA	NA	NA	NA
chr6	168998079	168998179	chr6_731	chr6	168998119	168998136	C688495	0.2847	-	1	OTHER	.	NA	NA	NA	NA	NA	NA	NA	NA	NA	NA	NA	NA	NA	NA	NA	NA	NA	NA	NA	NA	NA	NA	NA	NA	NA	NA	NA	NA	NA	NA	NA	NA	NA	NA	NA	NA	NA
chr7	888347	888413	chr7_12	chr7	888379	888395	C311449	0.7189	+	1	OTHER	.	NA	NA	NA	NA	NA	NA	NA	NA	NA	NA	NA	NA	NA	NA	NA	NA	NA	NA	NA	NA	NA	NA	NA	NA	NA	NA	NA	NA	NA	NA	NA	NA	NA	NA	NA	NA	NA
chr7	20281955	20282047	chr7_121	chr7	20281958	20281975	C694101	0.1829	-	1	OTHER	.	NA	NA	NA	NA	NA	NA	NA	NA	NA	NA	NA	NA	NA	NA	NA	NA	NA	NA	NA	NA	NA	NA	NA	NA	NA	NA	NA	NA	NA	NA	NA	NA	NA	NA	NA	NA	NA
chr7	41524093	41524209	chr7_189	chr7	41524190	41524244	C696677	0.1762	-	1	OTHER	.	NA	NA	NA	NA	NA	NA	NA	NA	NA	NA	NA	NA	NA	NA	NA	NA	NA	NA	NA	NA	NA	NA	NA	NA	NA	NA	NA	NA	NA	NA	NA	NA	NA	NA	NA	NA	NA
chr7	1434470	1434586	chr7_21	chr7	1434444	1434494	C691816	0.2819	-	1	OTHER	.	NA	NA	NA	NA	NA	NA	NA	NA	NA	NA	NA	NA	NA	NA	NA	NA	NA	NA	NA	NA	NA	NA	NA	NA	NA	NA	NA	NA	NA	NA	NA	NA	NA	NA	NA	NA	NA
chr7	50072828	50072944	chr7_224	chr7	50072916	50072932	C317478	0.3233	+	1	OTHER	.	NA	NA	NA	NA	NA	NA	NA	NA	NA	NA	NA	NA	NA	NA	NA	NA	NA	NA	NA	NA	NA	NA	NA	NA	NA	NA	NA	NA	NA	NA	NA	NA	NA	NA	NA	NA	NA
chr7	63745107	63745317	chr7_276	chr7	63745237	63745263	C318319	17855	+	2	OTHER	.	NA	NA	NA	NA	NA	NA	NA	NA	NA	NA	NA	NA	NA	NA	NA	NA	NA	NA	NA	NA	NA	NA	NA	NA	NA	NA	NA	NA	NA	NA	NA	NA	NA	NA	NA	NA	NA
chr7	1916845	1916935	chr7_29	chr7	1916834	1916853	C691970	23336	-	10	OTHER	.	NA	NA	NA	NA	16327	NA	62699	NA	NA	NA	NA	0.6717	NA	NA	NA	NA	NA	NA	NA	NA	NA	NA	NA	NA	NA	NA	NA	NA	NA	NA	NA	NA	NA	NA	NA	NA	NA
chr7	1965981	1966080	chr7_32	chr7	1966027	1966044	C691981	0.3664	-	6	OTHER	.	NA	NA	NA	NA	NA	NA	NA	NA	NA	NA	NA	NA	NA	NA	NA	NA	NA	NA	NA	NA	NA	NA	NA	NA	NA	NA	NA	NA	NA	NA	NA	NA	NA	NA	NA	NA	NA
chr7	2657273	2657511	chr7_38	chr7	2657428	2657451	C311849	0.1307	+	1	OTHER	.	NA	NA	NA	NA	NA	NA	NA	NA	NA	NA	NA	NA	NA	NA	NA	NA	NA	NA	NA	NA	NA	NA	NA	NA	NA	NA	NA	NA	NA	NA	NA	NA	NA	NA	NA	NA	NA
chr7	92414161	92414244	chr7_419	chr7	92414185	92414203	C701737	45445	-	6	OTHER	.	NA	NA	NA	NA	NA	NA	NA	NA	NA	NA	NA	NA	NA	NA	NA	NA	NA	NA	NA	NA	NA	NA	NA	NA	NA	NA	NA	NA	NA	NA	NA	NA	NA	NA	NA	NA	NA
chr7	92786599	92786679	chr7_420	chr7	92786669	92786690	C321951	0.3203	+	1	OTHER	.	NA	NA	NA	NA	NA	NA	NA	NA	NA	NA	NA	NA	NA	NA	NA	NA	NA	NA	NA	NA	NA	NA	NA	NA	NA	NA	NA	NA	NA	NA	NA	NA	NA	NA	NA	NA	NA
chr7	93165566	93165677	chr7_422	chr7	93165543	93165576	C701930	0.3770	-	2	OTHER	.	NA	NA	NA	NA	NA	NA	NA	NA	NA	NA	NA	NA	NA	NA	NA	NA	NA	NA	NA	NA	NA	NA	NA	NA	NA	NA	NA	NA	NA	NA	NA	NA	NA	NA	NA	NA	NA
chr7	112013767	112013867	chr7_507	chr7	112013789	112013820	C704977	0.1713	-	1	OTHER	.	NA	NA	NA	NA	NA	NA	NA	NA	NA	NA	NA	NA	NA	NA	NA	NA	NA	NA	NA	NA	NA	NA	NA	NA	NA	NA	NA	NA	NA	NA	NA	NA	NA	NA	NA	NA	NA
chr7	133955313	133955410	chr7_582	chr7	133955368	133955384	C328737	0.1284	+	1	OTHER	.	NA	NA	NA	NA	NA	NA	NA	NA	NA	NA	NA	NA	NA	NA	NA	NA	NA	NA	NA	NA	NA	NA	NA	NA	NA	NA	NA	NA	NA	NA	NA	NA	NA	NA	NA	NA	NA
chr7	143380371	143380526	chr7_616	chr7	143380393	143380426	C330233	0.2014	+	2	OTHER	.	NA	NA	NA	NA	NA	NA	NA	NA	NA	NA	NA	NA	NA	NA	NA	NA	NA	NA	NA	NA	NA	NA	NA	NA	NA	NA	NA	NA	NA	NA	NA	NA	NA	NA	NA	NA	NA
chr7	143380371	143380526	chr7_616	chr7	143380393	143380430	C330234	0.2430	+	1	OTHER	.	NA	NA	NA	NA	NA	NA	NA	NA	NA	NA	NA	NA	NA	NA	NA	NA	NA	NA	NA	NA	NA	NA	NA	NA	NA	NA	NA	NA	NA	NA	NA	NA	NA	NA	NA	NA	NA
chr7	155484597	155484708	chr7_674	chr7	155484643	155484657	C710399	0.4041	-	1	OTHER	.	NA	NA	NA	NA	NA	NA	NA	NA	NA	NA	NA	NA	NA	NA	NA	NA	NA	NA	NA	NA	NA	NA	NA	NA	NA	NA	NA	NA	NA	NA	NA	NA	NA	NA	NA	NA	NA
chr7	158867221	158867344	chr7_718	chr7	158867293	158867308	C332442	0.5714	+	4	OTHER	.	NA	NA	NA	NA	0.4869	NA	NA	NA	NA	NA	NA	NA	NA	NA	0.6368	10057	NA	NA	NA	NA	NA	NA	NA	NA	NA	NA	NA	NA	NA	NA	NA	NA	NA	NA	NA	NA	NA
[truncated: 36 more rows]
[truncated: 131 more columns]
