# Supplementary material for: CRISPRs in the human genome are differentially expressed between malignant and normal adjacent to tumor tissue
Source: Commun Biol. 2022 Apr 8;5:338. doi: 10.1038/s42003-022-03249-4 (PMC8993844; doi:10.1038/s42003-022-03249-4)
Supplement: Supplementary file 11 — Supplementary Data 8 [file 42003_2022_3249_MOESM11_ESM.xlsx]

## Sheet: Supplementary Data 8
Supplementary Data 8 - Confirmed but unannotated DASHR 2.0 sncRNAs that originated from the hCRISPRs as validated with SPAR
chromosome	Start	End	hCRISPR ID	peakChr	peakChrStart	peakChrEnd	peakID	peakExpressionValue	strand	peakEntropy5pReadEnd	peakNormalizedEntropy5p	peakMaxEntropy5p	peakEntropy3pReadEnd	peakNormalizedEntropy3p	peakMaxEntropy3p	maxProb5p	maxProb3p	maxPos5p	maxPos3p	beforePeakReadCnt	peakFoldChange	peakRPM	peakExprPercentile	annotChr	annotChrStart	annotChrEnd	rnaID	rnaClass	annotStrand	annotOverlap	peakOverlap	consMean0	consMin	consMax	genomicPartition_mRNA	overlapIds_mRNA	partitionChr_mRNA	partitionStart_mRNA	partitionEnd_mRNA	partitionStrand_mRNA	partitionBpOverlap_mRNA	genomicPartition_lncRNA	overlapIds_lncRNA	partitionChr_lncRNA	partitionStart_lncRNA	partitionEnd_lncRNA	partitionStrand_lncRNA	partitionBpOverlap_lncRNA	numRepeatOverlaps
chr1	15377357	15377442	chr1_111	chr1	15377358	15377372	P3829	13	-	0	0	0	0	0	0	1	1	1	14	4.75	3.73684	0.0411	10.49	.	0	0	.	OTHER	.	0	0	0.0034	0	0.033	Intergenic	Intergenic	.	-1	-1	.	0	Intergenic	Non-lncRNA	.	-1	-1	.	0	0
chr1	15377357	15377442	chr1_111	chr1	15377414	15377428	P3828	13	-	0	0	0	0	0	0	1	1	1	14	4.75	3.73684	0.0411	10.49	.	0	0	.	OTHER	.	0	0	0.0047	0	0.02	Intergenic	Intergenic	.	-1	-1	.	0	Intergenic	Non-lncRNA	.	-1	-1	.	0	0
chr1	17624296	17624378	chr1_117	chr1	17624350	17624365	P990	21.135	-	0	0	0	0	0	0	1	1	1	15	1.04	21.3221	3.1825	42.75	.	0	0	.	OTHER	.	0	0	0.0001	0	0.001	Intergenic	Intergenic	.	-1	-1	.	0	Intergenic	Non-lncRNA	.	-1	-1	.	0	0
chr1	1307990	1308069	chr1_14	chr1	1307988	1308011	P9434	11.3333	-	0.430552	0.430552	1	0	0	0	0.911765	1	1	23	3.66667	3.81818	0.0234	8.59	.	0	0	.	OTHER	.	0	0	0.0116	0	0.072	Promoter	ID=NM_030649	chr1	1307889	1308889	-	23	Intergenic	Non-lncRNA	.	-1	-1	.	0	0
chr1	24417179	24417266	chr1_142	chr1	24417227	24417249	P459	10	+	0	0	0	0.954434	0.954434	1	1	0.625	1	22	6	2.66667	0.1234	0.39	.	0	0	.	OTHER	.	0	0	0.0362	0	0.176	5' UTR Intron	Parent=NM_001322854	chr1	24416299	24419290	+	22	lncRNA Intron	Parent=lnc-NIPAL3-1:1	chr1	24415904	24419290	+	22	0
chr1	27786386	27786502	chr1_157	chr1	27786496	27786513	P757	40.7111	+	1.83927	0.919633	2	0.163209	0.163209	1	0.450327	0.976026	1	17	1	19.3333	0.1287	57.76	.	0	0	.	OTHER	.	0	0	0.0027	0	0.022	mRNA Intron	Parent=NM_177424	chr1	27773425	27789561	+	17	Intergenic	Non-lncRNA	.	-1	-1	.	0	0
chr1	66815255	66815353	chr1_308	chr1	66815273	66815287	P5961	13.175	-	0	0	0	0	0	0	1	1	1	14	1.375	10.5818	0.0272	18.06	.	0	0	.	OTHER	.	0	0	0.0025	0	0.008	mRNA Intron	Parent=NM_024763	chr1	66814180	66822360	-	14	Intergenic	Non-lncRNA	.	-1	-1	.	0	0
chr1	3501991	3502088	chr1_34	chr1	3502043	3502058	P164	80.543	+	0.618863	0.26653	2.32193	0	0	0	0.867031	1	1	15	1	70.8333	0.2547	74.64	.	0	0	.	OTHER	.	0	0	0.0101	0	0.023	Intergenic	Intergenic	.	-1	-1	.	0	Intergenic	Non-lncRNA	.	-1	-1	.	0	0
chr1	3761621	3761705	chr1_38	chr1	3761652	3761668	P53	19.023	+	0.959472	0.605359	1.58496	0.746685	0.471106	1.58496	0.713363	0.831752	1	16	1	14.5703	2.8645	37.01	.	0	0	.	OTHER	.	0	0	0.0002	0	0.001	mRNA Intron	Parent=NM_152492	chr1	3761430	3762619	+	16	Intergenic	Non-lncRNA	.	-1	-1	.	0	0
chr1	147263788	147263928	chr1_537	chr1	147263817	147263833	P219	52.05	-	0	0	0	0	0	0	1	1	1	16	1	53.05	8.568	58.41	.	0	0	.	OTHER	.	0	0	0.603	0.041	0.989	Intergenic	Intergenic	.	-1	-1	.	0	Intergenic	Non-lncRNA	.	-1	-1	.	0	0
chr1	5155178	5155259	chr1_57	chr1	5155215	5155230	P9159	10.4041	-	0.127012	0.127012	1	0	0	0	0.982526	1	1	15	2.44444	5.18184	0.0214	3.46	.	0	0	.	OTHER	.	0	0	0.0137	0.002	0.037	Intergenic	Intergenic	.	-1	-1	.	0	Intergenic	Non-lncRNA	.	-1	-1	.	0	0
chr1	181046776	181046914	chr1_656	chr1	181046901	181046915	P1138	42.1527	-	0	0	0	0	0	0	1	1	1	14	1	43.1527	0.1333	58.87	.	0	0	.	OTHER	.	0	0	0.1571	0.015	0.259	Intergenic	Intergenic	.	-1	-1	.	0	Intergenic	Non-lncRNA	.	-1	-1	.	0	0
chr1	184858184	184858317	chr1_672	chr1	184858303	184858320	P2478	25	+	0	0	0	0	0	0	1	1	1	17	2	13.5	0.3085	62.93	.	0	0	.	OTHER	.	0	0	0.0001	0	0.001	Intergenic	Intergenic	.	-1	-1	.	0	Intergenic	Non-lncRNA	.	-1	-1	.	0	0
chr1	191120238	191120331	chr1_698	chr1	191120266	191120281	P1014	27.3333	-	0.377647	0.377647	1	0	0	0	0.926829	1	1	15	1	26.3333	0.0864	43.45	.	0	0	.	OTHER	.	0	0	0.0449	0.028	0.065	Intergenic	Intergenic	.	-1	-1	.	0	Intergenic	Non-lncRNA	.	-1	-1	.	0	0
chr1	193425167	193425254	chr1_710	chr1	193425180	193425198	P137	32.0975	-	0	0	0	0.0688243	0.0688243	1	1	0.991769	1	18	1	33.0975	0.7538	48.69	.	0	0	.	OTHER	.	0	0	0.0023	0	0.009	Intergenic	Intergenic	.	-1	-1	.	0	Intergenic	Non-lncRNA	.	-1	-1	.	0	0
chr1	193425167	193425254	chr1_710	chr1	193425180	193425198	P263	39.625	-	0	0	0	0	0	0	1	1	1	18	1.5	27.4167	1.3075	62.71	.	0	0	.	OTHER	.	0	0	0.0023	0	0.009	Intergenic	Intergenic	.	-1	-1	.	0	Intergenic	Non-lncRNA	.	-1	-1	.	0	0
chr1	193425167	193425254	chr1_710	chr1	193425180	193425198	P413	30.1167	-	0.308667	0.308667	1	0	0	0	0.944659	1	1	18	1.25	23.76	0.4067	53.37	.	0	0	.	OTHER	.	0	0	0.0023	0	0.009	Intergenic	Intergenic	.	-1	-1	.	0	Intergenic	Non-lncRNA	.	-1	-1	.	0	0
chr1	226230931	226231026	chr1_828	chr1	226230957	226230972	P134	27.5	-	0	0	0	0	0	0	1	1	1	15	1	28.5	1.2523	42.91	.	0	0	.	OTHER	.	0	0	0.0008	0	0.003	Intergenic	Intergenic	.	-1	-1	.	0	Intergenic	Non-lncRNA	.	-1	-1	.	0	0
chr1	226230931	226231026	chr1_828	chr1	226230957	226230972	P188	21.2095	-	0	0	0	0	0	0	1	1	1	15	1	22.2095	0.2864	39.48	.	0	0	.	OTHER	.	0	0	0.0008	0	0.003	Intergenic	Intergenic	.	-1	-1	.	0	Intergenic	Non-lncRNA	.	-1	-1	.	0	0
chr1	226230931	226231026	chr1_828	chr1	226230957	226230972	P53	91.9917	-	0.0865106	0.0865106	1	0	0	0	0.989129	1	1	15	1	91.9917	2.1604	72.75	.	0	0	.	OTHER	.	0	0	0.0008	0	0.003	Intergenic	Intergenic	.	-1	-1	.	0	Intergenic	Non-lncRNA	.	-1	-1	.	0	0
chr1	237229489	237229609	chr1_881	chr1	237229582	237229598	P3130	109.027	+	0.476625	0.476625	1	0	0	0	0.897579	1	2	16	2	6.58335	1.3452	89.79	.	0	0	.	OTHER	.	0	0	0.0002	0	0.001	mRNA Intron	Parent=NM_001035	chr1	237042569	237270496	+	16	Intergenic	Non-lncRNA	.	-1	-1	.	0	1
chr1	237229489	237229609	chr1_881	chr1	237229582	237229598	P4118	2993.73	+	0.472678	0.298227	1.58496	0	0	0	0.902802	1	2	16	12.5	23.8605	9.4656	97.46	.	0	0	.	OTHER	.	0	0	0.0002	0	0.001	mRNA Intron	Parent=NM_001035	chr1	237042569	237270496	+	16	Intergenic	Non-lncRNA	.	-1	-1	.	0	1
chr1	237229489	237229609	chr1_881	chr1	237229582	237229598	P496	56.5071	+	0.849212	0.535793	1.58496	0	0	0	0.769381	1	2	16	1	13.325	2.3786	62.66	.	0	0	.	OTHER	.	0	0	0.0002	0	0.001	mRNA Intron	Parent=NM_001035	chr1	237042569	237270496	+	16	Intergenic	Non-lncRNA	.	-1	-1	.	0	1
chr1	237229489	237229609	chr1_881	chr1	237229582	237229598	P578	305.256	+	0.971118	0.612708	1.58496	0	0	0	0.691223	1	1	16	1	212	7.1689	87.81	.	0	0	.	OTHER	.	0	0	0.0002	0	0.001	mRNA Intron	Parent=NM_001035	chr1	237042569	237270496	+	16	Intergenic	Non-lncRNA	.	-1	-1	.	0	1
chr1	237229489	237229609	chr1_881	chr1	237229582	237229598	P629	462.745	+	0.318698	0.201076	1.58496	0	0	0	0.945887	1	2	16	1	24.8333	4.2034	88.03	.	0	0	.	OTHER	.	0	0	0.0002	0	0.001	mRNA Intron	Parent=NM_001035	chr1	237042569	237270496	+	16	Intergenic	Non-lncRNA	.	-1	-1	.	0	1
chr1	237229489	237229609	chr1_881	chr1	237229582	237229600	P2806	1554.19	+	0.178872	0.112856	1.58496	0.891492	0.562469	1.58496	0.973637	0.698217	2	18	1	41.3333	3.0617	94.92	.	0	0	.	OTHER	.	0	0	0.0002	0	0.001	mRNA Intron	Parent=NM_001035	chr1	237042569	237270496	+	18	Intergenic	Non-lncRNA	.	-1	-1	.	0	1
chr1	237229489	237229609	chr1_881	chr1	237229583	237229598	P1072	132.816	+	0	0	0	0	0	0	1	1	1	15	1	133.816	4.3825	84.2	.	0	0	.	OTHER	.	0	0	0.0001	0	0.001	mRNA Intron	Parent=NM_001035	chr1	237042569	237270496	+	15	Intergenic	Non-lncRNA	.	-1	-1	.	0	1
chr1	237229489	237229609	chr1_881	chr1	237229583	237229598	P116	18.8671	+	0	0	0	0	0	0	1	1	1	15	1	19.8671	3.3176	16.24	.	0	0	.	OTHER	.	0	0	0.0001	0	0.001	mRNA Intron	Parent=NM_001035	chr1	237042569	237270496	+	15	Intergenic	Non-lncRNA	.	-1	-1	.	0	1
chr1	237229489	237229609	chr1_881	chr1	237229583	237229598	P1639	197.932	+	0.0254374	0.0254374	1	0	0	0	0.997474	1	1	15	68	3.90341	2.6729	88.48	.	0	0	.	OTHER	.	0	0	0.0001	0	0.001	mRNA Intron	Parent=NM_001035	chr1	237042569	237270496	+	15	Intergenic	Non-lncRNA	.	-1	-1	.	0	1
chr1	237229489	237229609	chr1_881	chr1	237229583	237229598	P1899	874.045	+	0.0544678	0.0544678	1	0	0	0	0.993789	1	1	15	1.66667	522.169	10.165	95.99	.	0	0	.	OTHER	.	0	0	0.0001	0	0.001	mRNA Intron	Parent=NM_001035	chr1	237042569	237270496	+	15	Intergenic	Non-lncRNA	.	-1	-1	.	0	1
chr1	237229489	237229609	chr1_881	chr1	237229583	237229598	P304	23.473	+	0	0	0	0	0	0	1	1	1	15	1.33333	18.6048	0.1069	34.76	.	0	0	.	OTHER	.	0	0	0.0001	0	0.001	mRNA Intron	Parent=NM_001035	chr1	237042569	237270496	+	15	Intergenic	Non-lncRNA	.	-1	-1	.	0	1
chr1	237229489	237229609	chr1_881	chr1	237229583	237229598	P338	35.1984	+	0	0	0	0	0	0	1	1	1	15	1	36.1984	1.2253	45.26	.	0	0	.	OTHER	.	0	0	0.0001	0	0.001	mRNA Intron	Parent=NM_001035	chr1	237042569	237270496	+	15	Intergenic	Non-lncRNA	.	-1	-1	.	0	1
chr1	237229489	237229609	chr1_881	chr1	237229583	237229598	P568	201.02	+	0	0	0	0	0	0	1	1	1	15	2.1	96.7238	10.0432	81.87	.	0	0	.	OTHER	.	0	0	0.0001	0	0.001	mRNA Intron	Parent=NM_001035	chr1	237042569	237270496	+	15	Intergenic	Non-lncRNA	.	-1	-1	.	0	1
chr1	237229489	237229609	chr1_881	chr1	237229583	237229600	P1728	130.046	+	0	0	0	0.980486	0.618618	1.58496	1	0.598308	1	17	4.5	29.8991	0.9077	81.99	.	0	0	.	OTHER	.	0	0	0.0001	0	0.001	mRNA Intron	Parent=NM_001035	chr1	237042569	237270496	+	17	Intergenic	Non-lncRNA	.	-1	-1	.	0	1
chr1	237229489	237229609	chr1_881	chr1	237229583	237229600	P277	218.664	+	0	0	0	0.69559	0.438868	1.58496	1	0.81513	1	17	4	55.666	2.4031	79.74	.	0	0	.	OTHER	.	0	0	0.0001	0	0.001	mRNA Intron	Parent=NM_001035	chr1	237042569	237270496	+	17	Intergenic	Non-lncRNA	.	-1	-1	.	0	1
chr1	237229489	237229609	chr1_881	chr1	237229583	237229600	P307	18.6032	+	0	0	0	0.447591	0.282398	1.58496	1	0.920252	1	17	1.5	13.4021	1.0144	29.54	.	0	0	.	OTHER	.	0	0	0.0001	0	0.001	mRNA Intron	Parent=NM_001035	chr1	237042569	237270496	+	17	Intergenic	Non-lncRNA	.	-1	-1	.	0	1
chr1	237229489	237229609	chr1_881	chr1	237229583	237229600	P397	80.3509	+	0	0	0	0.969586	0.969586	1	1	0.602306	1	17	1.83333	44.8278	1.627	64.99	.	0	0	.	OTHER	.	0	0	0.0001	0	0.001	mRNA Intron	Parent=NM_001035	chr1	237042569	237270496	+	17	Intergenic	Non-lncRNA	.	-1	-1	.	0	1
chr1	237229489	237229609	chr1_881	chr1	237229583	237229600	P623	46.0555	+	0	0	0	0.907226	0.572396	1.58496	1	0.694701	1	17	2.16667	22.2564	1.8784	57.05	.	0	0	.	OTHER	.	0	0	0.0001	0	0.001	mRNA Intron	Parent=NM_001035	chr1	237042569	237270496	+	17	Intergenic	Non-lncRNA	.	-1	-1	.	0	1
chr1	239615668	239615744	chr1_893	chr1	239615679	239615695	P65	13.4774	-	0	0	0	0	0	0	1	1	1	16	1	14.4774	0.1567	17.44	.	0	0	.	OTHER	.	0	0	0.0403	0.025	0.05	Intergenic	Intergenic	.	-1	-1	.	0	Intergenic	Non-lncRNA	.	-1	-1	.	0	0
chr1	247736021	247736138	chr1_959	chr1	247736078	247736103	P3229	13.7639	+	0	0	0	0	0	0	1	1	1	25	2.23612	7.15525	0.1698	31.21	.	0	0	.	OTHER	.	0	0	0.0023	0	0.024	Intergenic	Intergenic	.	-1	-1	.	0	Intergenic	Non-lncRNA	.	-1	-1	.	0	0
chr10	35295654	35295791	chr10_183	chr10	35295694	35295709	P4147	21.9145	-	0.104697	0.0660565	1.58496	0	0	0	0.987045	1	1	15	1	22.6306	0.0432	30.27	.	0	0	.	OTHER	.	0	0	0.6248	0.602	0.634	Intergenic	Intergenic	.	-1	-1	.	0	Intergenic	Non-lncRNA	.	-1	-1	.	0	2
chr10	51065522	51065590	chr10_249	chr10	51065575	51065594	P703	27.5833	+	0	0	0	0.195445	0.195445	1	1	0.96979	1	19	1	28.5833	0.6478	43.92	.	0	0	.	OTHER	.	0	0	0.0006	0	0.005	mRNA Intron	Parent=NM_001098512	chr10	50991644	51073473	+	19	Intergenic	Non-lncRNA	.	-1	-1	.	0	0
chr10	119042038	119042633	chr10_499	chr10	119042105	119042124	P10077	10	-	0	0	0	0.991076	0.991076	1	1	0.555556	1	19	8	2.25	0.0206	0.24	.	0	0	.	OTHER	.	0	0	0.9938	0.933	1	mRNA Exon	Parent=NM_003750	chr10	119041993	119042772	-	19	lncRNA Intron	Parent=lnc-EIF3A-3:1	chr10	119035704	119073822	-	19	0
chr10	119042038	119042633	chr10_499	chr10	119042125	119042192	P10076	110.5	-	2.17089	0.839815	2.58496	2.1992	0.733068	3	0.392982	0.329749	20	67	5	3.3	0.2278	86.92	.	0	0	.	OTHER	.	0	0	0.2954	0.005	1	mRNA Exon	Parent=NM_003750	chr10	119041993	119042772	-	67	lncRNA Intron	Parent=lnc-EIF3A-3:1	chr10	119035704	119073822	-	67	0
chr10	119042038	119042633	chr10_499	chr10	119042395	119042466	P10075	136	-	3.04121	0.821851	3.70044	3.17156	0.916786	3.45943	0.298621	0.233231	48	71	11	2.18182	0.2803	89.18	.	0	0	.	OTHER	.	0	0	0.7857	0.226	0.995	mRNA Exon	Parent=NM_003750	chr10	119041993	119042772	-	71	lncRNA Intron	Parent=lnc-EIF3A-3:1	chr10	119035704	119073822	-	71	0
chr10	119042038	119042633	chr10_499	chr10	119042439	119042465	P3517	39	-	1.30947	0.826182	1.58496	1.62096	0.810479	2	0.589744	0.585366	2	26	6	3	0.4812	75.53	.	0	0	.	OTHER	.	0	0	0.6772	0	1	mRNA Exon	Parent=NM_003750	chr10	119041993	119042772	-	26	lncRNA Intron	Parent=lnc-EIF3A-3:1	chr10	119035704	119073822	-	26	0
chr10	121480005	121480131	chr10_509	chr10	121479962	121480017	P1999	50	-	3.53442	0.847597	4.16993	3.86237	0.909236	4.24793	0.294118	0.157895	1	34	13	2.15385	0.349	64.8	.	0	0	.	OTHER	.	0	0	0.9071	0	1	mRNA Exon	Parent=NM_000141	chr10	121479856	121480021	-	55	lncRNA Exon	Parent=lnc-ATE1-8:1	chr10	121479784	121480021	-	55	0
chr10	121480005	121480131	chr10_509	chr10	121480085	121480101	P9956	19.4667	-	0.668248	0.668248	1	0	0	0	0.825343	1	1	16	7.6	3.11404	0.0401	38.97	.	0	0	.	OTHER	.	0	0	0.0019	0	0.015	mRNA Intron	Parent=NM_000141	chr10	121480021	121481852	-	16	lncRNA Intron	Parent=lnc-ATE1-8:1	chr10	121480021	121480225	-	16	0
chr10	131675939	131676019	chr10_561	chr10	131675997	131676014	P4334	13.8857	-	0.331654	0.20925	1.58496	0	0	0	0.949588	1	1	17	1	14.1857	0.0439	13.69	.	0	0	.	OTHER	.	0	0	0.0081	0.001	0.022	Intergenic	Intergenic	.	-1	-1	.	0	Intergenic	Non-lncRNA	.	-1	-1	.	0	0
chr10	133087067	133087175	chr10_585	chr10	133087062	133087081	P1892	13	-	0.391244	0.391244	1	0	0	0	0.923077	1	1	19	1	13	0.0907	12.3	.	0	0	.	OTHER	.	0	0	0.0002	0	0.002	Intergenic	Intergenic	.	-1	-1	.	0	lncRNA Exon	Parent=ADGRA1-AS1:1	chr10	133083072	133088491	-	19	0
chr10	133369362	133369494	chr10_593	chr10	133369401	133369419	P1153	13.6655	-	0.226426	0.226426	1	0	0	0	0.963411	1	1	18	1.83452	8.17653	2.0577	17.64	.	0	0	.	OTHER	.	0	0	0.0019	0	0.011	mRNA Intron	Parent=NM_004092	chr10	133369022	133369903	-	18	Intergenic	Non-lncRNA	.	-1	-1	.	0	0
chr10	6523869	6523988	chr10_64	chr10	6523889	6523905	P13420	12	-	0	0	0	0	0	0	1	1	1	16	6	3	0.0247	11.27	.	0	0	.	OTHER	.	0	0	0.9024	0.125	1	3' UTR Intron	Parent=NM_001242413	chr10	6515144	6580210	-	16	Intergenic	Non-lncRNA	.	-1	-1	.	0	0
chr10	538970	539123	chr10_9	chr10	539059	539073	P298	19.7857	+	0	0	0	0	0	0	1	1	1	14	1	20.7857	0.2174	24.25	.	0	0	.	OTHER	.	0	0	0.7243	0.091	0.963	Intergenic	Intergenic	.	-1	-1	.	0	Intergenic	Non-lncRNA	.	-1	-1	.	0	0
chr11	889923	890074	chr11_13	chr11	889992	890010	P4045	13.05	-	0	0	0	0.0340731	0.0340731	1	1	0.996441	1	18	1	14.05	0.0911	12.87	.	0	0	.	OTHER	.	0	0	0.0103	0	0.054	mRNA Intron	Parent=NM_001142674	chr11	884169	893426	-	18	Intergenic	Non-lncRNA	.	-1	-1	.	0	0
chr11	40747119	40747206	chr11_165	chr11	40747144	40747158	P1589	17.3941	+	0	0	0	0	0	0	1	1	1	14	1.94643	9.9364	12.6149	43.11	.	0	0	.	OTHER	.	0	0	0.1883	0.169	0.214	Intergenic	Intergenic	.	-1	-1	.	0	Intergenic	Non-lncRNA	.	-1	-1	.	0	1
chr11	1278594	1278677	chr11_19	chr11	1278630	1278647	P2654	51.0334	-	0	0	0	0	0	0	1	1	1	17	3.83333	14.3131	2.324	62.46	.	0	0	.	OTHER	.	0	0	0.0037	0	0.011	mRNA Intron	Parent=NM_001318512	chr11	1277253	1286001	-	17	Intergenic	Non-lncRNA	.	-1	-1	.	0	0
chr11	1278594	1278677	chr11_19	chr11	1278630	1278647	P3713	714.262	-	0.00102845	0.00102845	1	0.00162856	0.00162856	1	0.999933	0.999888	1	17	3	239.071	9.6456	95.61	.	0	0	.	OTHER	.	0	0	0.0037	0	0.011	mRNA Intron	Parent=NM_001318512	chr11	1277253	1286001	-	17	Intergenic	Non-lncRNA	.	-1	-1	.	0	0
chr11	1278594	1278677	chr11_19	chr11	1278630	1278647	P564	11.0167	-	0	0	0	0	0	0	1	1	1	17	1	12.0167	3.4356	8.22	.	0	0	.	OTHER	.	0	0	0.0037	0	0.011	mRNA Intron	Parent=NM_001318512	chr11	1277253	1286001	-	17	Intergenic	Non-lncRNA	.	-1	-1	.	0	0
chr11	1278594	1278677	chr11_19	chr11	1278630	1278647	P2687	25.9444	+	0.533058	0.533058	1	0	0	0	0.87871	1	1	17	2	12.3988	0.3504	47.97	.	0	0	.	OTHER	.	0	0	0.0037	0	0.011	Intergenic	Intergenic	.	-1	-1	.	0	Intergenic	Non-lncRNA	.	-1	-1	.	0	0
chr11	1739618	1739699	chr11_26	chr11	1739653	1739671	P13645	21.3333	+	0.877436	0.877436	1	0	0	0	0.703126	1	1	18	2	8.5	0.044	43.57	.	0	0	.	OTHER	.	0	0	0.0596	0	0.47	Intergenic	Intergenic	.	-1	-1	.	0	Intergenic	Non-lncRNA	.	-1	-1	.	0	0
chr11	67619784	67619862	chr11_278	chr11	67619800	67619814	P2155	11.8474	-	0	0	0	0	0	0	1	1	1	14	1	12.8474	0.3909	10.46	.	0	0	.	OTHER	.	0	0	0.0469	0.022	0.096	Intergenic	Intergenic	.	-1	-1	.	0	lncRNA Intron	Parent=lnc-NUDT8-1:1	chr11	67618851	67627046	-	14	0
chr11	70255793	70255881	chr11_297	chr11	70255821	70255835	P16645	16.4902	+	0	0	0	0	0	0	1	1	1	14	1.5098	11.9221	0.034	30.16	.	0	0	.	OTHER	.	0	0	0.0084	0	0.031	Intergenic	Intergenic	.	-1	-1	.	0	lncRNA Exon	Parent=lnc-PPFIA1-1:1	chr11	70255231	70256036	+	14	0
chr11	115925226	115925377	chr11_479	chr11	115925266	115925282	P1895	20.7857	-	0.546365	0.546365	1	0	0	0	0.874	1	1	16	1	19.1667	3.1299	41.84	.	0	0	.	OTHER	.	0	0	0.0001	0	0.001	Intergenic	Intergenic	.	-1	-1	.	0	lncRNA Intron	Parent=lnc-CADM1-12:1	chr11	115886559	115950195	-	16	0
chr11	117821665	117821800	chr11_487	chr11	117821749	117821764	P3680	26.7873	+	0	0	0	0	0	0	1	1	1	15	2.33333	12.4803	0.187	44.89	.	0	0	.	OTHER	.	0	0	0.0005	0	0.003	Intergenic	Intergenic	.	-1	-1	.	0	lncRNA Intron	Parent=lnc-RP11-728F11.4.1-2:1	chr11	117820896	117821839	+	15	0
chr11	309182	309279	chr11_5	chr11	309179	309205	P4811	15	+	0	0	0	0.742488	0.742488	1	1	0.789474	1	26	4	4.75	0.1851	37.38	.	0	0	.	OTHER	.	0	0	0.0033	0	0.025	3' UTR Exon	Parent=NM_006435	chr11	309165	309410	+	26	lncRNA Intron	Parent=lnc-IFITM1-5:1	chr11	308746	314574	+	26	0
chr11	134856656	134856759	chr11_547	chr11	134856714	134856730	P13776	16.0714	-	0	0	0	0	0	0	1	1	1	16	2.42857	7.61765	0.0331	29.41	.	0	0	.	OTHER	.	0	0	0.5796	0	0.99	Intergenic	Intergenic	.	-1	-1	.	0	Intergenic	Non-lncRNA	.	-1	-1	.	0	0
chr12	25164109	25164208	chr12_111	chr12	25164165	25164182	P1048	18.7558	-	0.725977	0.362988	2	0.132387	0.132387	1	0.875137	0.981595	1	17	1	17.4139	0.3798	24.63	.	0	0	.	OTHER	.	0	0	0	1.7e308	-1.7e308	3' UTR Intron	Parent=NM_001204102	chr12	25161197	25185748	-	17	lncRNA Intron	Parent=lnc-KRAS-2:2	chr12	25161197	25195057	-	17	0
chr12	25164109	25164208	chr12_111	chr12	25164165	25164182	P11011	17.5709	-	0.513955	0.32427	1.58496	0.159617	0.159617	1	0.8984	0.976695	1	17	1	16.7857	0.0556	24.61	.	0	0	.	OTHER	.	0	0	0	0	0	3' UTR Intron	Parent=NM_001204102	chr12	25161197	25185748	-	17	lncRNA Intron	Parent=lnc-KRAS-2:2	chr12	25161197	25195057	-	17	0
chr12	25164109	25164208	chr12_111	chr12	25164165	25164182	P1625	32.1593	-	1.20755	0.603774	2	0.259311	0.163607	1.58496	0.727649	0.959629	1	17	1.46602	16.962	0.2921	44.8	.	0	0	.	OTHER	.	0	0	0	1.7e308	-1.7e308	3' UTR Intron	Parent=NM_001204102	chr12	25161197	25185748	-	17	lncRNA Intron	Parent=lnc-KRAS-2:2	chr12	25161197	25195057	-	17	0
chr12	25164109	25164208	chr12_111	chr12	25164165	25164182	P22874	134.314	-	0.50065	0.250325	2	0.0782589	0.0782589	1	0.91432	0.990381	1	17	6.125	21.05	0.2769	89.05	.	0	0	.	OTHER	.	0	0	0.3952	0.22	0.457	3' UTR Intron	Parent=NM_001204102	chr12	25161197	25185748	-	17	lncRNA Intron	Parent=lnc-KRAS-2:2	chr12	25161197	25195057	-	17	0
chr12	25164109	25164208	chr12_111	chr12	25164165	25164182	P3246	32.7762	-	0.165521	0.165521	1	0.0384889	0.0384889	1	0.975592	0.995891	1	17	2	16.9881	1.4926	49.3	.	0	0	.	OTHER	.	0	0	0	1.7e308	-1.7e308	3' UTR Intron	Parent=NM_001204102	chr12	25161197	25185748	-	17	lncRNA Intron	Parent=lnc-KRAS-2:2	chr12	25161197	25195057	-	17	0
chr12	25164109	25164208	chr12_111	chr12	25164165	25164182	P842	22.8712	-	0.92779	0.463895	2	0.360478	0.360478	1	0.790903	0.931453	1	17	1	19.0889	0.7962	30.87	.	0	0	.	OTHER	.	0	0	0	1.7e308	-1.7e308	3' UTR Intron	Parent=NM_001204102	chr12	25161197	25185748	-	17	lncRNA Intron	Parent=lnc-KRAS-2:2	chr12	25161197	25195057	-	17	0
chr12	42988436	42988581	chr12_177	chr12	42988449	42988464	P1085	12.3262	+	0	0	0	0	0	0	1	1	1	15	3	5.10873	0.5188	9.15	.	0	0	.	OTHER	.	0	0	0.0003	0	0.001	Intergenic	Intergenic	.	-1	-1	.	0	Intergenic	Non-lncRNA	.	-1	-1	.	0	0
chr12	42988436	42988581	chr12_177	chr12	42988449	42988464	P1299	45.2833	+	0	0	0	0	0	0	1	1	1	15	1	46.2833	1.0635	58.34	.	0	0	.	OTHER	.	0	0	0.0003	0	0.001	Intergenic	Intergenic	.	-1	-1	.	0	Intergenic	Non-lncRNA	.	-1	-1	.	0	0
chr12	42988436	42988581	chr12_177	chr12	42988449	42988464	P1448	61.6167	+	0	0	0	0	0	0	1	1	1	15	1	62.6167	0.5597	62.07	.	0	0	.	OTHER	.	0	0	0.0003	0	0.001	Intergenic	Intergenic	.	-1	-1	.	0	Intergenic	Non-lncRNA	.	-1	-1	.	0	0
chr12	42988436	42988581	chr12_177	chr12	42988449	42988464	P20238	160.683	+	0	0	0	0	0	0	1	1	1	15	5.75	28.9449	0.3312	90.64	.	0	0	.	OTHER	.	0	0	0.0001	0	0.001	Intergenic	Intergenic	.	-1	-1	.	0	Intergenic	Non-lncRNA	.	-1	-1	.	0	0
chr12	42988436	42988581	chr12_177	chr12	42988449	42988464	P4187	649.122	+	0	0	0	0.00274228	0.00173019	1.58496	1	0.999815	1	15	1	650.122	4.531	93.17	.	0	0	.	OTHER	.	0	0	0.0003	0	0.001	Intergenic	Intergenic	.	-1	-1	.	0	Intergenic	Non-lncRNA	.	-1	-1	.	0	0
chr12	42988436	42988581	chr12_177	chr12	42988449	42988464	P4538	1466.17	+	0.00141292	0.00141292	1	0	0	0	0.999905	1	1	15	2.5	587.412	17.0513	97.13	.	0	0	.	OTHER	.	0	0	0.0003	0	0.001	Intergenic	Intergenic	.	-1	-1	.	0	Intergenic	Non-lncRNA	.	-1	-1	.	0	0
chr12	42988436	42988581	chr12_177	chr12	42988449	42988464	P6483	30.9867	+	0	0	0	0.00759143	0.00759143	1	1	0.999371	1	15	1.83333	17.9019	0.061	43.22	.	0	0	.	OTHER	.	0	0	0.0003	0	0.001	Intergenic	Intergenic	.	-1	-1	.	0	Intergenic	Non-lncRNA	.	-1	-1	.	0	0
chr12	42988436	42988581	chr12_177	chr12	42988449	42988464	P918	61.0342	+	0	0	0	0	0	0	1	1	1	15	2.18254	28.9647	1.2359	59.64	.	0	0	.	OTHER	.	0	0	0.0003	0	0.001	Intergenic	Intergenic	.	-1	-1	.	0	Intergenic	Non-lncRNA	.	-1	-1	.	0	0
chr12	42988436	42988581	chr12_177	chr12	42988449	42988464	P9807	38.5	+	0	0	0	0	0	0	1	1	1	15	1	39.5	0.1217	55.89	.	0	0	.	OTHER	.	0	0	0.0001	0	0.001	Intergenic	Intergenic	.	-1	-1	.	0	Intergenic	Non-lncRNA	.	-1	-1	.	0	0
chr12	47759900	47760032	chr12_196	chr12	47759918	47759934	P1091	548.712	+	0.185619	0.0928093	2	0.0341428	0.0341428	1	0.972971	0.996433	1	16	2	267.94	23.0971	90.6	.	0	0	.	OTHER	.	0	0	0	0	0	Intergenic	Intergenic	.	-1	-1	.	0	Intergenic	Non-lncRNA	.	-1	-1	.	0	0
chr12	47759900	47760032	chr12_196	chr12	47759918	47759934	P730	40.2144	+	0.116963	0.0737957	1.58496	0	0	0	0.985965	1	1	16	1.5	27.4333	2.1929	55.86	.	0	0	.	OTHER	.	0	0	0	0	0	Intergenic	Intergenic	.	-1	-1	.	0	Intergenic	Non-lncRNA	.	-1	-1	.	0	0
chr12	47759900	47760032	chr12_196	chr12	47759918	47759934	P757	249.756	+	0.188054	0.118649	1.58496	0	0	0	0.972281	1	1	16	1	243.833	8.6943	80.25	.	0	0	.	OTHER	.	0	0	0	0	0	Intergenic	Intergenic	.	-1	-1	.	0	Intergenic	Non-lncRNA	.	-1	-1	.	0	0
chr12	47759900	47760032	chr12_196	chr12	47759918	47759935	P1366	1299.07	+	0.584049	0.292024	2	0.0314028	0.0198129	1.58496	0.87177	0.99682	1	17	3	378.497	52.9826	94.17	.	0	0	.	OTHER	.	0	0	0	0	0	Intergenic	Intergenic	.	-1	-1	.	0	Intergenic	Non-lncRNA	.	-1	-1	.	0	0
chr12	47759900	47760032	chr12_196	chr12	47759918	47759935	P1383	790.599	+	1.64113	0.820567	2	0.0214905	0.0214905	1	0.578912	0.997924	1	17	1.2303	373.012	39.4993	91.12	.	0	0	.	OTHER	.	0	0	0	0	0	Intergenic	Intergenic	.	-1	-1	.	0	Intergenic	Non-lncRNA	.	-1	-1	.	0	0
chr12	47759900	47760032	chr12_196	chr12	47759918	47759935	P1460	443.66	+	0.748687	0.374343	2	0.00242748	0.00242748	1	0.826444	0.999826	1	17	1	367.66	4.0301	87.48	.	0	0	.	OTHER	.	0	0	0	0	0	Intergenic	Intergenic	.	-1	-1	.	0	Intergenic	Non-lncRNA	.	-1	-1	.	0	0
chr12	47759900	47760032	chr12_196	chr12	47759918	47759935	P20342	30845.9	+	0.0444944	0.0222472	2	0.0675306	0.0426071	1.58496	0.995221	0.992082	1	17	7	4386.5	63.5839	99.71	.	0	0	.	OTHER	.	0	0	0.0027	0	0.017	Intergenic	Intergenic	.	-1	-1	.	0	Intergenic	Non-lncRNA	.	-1	-1	.	0	0
chr12	47759900	47760032	chr12_196	chr12	47759918	47759935	P247	117.987	+	0.719383	0.359692	2	0.0786468	0.0786468	1	0.824243	0.990323	1	17	3.5	28.7857	22.2343	73.29	.	0	0	.	OTHER	.	0	0	0	0	0	Intergenic	Intergenic	.	-1	-1	.	0	Intergenic	Non-lncRNA	.	-1	-1	.	0	0
chr12	47759900	47760032	chr12_196	chr12	47759918	47759935	P263	516.543	+	0.548107	0.345817	1.58496	0.0522354	0.0329568	1.58496	0.877778	0.994227	1	17	2.5	182.364	77.7762	81.08	.	0	0	.	OTHER	.	0	0	0	0	0	Intergenic	Intergenic	.	-1	-1	.	0	Intergenic	Non-lncRNA	.	-1	-1	.	0	0
chr12	47759900	47760032	chr12_196	chr12	47759918	47759935	P2638	335.625	+	0.740638	0.740638	1	0.00481352	0.00481352	1	0.790442	0.999625	1	17	1	266.292	11.0745	91.43	.	0	0	.	OTHER	.	0	0	0	0	0	Intergenic	Intergenic	.	-1	-1	.	0	Intergenic	Non-lncRNA	.	-1	-1	.	0	0
chr12	47759900	47760032	chr12_196	chr12	47759918	47759935	P4213	598.193	+	1.21991	0.609957	2	0.0760092	0.0479565	1.58496	0.694721	0.990863	1	17	1	416.577	4.1755	92.89	.	0	0	.	OTHER	.	0	0	0	0	0	Intergenic	Intergenic	.	-1	-1	.	0	Intergenic	Non-lncRNA	.	-1	-1	.	0	0
chr12	47759900	47760032	chr12_196	chr12	47759918	47759935	P4564	1151.67	+	0.883348	0.441674	2	0.0222545	0.0222545	1	0.769984	0.997838	1	17	1	887.767	13.3937	96.72	.	0	0	.	OTHER	.	0	0	0	0	0	Intergenic	Intergenic	.	-1	-1	.	0	Intergenic	Non-lncRNA	.	-1	-1	.	0	0
chr12	47759900	47760032	chr12_196	chr12	47759918	47759935	P516	27.5557	+	0.717623	0.45277	1.58496	0.174192	0.174192	1	0.810478	0.973947	1	17	1	23.3333	3.7135	40.66	.	0	0	.	OTHER	.	0	0	0	0	0	Intergenic	Intergenic	.	-1	-1	.	0	Intergenic	Non-lncRNA	.	-1	-1	.	0	0
chr12	47759900	47760032	chr12_196	chr12	47759918	47759935	P640	415.202	+	0.877328	0.438664	2	0.0140595	0.0140595	1	0.742711	0.998729	1	17	1	309.375	4.563	85.51	.	0	0	.	OTHER	.	0	0	0	0	0	Intergenic	Intergenic	.	-1	-1	.	0	Intergenic	Non-lncRNA	.	-1	-1	.	0	0
chr12	47759900	47760032	chr12_196	chr12	47759918	47759935	P6514	1391.44	+	1.12676	0.485269	2.32193	0.0761421	0.0480403	1.58496	0.749274	0.990823	1	17	1	1043.57	2.7411	94.64	.	0	0	.	OTHER	.	0	0	0	0	0	Intergenic	Intergenic	.	-1	-1	.	0	Intergenic	Non-lncRNA	.	-1	-1	.	0	0
chr12	47759900	47760032	chr12_196	chr12	47759918	47759935	P707	74.1818	+	0.547041	0.27352	2	0	0	0	0.891953	1	1	17	1	67.1667	0.3379	65.85	.	0	0	.	OTHER	.	0	0	0	0	0	Intergenic	Intergenic	.	-1	-1	.	0	Intergenic	Non-lncRNA	.	-1	-1	.	0	0
chr12	47759900	47760032	chr12_196	chr12	47759918	47759935	P7199	473.436	+	0.24611	0.24611	1	0.0677755	0.0427616	1.58496	0.959164	0.992717	1	17	1.33333	341.578	5.8415	96.55	.	0	0	.	OTHER	.	0	0	0	0	0	Intergenic	Intergenic	.	-1	-1	.	0	Intergenic	Non-lncRNA	.	-1	-1	.	0	0
chr12	47759900	47760032	chr12_196	chr12	47759918	47759935	P922	290.37	+	0.915722	0.457861	2	0.0233771	0.0233771	1	0.802139	0.997711	1	17	1	233.917	5.8798	81.95	.	0	0	.	OTHER	.	0	0	0	0	0	Intergenic	Intergenic	.	-1	-1	.	0	Intergenic	Non-lncRNA	.	-1	-1	.	0	0
chr12	47759900	47760032	chr12_196	chr12	47759918	47759936	P2800	895.132	+	0.010026	0.00501301	2	0.0213951	0.0134988	1.58496	0.999222	0.998136	1	18	3	299.145	40.7625	92.78	.	0	0	.	OTHER	.	0	0	0	0	0	Intergenic	Intergenic	.	-1	-1	.	0	Intergenic	Non-lncRNA	.	-1	-1	.	0	0
chr12	47759900	47760032	chr12_196	chr12	47759918	47759936	P3928	94.0833	+	0.624385	0.624385	1	0.0264431	0.0264431	1	0.84411	0.997357	1	18	2.5	32.7667	1.2705	80.48	.	0	0	.	OTHER	.	0	0	0	0	0	Intergenic	Intergenic	.	-1	-1	.	0	Intergenic	Non-lncRNA	.	-1	-1	.	0	0
chr12	47759900	47760032	chr12_196	chr12	47759918	47759936	P9877	3901.32	+	0.0387338	0.0166817	2.32193	0.00942105	0.00594402	1.58496	0.996563	0.999229	1	18	5.5	707.893	12.3353	97.83	.	0	0	.	OTHER	.	0	0	0.0065	0.001	0.011	Intergenic	Intergenic	.	-1	-1	.	0	Intergenic	Non-lncRNA	.	-1	-1	.	0	0
chr12	47759900	47760032	chr12_196	chr12	47759918	47759937	P1308	166.217	+	0.996771	0.996771	1	0	0	0	0.533439	1	1	19	1	89.6667	3.9036	81.37	.	0	0	.	OTHER	.	0	0	0	0	0	Intergenic	Intergenic	.	-1	-1	.	0	Intergenic	Non-lncRNA	.	-1	-1	.	0	0
chr12	47759900	47760032	chr12_196	chr12	47759919	47759936	P70	25	+	0	0	0	0	0	0	1	1	1	17	3	9.33333	19.7871	39.89	.	0	0	.	OTHER	.	0	0	0	0	0	Intergenic	Intergenic	.	-1	-1	.	0	Intergenic	Non-lncRNA	.	-1	-1	.	0	0
chr12	536352	536472	chr12_2	chr12	536447	536474	P11471	71.1644	-	2.673	0.722347	3.70044	0.096783	0.096783	1	0.365351	0.987526	1	27	9	3.88889	0.225	72.24	.	0	0	.	OTHER	.	0	0	0.0003	0	0.002	Intergenic	Intergenic	.	-1	-1	.	0	Intergenic	Non-lncRNA	.	-1	-1	.	0	0
chr12	89063172	89063265	chr12_365	chr12	89063182	89063199	P10559	16.4553	+	0.224333	0.112166	2	0	0	0	0.972331	1	1	17	1	17	0.052	21.64	.	0	0	.	OTHER	.	0	0	0.0909	0.082	0.108	Intergenic	Intergenic	.	-1	-1	.	0	Intergenic	Non-lncRNA	.	-1	-1	.	0	0
chr12	9570204	9570325	chr12_43	chr12	9570255	9570269	P2951	13.2532	-	0.509435	0.509435	1	0.207318	0.207318	1	0.88682	0.96739	1	14	1	12.7532	1.9956	15.58	.	0	0	.	OTHER	.	0	0	0.0064	0.001	0.009	Intergenic	Intergenic	.	-1	-1	.	0	Intergenic	Non-lncRNA	.	-1	-1	.	0	0
chr12	121958627	121958754	chr12_503	chr12	121958715	121958730	P23311	12.3091	+	0.453269	0.453269	1	0	0	0	0.9049	1	1	15	3	4.71283	0.0254	13.75	.	0	0	.	OTHER	.	0	0	0.0072	0	0.046	mRNA Intron	Parent=NM_001178003	chr12	121958522	121958942	+	15	Intergenic	Non-lncRNA	.	-1	-1	.	0	1
chr12	130682160	130682242	chr12_552	chr12	130682196	130682216	P2793	20	+	0.881291	0.881291	1	0	0	0	0.7	1	1	20	2	8	3.0116	39.73	.	0	0	.	OTHER	.	0	0	0.0099	0	0.026	Intergenic	Intergenic	.	-1	-1	.	0	Intergenic	Non-lncRNA	.	-1	-1	.	0	0
chr12	130682160	130682242	chr12_552	chr12	130682198	130682216	P11345	25.5622	+	0.187653	0.118396	1.58496	0.4874	0.209912	2.32193	0.975726	0.925628	1	18	1.725	15.459	0.0808	40.8	.	0	0	.	OTHER	.	0	0	0.001	0	0.007	Intergenic	Intergenic	.	-1	-1	.	0	Intergenic	Non-lncRNA	.	-1	-1	.	0	0
chr12	130682160	130682242	chr12_552	chr12	130682199	130682215	P7548	17.2624	+	0.859882	0.542525	1.58496	0	0	0	0.733206	1	1	16	1	13.6569	0.034	20.98	.	0	0	.	OTHER	.	0	0	0.0112	0	0.026	Intergenic	Intergenic	.	-1	-1	.	0	Intergenic	Non-lncRNA	.	-1	-1	.	0	0
chr12	130682160	130682242	chr12_552	chr12	130682199	130682216	P1589	18.728	+	0.984848	0.62137	1.58496	0.279169	0.279169	1	0.598831	0.951691	1	17	10.4095	2.07737	0.9357	25.17	.	0	0	.	OTHER	.	0	0	0.0115	0	0.026	Intergenic	Intergenic	.	-1	-1	.	0	Intergenic	Non-lncRNA	.	-1	-1	.	0	0
chr12	12442178	12442334	chr12_58	chr12	12442267	12442288	P8075	53	-	0.771709	0.771709	1	0.366578	0.366578	1	0.773585	0.929825	3	21	4	4	0.6539	81.38	.	0	0	.	OTHER	.	0	0	0.0005	0	0.009	Intergenic	Intergenic	.	-1	-1	.	0	Intergenic	Non-lncRNA	.	-1	-1	.	0	0
chr12	15988402	15988495	chr12_69	chr12	15988418	15988439	P4864	21.6973	-	0	0	0	0.0699197	0.0349599	2	1	0.993146	1	21	8.53158	3.54318	0.1515	36.25	.	0	0	.	OTHER	.	0	0	0.0455	0	0.213	Intergenic	Intergenic	.	-1	-1	.	0	Intergenic	Non-lncRNA	.	-1	-1	.	0	1
chr12	15988402	15988495	chr12_69	chr12	15988418	15988439	P7815	116.297	-	0.0178645	0.0112712	1.58496	0.0821522	0.0410761	2	0.998469	0.99153	1	21	2.5	47.4476	0.2291	76.54	.	0	0	.	OTHER	.	0	0	0.0455	0	0.213	Intergenic	Intergenic	.	-1	-1	.	0	Intergenic	Non-lncRNA	.	-1	-1	.	0	1
chr12	1574350	1574457	chr12_7	chr12	1574366	1574380	P1081	15.6042	-	0	0	0	0	0	0	1	1	1	14	4.25	4.67158	0.316	17.96	.	0	0	.	OTHER	.	0	0	0.2954	0	1	mRNA Intron	Parent=NM_152441	chr12	1566810	1592872	-	14	Intergenic	Non-lncRNA	.	-1	-1	.	0	0
chr12	1574350	1574457	chr12_7	chr12	1574366	1574380	P1619	49.25	-	0	0	0	0	0	0	1	1	1	14	1	50.25	2.4606	58.3	.	0	0	.	OTHER	.	0	0	0.2954	0	1	mRNA Intron	Parent=NM_152441	chr12	1566810	1592872	-	14	Intergenic	Non-lncRNA	.	-1	-1	.	0	0
chr12	1574350	1574457	chr12_7	chr12	1574366	1574380	P4987	37.1459	-	0	0	0	0.0167378	0.0167378	1	1	0.998446	1	14	1.75882	22.1198	0.2593	56.22	.	0	0	.	OTHER	.	0	0	0.2954	0	1	mRNA Intron	Parent=NM_152441	chr12	1566810	1592872	-	14	Intergenic	Non-lncRNA	.	-1	-1	.	0	0
chr12	1574350	1574457	chr12_7	chr12	1574366	1574380	P8023	45.8611	-	0	0	0	0	0	0	1	1	1	14	1.75	27.2063	0.0903	56.09	.	0	0	.	OTHER	.	0	0	0.2954	0	1	mRNA Intron	Parent=NM_152441	chr12	1566810	1592872	-	14	Intergenic	Non-lncRNA	.	-1	-1	.	0	0
chr13	77447268	77447392	chr13_238	chr13	77447341	77447356	P1708	10.1846	+	0.215925	0.136233	1.58496	0.970924	0.970924	1	0.971365	0.600046	1	15	1	11.0513	0.5088	0.7	.	0	0	.	OTHER	.	0	0	0.0042	0.002	0.006	Intergenic	Intergenic	.	-1	-1	.	0	Intergenic	Non-lncRNA	.	-1	-1	.	0	1
chr13	77447268	77447392	chr13_238	chr13	77447341	77447360	P12380	23.1426	+	1.92561	0.607461	3.16993	0.380128	0.163712	2.32193	0.517527	0.948478	1	19	2.14286	6.58923	0.0732	36.67	.	0	0	.	OTHER	.	0	0	0.3475	0	0.842	Intergenic	Intergenic	.	-1	-1	.	0	Intergenic	Non-lncRNA	.	-1	-1	.	0	1
chr13	110208323	110208439	chr13_398	chr13	110208334	110208349	P11622	15.2857	-	0.292319	0.292319	1	0	0	0	0.948599	1	1	15	1	15.5	0.0483	18.22	.	0	0	.	OTHER	.	0	0	0.0009	0	0.005	mRNA Intron	Parent=NM_001303110	chr13	110207489	110208848	-	15	Intergenic	Non-lncRNA	.	-1	-1	.	0	0
chr14	44385668	44385804	chr14_103	chr14	44385786	44385800	P14160	17.0909	-	0	0	0	0.372071	0.23475	1.58496	1	0.93732	1	14	1.14286	15.9545	0.054	23.38	.	0	0	.	OTHER	.	0	0	0.0035	0	0.048	Intergenic	Intergenic	.	-1	-1	.	0	Intergenic	Non-lncRNA	.	-1	-1	.	0	0
chr14	50885301	50885422	chr14_129	chr14	50885400	50885419	P28260	13	-	0	0	0	0	0	0	1	1	1	19	1	14	0.0268	16.41	.	0	0	.	OTHER	.	0	0	0.0351	0.001	0.114	Intergenic	Intergenic	.	-1	-1	.	0	lncRNA Intron	Parent=lnc-NIN-1:1	chr14	50884640	50886401	-	19	0
chr14	77758638	77758714	chr14_241	chr14	77758694	77758708	P27201	15.3424	-	0	0	0	0	0	0	1	1	1	14	4.66667	4.28766	0.0316	26.51	.	0	0	.	OTHER	.	0	0	0.9047	0.002	1	mRNA Intron	Parent=NM_001318844	chr14	77755120	77761113	-	14	Intergenic	Non-lncRNA	.	-1	-1	.	0	0
chr14	77758638	77758714	chr14_241	chr14	77758694	77758708	P5541	15.7209	-	0	0	0	0	0	0	1	1	1	14	1	16.7209	0.2123	24.93	.	0	0	.	OTHER	.	0	0	0.0006	0	0.003	mRNA Intron	Parent=NM_001318844	chr14	77755120	77761113	-	14	Intergenic	Non-lncRNA	.	-1	-1	.	0	0
chr14	83061137	83061236	chr14_263	chr14	83061179	83061194	P28407	27.0929	+	0.593814	0.593814	1	0	0	0	0.856313	1	1	15	1.8	13.8889	0.0558	54.28	.	0	0	.	OTHER	.	0	0	0.0009	0	0.004	Intergenic	Intergenic	.	-1	-1	.	0	Intergenic	Non-lncRNA	.	-1	-1	.	0	0
chr14	83061137	83061236	chr14_263	chr14	83061179	83061194	P4001	80.0833	+	0.510156	0.510156	1	0.0301597	0.0301597	1	0.886577	0.996917	1	15	1	72	3.6468	72.14	.	0	0	.	OTHER	.	0	0	0.0005	0	0.002	Intergenic	Intergenic	.	-1	-1	.	0	Intergenic	Non-lncRNA	.	-1	-1	.	0	0
chr14	83061137	83061236	chr14_263	chr14	83061179	83061194	P5528	14.1667	+	0.298761	0.298761	1	0	0	0	0.947059	1	1	15	1	14.4167	0.1913	19.41	.	0	0	.	OTHER	.	0	0	0.0005	0	0.002	Intergenic	Intergenic	.	-1	-1	.	0	Intergenic	Non-lncRNA	.	-1	-1	.	0	0
chr14	105287227	105287327	chr14_354	chr14	105287235	105287249	P29365	25.606	+	0	0	0	0	0	0	1	1	1	14	4.09091	7.25924	0.0528	51.68	.	0	0	.	OTHER	.	0	0	0.6732	0.603	0.8	Intergenic	Intergenic	.	-1	-1	.	0	Intergenic	Non-lncRNA	.	-1	-1	.	0	0
chr14	105287227	105287327	chr14_354	chr14	105287235	105287249	P9765	22.4948	+	0.13143	0.082923	1.58496	0	0	0	0.983249	1	1	14	1.39286	16.8796	0.0443	31.32	.	0	0	.	OTHER	.	0	0	0.0004	0	0.001	Intergenic	Intergenic	.	-1	-1	.	0	Intergenic	Non-lncRNA	.	-1	-1	.	0	0
chr15	45361622	45361709	chr15_110	chr15	45361583	45361642	P10902	164.562	-	3.75322	0.818594	4.58496	3.34263	0.729041	4.58496	0.193497	0.225596	36	58	22	2.37879	0.3242	81.57	.	0	0	.	OTHER	.	0	0	0.549	0	1	5' UTR Exon	Parent=NM_001321015	chr15	45361123	45362108	-	59	Intergenic	Non-lncRNA	.	-1	-1	.	0	0
chr15	45361622	45361709	chr15_110	chr15	45361585	45361642	P6827	38.5	-	2.82847	0.788983	3.58496	2.66113	0.698945	3.80735	0.245455	0.509804	35	57	7	2.57143	0.2687	57.27	.	0	0	.	OTHER	.	0	0	0.5331	0	1	5' UTR Exon	Parent=NM_001321015	chr15	45361123	45362108	-	57	Intergenic	Non-lncRNA	.	-1	-1	.	0	0
chr15	51868481	51868547	chr15_132	chr15	51868537	51868552	P10829	265.603	-	0	0	0	0	0	0	1	1	1	15	1.19742	222.812	0.5232	86.65	.	0	0	.	OTHER	.	0	0	0.0089	0.002	0.014	Intergenic	Intergenic	.	-1	-1	.	0	Intergenic	Non-lncRNA	.	-1	-1	.	0	1
chr15	69452046	69452143	chr15_183	chr15	69452037	69452051	P31178	25.1245	+	0	0	0	0	0	0	1	1	1	14	1.5	17.7497	0.0518	51.17	.	0	0	.	OTHER	.	0	0	0.0035	0	0.018	Promoter	ID=NM_001003	chr15	69451819	69452819	+	14	Intergenic	Non-lncRNA	.	-1	-1	.	0	0
chr15	94233276	94233356	chr15_277	chr15	94233336	94233358	P10855	10	+	0	0	0	0	0	0	1	1	1	22	1	11	0.0197	0.08	.	0	0	.	OTHER	.	0	0	0.0021	0	0.028	Intergenic	Intergenic	.	-1	-1	.	0	Intergenic	Non-lncRNA	.	-1	-1	.	0	0
chr15	101850587	101850721	chr15_305	chr15	101850612	101850632	P14642	10	-	0	0	0	0	0	0	1	1	1	20	7	2.42857	0.0316	0.06	.	0	0	.	OTHER	.	0	0	0.0005	0	0.004	Intergenic	Intergenic	.	-1	-1	.	0	Intergenic	Non-lncRNA	.	-1	-1	.	0	0
chr16	18030613	18030685	chr16_100	chr16	18030657	18030675	P4481	21.667	+	0	0	0	0.0468856	0.0468856	1	1	0.994807	1	18	2.40238	10.019	0.7149	42.05	.	0	0	.	OTHER	.	0	0	0.0056	0	0.082	Intergenic	Intergenic	.	-1	-1	.	0	Intergenic	Non-lncRNA	.	-1	-1	.	0	0
chr16	19555339	19555649	chr16_106	chr16	19555374	19555395	P11843	19	+	0	0	0	0	0	0	1	1	1	21	3	7.33333	0.2344	51.79	.	0	0	.	OTHER	.	0	0	0.0031	0	0.01	Promoter	ID=NM_001300743	chr16	19554414	19555414	+	21	Intergenic	Non-lncRNA	.	-1	-1	.	0	0
chr16	19555339	19555649	chr16_106	chr16	19555436	19555455	P12133	14	-	0	0	0	0.94566	0.94566	1	1	0.636364	1	19	8	2.75	0.1727	32.7	.	0	0	.	OTHER	.	0	0	0.0001	0	0.001	Intergenic	Intergenic	.	-1	-1	.	0	Intergenic	Non-lncRNA	.	-1	-1	.	0	0
chr16	19555339	19555649	chr16_106	chr16	19555641	19555658	P35198	15	-	0	0	0	0	0	0	1	1	1	17	2	8.5	0.0309	24.76	.	0	0	.	OTHER	.	0	0	0.0021	0.001	0.003	Intergenic	Intergenic	.	-1	-1	.	0	Intergenic	Non-lncRNA	.	-1	-1	.	0	0
chr16	21541200	21541368	chr16_118	chr16	21541296	21541311	P35092	84.2646	-	0.663627	0.663627	1	0	0	0	0.827396	1	1	15	1.66667	42.8321	0.1737	83.38	.	0	0	.	OTHER	.	0	0	0.0021	0	0.016	Intergenic	Intergenic	.	-1	-1	.	0	Intergenic	Non-lncRNA	.	-1	-1	.	0	0
chr16	21541200	21541368	chr16_118	chr16	21541296	21541311	P859	23.8794	-	0.803606	0.803606	1	0	0	0	0.754784	1	1	15	1	19.0238	3.7848	39.72	.	0	0	.	OTHER	.	0	0	0.0032	0	0.027	Intergenic	Intergenic	.	-1	-1	.	0	Intergenic	Non-lncRNA	.	-1	-1	.	0	0
chr16	25875473	25875552	chr16_135	chr16	25875483	25875499	P33970	17.9091	+	0	0	0	0.826166	0.826166	1	1	0.740384	1	16	1	18.9091	0.0369	34.28	.	0	0	.	OTHER	.	0	0	0.0009	0	0.005	mRNA Intron	Parent=NM_006040	chr16	25693151	26135611	+	16	Intergenic	Non-lncRNA	.	-1	-1	.	0	0
chr16	986401	986480	chr16_16	chr16	986475	986495	P7032	16	+	0.993393	0.496696	2	0.371232	0.371232	1	0.8125	0.928571	1	20	4	4.25	0.1117	22.81	.	0	0	.	OTHER	.	0	0	0.4005	0	1	3' UTR Exon	Parent=NM_014587	chr16	985386	986979	+	20	Intergenic	Non-lncRNA	.	-1	-1	.	0	0
chr16	986401	986480	chr16_16	chr16	986475	986496	P11064	141.933	+	0.936821	0.403467	2.32193	0.898746	0.449373	2	0.831378	0.776985	1	21	4	30.5	0.2796	79.66	.	0	0	.	OTHER	.	0	0	0.382	0	1	3' UTR Exon	Parent=NM_014587	chr16	985386	986979	+	21	Intergenic	Non-lncRNA	.	-1	-1	.	0	0
chr16	67029075	67029218	chr16_251	chr16	67029063	67029080	P33780	48.9	-	0.803904	0.803904	1	0	0	0	0.754601	1	1	17	1.5	25.6	0.1008	72.81	.	0	0	.	OTHER	.	0	0	0.8037	0.013	1	Intergenic	Intergenic	.	-1	-1	.	0	Intergenic	Non-lncRNA	.	-1	-1	.	0	0
chr16	67029075	67029218	chr16_251	chr16	67029111	67029140	P4290	122.482	+	1.62899	0.630181	2.58496	1.62424	0.469512	3.45943	0.471184	0.683962	2	29	1.625	18.7798	18.4431	88.74	.	0	0	.	OTHER	.	0	0	0.5326	0.001	0.992	Promoter	ID=NM_001755	chr16	67028146	67029146	+	29	Intergenic	Non-lncRNA	.	-1	-1	.	0	1
chr16	67029075	67029218	chr16_251	chr16	67029167	67029195	P12331	37.5	+	1.13026	0.565129	2	2.02589	0.721635	2.80735	0.773333	0.423612	1	28	14	3.07143	0.4627	74.76	.	0	0	.	OTHER	.	0	0	0.6052	0.001	1	5' UTR Exon	Parent=NM_001755	chr16	67029146	67029407	+	28	Intergenic	Non-lncRNA	.	-1	-1	.	0	1
chr16	2270790	2270901	chr16_27	chr16	2270833	2270853	P2465	10	+	0	0	0	0	0	0	1	1	1	20	1	11	0.0908	0.11	.	0	0	.	OTHER	.	0	0	0.0018	0	0.016	Intergenic	Intergenic	.	-1	-1	.	0	lncRNA Exon	Parent=lnc-AC009065.1-2:11	chr16	2268481	2274591	+	20	0
chr16	2270790	2270901	chr16_27	chr16	2270833	2270854	P1036	59.5	+	0	0	0	0	0	0	1	1	1	21	10.5	6.66667	0.6539	56.29	.	0	0	.	OTHER	.	0	0	0.0017	0	0.016	Intergenic	Intergenic	.	-1	-1	.	0	lncRNA Exon	Parent=lnc-AC009065.1-2:11	chr16	2268481	2274591	+	21	0
chr16	2270790	2270901	chr16_27	chr16	2270833	2270854	P16535	20.25	+	0.0248923	0.0248923	1	0.885832	0.381507	2.32193	0.997537	0.844407	1	21	2.27692	9.89358	0.064	31.13	.	0	0	.	OTHER	.	0	0	0.0028	0	0.019	Intergenic	Intergenic	.	-1	-1	.	0	lncRNA Exon	Parent=lnc-AC009065.1-2:11	chr16	2268481	2274591	+	21	0
chr16	2270790	2270901	chr16_27	chr16	2270833	2270854	P32930	18.5	+	0	0	0	0	0	0	1	1	1	21	12.5	2.48	0.0381	36.39	.	0	0	.	OTHER	.	0	0	0.9934	0.965	0.999	Intergenic	Intergenic	.	-1	-1	.	0	lncRNA Exon	Parent=lnc-AC009065.1-2:11	chr16	2268481	2274591	+	21	0
chr16	2270790	2270901	chr16_27	chr16	2270833	2270854	P7680	108.75	+	0.330807	0.208716	1.58496	0.168956	0.1066	1.58496	0.944828	0.977099	1	21	2.5	42.1	1.2647	82.22	.	0	0	.	OTHER	.	0	0	0.0017	0	0.016	Intergenic	Intergenic	.	-1	-1	.	0	lncRNA Exon	Parent=lnc-AC009065.1-2:11	chr16	2268481	2274591	+	21	0
chr16	2270790	2270901	chr16_27	chr16	2270833	2270855	P11136	384.421	+	0.235156	0.117578	2	0.388991	0.138561	2.80735	0.963246	0.950715	1	22	12.3333	31.0237	0.7573	89.35	.	0	0	.	OTHER	.	0	0	0.0016	0	0.016	Intergenic	Intergenic	.	-1	-1	.	0	lncRNA Exon	Parent=lnc-AC009065.1-2:11	chr16	2268481	2274591	+	22	0
chr16	2270790	2270901	chr16_27	chr16	2270833	2270855	P1809	25	+	0	0	0	0.59095	0.372848	1.58496	1	0.884615	1	22	1	26	1.0523	39.12	.	0	0	.	OTHER	.	0	0	0.0016	0	0.016	Intergenic	Intergenic	.	-1	-1	.	0	lncRNA Exon	Parent=lnc-AC009065.1-2:11	chr16	2268481	2274591	+	22	0
chr16	2270790	2270901	chr16_27	chr16	2270833	2270855	P2359	65.6667	+	0.0645249	0.0645249	1	0.0250552	0.0250552	1	0.992386	0.997518	1	22	1.5	44.4445	2.6782	65.89	.	0	0	.	OTHER	.	0	0	0.0016	0	0.016	Intergenic	Intergenic	.	-1	-1	.	0	lncRNA Exon	Parent=lnc-AC009065.1-2:11	chr16	2268481	2274591	+	22	0
chr16	2270790	2270901	chr16_27	chr16	2270833	2270855	P7066	78.7667	+	0.0354099	0.0223412	1.58496	0.272729	0.136365	2	0.996614	0.961337	1	22	4	20.625	0.5498	74.54	.	0	0	.	OTHER	.	0	0	0.0016	0	0.016	Intergenic	Intergenic	.	-1	-1	.	0	lncRNA Exon	Parent=lnc-AC009065.1-2:11	chr16	2268481	2274591	+	22	0
chr16	76495912	76496012	chr16_290	chr16	76495965	76495981	P35820	71.6428	+	0	0	0	0	0	0	1	1	1	16	10.6667	7.71649	0.1477	80.67	.	0	0	.	OTHER	.	0	0	0.0882	0	0.72	mRNA Intron	Parent=NM_001322178	chr16	76495066	76498566	+	16	Intergenic	Non-lncRNA	.	-1	-1	.	0	0
chr16	81458949	81459071	chr16_308	chr16	81458978	81458992	P17907	26.7429	+	0	0	0	0	0	0	1	1	1	14	1	27.7429	0.0846	42.57	.	0	0	.	OTHER	.	0	0	0.0016	0	0.022	mRNA Intron	Parent=NM_030629	chr16	81445541	81494348	+	14	Intergenic	Non-lncRNA	.	-1	-1	.	0	1
chr16	83136685	83136791	chr16_317	chr16	83136677	83136691	P3849	10.9167	+	0.343289	0.216591	1.58496	0	0	0	0.942748	1	1	14	2.83333	4.63236	7.9172	7.54	.	0	0	.	OTHER	.	0	0	0.0006	0	0.003	mRNA Intron	Parent=NM_001220492	chr16	83125501	83171521	+	14	Intergenic	Non-lncRNA	.	-1	-1	.	0	0
chr16	3486609	3486687	chr16_33	chr16	3486630	3486655	P33159	29	+	0.479832	0.479832	1	0.56651	0.56651	1	0.896552	0.866667	1	25	4	7.5	0.0598	56.59	.	0	0	.	OTHER	.	0	0	0.0001	0	0.001	3' UTR Exon	Parent=NM_001083600	chr16	3485466	3486963	+	25	lncRNA Intron	Parent=lnc-NAA60-1:3	chr16	3486232	3486786	+	25	0
chr16	89505545	89505664	chr16_376	chr16	89505543	89505562	P11399	18.85	-	0.706962	0.304472	2.32193	0.912591	0.912591	1	0.880637	0.672269	1	19	1	17.6	0.2326	51.12	.	0	0	.	OTHER	.	0	0	0.0071	0	0.103	Intergenic	Intergenic	.	-1	-1	.	0	lncRNA Exon	Parent=lnc-ANKRD11-1:3	chr16	89504667	89508320	-	19	0
chr16	90057891	90058003	chr16_390	chr16	90057915	90057931	P7042	22.1476	-	0	0	0	0	0	0	1	1	1	16	1	23.1476	0.1546	37.18	.	0	0	.	OTHER	.	0	0	0.1379	0	0.999	5' UTR Exon	Parent=NM_001098173	chr16	90056565	90058288	-	16	Intergenic	Non-lncRNA	.	-1	-1	.	0	0
chr16	325060	325159	chr16_4	chr16	325066	325081	P16418	16.125	+	0	0	0	0	0	0	1	1	1	15	1	17.125	0.051	20.73	.	0	0	.	OTHER	.	0	0	0.0054	0	0.014	Intergenic	Intergenic	.	-1	-1	.	0	lncRNA Intron	Parent=lnc-PDIA2-1:1	chr16	323430	331767	+	15	0
chr16	7046978	7047101	chr16_48	chr16	7047094	7047111	P12274	11	-	0	0	0	0	0	0	1	1	1	17	2	6.5	0.1357	11.85	.	0	0	.	OTHER	.	0	0	0.0005	0	0.002	Intergenic	Intergenic	.	-1	-1	.	0	Intergenic	Non-lncRNA	.	-1	-1	.	0	1
chr17	29056428	29056533	chr17_124	chr17	29056422	29056436	P12975	149.844	+	0	0	0	0	0	0	1	1	1	14	2.43481	62.5425	0.2952	80.39	.	0	0	.	OTHER	.	0	0	0.0004	0	0.002	3' UTR Exon	Parent=NM_016518	chr17	29056305	29057218	+	14	Intergenic	Non-lncRNA	.	-1	-1	.	0	0
chr17	29056428	29056533	chr17_124	chr17	29056422	29056436	P2706	14.0625	+	0	0	0	0	0	0	1	1	1	14	2.19091	7.41856	0.7026	13.61	.	0	0	.	OTHER	.	0	0	0.0004	0	0.002	3' UTR Exon	Parent=NM_016518	chr17	29056305	29057218	+	14	Intergenic	Non-lncRNA	.	-1	-1	.	0	0
chr17	29056428	29056533	chr17_124	chr17	29056422	29056436	P8164	13.5625	+	0.360939	0.360939	1	0.360231	0.360231	1	0.93133	0.931519	1	14	1.04	14.0409	0.0947	14.68	.	0	0	.	OTHER	.	0	0	0.0004	0	0.002	3' UTR Exon	Parent=NM_016518	chr17	29056305	29057218	+	14	Intergenic	Non-lncRNA	.	-1	-1	.	0	0
chr17	1165978	1166101	chr17_22	chr17	1166056	1166071	P18248	18.8186	+	0.972949	0.972949	1	0	0	0	0.596522	1	1	15	1.17788	10.5304	0.0595	27.71	.	0	0	.	OTHER	.	0	0	0.0401	0.013	0.056	Intergenic	Intergenic	.	-1	-1	.	0	Intergenic	Non-lncRNA	.	-1	-1	.	0	0
chr17	54287485	54287561	chr17_223	chr17	54287477	54287492	P13072	25	-	0.721928	0.721928	1	0	0	0	0.8	1	1	15	1	21	0.0492	35.52	.	0	0	.	OTHER	.	0	0	0.0893	0.065	0.142	Intergenic	Intergenic	.	-1	-1	.	0	Intergenic	Non-lncRNA	.	-1	-1	.	0	0
chr17	56120414	56120512	chr17_235	chr17	56120406	56120426	P38003	27	-	0	0	0	0.127419	0.127419	1	1	0.982456	1	20	1.5	19	0.0557	53.87	.	0	0	.	OTHER	.	0	0	0.167	0	1	Intergenic	Intergenic	.	-1	-1	.	0	Intergenic	Non-lncRNA	.	-1	-1	.	0	0
chr17	1551846	1551997	chr17_27	chr17	1551947	1551961	P7844	17.1	+	0	0	0	0	0	0	1	1	1	14	1.9	10	0.1194	26.1	.	0	0	.	OTHER	.	0	0	0.0004	0	0.001	Intergenic	Intergenic	.	-1	-1	.	0	Intergenic	Non-lncRNA	.	-1	-1	.	0	0
chr17	74467115	74467199	chr17_313	chr17	74467119	74467135	P8520	147.81	-	0.0110827	0.0110827	1	0	0	0	0.999033	1	1	16	1	148.667	1.719	85.68	.	0	0	.	OTHER	.	0	0	0.0001	0	0.001	Intergenic	Intergenic	.	-1	-1	.	0	Intergenic	Non-lncRNA	.	-1	-1	.	0	0
chr17	78899031	78899109	chr17_336	chr17	78899102	78899116	P1833	12.2334	-	0	0	0	0	0	0	1	1	1	14	2.33333	6.24288	0.5149	8.81	.	0	0	.	OTHER	.	0	0	0.001	0	0.004	3' UTR Intron	Parent=NM_001243541	chr17	78892520	78901784	-	14	lncRNA Intron	Parent=lnc-AC100788.1.1-1:1	chr17	78892520	78902667	-	14	1
chr17	79171697	79171802	chr17_338	chr17	79171727	79171749	P14091	18	+	0	0	0	0	0	0	1	1	1	22	1	19	0.2221	49.11	.	0	0	.	OTHER	.	0	0	0.1668	0.097	0.29	Intergenic	Intergenic	.	-1	-1	.	0	Intergenic	Non-lncRNA	.	-1	-1	.	0	0
chr17	82091052	82091144	chr17_364	chr17	82091092	82091109	P36373	70.4167	-	0.420266	0.420266	1	0.276604	0.276604	1	0.914793	0.952286	1	17	2	33.2084	0.1452	80.41	.	0	0	.	OTHER	.	0	0	0.0013	0	0.003	mRNA Intron	Parent=NM_004104	chr17	82091069	82091221	-	17	Intergenic	Non-lncRNA	.	-1	-1	.	0	0
chr17	82560300	82560467	chr17_369	chr17	82560325	82560342	P1651	145.918	+	0.968574	0.611102	1.58496	0	0	0	0.688203	1	2	17	3.31978	14.1777	118.392	92.35	.	0	0	.	OTHER	.	0	0	0.0004	0	0.001	mRNA Intron	Parent=NM_004514	chr17	82520307	82563353	+	17	Intergenic	Non-lncRNA	.	-1	-1	.	0	0
chr17	82560300	82560467	chr17_369	chr17	82560445	82560461	P1652	102.171	+	0.124997	0.124997	1	0	0	0	0.982872	1	1	16	47.0667	3.1336	82.8974	89.11	.	0	0	.	OTHER	.	0	0	0.0088	0.001	0.016	mRNA Intron	Parent=NM_004514	chr17	82520307	82563353	+	16	Intergenic	Non-lncRNA	.	-1	-1	.	0	0
chr17	7884820	7884921	chr17_57	chr17	7884854	7884880	P12904	50.6666	+	1.08642	0.54321	2	1.4569	0.563604	2.58496	0.708515	0.706011	1	26	15.6667	3.42553	0.6251	80.65	.	0	0	.	OTHER	.	0	0	0.5605	0.019	1	mRNA Exon	Parent=NM_001005271	chr17	7884806	7885083	+	26	Intergenic	Non-lncRNA	.	-1	-1	.	0	1
chr17	7884820	7884921	chr17_57	chr17	7884892	7884946	P12905	177.829	+	1.00785	0.303394	3.32193	2.62664	0.732682	3.58496	0.844201	0.400944	5	30	8.47647	2.45351	2.1941	92.91	.	0	0	.	OTHER	.	0	0	0.7704	0.023	1	mRNA Exon	Parent=NM_001005271	chr17	7884806	7885083	+	54	Intergenic	Non-lncRNA	.	-1	-1	.	0	1
chr18	36869437	36869555	chr18_131	chr18	36869500	36869515	P20640	11.0564	-	0.414359	0.414359	1	0.182441	0.182441	1	0.91651	0.972355	1	15	1	11.1333	0.035	3.56	.	0	0	.	OTHER	.	0	0	0.0018	0	0.015	Intergenic	Intergenic	.	-1	-1	.	0	lncRNA Intron	Parent=lnc-TPGS2-1:1	chr18	36848638	36901944	-	15	0
chr18	77778050	77778168	chr18_275	chr18	77778051	77778069	P41413	107.227	-	1.13912	0.569558	2	0.00311078	0.00311078	1	0.646833	0.99977	2	18	1.5	23.5	0.221	86.6	.	0	0	.	OTHER	.	0	0	0.0009	0	0.002	Intergenic	Intergenic	.	-1	-1	.	0	Intergenic	Non-lncRNA	.	-1	-1	.	0	0
chr18	12830117	12830186	chr18_53	chr18	12830151	12830168	P4393	17.2953	+	0	0	0	0	0	0	1	1	1	17	1.87143	10.2417	12.5433	42.75	.	0	0	.	OTHER	.	0	0	0.0022	0	0.006	Intergenic	Intergenic	.	-1	-1	.	0	Intergenic	Non-lncRNA	.	-1	-1	.	0	0
chr18	26548190	26548354	chr18_90	chr18	26548271	26548291	P14546	18.1235	-	0.996531	0.996531	1	0.26431	0.166761	1.58496	0.534659	0.960219	1	20	4.58	3.18341	0.2236	50.24	.	0	0	.	OTHER	.	0	0	0.7835	0.33	1	3' UTR Intron	Parent=NM_001136205	chr18	26501250	26548890	-	20	Intergenic	Non-lncRNA	.	-1	-1	.	0	0
chr19	15904433	15904533	chr19_106	chr19	15904453	15904471	P5838	17.619	-	0	0	0	0	0	0	1	1	1	18	2.21429	8.95696	2.653	32.59	.	0	0	.	OTHER	.	0	0	0.4108	0.353	0.442	Intergenic	Intergenic	.	-1	-1	.	0	Intergenic	Non-lncRNA	.	-1	-1	.	0	1
chr19	18333709	18333781	chr19_122	chr19	18333728	18333744	P45301	47.75	+	0	0	0	0	0	0	1	1	1	16	1.25	39.2	0.0984	72.22	.	0	0	.	OTHER	.	0	0	0.0853	0	0.428	Intergenic	Intergenic	.	-1	-1	.	0	Intergenic	Non-lncRNA	.	-1	-1	.	0	1
chr19	43998033	43998111	chr19_230	chr19	43998096	43998112	P22701	17.1923	+	0.83243	0.525205	1.58496	0	0	0	0.814318	1	1	16	1	15	0.0544	23.64	.	0	0	.	OTHER	.	0	0	0.0012	0	0.005	3' UTR Exon	Parent=NM_001260486	chr19	43997474	43998325	+	16	Intergenic	Non-lncRNA	.	-1	-1	.	0	1
chr19	48731265	48731405	chr19_256	chr19	48731295	48731310	P9933	11.8684	-	0.0500955	0.0500955	1	0	0	0	0.99438	1	1	15	1.08929	11.8343	0.138	9.94	.	0	0	.	OTHER	.	0	0	0.0006	0	0.005	mRNA Intron	Parent=NM_017805	chr19	48729590	48735195	-	15	Intergenic	Non-lncRNA	.	-1	-1	.	0	0
chr19	48731265	48731405	chr19_256	chr19	48731305	48731321	P43882	16.8333	-	0	0	0	0	0	0	1	1	1	16	1.66667	11.1	0.0347	30.98	.	0	0	.	OTHER	.	0	0	0.9983	0.985	1	mRNA Intron	Parent=NM_017805	chr19	48729590	48735195	-	16	Intergenic	Non-lncRNA	.	-1	-1	.	0	0
chr19	52065231	52066869	chr19_272	chr19	52065635	52065652	P16096	1629.91	+	0.156972	0.0784861	2	0.548346	0.345968	1.58496	0.980895	0.904905	1	17	12.6667	127.219	3.2109	95.06	.	0	0	.	OTHER	.	0	0	0.2346	0	1	Intergenic	Intergenic	.	-1	-1	.	0	lncRNA Intron	Parent=lnc-ZNF613-2:1	chr19	52065591	52066515	+	17	0
chr19	52065231	52066869	chr19_272	chr19	52065635	52065652	P2874	71.4524	+	0.0237609	0.0237609	1	0.0806588	0.0806588	1	0.997667	0.99002	1	17	7.75	10.1982	1.678	68.14	.	0	0	.	OTHER	.	0	0	0.2346	0	1	Intergenic	Intergenic	.	-1	-1	.	0	lncRNA Intron	Parent=lnc-ZNF613-2:1	chr19	52065591	52066515	+	17	0
chr19	52065231	52066869	chr19_272	chr19	52065635	52065652	P9953	64.4746	+	0.0821385	0.0518236	1.58496	0.54277	0.34245	1.58496	0.991012	0.906091	1	17	7	10.1279	0.45	70.65	.	0	0	.	OTHER	.	0	0	0.2346	0	1	Intergenic	Intergenic	.	-1	-1	.	0	lncRNA Intron	Parent=lnc-ZNF613-2:1	chr19	52065591	52066515	+	17	0
chr19	52065231	52066869	chr19_272	chr19	52065635	52065653	P22974	107.426	+	0.284491	0.122523	2.32193	0.595366	0.595366	1	0.955718	0.85571	1	18	2.91667	36.2009	0.3397	79.44	.	0	0	.	OTHER	.	0	0	0.0004	0	0.002	Intergenic	Intergenic	.	-1	-1	.	0	lncRNA Intron	Parent=lnc-ZNF613-2:1	chr19	52065591	52066515	+	18	0
chr19	52065231	52066869	chr19_272	chr19	52065635	52065653	P6491	24	+	0	0	0	0	0	0	1	1	1	18	2.5	10.6	1.0929	37.38	.	0	0	.	OTHER	.	0	0	0.2216	0	1	Intergenic	Intergenic	.	-1	-1	.	0	lncRNA Intron	Parent=lnc-ZNF613-2:1	chr19	52065591	52066515	+	18	0
chr19	55816633	55816730	chr19_301	chr19	55816624	55816646	P16296	10.6571	+	0	0	0	0	0	0	1	1	1	22	1.34286	8.93615	0.1315	8.71	.	0	0	.	OTHER	.	0	0	0.0272	0	0.055	Intergenic	Intergenic	.	-1	-1	.	0	Intergenic	Non-lncRNA	.	-1	-1	.	0	0
chr19	56163219	56163317	chr19_307	chr19	56163249	56163264	P43459	62.6667	-	0.299807	0.299807	1	0	0	0	0.946807	1	1	15	13	5.5641	0.1292	78.28	.	0	0	.	OTHER	.	0	0	0.0026	0	0.007	Intergenic	Intergenic	.	-1	-1	.	0	lncRNA Exon	Parent=lnc-AC024580.1-1:1	chr19	56162856	56163503	-	15	0
chr19	56998284	56998352	chr19_312	chr19	56998307	56998321	P23117	22.8061	+	0	0	0	0.185598	0.185598	1	1	0.971738	1	14	1	23.8061	0.0721	36.06	.	0	0	.	OTHER	.	0	0	0.0016	0	0.009	Intergenic	Intergenic	.	-1	-1	.	0	Intergenic	Non-lncRNA	.	-1	-1	.	0	0
chr19	3101311	3101431	chr19_37	chr19	3101384	3101398	P43792	14.8818	+	0	0	0	0	0	0	1	1	1	14	3	5.9606	0.0307	24.05	.	0	0	.	OTHER	.	0	0	0.0031	0	0.024	mRNA Intron	Parent=NM_002067	chr19	3094787	3110148	+	14	lncRNA Intron	Parent=lnc-GNA15-2:1	chr19	3094787	3113329	+	14	0
chr19	3513141	3513243	chr19_41	chr19	3513221	3513237	P5990	13.7238	-	0.171313	0.171313	1	0.133633	0.133633	1	0.974497	0.981378	1	16	1.27778	11.4664	2.0665	17.93	.	0	0	.	OTHER	.	0	0	0.0028	0	0.008	Intergenic	Intergenic	.	-1	-1	.	0	Intergenic	Non-lncRNA	.	-1	-1	.	0	0
chr19	3653225	3653300	chr19_43	chr19	3653265	3653279	P15867	14.1875	-	0.110467	0.0696967	1.58496	0.209628	0.132261	1.58496	0.9873	0.972	1	14	3.17283	5.47155	0.0279	12.72	.	0	0	.	OTHER	.	0	0	0.0095	0	0.063	mRNA Intron	Parent=NM_001195733	chr19	3652031	3653289	-	14	Intergenic	Non-lncRNA	.	-1	-1	.	0	0
chr19	3653225	3653300	chr19_43	chr19	3653266	3653280	P3310	31.4385	-	0.447258	0.282188	1.58496	0	0	0	0.909404	1	1	14	10.3489	3.76264	0.2856	43.92	.	0	0	.	OTHER	.	0	0	0.0095	0	0.063	mRNA Intron	Parent=NM_001195733	chr19	3652031	3653289	-	14	Intergenic	Non-lncRNA	.	-1	-1	.	0	0
chr19	6380172	6380274	chr19_54	chr19	6380153	6380179	P46235	29	-	0	0	0	0	0	0	1	1	1	26	2	15.5	0.0598	56.67	.	0	0	.	OTHER	.	0	0	0.0003	0	0.001	5' UTR Exon	Parent=NM_002096	chr19	6379568	6380280	-	26	Intergenic	Non-lncRNA	.	-1	-1	.	0	0
chr19	8101625	8101753	chr19_65	chr19	8101619	8101635	P9758	11.75	-	0	0	0	0	0	0	1	1	1	16	1	12.75	0.082	7.38	.	0	0	.	OTHER	.	0	0	0.0061	0	0.019	mRNA Intron	Parent=NM_001321431	chr19	8100972	8102723	-	16	lncRNA Intron	Parent=RAB11B-AS1:12	chr19	8101255	8110887	-	16	0
chr19	9162499	9162610	chr19_70	chr19	9162502	9162520	P22385	112.367	-	1.93505	0.748581	2.58496	0.60609	0.303045	2	0.40381	0.898125	2	18	2.66667	15.8789	0.3553	80.14	.	0	0	.	OTHER	.	0	0	0.1041	0	0.644	Intergenic	Intergenic	.	-1	-1	.	0	Intergenic	Non-lncRNA	.	-1	-1	.	0	0
chr19	9162499	9162610	chr19_70	chr19	9162505	9162520	P2318	20.1584	-	0.83006	0.83006	1	0	0	0	0.737792	1	1	15	2	8.43635	0.8485	30.75	.	0	0	.	OTHER	.	0	0	0.0014	0	0.013	Intergenic	Intergenic	.	-1	-1	.	0	Intergenic	Non-lncRNA	.	-1	-1	.	0	0
chr19	9162499	9162610	chr19_70	chr19	9162505	9162522	P5915	29.2464	-	0.940748	0.940748	1	0	0	0	0.642312	1	2	17	1.25	9.36888	4.4039	56.97	.	0	0	.	OTHER	.	0	0	0.0014	0	0.013	Intergenic	Intergenic	.	-1	-1	.	0	Intergenic	Non-lncRNA	.	-1	-1	.	0	0
chr19	9162499	9162610	chr19_70	chr19	9162579	9162594	P22384	35.1917	-	1.25887	0.486996	2.58496	0	0	0	0.759648	1	1	15	1.25	22.3866	0.1113	52.85	.	0	0	.	OTHER	.	0	0	0.8164	0.727	0.952	Intergenic	Intergenic	.	-1	-1	.	0	Intergenic	Non-lncRNA	.	-1	-1	.	0	0
chr2	37303937	37304034	chr2_184	chr2	37303933	37303952	P16792	17	+	0	0	0	0	0	0	1	1	1	19	4	5.25	0.2098	46.18	.	0	0	.	OTHER	.	0	0	0.0495	0	0.361	Intergenic	Intergenic	.	-1	-1	.	0	Intergenic	Non-lncRNA	.	-1	-1	.	0	0
chr2	38783687	38783863	chr2_191	chr2	38783795	38783811	P12066	11.1755	-	0	0	0	0	0	0	1	1	1	16	1	12.1755	0.13	6.37	.	0	0	.	OTHER	.	0	0	0.0019	0	0.005	Intergenic	Intergenic	.	-1	-1	.	0	lncRNA Exon	Parent=lnc-DHX57-1:1	chr2	38783199	38784093	-	16	0
chr2	70927727	70927797	chr2_298	chr2	70927756	70927774	P17206	10	+	0	0	0	0	0	0	1	1	1	18	1.5	7.66667	0.1234	3.64	.	0	0	.	OTHER	.	0	0	0.0048	0	0.013	mRNA Intron	Parent=NM_012476	chr2	70921285	70932766	+	18	Intergenic	Non-lncRNA	.	-1	-1	.	0	0
chr2	80925648	80925717	chr2_329	chr2	80925707	80925722	P11160	21.0599	+	0	0	0	0	0	0	1	1	1	15	1	22.0599	0.2449	40.49	.	0	0	.	OTHER	.	0	0	0.0009	0	0.004	Intergenic	Intergenic	.	-1	-1	.	0	Intergenic	Non-lncRNA	.	-1	-1	.	0	0
chr2	2000184	2000291	chr2_33	chr2	2000231	2000247	P54632	10.8	-	0	0	0	0	0	0	1	1	1	16	1.2	10	0.0223	5.11	.	0	0	.	OTHER	.	0	0	0.0001	0	0.001	3' UTR Intron	Parent=NM_001303052	chr2	1997347	2053977	-	16	Intergenic	Non-lncRNA	.	-1	-1	.	0	0
chr2	2242892	2243016	chr2_35	chr2	2242893	2242909	P11648	10.1167	-	0	0	0	0.411034	0.411034	1	1	0.917469	1	16	2	6.05835	0.0706	0.88	.	0	0	.	OTHER	.	0	0	0.0043	0	0.009	3' UTR Intron	Parent=NM_001303052	chr2	2172988	2284403	-	16	Intergenic	Non-lncRNA	.	-1	-1	.	0	0
chr2	86197034	86197152	chr2_360	chr2	86197118	86197132	P25494	31.5587	-	0	0	0	0.0141531	0.0141531	1	1	0.998719	1	14	1	32.5587	0.0998	49.06	.	0	0	.	OTHER	.	0	0	0	0	0	Intergenic	Intergenic	.	-1	-1	.	0	Intergenic	Non-lncRNA	.	-1	-1	.	0	0
chr2	110115508	110115665	chr2_416	chr2	110115526	110115540	P3744	11.3976	+	0.61552	0.38835	1.58496	0	0	0	0.883019	1	1	14	1	11.0643	0.1035	5.05	.	0	0	.	OTHER	.	0	0	0.0078	0.001	0.021	Intergenic	Intergenic	.	-1	-1	.	0	Intergenic	Non-lncRNA	.	-1	-1	.	0	0
chr2	112273894	112273972	chr2_427	chr2	112273890	112273913	P51025	11	-	0	0	0	0	0	0	1	1	1	23	1	12	0.0227	6.71	.	0	0	.	OTHER	.	0	0	0.1656	0.106	0.196	Intergenic	Intergenic	.	-1	-1	.	0	lncRNA Exon	Parent=lnc-ZC3H8-7:1	chr2	112271903	112276137	-	23	0
chr2	128504071	128504182	chr2_480	chr2	128504097	128504113	P1811	21.2184	+	0	0	0	0.0137357	0.0137357	1	1	0.998763	1	16	1	22.2184	1.157	34.75	.	0	0	.	OTHER	.	0	0	0.0013	0	0.008	Intergenic	Intergenic	.	-1	-1	.	0	Intergenic	Non-lncRNA	.	-1	-1	.	0	0
chr2	131656929	131657035	chr2_492	chr2	131656993	131657008	P25668	14.6713	+	0	0	0	0.278158	0.278158	1	1	0.951926	1	15	1.12917	13.993	0.0464	16.39	.	0	0	.	OTHER	.	0	0	0.9092	0.003	1	Intergenic	Intergenic	.	-1	-1	.	0	Intergenic	Non-lncRNA	.	-1	-1	.	0	0
chr2	136230823	136230909	chr2_514	chr2	136230855	136230873	P52184	12	+	0	0	0	0	0	0	1	1	1	18	1	13	0.0247	12.05	.	0	0	.	OTHER	.	0	0	0.0001	0	0.001	Intergenic	Intergenic	.	-1	-1	.	0	lncRNA Exon	Parent=lnc-UBXN4-13:1	chr2	136230752	136233245	+	18	0
chr2	147063674	147063760	chr2_547	chr2	147063699	147063717	P10625	22.1048	-	1.3139	0.656949	2	0	0	0	0.484275	1	3	18	2	6	0.1543	37.1	.	0	0	.	OTHER	.	0	0	0.1522	0.089	0.299	Intergenic	Intergenic	.	-1	-1	.	0	Intergenic	Non-lncRNA	.	-1	-1	.	0	0
chr2	205928366	205928434	chr2_755	chr2	205928389	205928413	P18692	24	+	0	0	0	1.15111	0.726272	1.58496	1	0.5625	1	24	8	4	0.2961	61.82	.	0	0	.	OTHER	.	0	0	0.0279	0	0.095	Intergenic	Intergenic	.	-1	-1	.	0	Intergenic	Non-lncRNA	.	-1	-1	.	0	1
chr2	206296748	206296878	chr2_761	chr2	206296812	206296832	P6674	19.2211	-	1.40674	0.703368	2	2.05059	0.683529	3	0.611307	0.601176	1	20	9.05682	2.29736	0.8753	27.62	.	0	0	.	OTHER	.	0	0	0.0002	0	0.001	Intergenic	Intergenic	.	-1	-1	.	0	Intergenic	Non-lncRNA	.	-1	-1	.	0	0
chr2	206296748	206296878	chr2_761	chr2	206296813	206296838	P3454	144.314	-	0.212967	0.0709891	3	1.52629	0.459458	3.32193	0.976142	0.747348	1	25	1.02238	138.787	7.2101	78.62	.	0	0	.	OTHER	.	0	0	0.0002	0	0.001	Intergenic	Intergenic	.	-1	-1	.	0	Intergenic	Non-lncRNA	.	-1	-1	.	0	0
chr2	206296748	206296878	chr2_761	chr2	206296822	206296838	P23600	2413.13	-	0.549397	0.144299	3.80735	0.00279676	0.00279676	1	0.929704	0.999796	1	16	1	2244.73	7.6299	97.16	.	0	0	.	OTHER	.	0	0	0.0022	0.001	0.006	Intergenic	Intergenic	.	-1	-1	.	0	Intergenic	Non-lncRNA	.	-1	-1	.	0	0
chr2	206296748	206296878	chr2_761	chr2	206296823	206296838	P10798	10.8887	-	0.528343	0.227545	2.32193	0	0	0	0.918383	1	1	15	1	11	0.1266	4.78	.	0	0	.	OTHER	.	0	0	0.0002	0	0.001	Intergenic	Intergenic	.	-1	-1	.	0	Intergenic	Non-lncRNA	.	-1	-1	.	0	0
chr2	214809836	214809944	chr2_803	chr2	214809934	214809949	P23471	10.5	-	0.203058	0.203058	1	0	0	0	0.968257	1	1	15	1	11.1667	0.0332	1.54	.	0	0	.	OTHER	.	0	0	0.4004	0.285	0.443	Promoter	ID=NM_000465	chr2	214809711	214810711	-	15	Intergenic	Non-lncRNA	.	-1	-1	.	0	0
chr2	217818120	217818305	chr2_809	chr2	217818272	217818294	P48142	20	-	0	0	0	0	0	0	1	1	1	22	3	7.66667	0.0412	40.4	.	0	0	.	OTHER	.	0	0	0.0007	0	0.004	mRNA Exon	Parent=NM_001308022	chr2	217817689	217818759	-	22	Intergenic	Non-lncRNA	.	-1	-1	.	0	0
chr2	241812544	241812648	chr2_917	chr2	241812533	241812556	P11699	12.8333	+	0.678308	0.339154	2	0.420074	0.210037	2	0.883117	0.939761	1	23	1	12.3333	0.0896	11.73	.	0	0	.	OTHER	.	0	0	0.0161	0	0.136	5' UTR Intron	Parent=NM_001167601	chr2	241811428	241813332	+	23	Intergenic	Non-lncRNA	.	-1	-1	.	0	0
chr20	35740872	35741007	chr20_136	chr20	35740852	35740877	P19187	22	-	0.266765	0.266765	1	2.26279	0.875366	2.58496	0.954545	0.28471	1	14	14.6111	2.43726	0.2714	58.54	.	0	0	.	OTHER	.	0	0	1	1	1	mRNA Exon	Parent=NM_001242599	chr20	35740823	35740874	-	22	lncRNA Exon	Parent=lnc-RBM39-1:4	chr20	35740098	35740890	-	25	0
chr20	40910108	40910293	chr20_15	chr20	40910153	40910167	P1236	13.1429	+	0	0	0	0	0	0	1	1	1	14	2	7.57145	2.0831	12.36	.	0	0	.	OTHER	.	0	0	0.0176	0.005	0.032	Intergenic	Intergenic	.	-1	-1	.	0	Intergenic	Non-lncRNA	.	-1	-1	.	0	0
chr20	5055750	5055832	chr20_20	chr20	5055801	5055817	P7427	43.3333	-	0	0	0	0	0	0	1	1	1	16	1	44.3333	6.5251	69.71	.	0	0	.	OTHER	.	0	0	0.1023	0.014	0.225	Intergenic	Intergenic	.	-1	-1	.	0	Intergenic	Non-lncRNA	.	-1	-1	.	0	0
chr20	60620104	60620186	chr20_238	chr20	60620132	60620146	P19809	36.8474	+	0.0419236	0.0264509	1.58496	0	0	0	0.995929	1	1	14	1	37.6974	0.0726	49.21	.	0	0	.	OTHER	.	0	0	0.0016	0	0.004	Intergenic	Intergenic	.	-1	-1	.	0	lncRNA Intron	Parent=MIR646HG:16	chr20	60527458	60630853	+	14	0
chr20	62274602	62274701	chr20_254	chr20	62274691	62274705	P27113	53.5833	-	0	0	0	0	0	0	1	1	1	14	1	54.5833	0.1694	65.57	.	0	0	.	OTHER	.	0	0	0.0605	0	0.813	Intergenic	Intergenic	.	-1	-1	.	0	Intergenic	Non-lncRNA	.	-1	-1	.	0	0
chr20	62283103	62283201	chr20_255	chr20	62283160	62283176	P10629	29.9167	-	0.728567	0.728567	1	0	0	0	0.796655	1	1	16	1	24.8333	0.404	53.13	.	0	0	.	OTHER	.	0	0	0.0008	0	0.003	Intergenic	Intergenic	.	-1	-1	.	0	Intergenic	Non-lncRNA	.	-1	-1	.	0	0
chr20	62283103	62283201	chr20_255	chr20	62283160	62283176	P1305	16	-	0.696212	0.696212	1	0	0	0	0.8125	1	1	16	1	14	2.536	21.85	.	0	0	.	OTHER	.	0	0	0.0008	0	0.003	Intergenic	Intergenic	.	-1	-1	.	0	Intergenic	Non-lncRNA	.	-1	-1	.	0	0
chr20	62283103	62283201	chr20_255	chr20	62283160	62283176	P54887	32.4545	-	0	0	0	0	0	0	1	1	1	16	2.54545	13.75	0.0669	60.79	.	0	0	.	OTHER	.	0	0	0.9145	0.016	1	Intergenic	Intergenic	.	-1	-1	.	0	Intergenic	Non-lncRNA	.	-1	-1	.	0	0
chr20	62283103	62283201	chr20_255	chr20	62283160	62283176	P7764	15.7856	-	0.884527	0.884527	1	0	0	0	0.697333	1	1	16	2.64216	5.16623	0.7188	18.24	.	0	0	.	OTHER	.	0	0	0.0008	0	0.003	Intergenic	Intergenic	.	-1	-1	.	0	Intergenic	Non-lncRNA	.	-1	-1	.	0	0
chr20	62716508	62716615	chr20_262	chr20	62716547	62716574	P57888	16	+	0	0	0	0	0	0	1	1	1	27	2	9	0.033	28.76	.	0	0	.	OTHER	.	0	0	0.0022	0	0.004	mRNA Intron	Parent=NM_002531	chr20	62709921	62754684	+	27	Intergenic	Non-lncRNA	.	-1	-1	.	0	0
chr20	62947093	62947209	chr20_266	chr20	62947200	62947222	P57918	27	+	0.228538	0.228538	1	0.733538	0.733538	1	0.962963	0.794118	1	22	7	4.71429	0.0557	53.98	.	0	0	.	OTHER	.	0	0	0.8965	0.001	1	3' UTR Exon	Parent=NM_017896	chr20	62944912	62948475	+	22	Intergenic	Non-lncRNA	.	-1	-1	.	0	0
chr20	62947093	62947209	chr20_266	chr20	62947203	62947224	P12900	21.5	+	0.15935	0.15935	1	1.57656	0.678987	2.32193	0.976744	0.606061	1	21	1	22	0.25	41.24	.	0	0	.	OTHER	.	0	0	0	0	0	3' UTR Exon	Parent=NM_017896	chr20	62944912	62948475	+	21	Intergenic	Non-lncRNA	.	-1	-1	.	0	0
chr20	62947093	62947209	chr20_266	chr20	62947203	62947227	P20022	40	+	0	0	0	1.45081	0.725406	2	1	0.642857	1	24	2	21	0.4935	76.17	.	0	0	.	OTHER	.	0	0	0	0	0	3' UTR Exon	Parent=NM_017896	chr20	62944912	62948475	+	24	Intergenic	Non-lncRNA	.	-1	-1	.	0	0
chr20	25285431	25285522	chr20_93	chr20	25285458	25285473	P2300	15.2261	-	0.628055	0.628055	1	0	0	0	0.842599	1	1	15	1	13.8295	12.3538	27.01	.	0	0	.	OTHER	.	0	0	0.0002	0	0.001	Intergenic	Intergenic	.	-1	-1	.	0	lncRNA Exon	Parent=lnc-ABHD12-5:1	chr20	25284914	25285588	-	15	0
chr21	43952644	43952717	chr21_176	chr21	43952661	43952676	P20652	15.3413	+	0	0	0	0	0	0	1	1	1	15	1.21429	13.634	0.1893	40.26	.	0	0	.	OTHER	.	0	0	0.0118	0.001	0.023	5' UTR Intron	Parent=NM_001037553	chr21	43925451	43959633	+	15	lncRNA Intron	Parent=lnc-TRAPPC10-3:1	chr21	43950874	43954549	+	15	0
chr21	44304703	44304784	chr21_180	chr21	44304740	44304756	P7768	15.5	+	0	0	0	0	0	0	1	1	1	16	1.5	11.3333	0.5114	26.37	.	0	0	.	OTHER	.	0	0	0.0008	0	0.003	5' UTR Intron	Parent=NM_001002021	chr21	44304455	44305256	+	16	Intergenic	Non-lncRNA	.	-1	-1	.	0	0
chr21	45007812	45007945	chr21_188	chr21	45007802	45007819	P13363	28.8953	+	0	0	0	0.124191	0.124191	1	1	0.98301	1	17	1.53333	19.8448	0.336	52.97	.	0	0	.	OTHER	.	0	0	0.0843	0.035	0.143	Intergenic	Intergenic	.	-1	-1	.	0	lncRNA Intron	Parent=lnc-FAM207A-3:1	chr21	45005258	45010260	+	17	0
chr21	45087545	45087629	chr21_190	chr21	45087622	45087639	P29632	79.8793	+	0.0040074	0.0040074	1	0.111753	0.111753	1	0.999695	0.985101	1	17	1.07692	75.1512	0.2526	74.44	.	0	0	.	OTHER	.	0	0	0.0003	0	0.003	5' UTR Intron	Parent=NM_001112	chr21	45074793	45128401	+	17	lncRNA Intron	Parent=lnc-ADARB1-4:1	chr21	45074793	45109427	+	17	1
chr21	21965455	21965526	chr21_76	chr21	21965482	21965498	P13250	32.3639	-	0.115063	0.115063	1	0	0	0	0.984551	1	1	16	2	16.932	0.3764	57.05	.	0	0	.	OTHER	.	0	0	0.0046	0.001	0.007	Intergenic	Intergenic	.	-1	-1	.	0	lncRNA Intron	Parent=lnc-TMPRSS15-13:1	chr21	21933599	21973119	-	16	0
chr22	44609111	44609233	chr22_122	chr22	44609180	44609195	P7746	63.844	-	0	0	0	0	0	0	1	1	1	15	1.5	43.5627	9.6135	79.03	.	0	0	.	OTHER	.	0	0	0.0011	0	0.005	Intergenic	Intergenic	.	-1	-1	.	0	lncRNA Intron	Parent=LINC00229:2	chr22	44607048	44622286	-	15	0
chr22	49678476	49678597	chr22_163	chr22	49678575	49678594	P21301	11	+	0.816689	0.515273	1.58496	0.991076	0.991076	1	0.833333	0.555556	1	19	8	2.25	0.1357	13.21	.	0	0	.	OTHER	.	0	0	0.0007	0	0.003	Intergenic	Intergenic	.	-1	-1	.	0	Intergenic	Non-lncRNA	.	-1	-1	.	0	0
chr22	31977083	31977213	chr22_69	chr22	31977206	31977221	P7858	22.6295	-	0	0	0	0	0	0	1	1	1	15	1	23.6295	0.7467	43.93	.	0	0	.	OTHER	.	0	0	0.0085	0.001	0.014	Intergenic	Intergenic	.	-1	-1	.	0	Intergenic	Non-lncRNA	.	-1	-1	.	0	1
chr22	35117692	35117777	chr22_82	chr22	35117689	35117704	P4328	28.3333	-	0.983061	0.983061	1	0	0	0	0.57647	1	2	15	7.5	2.6	1.4156	41.1	.	0	0	.	OTHER	.	0	0	0.0005	0	0.001	Intergenic	Intergenic	.	-1	-1	.	0	Intergenic	Non-lncRNA	.	-1	-1	.	0	0
chr22	35117692	35117777	chr22_82	chr22	35117689	35117705	P20558	51.4	-	1.50458	0.949282	1.58496	0	0	0	0.474708	1	1	16	1.1	23.1818	0.1013	59.24	.	0	0	.	OTHER	.	0	0	0.0004	0	0.001	Intergenic	Intergenic	.	-1	-1	.	0	Intergenic	Non-lncRNA	.	-1	-1	.	0	0
chr22	35117692	35117777	chr22_82	chr22	35117689	35117705	P29676	2620.9	-	1.57455	0.993432	1.58496	0.00109904	0.00109904	1	0.389739	0.999928	2	16	8	98.1905	8.2868	97.25	.	0	0	.	OTHER	.	0	0	0.0008	0	0.006	Intergenic	Intergenic	.	-1	-1	.	0	Intergenic	Non-lncRNA	.	-1	-1	.	0	0
chr22	35117692	35117777	chr22_82	chr22	35117749	35117763	P29675	16.625	-	0.328041	0.328041	1	0	0	0	0.93985	1	1	14	9.61948	2.62431	0.0526	22.08	.	0	0	.	OTHER	.	0	0	0.0341	0.019	0.066	Intergenic	Intergenic	.	-1	-1	.	0	Intergenic	Non-lncRNA	.	-1	-1	.	0	0
chr22	12297319	12297448	chr22_9	chr22	12297439	12297453	P20861	104.539	-	0	0	0	0	0	0	1	1	1	14	1.08333	97.4975	0.2059	74.84	.	0	0	.	OTHER	.	0	0	0.0014	0	0.004	Intergenic	Intergenic	.	-1	-1	.	0	Intergenic	Non-lncRNA	.	-1	-1	.	0	0
chr3	28050939	28051033	chr3_103	chr3	28051027	28051050	P21825	19.3333	+	0.903359	0.569956	1.58496	0	0	0	0.793103	1	1	23	1.66667	10.2	0.2385	53.1	.	0	0	.	OTHER	.	0	0	0.7417	0.004	1	Intergenic	Intergenic	.	-1	-1	.	0	Intergenic	Non-lncRNA	.	-1	-1	.	0	0
chr3	30527342	30527466	chr3_112	chr3	30527416	30527441	P21843	12	+	0	0	0	0	0	0	1	1	1	25	1	13	0.1481	21.42	.	0	0	.	OTHER	.	0	0	0.0014	0	0.01	Intergenic	Intergenic	.	-1	-1	.	0	Intergenic	Non-lncRNA	.	-1	-1	.	0	0
chr3	61970837	61970933	chr3_223	chr3	61970851	61970866	P31761	29.5833	+	0	0	0	0.0794839	0.0794839	1	1	0.990197	1	15	4.41667	7.69811	0.0935	46.59	.	0	0	.	OTHER	.	0	0	0.012	0	0.058	mRNA Intron	Parent=NM_002841	chr3	61748982	61989624	+	15	Intergenic	Non-lncRNA	.	-1	-1	.	0	0
chr3	8671801	8671911	chr3_30	chr3	8671839	8671855	P30880	121.971	+	0.528682	0.333561	1.58496	0	0	0	0.900796	1	1	16	1.15	96.54	0.3856	81.32	.	0	0	.	OTHER	.	0	0	0	0	0	Intergenic	Intergenic	.	-1	-1	.	0	Intergenic	Non-lncRNA	.	-1	-1	.	0	0
chr3	97875973	97876568	chr3_350	chr3	97876062	97876083	P65100	19.5	+	0	0	0	0	0	0	1	1	1	21	11.5	2.69565	0.0402	39.11	.	0	0	.	OTHER	.	0	0	0.9966	0.942	1	mRNA Exon	Parent=NM_153605	chr3	97871841	97878037	+	21	Intergenic	Non-lncRNA	.	-1	-1	.	0	0
chr3	97875973	97876568	chr3_350	chr3	97876158	97876179	P65101	47	+	0.973385	0.973385	1	0	0	0	0.595745	1	1	21	15	2.86667	0.0969	71.92	.	0	0	.	OTHER	.	0	0	0.0002	0	0.003	mRNA Exon	Parent=NM_153605	chr3	97871841	97878037	+	21	Intergenic	Non-lncRNA	.	-1	-1	.	0	0
chr3	97875973	97876568	chr3_350	chr3	97876245	97876261	P31923	22.5867	-	1.12718	0.711174	1.58496	0	0	0	0.629999	1	1	16	1.02041	14.945	0.0714	35.71	.	0	0	.	OTHER	.	0	0	0.0105	0	0.082	Intergenic	Intergenic	.	-1	-1	.	0	Intergenic	Non-lncRNA	.	-1	-1	.	0	0
chr3	114454927	114455152	chr3_411	chr3	114455056	114455078	P21898	17.2958	-	0	0	0	0	0	0	1	1	1	22	9.46857	2.82666	0.0341	21.05	.	0	0	.	OTHER	.	0	0	0.7931	0.191	1	3' UTR Intron	Parent=NM_001164343	chr3	114389105	114500351	-	22	lncRNA Intron	Parent=lnc-ZNF80-4:10	chr3	114419167	114500351	-	22	0
chr3	114454927	114455152	chr3_411	chr3	114455056	114455078	P63171	49.6	-	0.0378789	0.0378789	1	0	0	0	0.995968	1	1	22	32.6505	2.51299	0.1022	73.2	.	0	0	.	OTHER	.	0	0	0.0001	0	0.001	3' UTR Intron	Parent=NM_001164343	chr3	114389105	114500351	-	22	lncRNA Intron	Parent=lnc-ZNF80-4:10	chr3	114419167	114500351	-	22	0
chr3	131229567	131229662	chr3_464	chr3	131229560	131229579	P8211	31.7667	-	0.0663151	0.0663151	1	0	0	0	0.99213	1	1	19	1	32.5167	4.7834	60	.	0	0	.	OTHER	.	0	0	0.0005	0	0.003	Intergenic	Intergenic	.	-1	-1	.	0	Intergenic	Non-lncRNA	.	-1	-1	.	0	0
chr3	145113936	145114020	chr3_521	chr3	145113976	145113991	P21502	12.3274	-	0.605853	0.38225	1.58496	0	0	0	0.887008	1	1	15	2.5	5.3738	0.0243	7.03	.	0	0	.	OTHER	.	0	0	0	1.7e308	-1.7e308	Intergenic	Intergenic	.	-1	-1	.	0	Intergenic	Non-lncRNA	.	-1	-1	.	0	0
chr3	160573664	160573743	chr3_586	chr3	160573712	160573742	P30906	38.2936	-	2.55893	0.807253	3.16993	0	0	0	0.339482	1	1	30	10.0617	2.29203	0.1211	55.7	.	0	0	.	OTHER	.	0	0	0.0014	0	0.007	Intergenic	Intergenic	.	-1	-1	.	0	Intergenic	Non-lncRNA	.	-1	-1	.	0	1
chr4	24599097	24599245	chr4_154	chr4	24599189	24599207	P68887	38.9333	+	0.997554	0.997554	1	0	0	0	0.52911	1	2	18	2.66667	7.87499	0.0803	66.51	.	0	0	.	OTHER	.	0	0	0.0014	0	0.021	Intergenic	Intergenic	.	-1	-1	.	0	Intergenic	Non-lncRNA	.	-1	-1	.	0	0
chr4	1230120	1230224	chr4	chr4	1230211	1230228	P68119	304	+	0.158111	0.158111	1	0	0	0	0.976974	1	1	17	10	30.7	0.6266	94.5	.	0	0	.	OTHER	.	0	0	0.9841	0.713	1	Intergenic	Intergenic	.	-1	-1	.	0	Intergenic	Non-lncRNA	.	-1	-1	.	0	0
chr4	1230120	1230224	chr4	chr4	1230211	1230228	P9534	250.167	+	1.03222	0.651259	1.58496	0	0	0	0.624715	1	1	17	23.3	7.70742	11.3921	85.39	.	0	0	.	OTHER	.	0	0	0.0001	0	0.002	Intergenic	Intergenic	.	-1	-1	.	0	Intergenic	Non-lncRNA	.	-1	-1	.	0	0
chr4	54783509	54783593	chr4_257	chr4	54783532	54783572	P35367	986.707	-	1.54181	0.377205	4.08746	3.40874	0.776069	4.39232	0.457647	0.271372	4	24	1.11111	387.151	3.1198	95.27	.	0	0	.	OTHER	.	0	0	0.0071	0	0.104	Intergenic	Intergenic	.	-1	-1	.	0	Intergenic	Non-lncRNA	.	-1	-1	.	0	0
chr4	54783509	54783593	chr4_257	chr4	54783533	54783572	P24165	139.133	-	3.61946	0.78942	4.58496	2.42346	0.620304	3.90689	0.238317	0.356493	4	39	1.02778	13.8897	0.2741	79.32	.	0	0	.	OTHER	.	0	0	0.0028	0	0.012	Intergenic	Intergenic	.	-1	-1	.	0	Intergenic	Non-lncRNA	.	-1	-1	.	0	0
chr4	54783509	54783593	chr4_257	chr4	54783536	54783553	P4716	25.2157	-	1.48	0.527185	2.80735	0.638612	0.20146	3.16993	0.614625	0.914641	1	17	13.6208	2.13783	1.0284	38.26	.	0	0	.	OTHER	.	0	0	0.0048	0	0.012	Intergenic	Intergenic	.	-1	-1	.	0	Intergenic	Non-lncRNA	.	-1	-1	.	0	0
chr4	54783509	54783593	chr4_257	chr4	54783548	54783569	P4406	13.7829	-	0.358005	0.154184	2.32193	0.787318	0.339079	2.32193	0.950931	0.866228	1	21	2.33333	6.64107	0.3237	15.69	.	0	0	.	OTHER	.	0	0	0.0021	0	0.01	Intergenic	Intergenic	.	-1	-1	.	0	Intergenic	Non-lncRNA	.	-1	-1	.	0	0
chr4	54783509	54783593	chr4_257	chr4	54783549	54783569	P5047	39.9956	-	0.694685	0.182459	3.80735	0.28981	0.18285	1.58496	0.913048	0.950906	1	20	9.01795	5.24859	0.3633	51.87	.	0	0	.	OTHER	.	0	0	0.0018	0	0.009	Intergenic	Intergenic	.	-1	-1	.	0	Intergenic	Non-lncRNA	.	-1	-1	.	0	0
chr4	54783509	54783593	chr4_257	chr4	54783550	54783569	P16168	10848.5	-	0.0495102	0.0247551	2	0.026122	0.0112501	2.32193	0.994525	0.997843	1	19	7.58333	1423.74	126.166	99.3	.	0	0	.	OTHER	.	0	0	0.0014	0	0.006	Intergenic	Intergenic	.	-1	-1	.	0	Intergenic	Non-lncRNA	.	-1	-1	.	0	0
chr4	54783509	54783593	chr4_257	chr4	54783550	54783569	P24001	12.2303	-	0.845352	0.301121	2.80735	0	0	0	0.873552	1	1	19	1.5	8.12253	0.1509	23.62	.	0	0	.	OTHER	.	0	0	0.0014	0	0.006	Intergenic	Intergenic	.	-1	-1	.	0	Intergenic	Non-lncRNA	.	-1	-1	.	0	0
chr4	54783509	54783593	chr4_257	chr4	54783550	54783569	P3556	53.2025	-	0.175864	0.0626439	2.80735	0.747342	0.747342	1	0.980728	0.786913	1	19	1.58333	34.4326	2.2395	61.31	.	0	0	.	OTHER	.	0	0	0.0014	0	0.006	Intergenic	Intergenic	.	-1	-1	.	0	Intergenic	Non-lncRNA	.	-1	-1	.	0	0
chr4	83862364	83862463	chr4_377	chr4	83862394	83862411	P9036	12.5929	-	0.117648	0.117648	1	0	0	0	0.984118	1	1	17	1	13.3929	1.8962	12.69	.	0	0	.	OTHER	.	0	0	0.264	0.232	0.278	Intergenic	Intergenic	.	-1	-1	.	0	lncRNA Intron	Parent=lnc-NKX6-1-2:2	chr4	83811645	83935622	-	17	0
chr4	3955514	3955742	chr4_40	chr4	3955645	3955667	P68321	12.5	+	0.63431	0.63431	1	0.426229	0.426229	1	0.84	0.913043	1	22	1	11.5	0.0258	14.53	.	0	0	.	OTHER	.	0	0	0.0134	0.001	0.051	Intergenic	Intergenic	.	-1	-1	.	0	Intergenic	Non-lncRNA	.	-1	-1	.	0	0
chr4	121374469	121374585	chr4_528	chr4	121374498	121374516	P71371	43.3333	+	1.47677	0.931741	1.58496	0	0	0	0.515384	1	3	18	4.5	3.66667	0.0893	69.72	.	0	0	.	OTHER	.	0	0	0.9475	0.536	1	Intergenic	Intergenic	.	-1	-1	.	0	Intergenic	Non-lncRNA	.	-1	-1	.	0	1
chr4	126255306	126255442	chr4_552	chr4	126255353	126255369	P7515	12.2333	-	0	0	0	0	0	0	1	1	1	16	3	5.07777	8.8721	17.67	.	0	0	.	OTHER	.	0	0	0.0092	0.003	0.019	Intergenic	Intergenic	.	-1	-1	.	0	Intergenic	Non-lncRNA	.	-1	-1	.	0	1
chr4	147167304	147167453	chr4_629	chr4	147167395	147167409	P16506	19.9729	+	0	0	0	0	0	0	1	1	1	14	1	20.9729	0.2323	37.97	.	0	0	.	OTHER	.	0	0	0.0016	0	0.009	Intergenic	Intergenic	.	-1	-1	.	0	Intergenic	Non-lncRNA	.	-1	-1	.	0	0
chr4	180105835	180105924	chr4_778	chr4	180105836	180105850	P8725	17.6798	-	0	0	0	0	0	0	1	1	1	14	2	9.8399	2.6622	32.77	.	0	0	.	OTHER	.	0	0	0.0006	0	0.006	Intergenic	Intergenic	.	-1	-1	.	0	Intergenic	Non-lncRNA	.	-1	-1	.	0	0
chr4	185908960	185909057	chr4_798	chr4	185909039	185909061	P66746	16.3333	-	0	0	0	0.297472	0.297472	1	1	0.947368	1	22	2.66667	7.12499	0.0337	29.9	.	0	0	.	OTHER	.	0	0	0.0001	0	0.001	3' UTR Intron	Parent=NM_001270771	chr4	185894373	185956195	-	22	lncRNA Intron	Parent=lnc-PDLIM3-6:3	chr4	185894373	185932935	-	22	0
chr4	189983800	189983945	chr4_838	chr4	189983852	189983867	P15446	42.0773	+	0.0930319	0.0930319	1	0	0	0	0.988117	1	1	15	1	42.5773	0.2937	59.96	.	0	0	.	OTHER	.	0	0	0.0029	0	0.009	Intergenic	Intergenic	.	-1	-1	.	0	Intergenic	Non-lncRNA	.	-1	-1	.	0	0
chr5	17066153	17066231	chr5_119	chr5	17066226	17066247	P73579	21	+	0	0	0	0	0	0	1	1	1	21	1	22	0.0433	42.97	.	0	0	.	OTHER	.	0	0	0	0	0	Intergenic	Intergenic	.	-1	-1	.	0	lncRNA Intron	Parent=lnc-BASP1-2:2	chr5	17065700	17089072	+	21	0
chr5	33840983	33841069	chr5_201	chr5	33840971	33840988	P4889	17.7853	-	0.471196	0.471196	1	0	0	0	0.899305	1	1	17	9.41667	2.69852	0.4177	27.16	.	0	0	.	OTHER	.	0	0	0.0006	0	0.002	mRNA Intron	Parent=NM_030955	chr5	33751548	33881118	-	17	Intergenic	Non-lncRNA	.	-1	-1	.	0	0
chr5	33840983	33841069	chr5_201	chr5	33840971	33840989	P17740	15.7756	-	1.01305	0.639167	1.58496	0.0151781	0.0151781	1	0.72003	0.998612	1	18	2.66667	5.25959	0.1835	26.16	.	0	0	.	OTHER	.	0	0	0.0006	0	0.002	mRNA Intron	Parent=NM_030955	chr5	33751548	33881118	-	18	Intergenic	Non-lncRNA	.	-1	-1	.	0	0
chr5	33840983	33841069	chr5_201	chr5	33840971	33840990	P8491	18.1667	-	0.926217	0.584378	1.58496	0	0	0	0.798164	1	1	19	1.5	10.6667	13.1753	45.7	.	0	0	.	OTHER	.	0	0	0.0006	0	0.002	mRNA Intron	Parent=NM_030955	chr5	33751548	33881118	-	19	Intergenic	Non-lncRNA	.	-1	-1	.	0	0
chr5	44447499	44447657	chr5_256	chr5	44447610	44447624	P38474	10.7619	-	0	0	0	0	0	0	1	1	1	14	1	11.7619	0.034	2.44	.	0	0	.	OTHER	.	0	0	0.0105	0	0.046	Intergenic	Intergenic	.	-1	-1	.	0	Intergenic	Non-lncRNA	.	-1	-1	.	0	1
chr5	67943490	67943647	chr5_338	chr5	67943489	67943508	P26168	15.1718	-	0.016198	0.016198	1	0.0503438	0.0503438	1	0.998504	0.994347	1	19	2	8.57455	0.0299	15.6	.	0	0	.	OTHER	.	0	0	0.0005	0	0.004	Intergenic	Intergenic	.	-1	-1	.	0	Intergenic	Non-lncRNA	.	-1	-1	.	0	0
chr5	1490344	1490431	chr5_34	chr5	1490426	1490442	P9035	24.21	+	0.701538	0.442621	1.58496	0	0	0	0.832433	1	1	16	2.53208	8.95916	3.6455	49.11	.	0	0	.	OTHER	.	0	0	0	0	0	Intergenic	Intergenic	.	-1	-1	.	0	Intergenic	Non-lncRNA	.	-1	-1	.	0	1
chr5	75294398	75294556	chr5_360	chr5	75294493	75294509	P38085	30.637	-	0.457635	0.288735	1.58496	0	0	0	0.911751	1	1	16	2.16667	13.8923	0.0969	47.97	.	0	0	.	OTHER	.	0	0	0.0099	0.005	0.012	Intergenic	Intergenic	.	-1	-1	.	0	Intergenic	Non-lncRNA	.	-1	-1	.	0	0
chr5	1935290	1935386	chr5_46	chr5	1935329	1935346	P2773	10.6	-	0	0	0	0	0	0	1	1	1	17	3.16667	4.34737	0.578	3.04	.	0	0	.	OTHER	.	0	0	0.0002	0	0.002	Intergenic	Intergenic	.	-1	-1	.	0	Intergenic	Non-lncRNA	.	-1	-1	.	0	1
chr5	103034305	103034487	chr5_463	chr5	103034417	103034431	P37680	18.3333	-	0	0	0	0	0	0	1	1	1	14	1	19.3333	0.058	26.58	.	0	0	.	OTHER	.	0	0	0.0125	0	0.136	Intergenic	Intergenic	.	-1	-1	.	0	Intergenic	Non-lncRNA	.	-1	-1	.	0	1
chr5	151215200	151215307	chr5_63	chr5	151215204	151215228	P72453	97.8333	-	1.80766	0.778516	2.32193	2.14934	0.831476	2.58496	0.511073	0.426804	2	24	1	27.5	0.2017	85.45	.	0	0	.	OTHER	.	0	0	0.2945	0	0.994	mRNA Intron	Parent=NM_015621	chr5	151205475	151223922	-	24	Intergenic	Non-lncRNA	.	-1	-1	.	0	0
chr5	151215200	151215307	chr5_63	chr5	151215272	151215295	P9728	22	-	0	0	0	0.33729	0.33729	1	1	0.9375	1	23	1	23	0.7259	42.7	.	0	0	.	OTHER	.	0	0	0.0036	0	0.043	mRNA Intron	Parent=NM_015621	chr5	151205475	151223922	-	23	Intergenic	Non-lncRNA	.	-1	-1	.	0	0
chr5	151215200	151215307	chr5_63	chr5	151215273	151215310	P72452	239.833	-	3.25379	0.879299	3.70044	3.39637	0.892056	3.80735	0.208478	0.17525	5	37	6	6	0.4944	93.36	.	0	0	.	OTHER	.	0	0	0.8915	0.001	1	mRNA Intron	Parent=NM_015621	chr5	151205475	151223922	-	37	Intergenic	Non-lncRNA	.	-1	-1	.	0	0
chr5	178677664	178677769	chr5_737	chr5	178677746	178677768	P27054	15	+	0	0	0	0.917514	0.917514	1	1	0.667447	1	22	7.47368	3.00705	0.1851	39.06	.	0	0	.	OTHER	.	0	0	0.0225	0.009	0.031	Intergenic	Intergenic	.	-1	-1	.	0	Intergenic	Non-lncRNA	.	-1	-1	.	0	1
chr5	179881012	179881096	chr5_748	chr5	179881013	179881027	P24803	15.496	-	0	0	0	0	0	0	1	1	1	14	1	16.496	0.0305	16.34	.	0	0	.	OTHER	.	0	0	0.0026	0	0.02	mRNA Intron	Parent=NM_015043	chr5	179879789	179888102	-	14	Intergenic	Non-lncRNA	.	-1	-1	.	0	0
chr5	180830592	180830730	chr5_757	chr5	180830647	180830679	P71427	330.75	-	3.04491	0.779368	3.90689	1.95748	0.589261	3.32193	0.344777	0.626054	7	32	1.5	9.66667	0.6818	94.87	.	0	0	.	OTHER	.	0	0	0.1069	0	0.952	Intergenic	Intergenic	.	-1	-1	.	0	lncRNA Exon	Parent=HEIH:10	chr5	180828983	180831636	-	32	0
chr5	180830592	180830730	chr5_757	chr5	180830676	180830702	P27096	25.2	+	0.940286	0.940286	1	0.852405	0.852405	1	0.642857	0.722222	1	25	1.8	10	0.3109	63.77	.	0	0	.	OTHER	.	0	0	0.0007	0	0.002	Intergenic	Intergenic	.	-1	-1	.	0	lncRNA Exon	Parent=LINC00847:10	chr5	180829955	180831941	+	26	0
chr5	8540516	8540592	chr5_85	chr5	8540581	8540596	P73354	29.9957	+	0.970005	0.970005	1	0	0	0	0.601603	1	1	15	1	19.0455	0.0618	57.69	.	0	0	.	OTHER	.	0	0	0.0029	0	0.013	Intergenic	Intergenic	.	-1	-1	.	0	lncRNA Intron	Parent=lnc-MTRR-4:2	chr5	8533930	8560076	+	15	0
chr6	43001886	43001964	chr6_185	chr6	43001958	43001976	P17163	326.095	+	1.08423	0.542114	2	0.0233485	0.0233485	1	0.730907	0.997714	4	18	2	35.375	2.2762	89.96	.	0	0	.	OTHER	.	0	0	0.0017	0	0.007	5' UTR Intron	Parent=NM_001270476	chr6	42989688	43006445	+	18	Intergenic	Non-lncRNA	.	-1	-1	.	0	0
chr6	2765253	2765398	chr6_20	chr6	2765375	2765390	P4337	13	+	0	0	0	0	0	0	1	1	1	15	1	14	0.5472	12.06	.	0	0	.	OTHER	.	0	0	0.1712	0	0.873	Promoter	ID=NM_020135	chr6	2764431	2765431	+	15	Intergenic	Non-lncRNA	.	-1	-1	.	0	0
chr6	2765253	2765398	chr6_20	chr6	2765375	2765394	P27169	11	+	0	0	0	0.522559	0.522559	1	1	0.882353	1	19	6	2.83333	0.1357	14.42	.	0	0	.	OTHER	.	0	0	0.2035	0	0.873	Promoter	ID=NM_020135	chr6	2764431	2765431	+	19	Intergenic	Non-lncRNA	.	-1	-1	.	0	0
chr6	53750861	53750969	chr6_231	chr6	53750959	53750977	P8820	47.8667	+	0.980428	0.980428	1	0	0	0	0.582173	1	2	18	2	11	34.7149	81.24	.	0	0	.	OTHER	.	0	0	0.0003	0	0.004	Intergenic	Intergenic	.	-1	-1	.	0	Intergenic	Non-lncRNA	.	-1	-1	.	0	0
chr6	94093617	94093730	chr6_388	chr6	94093682	94093709	P28292	10	+	0	0	0	0	0	0	1	1	1	27	1	11	0.1234	5.56	.	0	0	.	OTHER	.	0	0	0.1996	0.011	0.354	Intergenic	Intergenic	.	-1	-1	.	0	Intergenic	Non-lncRNA	.	-1	-1	.	0	1
chr6	101526831	101526935	chr6_424	chr6	101526887	101526903	P41383	14.3734	+	0.162317	0.162317	1	0	0	0	0.976192	1	1	16	2	8.0156	0.0454	15.4	.	0	0	.	OTHER	.	0	0	0.0154	0.009	0.023	mRNA Intron	Parent=NM_001166247	chr6	101399392	101621948	+	16	Intergenic	Non-lncRNA	.	-1	-1	.	0	0
chr6	106620604	106620713	chr6_444	chr6	106620671	106620694	P78562	10.6	-	0	0	0	0	0	0	1	1	1	23	1.4	8.57143	0.0219	4.38	.	0	0	.	OTHER	.	0	0	0.9411	0.001	1	mRNA Intron	Parent=NM_001318746	chr6	106619326	106621424	-	23	Intergenic	Non-lncRNA	.	-1	-1	.	0	0
chr6	112648854	112649018	chr6_484	chr6	112648902	112648918	P1439	31.5861	-	0	0	0	0	0	0	1	1	1	16	1	32.5861	46.9424	56.1	.	0	0	.	OTHER	.	0	0	0.0003	0	0.002	Intergenic	Intergenic	.	-1	-1	.	0	Intergenic	Non-lncRNA	.	-1	-1	.	0	0
chr6	10428367	10428498	chr6_55	chr6	10428400	10428416	P17715	43.0875	-	0	0	0	0	0	0	1	1	1	16	2.33333	19.4661	0.3008	60.61	.	0	0	.	OTHER	.	0	0	0.0009	0	0.002	Intergenic	Intergenic	.	-1	-1	.	0	lncRNA Exon	Parent=LINC00518:10	chr6	10427784	10430313	-	16	0
chr6	10428367	10428498	chr6_55	chr6	10428400	10428416	P28478	24.0331	-	0	0	0	0.0118444	0.0118444	1	1	0.998956	1	16	1.25523	20.1463	0.0473	34.06	.	0	0	.	OTHER	.	0	0	0.0009	0	0.002	Intergenic	Intergenic	.	-1	-1	.	0	lncRNA Exon	Parent=LINC00518:10	chr6	10427784	10430313	-	16	0
chr6	146543531	146543604	chr6_615	chr6	146543552	146543567	P16827	10.7816	-	0	0	0	0.0454095	0.0454095	1	1	0.995001	1	15	1	11.7816	0.0753	3.32	.	0	0	.	OTHER	.	0	0	0.0033	0	0.017	Intergenic	Intergenic	.	-1	-1	.	0	Intergenic	Non-lncRNA	.	-1	-1	.	0	0
chr6	152386982	152387097	chr6_634	chr6	152387074	152387100	P27011	33.8333	-	1.89275	0.946376	2	1.13558	0.716473	1.58496	0.310345	0.681082	4	26	3	4.33333	0.0667	46.27	.	0	0	.	OTHER	.	0	0	0.8113	0	1	mRNA Exon	Parent=NM_033071	chr6	152387071	152387381	-	26	Intergenic	Non-lncRNA	.	-1	-1	.	0	0
chr6	167471849	167471947	chr6_705	chr6	167471853	167471871	P39353	103.036	-	0.179119	0.113011	1.58496	0.756615	0.756615	1	0.975387	0.781937	1	18	1	101.5	0.3258	78.87	.	0	0	.	OTHER	.	0	0	0.0101	0	0.052	Intergenic	Intergenic	.	-1	-1	.	0	Intergenic	Non-lncRNA	.	-1	-1	.	0	0
chr7	35852765	35852844	chr7_169	chr7	35852835	35852850	P11605	70.6439	+	0	0	0	0	0	0	1	1	1	15	1.19968	59.8856	2.331	75.22	.	0	0	.	OTHER	.	0	0	0.0007	0	0.005	mRNA Intron	Parent=NM_001011553	chr7	35832900	35863551	+	15	Intergenic	Non-lncRNA	.	-1	-1	.	0	0
chr7	1434470	1434586	chr7_21	chr7	1434540	1434562	P87069	42.1	-	0.814107	0.513645	1.58496	1.32808	0.837924	1.58496	0.760095	0.62578	1	22	6	6.33333	0.0868	68.97	.	0	0	.	OTHER	.	0	0	0.0616	0	0.196	5' UTR Exon	Parent=NM_182924	chr7	1434358	1434595	-	22	lncRNA Exon	Parent=lnc-MICALL2-1:1	chr7	1434209	1435147	-	22	0
chr7	55237581	55237752	chr7_253	chr7	55237635	55237653	P44275	12.4167	-	0	0	0	0.142193	0.142193	1	1	0.979866	1	18	1	13.4167	0.0393	8.47	.	0	0	.	OTHER	.	0	0	0.001	0	0.013	Intergenic	Intergenic	.	-1	-1	.	0	lncRNA Exon	Parent=lnc-VOPP1-4:1	chr7	55235964	55238463	-	18	0
chr7	55237581	55237752	chr7_253	chr7	55237636	55237653	P20390	17.3667	-	0	0	0	0.0948445	0.0948445	1	1	0.987832	1	17	1.33333	14.025	0.202	31.28	.	0	0	.	OTHER	.	0	0	0.0002	0	0.001	Intergenic	Intergenic	.	-1	-1	.	0	lncRNA Exon	Parent=lnc-VOPP1-4:1	chr7	55235964	55238463	-	17	0
chr7	1916845	1916935	chr7_29	chr7	1916833	1916851	P17656	42.7833	-	0.802471	0.506303	1.58496	0.073298	0.073298	1	0.800546	0.991116	1	18	13.5	3.53704	0.5778	64.43	.	0	0	.	OTHER	.	0	0	0.0042	0	0.027	mRNA Intron	Parent=NM_001013836	chr7	1898390	1936686	-	18	Intergenic	Non-lncRNA	.	-1	-1	.	0	0
chr7	1916845	1916935	chr7_29	chr7	1916833	1916852	P6343	15.0833	-	0.857542	0.541048	1.58496	0.979033	0.489517	2	0.817679	0.81567	1	19	3	5.1111	0.6152	17.61	.	0	0	.	OTHER	.	0	0	0.0045	0	0.027	mRNA Intron	Parent=NM_001013836	chr7	1898390	1936686	-	19	Intergenic	Non-lncRNA	.	-1	-1	.	0	0
chr7	1916845	1916935	chr7_29	chr7	1916833	1916853	P13068	69.5333	-	1.82884	0.707492	2.58496	1.29649	0.558366	2.32193	0.434003	0.646194	1	20	1.66667	19.15	3.1664	69.34	.	0	0	.	OTHER	.	0	0	0.0047	0	0.027	mRNA Intron	Parent=NM_001013836	chr7	1898390	1936686	-	20	Intergenic	Non-lncRNA	.	-1	-1	.	0	0
chr7	1916845	1916935	chr7_29	chr7	1916833	1916853	P87004	114	-	0.831474	0.831474	1	2.08924	0.899785	2.32193	0.736842	0.408696	1	20	1	85	0.235	87.28	.	0	0	.	OTHER	.	0	0	0.8947	0.001	1	mRNA Intron	Parent=NM_001013836	chr7	1898390	1936686	-	20	Intergenic	Non-lncRNA	.	-1	-1	.	0	0
chr7	1976376	1976511	chr7_33	chr7	1976505	1976521	P20822	34.9596	-	0	0	0	0	0	0	1	1	1	16	1	35.9596	0.4066	59.35	.	0	0	.	OTHER	.	0	0	0.0382	0.021	0.055	mRNA Intron	Parent=NM_001013836	chr7	1957719	1980452	-	16	Intergenic	Non-lncRNA	.	-1	-1	.	0	1
chr7	75736794	75736906	chr7_338	chr7	75736869	75736887	P10880	97.8286	+	0.0328432	0.0328432	1	0	0	0	0.996592	1	1	18	1.6	61.9345	14.7309	86.14	.	0	0	.	OTHER	.	0	0	0.0229	0.009	0.04	Intergenic	Intergenic	.	-1	-1	.	0	Intergenic	Non-lncRNA	.	-1	-1	.	0	0
chr7	2309389	2309483	chr7_35	chr7	2309433	2309451	P84508	15.898	+	0	0	0	0	0	0	1	1	1	18	1.10204	15.4259	0.0328	27.76	.	0	0	.	OTHER	.	0	0	0.0001	0	0.001	Intergenic	Intergenic	.	-1	-1	.	0	Intergenic	Non-lncRNA	.	-1	-1	.	0	2
chr7	90703615	90703734	chr7_408	chr7	90703660	90703675	P11813	10.2143	+	0	0	0	0.0482525	0.0482525	1	1	0.994626	1	15	3.07143	4.32557	0.337	1.34	.	0	0	.	OTHER	.	0	0	0.0053	0.001	0.014	mRNA Intron	Parent=NM_001287135	chr7	90604249	90708397	+	15	Intergenic	Non-lncRNA	.	-1	-1	.	0	0
chr7	90703615	90703734	chr7_408	chr7	90703660	90703675	P30200	65.5243	+	0.242178	0.121089	2	0.0329549	0.0329549	1	0.96474	0.996578	1	15	2.25476	29.0358	0.1291	65.25	.	0	0	.	OTHER	.	0	0	0.0053	0.001	0.014	mRNA Intron	Parent=NM_001287135	chr7	90604249	90708397	+	15	Intergenic	Non-lncRNA	.	-1	-1	.	0	0
chr7	90703615	90703734	chr7_408	chr7	90703660	90703675	P4231	21.7962	+	0.0469571	0.0469571	1	0	0	0	0.994797	1	1	15	15.1667	2.42963	0.4414	30.03	.	0	0	.	OTHER	.	0	0	0.0053	0.001	0.014	mRNA Intron	Parent=NM_001287135	chr7	90604249	90708397	+	15	Intergenic	Non-lncRNA	.	-1	-1	.	0	0
chr7	90703615	90703734	chr7_408	chr7	90703660	90703676	P10919	18.8302	+	0.431484	0.431484	1	0	0	0	0.911488	1	1	16	1.25	14.7308	2.8354	36.48	.	0	0	.	OTHER	.	0	0	0.0056	0.001	0.014	mRNA Intron	Parent=NM_001287135	chr7	90604249	90708397	+	16	Intergenic	Non-lncRNA	.	-1	-1	.	0	0
chr7	131323753	131323836	chr7_575	chr7	131323764	131323786	P83429	13	-	0	0	0	0	0	0	1	1	1	22	5	3.6	0.0268	17.45	.	0	0	.	OTHER	.	0	0	0.1396	0	0.971	Intergenic	Intergenic	.	-1	-1	.	0	lncRNA Exon	Parent=MKLN1-AS:17	chr7	131322581	131323868	-	22	0
chr7	146787766	146787872	chr7_630	chr7	146787815	146787840	P42903	90.956	-	2.46894	0.743226	3.32193	0	0	0	0.335602	1	4	25	18.5	2.08108	0.2876	76.8	.	0	0	.	OTHER	.	0	0	0.0073	0	0.029	Intergenic	Intergenic	.	-1	-1	.	0	Intergenic	Non-lncRNA	.	-1	-1	.	0	1
chr7	157673774	157673846	chr7_698	chr7	157673765	157673780	P42660	26.5	-	0	0	0	0.0530927	0.0530927	1	1	0.993976	1	15	6.7	4.95522	0.0838	42.22	.	0	0	.	OTHER	.	0	0	0.0075	0	0.031	mRNA Intron	Parent=NM_001308267	chr7	157656551	157682724	-	15	Intergenic	Non-lncRNA	.	-1	-1	.	0	0
chr7	158867221	158867344	chr7_718	chr7	158867293	158867310	P89357	151.482	+	1.8969	0.81695	2.32193	0.954403	0.954403	1	0.337182	0.625042	4	17	1.8	9.35183	0.3123	90.15	.	0	0	.	OTHER	.	0	0	0.0032	0	0.01	mRNA Intron	Parent=NM_018051	chr7	158856750	158869854	+	17	Intergenic	Non-lncRNA	.	-1	-1	.	0	0
chr7	8843597	8843719	chr7_76	chr7	8843672	8843689	P5656	12.5493	+	0	0	0	0	0	0	1	1	1	17	1.83333	7.84507	0.2947	11.28	.	0	0	.	OTHER	.	0	0	0.0036	0	0.011	Intergenic	Intergenic	.	-1	-1	.	0	Intergenic	Non-lncRNA	.	-1	-1	.	0	0
chr8	14834513	14834592	chr8_111	chr8	14834531	14834547	P89798	1049.55	+	0	0	0	0	0	0	1	1	1	16	1	1050.55	2.1635	97.85	.	0	0	.	OTHER	.	0	0	0.8993	0.412	0.999	Intergenic	Intergenic	.	-1	-1	.	0	Intergenic	Non-lncRNA	.	-1	-1	.	0	0
chr8	30083201	30083290	chr8_173	chr8	30083244	30083260	P11339	18.45	+	0	0	0	0	0	0	1	1	1	16	1	19.45	2.7782	35.28	.	0	0	.	OTHER	.	0	0	0.0001	0	0.001	Intergenic	Intergenic	.	-1	-1	.	0	lncRNA Exon	Parent=lnc-LEPROTL1-5:1	chr8	30082540	30083467	+	16	0
chr8	1860283	1860458	chr8_34	chr8	1860319	1860335	P45736	11.6978	+	0.289735	0.144867	2	0	0	0	0.960916	1	1	16	1.5	8.49373	0.037	5.83	.	0	0	.	OTHER	.	0	0	0.4212	0	0.993	mRNA Intron	Parent=NM_001308152	chr8	1860184	1864369	+	16	Intergenic	Non-lncRNA	.	-1	-1	.	0	0
chr8	2702366	2702520	chr8_40	chr8	2702494	2702509	P91559	226.862	-	0.0269481	0.0170024	1.58496	0	0	0	0.997514	1	1	15	1.75	130.313	0.4676	93.02	.	0	0	.	OTHER	.	0	0	0.0026	0	0.013	Intergenic	Intergenic	.	-1	-1	.	0	lncRNA Intron	Parent=lnc-CSMD1-12:1	chr8	2701894	2705214	-	15	0
chr8	2725698	2725783	chr8_41	chr8	2725763	2725779	P47685	16.6429	-	0	0	0	0	0	0	1	1	1	16	1.5	12.0953	0.0526	22.14	.	0	0	.	OTHER	.	0	0	0.2602	0	1	Intergenic	Intergenic	.	-1	-1	.	0	lncRNA Intron	Parent=lnc-CSMD1-1:3	chr8	2721592	2728329	-	16	0
chr8	2725698	2725783	chr8_41	chr8	2725764	2725781	P20099	27.2264	-	1.09294	0.689568	1.58496	0	0	0	0.626491	1	1	17	1	18.0571	0.19	45.59	.	0	0	.	OTHER	.	0	0	0	0	0	Intergenic	Intergenic	.	-1	-1	.	0	lncRNA Intron	Parent=lnc-CSMD1-1:3	chr8	2721592	2728329	-	17	0
chr8	89628816	89628934	chr8_421	chr8	89628873	89628893	P31934	12.2	+	0	0	0	0	0	0	1	1	1	20	1.8	7.77778	0.1505	23.58	.	0	0	.	OTHER	.	0	0	0.1426	0.075	0.261	Intergenic	Intergenic	.	-1	-1	.	0	Intergenic	Non-lncRNA	.	-1	-1	.	0	0
chr8	100970382	100970529	chr8_462	chr8	100970460	100970479	P13333	135.317	-	1.41081	0.705404	2	0.121226	0.121226	1	0.564107	0.983514	1	19	2	39.1666	6.1621	79.94	.	0	0	.	OTHER	.	0	0	0.0192	0	0.096	Intergenic	Intergenic	.	-1	-1	.	0	Intergenic	Non-lncRNA	.	-1	-1	.	0	0
chr8	4882379	4882469	chr8_57	chr8	4882419	4882433	P13763	13	-	0	0	0	0	0	0	1	1	1	14	1	14	0.592	9.86	.	0	0	.	OTHER	.	0	0	0.0054	0	0.012	mRNA Intron	Parent=NM_033225	chr8	4637558	4994331	-	14	Intergenic	Non-lncRNA	.	-1	-1	.	0	0
chr8	139875647	139875746	chr8_617	chr8	139875685	139875699	P45504	16.24	-	0	0	0	0	0	0	1	1	1	14	3.5	5.64	0.0513	21.05	.	0	0	.	OTHER	.	0	0	0.4871	0.003	1	mRNA Intron	Parent=NM_001160372	chr8	139732202	139885878	-	14	Intergenic	Non-lncRNA	.	-1	-1	.	0	0
chr8	139934199	139934289	chr8_618	chr8	139934262	139934279	P12131	29.0976	-	0.0330782	0.0330782	1	0.0276846	0.0276846	1	0.996563	0.997211	1	17	1	29.9976	0.9601	53.31	.	0	0	.	OTHER	.	0	0	0.0001	0	0.002	mRNA Intron	Parent=NM_001160372	chr8	139910300	139988725	-	17	Intergenic	Non-lncRNA	.	-1	-1	.	0	0
chr8	139934199	139934289	chr8_618	chr8	139934262	139934279	P17742	23.2024	-	0	0	0	0	0	0	1	1	1	17	1.5	16.4683	0.3133	43.58	.	0	0	.	OTHER	.	0	0	0.0001	0	0.002	mRNA Intron	Parent=NM_001160372	chr8	139910300	139988725	-	17	Intergenic	Non-lncRNA	.	-1	-1	.	0	0
chr8	139934199	139934289	chr8_618	chr8	139934262	139934279	P45501	13.4166	-	0	0	0	0.15306	0.15306	1	1	0.977903	1	17	1.66667	9.04996	0.0424	12.09	.	0	0	.	OTHER	.	0	0	0.0009	0	0.005	mRNA Intron	Parent=NM_001160372	chr8	139910300	139988725	-	17	Intergenic	Non-lncRNA	.	-1	-1	.	0	0
chr8	139934199	139934289	chr8_618	chr8	139934262	139934279	P5825	480.92	-	0	0	0	0	0	0	1	1	1	17	1	481.92	11.2943	91.12	.	0	0	.	OTHER	.	0	0	0.0001	0	0.002	mRNA Intron	Parent=NM_001160372	chr8	139910300	139988725	-	17	Intergenic	Non-lncRNA	.	-1	-1	.	0	0
chr8	139934199	139934289	chr8_618	chr8	139934262	139934279	P6627	14.1048	-	0	0	0	0	0	0	1	1	1	17	1	15.1048	0.1281	13.66	.	0	0	.	OTHER	.	0	0	0.0001	0	0.002	mRNA Intron	Parent=NM_001160372	chr8	139910300	139988725	-	17	Intergenic	Non-lncRNA	.	-1	-1	.	0	0
chr8	140099409	140099525	chr8_620	chr8	140099488	140099510	P30533	11	-	0	0	0	0	0	0	1	1	1	22	1	12	0.1357	14.93	.	0	0	.	OTHER	.	0	0	0	0	0.001	mRNA Intron	Parent=NM_001160372	chr8	140024079	140221458	-	22	Intergenic	Non-lncRNA	.	-1	-1	.	0	0
chr8	140099409	140099525	chr8_620	chr8	140099490	140099513	P87709	15	-	0	0	0	0	0	0	1	1	1	23	7	3.14286	0.0309	25.66	.	0	0	.	OTHER	.	0	0	0.8752	0.006	1	mRNA Intron	Parent=NM_001160372	chr8	140024079	140221458	-	23	Intergenic	Non-lncRNA	.	-1	-1	.	0	0
chr8	142331568	142331684	chr8_649	chr8	142331625	142331640	P45433	95.4906	-	1.14989	0.725499	1.58496	0	0	0	0.595759	1	2	15	1	36.125	0.3019	77.59	.	0	0	.	OTHER	.	0	0	0.0007	0	0.003	mRNA Intron	Parent=NM_001291931	chr8	142330970	142331753	-	15	Intergenic	Non-lncRNA	.	-1	-1	.	0	0
chr8	142416736	142416841	chr8_651	chr8	142416793	142416808	P2958	13.566	+	0.518906	0.518906	1	0	0	0	0.883606	1	1	15	1	12.987	1.8282	11.49	.	0	0	.	OTHER	.	0	0	0.0771	0	0.56	Intergenic	Intergenic	.	-1	-1	.	0	Intergenic	Non-lncRNA	.	-1	-1	.	0	0
chr8	636894	636996	chr8_7	chr8	636878	636902	P31852	10	-	0	0	0	0	0	0	1	1	1	24	4	3.5	0.1234	6.07	.	0	0	.	OTHER	.	0	0	0.0231	0.004	0.061	mRNA Intron	Parent=NM_001303100	chr8	616581	664199	-	24	lncRNA Intron	Parent=lnc-ERICH1-9:1	chr8	634400	637535	-	24	0
chr8	636894	636996	chr8_7	chr8	636983	636998	P19228	13.75	+	0	0	0	0	0	0	1	1	1	15	1	14.75	0.096	15.25	.	0	0	.	OTHER	.	0	0	0.0051	0	0.019	Intergenic	Intergenic	.	-1	-1	.	0	Intergenic	Non-lncRNA	.	-1	-1	.	0	0
chr8	7236168	7236325	chr8_71	chr8	7236280	7236305	P45829	22.8833	+	2.32301	0.732828	3.16993	0.0838346	0.0838346	1	0.463961	0.989539	1	25	1.9113	6.58086	0.0724	36.21	.	0	0	.	OTHER	.	0	0	0.0004	0	0.005	Intergenic	Intergenic	.	-1	-1	.	0	Intergenic	Non-lncRNA	.	-1	-1	.	0	1
chr8	7694724	7694881	chr8_76	chr8	7694836	7694861	P45833	22.8833	+	2.32301	0.732828	3.16993	0.0838346	0.0838346	1	0.463961	0.989539	1	25	1.9113	6.58086	0.0724	36.21	.	0	0	.	OTHER	.	0	0	0.0019	0	0.008	Intergenic	Intergenic	.	-1	-1	.	0	Intergenic	Non-lncRNA	.	-1	-1	.	0	1
chr9	6618719	6618815	chr9_19	chr9	6618791	6618807	P13772	17.5088	+	0.880554	0.880554	1	0	0	0	0.700602	1	1	16	1	13.2667	0.7973	23.24	.	0	0	.	OTHER	.	0	0	0.0042	0.001	0.014	Intergenic	Intergenic	.	-1	-1	.	0	Intergenic	Non-lncRNA	.	-1	-1	.	0	0
chr9	6618719	6618815	chr9_19	chr9	6618791	6618807	P93700	32.9248	+	0.417484	0.263403	1.58496	0	0	0	0.919337	1	1	16	1	31.269	0.0679	61.09	.	0	0	.	OTHER	.	0	0	0.0045	0.001	0.022	Intergenic	Intergenic	.	-1	-1	.	0	Intergenic	Non-lncRNA	.	-1	-1	.	0	0
chr9	92262837	92262936	chr9_266	chr9	92262887	92262901	P22833	149.324	+	0.0325645	0.0205459	1.58496	0	0	0	0.996986	1	1	14	4.5	34.0831	1.7366	85.78	.	0	0	.	OTHER	.	0	0	0.0024	0	0.008	Intergenic	Intergenic	.	-1	-1	.	0	Intergenic	Non-lncRNA	.	-1	-1	.	0	0
chr9	92262837	92262936	chr9_266	chr9	92262887	92262901	P33382	18.8194	+	0.931509	0.931509	1	0	0	0	0.652836	1	1	14	1.08163	12.3588	0.0371	24.36	.	0	0	.	OTHER	.	0	0	0.0024	0	0.008	Intergenic	Intergenic	.	-1	-1	.	0	Intergenic	Non-lncRNA	.	-1	-1	.	0	0
chr9	119155164	119155253	chr9_371	chr9	119155167	119155184	P93082	13	-	0	0	0	0	0	0	1	1	1	17	1	14	0.0268	17.59	.	0	0	.	OTHER	.	0	0	0.0022	0	0.012	Intergenic	Intergenic	.	-1	-1	.	0	lncRNA Intron	Parent=lnc-DBC1-2:1	chr9	119153861	119208718	-	17	0
chr9	133086998	133087087	chr9_419	chr9	133086978	133087010	P97244	180.929	+	2.59415	0.864718	3	1.5244	0.96179	1.58496	0.326095	0.441095	10	32	5.5	4.54545	0.373	91.54	.	0	0	.	OTHER	.	0	0	0.0001	0	0.002	Intergenic	Intergenic	.	-1	-1	.	0	Intergenic	Non-lncRNA	.	-1	-1	.	0	0
chr9	133086998	133087087	chr9_419	chr9	133087054	133087075	P97245	52	+	1.30585	0.823899	1.58496	0.249882	0.249882	1	0.634615	0.958333	1	21	2	17.5	0.1072	74.39	.	0	0	.	OTHER	.	0	0	0.0001	0	0.001	Intergenic	Intergenic	.	-1	-1	.	0	Intergenic	Non-lncRNA	.	-1	-1	.	0	0
chr9	135218780	135218901	chr9_436	chr9	135218830	135218844	P22016	12.7044	-	0	0	0	0	0	0	1	1	1	14	4	4.1761	0.1478	14.05	.	0	0	.	OTHER	.	0	0	0.0056	0	0.011	Intergenic	Intergenic	.	-1	-1	.	0	lncRNA Intron	Parent=lnc-C9orf116-10:1	chr9	135205194	135225323	-	14	0
chr9	135765249	135765419	chr9_441	chr9	135765326	135765343	P7019	37.4492	+	1.16407	0.501337	2.32193	0.845218	0.533273	1.58496	0.488216	0.784769	1	17	1	19.2833	1.871	50.56	.	0	0	.	OTHER	.	0	0	0.0002	0	0.002	mRNA Intron	Parent=NM_001272003	chr9	135765195	135765623	+	17	Intergenic	Non-lncRNA	.	-1	-1	.	0	0
chr9	25235557	25235631	chr9_88	chr9	25235576	25235591	P19375	17.904	-	0	0	0	0	0	0	1	1	1	15	1	18.904	0.2418	31.65	.	0	0	.	OTHER	.	0	0	0.0179	0.008	0.028	Intergenic	Intergenic	.	-1	-1	.	0	Intergenic	Non-lncRNA	.	-1	-1	.	0	0
chrX	50631779	50631858	chrX_180	chrX	50631814	50631830	P7254	341.878	+	2.02347	0.609126	3.32193	0.045746	0.045746	1	0.362071	0.994957	2	16	1	108.533	13.9435	86.72	.	0	0	.	OTHER	.	0	0	0.227	0.002	0.317	Intergenic	Intergenic	.	-1	-1	.	0	Intergenic	Non-lncRNA	.	-1	-1	.	0	0
chrX	50631779	50631858	chrX_180	chrX	50631814	50631831	P3924	22.4688	+	1.66891	0.594477	2.80735	0.274282	0.274282	1	0.586818	0.952823	1	17	1	14.1851	0.7822	30.24	.	0	0	.	OTHER	.	0	0	0.2138	0.002	0.317	Intergenic	Intergenic	.	-1	-1	.	0	Intergenic	Non-lncRNA	.	-1	-1	.	0	0
chrX	50631779	50631858	chrX_180	chrX	50631814	50631836	P34724	250.997	+	2.82417	0.85016	3.32193	2.60008	0.866694	3	0.221321	0.24354	3	17	1.75	24.1862	0.4945	86.13	.	0	0	.	OTHER	.	0	0	0.1665	0.002	0.317	Intergenic	Intergenic	.	-1	-1	.	0	Intergenic	Non-lncRNA	.	-1	-1	.	0	0
chrX	50631779	50631858	chrX_180	chrX	50631814	50631838	P14609	106.531	+	2.58285	0.860951	3	2.18476	0.728254	3	0.274262	0.416008	1	24	1.64033	18.8118	4.8512	76.88	.	0	0	.	OTHER	.	0	0	0.1532	0.001	0.317	Intergenic	Intergenic	.	-1	-1	.	0	Intergenic	Non-lncRNA	.	-1	-1	.	0	1
chrX	50631779	50631858	chrX_180	chrX	50631815	50631833	P21512	106.062	+	2.16255	0.720849	3	1.10601	0.553006	2	0.385342	0.725137	2	18	4.2044	8.82756	0.7403	79.2	.	0	0	.	OTHER	.	0	0	0.1856	0.002	0.317	Intergenic	Intergenic	.	-1	-1	.	0	Intergenic	Non-lncRNA	.	-1	-1	.	0	0
chrX	50631779	50631858	chrX_180	chrX	50631815	50631839	P4567	44.4622	+	2.2307	0.794592	2.80735	1.27123	0.423744	3	0.392743	0.781447	1	24	10.1374	2.72255	7.319	54.72	.	0	0	.	OTHER	.	0	0	0.1407	0	0.317	Intergenic	Intergenic	.	-1	-1	.	0	Intergenic	Non-lncRNA	.	-1	-1	.	0	1
chrX	50631779	50631858	chrX_180	chrX	50631819	50631834	P51414	392.092	+	0.418294	0.180149	2.32193	0.0875988	0.0437994	2	0.929552	0.990397	1	15	19.1289	20.0534	1.2397	91.7	.	0	0	.	OTHER	.	0	0	0.1391	0.002	0.314	Intergenic	Intergenic	.	-1	-1	.	0	Intergenic	Non-lncRNA	.	-1	-1	.	0	0
chrX	50631779	50631858	chrX_180	chrX	50631819	50631836	P5703	66.1867	+	1.08716	0.68592	1.58496	1.79233	0.638441	2.80735	0.583164	0.418813	1	17	10.9876	4.51284	2.786	65.84	.	0	0	.	OTHER	.	0	0	0.1238	0.002	0.314	Intergenic	Intergenic	.	-1	-1	.	0	Intergenic	Non-lncRNA	.	-1	-1	.	0	0
chrX	73671031	73671097	chrX_242	chrX	73671040	73671057	P23978	31.6659	+	0	0	0	0	0	0	1	1	1	17	1.2	27.3883	0.3683	56.38	.	0	0	.	OTHER	.	0	0	0.402	0.388	0.41	mRNA Intron	Parent=NM_001039840	chrX	73584572	73679325	+	17	Intergenic	Non-lncRNA	.	-1	-1	.	0	0
chrX	83263808	83263961	chrX_281	chrX	83263891	83263905	P34975	10.4265	+	0	0	0	0	0	0	1	1	1	14	1	11.4265	0.0205	1.24	.	0	0	.	OTHER	.	0	0	0.0469	0.017	0.159	Intergenic	Intergenic	.	-1	-1	.	0	Intergenic	Non-lncRNA	.	-1	-1	.	0	1
chrX	115640798	115640883	chrX_388	chrX	115640824	115640842	P20229	28	+	1.00052	0.631259	1.58496	0	0	0	0.642857	1	1	18	1	19	0.3781	50.89	.	0	0	.	OTHER	.	0	0	0.0103	0	0.03	mRNA Intron	Parent=NM_001136025	chrX	115640503	115643312	+	18	Intergenic	Non-lncRNA	.	-1	-1	.	0	0
chrX	122598502	122598653	chrX_426	chrX	122598535	122598550	P13435	51.2034	-	0	0	0	0	0	0	1	1	1	15	1.41667	37.1435	1.6895	68.99	.	0	0	.	OTHER	.	0	0	0.0654	0.053	0.077	Intergenic	Intergenic	.	-1	-1	.	0	Intergenic	Non-lncRNA	.	-1	-1	.	0	0
chrX	128218444	128218521	chrX_455	chrX	128218466	128218480	P21293	49.5	-	0	0	0	0	0	0	1	1	1	14	1	50.5	0.3455	64.55	.	0	0	.	OTHER	.	0	0	0.0654	0.02	0.103	Intergenic	Intergenic	.	-1	-1	.	0	Intergenic	Non-lncRNA	.	-1	-1	.	0	0
chrX	12217386	12217482	chrX_55	chrX	12217439	12217462	P14440	87.7644	+	2.98577	0.898805	3.32193	1.76492	0.510175	3.45943	0.244319	0.51857	2	23	11.427	2.13134	3.9966	74.05	.	0	0	.	OTHER	.	0	0	0.002	0	0.01	mRNA Intron	Parent=NM_014728	chrX	12139012	12498679	+	23	Intergenic	Non-lncRNA	.	-1	-1	.	0	0
chrX	12217386	12217482	chrX_55	chrX	12217440	12217462	P34336	75.1201	+	1.95502	0.58852	3.32193	0.686276	0.191432	3.58496	0.61045	0.911053	1	22	10.8172	5.24676	0.148	68.53	.	0	0	.	OTHER	.	0	0	0.0021	0.001	0.01	mRNA Intron	Parent=NM_014728	chrX	12139012	12498679	+	22	Intergenic	Non-lncRNA	.	-1	-1	.	0	0
chrX	12217386	12217482	chrX_55	chrX	12217440	12217463	P4510	94.6203	+	2.42296	0.76436	3.16993	0.538598	0.169909	3.16993	0.309737	0.924911	4	23	4.1919	6.60657	15.5755	70.91	.	0	0	.	OTHER	.	0	0	0.0021	0.001	0.01	mRNA Intron	Parent=NM_014728	chrX	12139012	12498679	+	23	Intergenic	Non-lncRNA	.	-1	-1	.	0	0
chrX	12755701	12755781	chrX_58	chrX	12755748	12755766	P6697	23.7	+	1.0589	0.668092	1.58496	0	0	0	0.527426	1	1	18	1.5	9.33333	0.5566	38.96	.	0	0	.	OTHER	.	0	0	0.0204	0.002	0.032	Intergenic	Intergenic	.	-1	-1	.	0	Intergenic	Non-lncRNA	.	-1	-1	.	0	0
chrX	980546	980742	chrX_7	chrX	980727	980746	P35421	25.1972	-	0.999984	0.999984	1	1.15453	0.728426	1.58496	0.502365	0.606485	1	19	12.0375	2.05156	0.0496	35.89	.	0	0	.	OTHER	.	0	0	0.0011	0	0.004	Intergenic	Intergenic	.	-1	-1	.	0	Intergenic	Non-lncRNA	.	-1	-1	.	0	0
chrX	20333295	20333381	chrX_80	chrX	20333348	20333363	P13820	30.1036	-	0	0	0	0	0	0	1	1	1	15	1	31.1036	0.9933	54.51	.	0	0	.	OTHER	.	0	0	0.0011	0	0.004	Intergenic	Intergenic	.	-1	-1	.	0	Intergenic	Non-lncRNA	.	-1	-1	.	0	1
chrY	980546	980742	chrY_7	chrY	980727	980746	P35616	25.1972	-	0.999984	0.999984	1	1.15453	0.728426	1.58496	0.502365	0.606485	1	19	12.0375	2.05156	0.0496	35.89	.	0	0	.	OTHER	.	0	0	0.0069	0	0.044	Intergenic	Intergenic	.	-1	-1	.	0	Intergenic	Non-lncRNA	.	-1	-1	.	0	0
chrY	12722576	12722664	chrY_72	chrY	12722619	12722633	P35748	10.5946	+	0	0	0	0.241132	0.152137	1.58496	1	0.963261	1	14	4.1036	3.58178	0.0209	1.73	.	0	0	.	OTHER	.	0	0	0.0075	0.001	0.03	mRNA Intron	Parent=NM_004654	chrY	12722187	12725112	+	14	Intergenic	Non-lncRNA	.	-1	-1	.	0	0
[truncated: 11 more columns]
