# Supplementary material for: CRISPRs in the human genome are differentially expressed between malignant and normal adjacent to tumor tissue
Source: Commun Biol. 2022 Apr 8;5:338. doi: 10.1038/s42003-022-03249-4 (PMC8993844; doi:10.1038/s42003-022-03249-4)
Supplement: Supplementary file 12 — Supplementary Data 9 [file 42003_2022_3249_MOESM12_ESM.xlsx]

## Sheet: Supplementary Data 9
Supplementary Data 9 - MiTranscriptome non-coding RNAs that are up- or downregulated in cancer and overlap with hCRISPRs
Overlapping hCRISPRs	MiTranscriptome ID	Tissue	Direction	baseMean	log2FoldChange	lfcSE	stat	pvalue	padj					Identifier
chr1_463	G003607	Breast	Up-regulated in cancer	11471	6.27619	0.173672	36.1382	5.70686e-286	4.90448e-282					G000007 (AP006222.2)
chr12_213	G018258	Colorectal	Up-regulated in cancer	1905.7	5.63486	0.159071	35.4237	7.38361e-275	5.80499e-271					G000045 (Unannotated)
chr17_306	G035593	Lung	Up-regulated in cancer	445.182	3.92535	0.112187	34.9892	3.282e-268	2.93968e-264					G000189 (PRDM16)
chr9_134, chr9_135	G084482	Lung	Up-regulated in cancer	1143.77	4.179	0.120373	34.717	4.36261e-264	1.9538e-260					G000208 (MEGF6)
chr11_61	G012612	Breast	Down-regulated in cancer	1151.39	-3.58667	0.103374	-34.6962	8.98084e-264	3.85907e-260					G000216 (TP73)
chr9_77	G084100	Kidney	Up-regulated in cancer	343.585	4.85842	0.140196	34.6544	3.83191e-263	3.57096e-259					G000300 (Unannotated)
chr10_473	G011359	Breast	Down-regulated in cancer	1363.19	-4.63135	0.134333	-34.4767	1.79046e-260	5.12906e-257					G000340 (ESPN)
chr10_290, chr10_291	G009840	Lung	Down-regulated in cancer	810.844	-3.92135	0.114845	-34.1446	1.60854e-255	4.80255e-252					G000383 (Unannotated)
chr20_95	G049902	Lung	Up-regulated in cancer	1058.11	3.62894	0.107584	33.7312	2.02037e-249	4.52412e-246					G000405 (Unannotated)
chr16_182, chr16_183	G030858	Lung	Up-regulated in cancer	577.904	3.67248	0.109727	33.4692	1.35262e-245	2.42308e-242					G000515 (CASZ1)
chr3_78	G054898	Lung	Up-regulated in cancer	264.686	3.52204	0.105319	33.4416	3.40926e-245	5.08946e-242					G000605 (TNFRSF8, TNFRSF1B)
chr8_567, chr8_568, chr8_569	G082937	Kidney	Up-regulated in cancer	678.547	4.10939	0.123157	33.367	4.13073e-244	1.92472e-240					G000710 (FHAD1, EFHD2, CTRC, CELA2A, CELA2B)
chr19_270	G041418	Kidney	Up-regulated in cancer	459.782	4.76089	0.143076	33.2754	8.77408e-243	2.72552e-239					G000946 (PLA2G5)
chr9_95	G084180	Lung	Down-regulated in cancer	878.51	-3.51164	0.10744	-32.6848	2.56775e-234	3.28561e-231					G000952 (PLA2G2C, RP3-340N1.5)
chr3_726, chr3_727	G059241	Colorectal	Up-regulated in cancer	4788.63	4.95558	0.151561	32.6969	1.72857e-234	6.79499e-231					G001043 (WNT4)
chr3_435	G057265	Lung	Up-regulated in cancer	609.898	4.1409	0.127433	32.4948	1.26263e-231	1.41367e-228					G001499 (NKAIN1)
chr10_541	G011868	Lung	Up-regulated in cancer	2124.85	3.38583	0.105339	32.142	1.14081e-226	1.13535e-223					G001843 (NT5C1A, HPCAL4)
chr14_281	G025708	Lung	Down-regulated in cancer	1068.86	-2.5454	0.080099	-31.7781	1.29751e-221	1.16218e-218					G001997 (SLC2A1, RP5-848E13.5, RP5-848E13.4)
chr1_218	G001997	Lung	Up-regulated in cancer	27554.5	5.11538	0.161268	31.7197	8.32263e-221	6.77689e-218					G001998 (Unannotated)
chr4_117, chr4_118	G060224	Lung	Down-regulated in cancer	1020.05	-2.86371	0.0907348	-31.5613	1.25322e-218	9.35423e-216					G002228 (RP5-1024N4.2)
chr8_568, chr8_569	G082943	Kidney	Up-regulated in cancer	129.58	5.08807	0.16218	31.373	4.71979e-216	1.09959e-212					G002232 (RP5-1024N4.4)
chr7_205	G075629	Lung	Down-regulated in cancer	1073.5	-3.3242	0.106346	-31.2583	1.71983e-214	1.18497e-211					G002330 (ORC1)
chr19_215	G040661	Lung	Down-regulated in cancer	117.155	-3.78096	0.12098	-31.2528	2.04539e-214	1.30861e-211					G002357 (ZYG11A)
chr4_122	G060263	Lung	Up-regulated in cancer	1024.95	3.132	0.100426	31.1873	1.58546e-213	9.46729e-211					G002467 (RP1-158P9.2, RP1-158P9.3)
chr11_110, chr11_111	G013027	Lung	Up-regulated in cancer	293.976	6.1845	0.198827	31.105	2.06126e-212	1.15392e-209					G002475 (RP1-158P9.2, RP1-158P9.3)
chr15_94	G027130	Lung	Up-regulated in cancer	498.83	3.11373	0.101124	30.7912	3.439e-208	1.81195e-205					G002490 (PRKAA2)
chr11_428, chr11_429	G015408	Breast	Up-regulated in cancer	1676.64	6.23573	0.20248	30.7967	2.89804e-208	6.22643e-205					G002565 (Unannotated)
chr6_196	G071029	Kidney	Down-regulated in cancer	689.25	-4.12501	0.134161	-30.7467	1.3536e-207	2.52283e-204					G002568 (RP4-668G5.1)
chr3_113	G055143	Kidney	Down-regulated in cancer	21.0577	-6.28032	0.204537	-30.705	4.88386e-207	7.58545e-204					G002648 (Unannotated)
chr19_57	G038837	Kidney	Up-regulated in cancer	1705.17	6.49447	0.212464	30.5674	3.32284e-205	4.42364e-202					G002697 (AK4, RP4-700A9.1)
chr17_182	G034473	Lung	Up-regulated in cancer	454.69	3.18114	0.104422	30.4644	7.73052e-204	3.84679e-201					G002832 (RP3-333A15.1)
chr12_450, chr12_451, chr12_452	G019979	Breast	Down-regulated in cancer	6868.71	-2.1423	0.0703508	-30.4517	1.1359e-203	1.95238e-200					G002833 (PTGER3, RP3-333A15.2)
chr15_94	G027130	Breast	Up-regulated in cancer	510.794	2.97498	0.0977622	30.4308	2.15087e-203	3.08076e-200					G002934 (ST6GALNAC3)
chr16_64, chr16_65	G029694	Lung	Down-regulated in cancer	9907.14	-2.64447	0.0870922	-30.364	1.64284e-202	7.74467e-200					G002941 (ST6GALNAC5, RP4-564M11.2)
chr1_253	G002330	Lung	Up-regulated in cancer	505.151	3.25221	0.107212	30.3344	4.03902e-202	1.80887e-199					G002977 (PTGFR)
chr16_156	G030616	Kidney	Up-regulated in cancer	1787.43	3.44944	0.113711	30.3353	3.92986e-202	4.57779e-199					G003109 (MCOLN2)
chr9_134, chr9_135	G084482	Breast	Up-regulated in cancer	1219.06	3.73978	0.124746	29.9791	1.83658e-197	2.2548e-194					G003114 (SYDE2)
chr1_463	G003607	Lung	Up-regulated in cancer	3329.04	6.00994	0.200725	29.9412	5.73303e-197	2.44527e-194					G003219 (Unannotated)
chr2_305	G044254	Kidney	Up-regulated in cancer	3989.85	3.49255	0.116565	29.9622	3.05338e-197	3.16161e-194					G003227 (GBP5)
chr9_335	G086190	Lung	Down-regulated in cancer	5582.95	-2.76405	0.0925786	-29.8563	7.27442e-196	2.96168e-193					G003394 (ABCA4)
chr5_368	G066369	Breast	Down-regulated in cancer	64.8579	-3.5496	0.118911	-29.8508	8.56275e-196	9.19854e-193					G003536 (LRRC39, DBT)
chr1_257	G002357	Lung	Up-regulated in cancer	97.5265	5.76	0.193727	29.7325	2.91949e-194	1.13695e-191					G003607 (COL11A1)
chr15_92	G027089	Lung	Up-regulated in cancer	2289.33	2.23961	0.0753651	29.7167	4.66691e-194	1.74173e-191					G003697 (NTNG1)
chr10_500	G011589	Lung	Down-regulated in cancer	1334.16	-2.51795	0.085063	-29.601	1.45157e-192	5.20068e-190					G003752 (RP5-1065J22.4, C1orf194)
chr15_125	G027405	Kidney	Down-regulated in cancer	18956.9	-7.80527	0.263435	-29.6288	6.3682e-193	5.93452e-190					G003753 (KIAA1324)
chr8_142	G079853	Kidney	Up-regulated in cancer	5759.87	1.68707	0.0570016	29.597	1.6355e-192	1.38557e-189					G003928 (Unannotated)
chr10_52, chr10_53	G008259	Lung	Up-regulated in cancer	10362	8.96828	0.304461	29.4562	1.04813e-190	3.61081e-188					G003953 (MAGI3)
chr2_808, chr2_809	G048026	Breast	Down-regulated in cancer	5114.47	-3.1365	0.106826	-29.361	1.73036e-189	1.6523e-186					G004158 (PHGDH)
chr21_96	G051852	Lung	Down-regulated in cancer	345.051	-2.63277	0.0899203	-29.2789	1.92653e-188	6.3911e-186					G004358 (LINC00624)
chr3_30, chr3_31, chr3_32	G054533	Breast	Down-regulated in cancer	2551.12	-3.21391	0.11004	-29.2068	1.59139e-187	1.36764e-184					G004532 (Unannotated)
chr1_728	G006110	Lung	Up-regulated in cancer	1119.4	2.56353	0.0879077	29.1617	5.94108e-187	1.90051e-184					G004531 (ADAMTSL4)
chr4_645	G063346	Breast	Down-regulated in cancer	4162.89	-1.92914	0.0664187	-29.0451	1.77326e-185	1.3854e-182					G004738 (UBAP2L)
chr3_745	G059359	Kidney	Up-regulated in cancer	1256.91	5.69272	0.196265	29.0053	5.6431e-185	4.38234e-182					G004819 (PKLR)
chr10_541	G011868	Breast	Up-regulated in cancer	2510.74	3.26602	0.112822	28.9484	2.93984e-184	2.10542e-181					G004916 (NTRK1)
chr2_194, chr2_195	G043203	Kidney	Down-regulated in cancer	550.903	-2.22911	0.0770113	-28.9453	3.22025e-184	2.30842e-181					G004917 (INSRR)
chr4_400, chr4_401	G062024	Breast	Down-regulated in cancer	1759.78	-2.34059	0.0809624	-28.9096	9.03829e-184	5.97501e-181					G004934 (Unannotated)
chr5_368	G066369	Kidney	Down-regulated in cancer	352.83	-4.33683	0.150088	-28.8952	1.37263e-183	9.13681e-181					G004942 (FCRL5)
chr9_274	G085699	Lung	Up-regulated in cancer	694.139	7.78359	0.269654	28.8651	3.2762e-183	1.0119e-180					G004948 (FCRL3)
chr10_241	G009553	Kidney	Up-regulated in cancer	382.078	2.84089	0.0988177	28.7488	9.3773e-182	5.82581e-179					G004992 (SPTA1)
chr7_444, chr7_445	G077289	Kidney	Up-regulated in cancer	346.597	4.66934	0.162563	28.7233	1.95385e-181	1.138e-178					G005144 (FCGR2A, HSPA6, FCGR2C, FCGR2B)
chr3_745	G059360	Kidney	Up-regulated in cancer	137.337	6.348	0.221223	28.695	4.40527e-181	2.41487e-178					G005147 (FCGR3A, FCGR3B)
chr20_22	G049271	Lung	Up-regulated in cancer	1140.79	3.91262	0.136756	28.6103	5.00122e-180	1.4932e-177					G005159 (NOS1AP, C1orf226)
chr5_660	G068329	Breast	Down-regulated in cancer	969.115	-2.95373	0.103449	-28.5524	2.61956e-179	1.60803e-176					G005347 (CD247)
chr5_10	G064338	Kidney	Down-regulated in cancer	3695.56	-2.93615	0.103438	-28.3856	3.04652e-177	1.57725e-174					G005366 (ADCY10, RP1-313L4.4)
chr3_78	G054898	Breast	Up-regulated in cancer	348.495	3.30867	0.11747	28.1662	1.51974e-174	8.70709e-172					G005391 (RP1-10C16.2)
chr11_292	G014454	Kidney	Up-regulated in cancer	1055.19	6.52027	0.232049	28.0987	1.01704e-173	4.98832e-171					G005392 (RP1-10C16.1)
chr9_115	G084266	Breast	Down-regulated in cancer	3379.69	-1.93776	0.0691139	-28.0372	5.72318e-173	3.07407e-170					G005474 (FMO4, RP4-798A17.5)
chr3_653	G058693	Lung	Up-regulated in cancer	3824.74	2.82103	0.101016	27.9266	1.26814e-171	3.6641e-169					G005493 (METTL13, DNM3, RP4-612B18.4)
chr17_289, chr17_290, chr17_291, chr17_292	G035511	Breast	Down-regulated in cancer	2564.11	-2.39586	0.0861478	-27.8111	3.18521e-170	1.61022e-167					G005510 (RP3-332O11.1, RP3-332O11.2, RP1-15D23.2, RP3-471M13.2)
chr10_440	G011129	Kidney	Down-regulated in cancer	1535.75	-1.93498	0.0698862	-27.6876	9.85886e-169	4.59373e-166					G005515 (RP3-471M13.1)
chr16_245, chr16_246	G031484	Breast	Up-regulated in cancer	71.2227	4.59289	0.165897	27.6852	1.05193e-168	5.02236e-166					G005516 (RP1-15D23.2)
chr16_157	G030619	Kidney	Up-regulated in cancer	165.999	5.06796	0.183216	27.6611	2.05064e-168	9.09994e-166					G005603 (Unannotated)
chr12_494	G020355	Breast	Up-regulated in cancer	1401.08	2.81465	0.10185	27.6351	4.21538e-168	1.90668e-165					G005609 (PAPPA2)
chr11_61	G012612	Lung	Down-regulated in cancer	938.531	-2.87777	0.104385	-27.5688	2.63081e-167	7.36381e-165					G005616 (BRINP2)
chr14_236, chr14_237	G025405	Kidney	Down-regulated in cancer	561.27	-4.81973	0.175072	-27.5299	7.69506e-167	3.2196e-164					G005677 (AXDND1, TDRD5)
chr6_191	G070971	Kidney	Up-regulated in cancer	1197.88	8.1146	0.294768	27.5288	7.94623e-167	3.2196e-164					G005686 (FAM163A)
chr11_112	G013031	Lung	Up-regulated in cancer	1377.97	2.16815	0.0788107	27.5109	1.30061e-166	3.53017e-164					G005758 (ZNF648, GS1-122H1.1, GS1-122H1.2, GS1-122H1.3)
chr5_557	G067419	Breast	Up-regulated in cancer	3566.47	2.54206	0.0925837	27.4568	5.75577e-166	2.47325e-163					G005785 (RGS8)
chr4_122	G060263	Breast	Up-regulated in cancer	1247.25	2.92449	0.106573	27.4412	8.85058e-166	3.622e-163					G005801 (NMNAT2)
chr2_781, chr2_782	G047877	Lung	Down-regulated in cancer	102.139	-3.14532	0.114867	-27.3822	4.46718e-165	1.17684e-162					G005806 (NCF2)
chr8_189	G080220	Liver	Up-regulated in cancer	18.555	23.1788	0.84317	27.49	2.30978e-166	1.68475e-162					G005899 (PLA2G4A)
chr2_464, chr2_465	G045726	Kidney	Up-regulated in cancer	803.592	6.50066	0.237858	27.33	1.86846e-164	7.25506e-162					G005966 (BRINP3)
chr8_567, chr8_568, chr8_569	G082937	Lung	Up-regulated in cancer	975.71	2.85743	0.104659	27.3022	3.99291e-164	1.02184e-161					G006028 (Unannotated)
chr1_558, chr1_559	G004725	Breast	Up-regulated in cancer	28657.5	1.36342	0.0499729	27.2833	6.6974e-164	2.61625e-161					G006095 (Unannotated)
chr8_359, chr8_360	G081494	Lung	Up-regulated in cancer	478.827	6.5751	0.241344	27.2436	1.97734e-163	4.91973e-161					G006097 (KCNT2)
chr13_303, chr13_304, chr13_305, chr13_306, chr13_307, chr13_308	G022948	Kidney	Down-regulated in cancer	48.4588	-4.91655	0.180521	-27.2354	2.47472e-163	9.22477e-161					G006138 (Unannotated)
chr13_84	G021663	Breast	Down-regulated in cancer	44.6525	-3.84475	0.141481	-27.1749	1.28472e-162	4.80039e-160					G006253 (PKP1)
chr3_761, chr3_762	G059446	Kidney	Down-regulated in cancer	22.8462	-5.97815	0.220183	-27.1508	2.47648e-162	8.87629e-160					G006258 (TNNI1, PHLDA3)
chr8_478	G082370	Lung	Up-regulated in cancer	201.195	5.34573	0.197027	27.132	4.13363e-162	1.00067e-159					G006343 (CHIT1)
chr11_135, chr11_136, chr11_137	G013208	Breast	Down-regulated in cancer	707.529	-3.44827	0.127975	-26.9449	6.54717e-160	2.34443e-157					G006448 (NUAK2)
chr1_448	G003515	Breast	Down-regulated in cancer	2282.66	-2.78061	0.103317	-26.9134	1.52893e-159	5.25586e-157					G006480 (PM20D1)
chr5_53	G064467	Kidney	Down-regulated in cancer	242.952	-4.81218	0.180167	-26.7095	3.64875e-157	1.21438e-154					G006498 (CTSE)
chr12_292, chr12_293, chr12_294, chr12_295, chr12_296, chr12_297	G019011	Lung	Down-regulated in cancer	1632.33	-2.60795	0.0978004	-26.6661	1.16506e-156	2.74617e-154					G006493 (Unannotated)
chr20_95	G049902	Breast	Up-regulated in cancer	1062.81	2.56391	0.0961829	26.6566	1.50137e-156	4.9626e-154					G006491 (Unannotated)
chr1_755	G006448	Breast	Up-regulated in cancer	632.685	2.33482	0.087597	26.6541	1.60484e-156	5.10815e-154					G006555 (CR1)
chr3_179	G055648	Lung	Up-regulated in cancer	327.96	3.00246	0.112782	26.6218	3.8016e-156	8.73101e-154					G006621 (SYT14)
chr7_413, chr7_414	G076918	Kidney	Up-regulated in cancer	306.648	4.93919	0.18632	26.5092	7.59523e-155	2.44069e-152					G006672 (Unannotated)
chr12_235	G018537	Lung	Up-regulated in cancer	2872.57	2.11858	0.0799941	26.4842	1.47335e-154	3.2992e-152					G006881 (Unannotated)
chr12_214	G018278	Lung	Up-regulated in cancer	77657.8	8.23835	0.311293	26.4649	2.45555e-154	5.36448e-152					G006995 (DUSP10)
chr11_292	G014454	Lung	Up-regulated in cancer	955.106	5.97695	0.226224	26.4205	7.97525e-154	1.70082e-151					G006998 (Unannotated)
chr3_724, chr3_725, chr3_726, chr3_727	G059234	Kidney	Down-regulated in cancer	846.738	-4.83719	0.183264	-26.3946	1.57849e-153	4.74515e-151					G007040 (SUSD4)
chr17_168	G034294	Lung	Up-regulated in cancer	43419	8.19942	0.310949	26.3691	3.10365e-153	6.46498e-151					G007231 (RP5-870F10.1)
chr1_555	G004670	Lung	Up-regulated in cancer	528.834	5.8818	0.223104	26.3635	3.59359e-153	7.31541e-151					G007286 (Unannotated)
chr7_598	G078355	Colorectal	Up-regulated in cancer	927.024	2.47554	0.0935744	26.4553	3.16794e-154	8.30212e-151					G007585 (Unannotated)
chr3_745	G059361	Kidney	Up-regulated in cancer	102.528	5.13895	0.195298	26.3134	1.34617e-152	3.92029e-150					G007587 (NID1)
chr11_428, chr11_429	G015408	Lung	Up-regulated in cancer	2465.24	6.64626	0.252966	26.2733	3.87494e-152	7.71286e-150					G007625 (RYR2)
chr1_463	G003607	Colorectal	Up-regulated in cancer	2263.95	6.72045	0.256117	26.2398	9.35164e-152	1.83807e-148					G007636 (Unannotated)
chr4_58, chr4_59	G059902	Lung	Up-regulated in cancer	345.816	6.43107	0.246385	26.1017	3.48984e-150	6.79533e-148					G007685 (FMN2, ADH5P3)
chr14_150	G024718	Lung	Up-regulated in cancer	992.18	2.18777	0.0838211	26.1004	3.60379e-150	6.86791e-148					G007784 (Unannotated)
chr11_270	G014287	Lung	Up-regulated in cancer	3087.73	1.88984	0.0724815	26.0734	7.3125e-150	1.36454e-147					G007841 (Unannotated)
chr1_303	G002697	Lung	Up-regulated in cancer	277.424	3.61203	0.138635	26.0543	1.20248e-149	2.19808e-147					G007906 (Unannotated)
chr5_380	G066497	Kidney	Down-regulated in cancer	25.4066	-4.13901	0.15877	-26.0692	8.14072e-150	2.29889e-147					G008118 (PFKP)
chrX_551, chrX_552	G090640	Lung	Down-regulated in cancer	962.059	-2.16706	0.0835339	-25.9423	2.21851e-148	3.97424e-146					G008145 (Unannotated)
chr4_263	G061177	Lung	Up-regulated in cancer	304.503	4.85452	0.187441	25.8989	6.853e-148	1.20357e-145					G008164 (Unannotated)
chr19_80	G039131	Lung	Down-regulated in cancer	6693.48	-1.53643	0.0593848	-25.8725	1.35729e-147	2.33794e-145					G008231 (AKR1C2)
chr5_628, chr5_629, chr5_630, chr5_631	G068141	Breast	Down-regulated in cancer	2057.2	-2.87028	0.111033	-25.8508	2.38297e-147	7.31401e-145					G008244 (AKR1CL1)
chr11_317	G014631	Breast	Down-regulated in cancer	39.3905	-3.56425	0.137968	-25.8339	3.68616e-147	1.09237e-144					G008259 (Unannotated)
chr7_712	G079070	Lung	Up-regulated in cancer	1708.68	2.06027	0.0798498	25.8018	8.45828e-147	1.40298e-144					G008277 (Unannotated)
chr12_24	G016659	Lung	Down-regulated in cancer	12843.3	-2.69894	0.104634	-25.7941	1.03335e-146	1.68286e-144					G008294 (PFKFB3)
chr12_264	G018777	Lung	Up-regulated in cancer	163.65	6.29012	0.244624	25.7134	8.27921e-146	1.32423e-143					G008319 (PRKCQ)
chr7_163, chr7_164	G075284	Lung	Up-regulated in cancer	36.0763	7.01892	0.273046	25.706	1.00182e-145	1.57427e-143					G008468 (CAMK1D)
chr2_684	G047278	Lung	Down-regulated in cancer	872.999	-2.64815	0.103058	-25.6958	1.303e-145	2.01223e-143					G008551 (FAM171A1)
chr5_375, chr5_376	G066419	Breast	Down-regulated in cancer	133.434	-2.59639	0.101188	-25.659	3.35197e-145	9.60226e-143					G008595 (Unannotated)
chr19_286	G041615	Kidney	Up-regulated in cancer	318.886	2.83565	0.110573	25.6451	4.79915e-145	1.31539e-142					G008649 (MALRD1)
chr1_429	G003394	Kidney	Down-regulated in cancer	334.815	-4.77692	0.186328	-25.6372	5.8805e-145	1.56572e-142					G008801 (ENKUR)
chr11_70, chr11_71, chr11_72	G012731	Breast	Down-regulated in cancer	861.219	-3.68408	0.14371	-25.6354	6.14679e-145	1.70405e-142					G008822 (MYO3A)
chr9_65, chr9_66	G084031	Breast	Up-regulated in cancer	58.9602	5.03062	0.19626	25.6325	6.6347e-145	1.78183e-142					G008830 (Unannotated)
chr13_54, chr13_55, chr13_56, chr13_57	G021496	Lung	Down-regulated in cancer	789.272	-2.14891	0.0841849	-25.5261	1.0117e-143	1.5359e-141					G008832 (RP13-16H11.7, RP13-16H11.1)
chr1_357	G002971	Breast	Down-regulated in cancer	615.926	-1.76845	0.0694331	-25.4698	4.26148e-143	1.10979e-140					G008926 (Unannotated)
chr4_789, chr4_790	G064044	Kidney	Down-regulated in cancer	309.429	-4.35184	0.170973	-25.4533	6.48386e-143	1.67842e-140					G009073 (Unannotated)
chr10_331, chr10_332	G010123	Lung	Down-regulated in cancer	2952.78	-1.59611	0.0627879	-25.4206	1.4922e-142	2.22761e-140					G009201 (ANKRD30A)
chr3_681, chr3_682	G058816	Lung	Up-regulated in cancer	418.822	4.5458	0.179613	25.3089	2.54813e-141	3.74157e-139					G009203 (Unannotated)
chr5_654	G068283	Kidney	Down-regulated in cancer	14823.3	-2.12302	0.0838198	-25.3284	1.55537e-141	3.91743e-139					G009212 (Unannotated)
chr10_443	G011178	Lung	Up-regulated in cancer	9434.94	5.6159	0.222567	25.2324	1.76753e-140	2.55351e-138					G009307 (CCNYL2)
chr2_582	G046566	Kidney	Down-regulated in cancer	342.533	-3.33674	0.132139	-25.2518	1.0821e-140	2.65371e-138					G009314 (AL022344.2)
chr4_117, chr4_118	G060224	Breast	Down-regulated in cancer	1081.02	-2.06777	0.0819298	-25.2382	1.5245e-140	3.8534e-138					G009391 (Unannotated)
chr15_182	G028040	Breast	Up-regulated in cancer	2065.64	2.1603	0.0856209	25.231	1.83308e-140	4.501e-138					G009405 (Unannotated)
chr1_751	G006343	Kidney	Up-regulated in cancer	1645.48	6.14637	0.243909	25.1995	4.0584e-140	9.69749e-138					G009429 (ALOX5)
chrX_543, chrX_544	G090496	Lung	Up-regulated in cancer	318.851	7.16447	0.28457	25.1765	7.25535e-140	1.03153e-137					G009590 (AGAP8)
chr7_586	G078238	Lung	Up-regulated in cancer	411.308	6.70864	0.266535	25.1698	8.58521e-140	1.20153e-137					G009487 (ANTXRLP1)
chr18_136, chr18_137	G037224	Lung	Up-regulated in cancer	87.9069	4.355	0.173201	25.1442	1.63402e-139	2.25168e-137					G009553 (ARHGAP22)
chr3_435	G057265	Breast	Up-regulated in cancer	497.678	2.72608	0.108501	25.1249	2.66001e-139	6.35004e-137					G009656 (Unannotated)
chr20_260	G051307	Colorectal	Up-regulated in cancer	2244.27	3.34878	0.133011	25.1768	7.19279e-140	1.13099e-136					G009690 (PCDH15)
chr4_54, chr4_55	G059897	Lung	Down-regulated in cancer	3236.71	-1.88039	0.0752345	-24.9937	7.15694e-138	9.71283e-136					G009779 (MRLN)
chr2_166, chr2_167	G043054	Kidney	Up-regulated in cancer	815.779	5.83785	0.233521	24.9992	6.23018e-138	1.45148e-135					G009788 (ANK3)
chr9_165, chr9_166, chr9_167	G084778	Breast	Down-regulated in cancer	58.6072	-3.37742	0.13518	-24.9847	8.96226e-138	2.08167e-135					G009947 (PBLD)
chr21_181	G052503	Kidney	Up-regulated in cancer	747.953	2.72077	0.10901	24.9588	1.71365e-137	3.89501e-135					G009969 (STOX1)
chr2_861	G048595	Kidney	Up-regulated in cancer	76.745	4.7947	0.192372	24.9241	4.07814e-137	9.04861e-135					G010091 (CDH23)
chrX_363	G089576	Kidney	Up-regulated in cancer	134.844	4.52039	0.181487	24.9075	6.17428e-137	1.3381e-134					G010144 (MICU1)
chr3_50	G054711	Breast	Up-regulated in cancer	7340.69	1.99124	0.0799731	24.8988	7.65953e-137	1.73226e-134					G010159 (P4HA1)
chr19_225	G040797	Lung	Up-regulated in cancer	227.237	2.31282	0.0930592	24.8532	2.38584e-136	3.18954e-134					G010289 (KCNMA1)
chr4_442, chr4_443, chr4_444	G062222	Lung	Down-regulated in cancer	317.318	-2.96802	0.119429	-24.8518	2.4741e-136	3.2589e-134					G010290 (Unannotated)
chr10_385	G010575	Lung	Down-regulated in cancer	1327	-2.25698	0.0908234	-24.8502	2.5753e-136	3.34304e-134					G010301 (Unannotated)
chr3_427	G057201	Lung	Down-regulated in cancer	543.13	-2.2665	0.0912239	-24.8455	2.8947e-136	3.70397e-134					G010464 (NRG3)
chr3_710	G059131	Lung	Up-regulated in cancer	1782.69	2.81634	0.113492	24.8154	6.11022e-136	7.70834e-134					G010497 (Unannotated)
chr4_377, chr4_378, chr4_379, chr4_380, chr4_381	G061915	Lung	Up-regulated in cancer	99.5047	7.28836	0.29372	24.814	6.3385e-136	7.88527e-134					G010552 (GRID1)
chr15_249	G028594	Kidney	Down-regulated in cancer	48.2776	-5.29269	0.21376	-24.7599	2.42456e-135	5.13512e-133					G010643 (FAS)
chr17_59	G032968	Kidney	Up-regulated in cancer	804.308	2.70004	0.109114	24.7451	3.49755e-135	7.24303e-133					G010663 (LIPA, SLC16A12)
chr19_225	G040797	Breast	Up-regulated in cancer	371.586	2.21227	0.0894557	24.7303	5.05199e-135	1.11325e-132					G010664 (Unannotated)
chr10_415	G010834	Thyroid	Up-regulated in cancer	5644.49	3.47439	0.140095	24.8002	8.91403e-136	3.89733e-132					G010666 (PANK1)
chr5_668, chr5_669	G068394	Thyroid	Up-regulated in cancer	507.02	6.69665	0.27007	24.7959	9.91814e-136	3.89733e-132					G010739 (CPEB3)
chr8_245	G080660	Lung	Up-regulated in cancer	50.9189	5.9159	0.240669	24.581	2.0161e-133	2.47373e-131					G010812 (CYP2C18, CYP2C19, CYP2C9)
chr17_313, chr17_314	G035677	Kidney	Up-regulated in cancer	899.864	2.75684	0.112236	24.5629	3.15042e-133	6.38234e-131					G010834 (ENTPD1)
chr5_557	G067419	Lung	Up-regulated in cancer	2649.48	2.03878	0.0831059	24.5323	6.68611e-133	8.0929e-131					G010917 (MARVELD1)
chr6_196	G071029	Lung	Down-regulated in cancer	1003.4	-4.01081	0.163527	-24.5269	7.62977e-133	9.11197e-131					G010949 (HPSE2)
chr11_466	G015573	Breast	Down-regulated in cancer	46.4025	-3.20804	0.13158	-24.3809	2.72791e-131	5.86092e-129					G011102 (ELOVL3)
chr11_287, chr11_288	G014405	Lung	Up-regulated in cancer	473.272	3.38455	0.138991	24.3509	5.66666e-131	6.67846e-129					G011129 (SFXN2, WBP1L)
chrX_9	G087375	Lung	Down-regulated in cancer	411.439	-2.04522	0.0840196	-24.3421	7.02208e-131	8.16841e-129					G011178 (COL17A1)
chr14_64, chr14_65, chr14_66, chr14_67, chr14_68	G024172	Kidney	Up-regulated in cancer	16975.9	3.81772	0.156835	24.3422	7.01225e-131	1.39036e-128					G011197 (SORCS3)
chr9_335	G086190	Breast	Down-regulated in cancer	5372.27	-1.92781	0.0792048	-24.3395	7.48102e-131	1.56809e-128					G011231 (SORCS1)
chr3_697	G058914	Lung	Up-regulated in cancer	64.4879	7.89237	0.324846	24.2958	2.17329e-130	2.49566e-128					G011440 (TDRD1)
chr15_166	G027795	Breast	Down-regulated in cancer	2608.34	-1.80643	0.0743087	-24.3099	1.54224e-130	3.15573e-128					G011443 (AFAP1L2)
chr8_562, chr8_563	G082924	Colorectal	Up-regulated in cancer	295.664	5.94322	0.243734	24.384	2.52721e-131	3.31149e-128					G011447 (ABLIM1)
chr1_594	G005147	Kidney	Up-regulated in cancer	4349.95	3.11691	0.128414	24.2723	3.84609e-130	7.46702e-128					G011492 (C10orf82, HSPA12A)
chr2_147	G042984	Lung	Up-regulated in cancer	616.071	3.90883	0.16119	24.2499	6.63241e-130	7.51981e-128					G011547 (Unannotated)
chr3_653	G058693	Breast	Up-regulated in cancer	3265.11	1.96432	0.0809508	24.2657	4.52007e-130	9.03384e-128					G011623 (Unannotated)
chr6_398	G072165	Lung	Down-regulated in cancer	73.3927	-3.2937	0.135909	-24.2345	9.63375e-130	1.07862e-127					G011657 (FGFR2)
chr7_577	G078192	Breast	Down-regulated in cancer	323.633	-3.59699	0.148438	-24.2323	1.01727e-129	1.98692e-127					G011727 (Unannotated)
chr17_191	G034617	Kidney	Down-regulated in cancer	69.0667	-4.38965	0.181407	-24.1978	2.34904e-129	4.46749e-127					G011738 (Unannotated)
chr9_134, chr9_135	G084482	Kidney	Up-regulated in cancer	193.717	2.74	0.113423	24.1573	6.25467e-129	1.16574e-126					G011753 (CHST15)
chr5_332, chr5_333, chr5_334	G066043	Lung	Up-regulated in cancer	528.928	2.16797	0.0898905	24.1179	1.62121e-128	1.77087e-126					G011821 (ADAM12)
chr7_165, chr7_166	G075286	Lung	Up-regulated in cancer	66.8532	6.67826	0.276898	24.1181	1.61344e-128	1.77087e-126					G011847 (Unannotated)
chr17_267	G035321	Breast	Down-regulated in cancer	72.2567	-3.82744	0.158709	-24.1161	1.69318e-128	3.23359e-126					G011861 (CLRN3)
chr17_250	G035155	Lung	Up-regulated in cancer	388.91	2.74507	0.113974	24.0851	3.58038e-128	3.86379e-126					G011863 (PTPRE)
chr12_273	G018830	Lung	Up-regulated in cancer	141.344	6.96407	0.289603	24.047	8.98372e-128	9.57942e-126					G011868 (MKI67)
chrX_222	G088720	Kidney	Up-regulated in cancer	202.056	2.48851	0.103592	24.0222	1.62928e-127	2.86477e-125					G011911 (Unannotated)
chr11_257	G014072	Kidney	Down-regulated in cancer	98.3399	-3.97067	0.165305	-24.0202	1.70965e-127	2.95041e-125					G012007 (BNIP3)
chr3_134	G055250	Colorectal	Up-regulated in cancer	389.56	6.86889	0.285397	24.0678	5.43368e-128	6.1028e-125					G012066 (RP13-439H18.7)
chr17_191	G034618	Kidney	Down-regulated in cancer	79.9243	-3.72182	0.155146	-23.9891	3.61447e-127	6.12422e-125					G012087 (ECHS1)
chr8_568, chr8_569	G082943	Lung	Up-regulated in cancer	201.415	3.59765	0.150125	23.9643	6.55205e-127	6.90432e-125					G012103 (Unannotated)
chr20_25	G049291	Kidney	Up-regulated in cancer	156.916	5.32458	0.222052	23.9789	4.61166e-127	7.6743e-125					G012133 (Unannotated)
chr12_250	G018663	Breast	Down-regulated in cancer	66.9442	-3.37513	0.140773	-23.9757	4.98665e-127	9.31637e-125					G012206 (MUC5B)
chr15_206	G028223	Lung	Up-regulated in cancer	817.656	4.29694	0.179436	23.9469	9.95961e-127	1.0373e-124					G012276 (MRPL23, AC051649.6)
chrX_472, chrX_473, chrX_474	G090069	Lung	Up-regulated in cancer	1715.28	3.45668	0.144449	23.93	1.49155e-126	1.53561e-124					G012306 (Unannotated)
chr11_114	G013049	Breast	Up-regulated in cancer	498.841	2.52271	0.105559	23.8987	3.15958e-126	5.77732e-124					G012312 (TRPM5)
chr18_151, chr18_152, chr18_153	G037327	Kidney	Down-regulated in cancer	428.968	-5.98895	0.250758	-23.8834	4.5563e-126	7.44915e-124					G012317 (KCNQ1, AC013791.2)
chr7_432	G077079	Lung	Up-regulated in cancer	328.728	5.5794	0.233866	23.8573	8.50641e-126	8.65818e-124					G012445 (TRIM22)
chr5_332, chr5_333, chr5_334	G066043	Breast	Up-regulated in cancer	501.464	1.87509	0.0787124	23.8221	1.97149e-125	3.52979e-123					G012448 (TRIM22, OR52P1P, OR56B1, OR52N4, OR56B2P, OR52N3P, OR52N2)
chr2_808, chr2_809	G048026	Lung	Down-regulated in cancer	4469.19	-2.46696	0.103953	-23.7315	1.7055e-124	1.71642e-122					G012607 (ADM, AMPD3)
chr5_520	G067198	Kidney	Up-regulated in cancer	135.338	7.31371	0.30827	23.725	1.99042e-124	3.14386e-122					G012738 (CALCB, INSC)
chr16_75	G029817	Breast	Down-regulated in cancer	44.1887	-2.71178	0.114284	-23.7284	1.83733e-124	3.22245e-122					G012748 (Unannotated)
chr8_518	G082549	Lung	Up-regulated in cancer	73.8164	8.08176	0.341103	23.693	4.25319e-124	4.23287e-122					G012834 (LDHA, AC084117.3, LDHC, LDHAL6A)
chr16_121	G030091	Kidney	Up-regulated in cancer	53.1531	3.52613	0.148715	23.7107	2.79924e-124	4.34769e-122					G012895 (HTATIP2, PRMT3)
chr12_189	G017888	Breast	Down-regulated in cancer	6859.36	-1.40788	0.0593974	-23.7027	3.37835e-124	5.8067e-122					G012905 (NELL1)
chr7_148, chr7_149	G075168	Kidney	Down-regulated in cancer	726.956	-1.50196	0.0637449	-23.5621	9.43731e-123	1.44174e-120					G013018 (SLC5A12)
chr8_212, chr8_213	G080402	Kidney	Up-regulated in cancer	65.363	8.07167	0.34265	23.5566	1.07502e-122	1.61583e-120					G013049 (KIF18A)
chr2_875, chr2_876	G048736	Lung	Down-regulated in cancer	1799.99	-1.31681	0.0561027	-23.4713	8.00424e-122	7.87846e-120					G013189 (EHF)
chr9_457	G087300	Kidney	Down-regulated in cancer	23.5071	-4.53167	0.193028	-23.4767	7.05692e-122	1.04386e-119					G013225 (LDLRAD3, RP5-916O11.2)
chr1_512	G004021	Thyroid	Up-regulated in cancer	806.813	4.72653	0.200537	23.5693	7.95826e-123	2.0848e-119					G013396 (Unannotated)
chr1_157	G001369	Lung	Down-regulated in cancer	3176.11	-1.12666	0.0481631	-23.3926	5.08106e-121	4.94686e-119					G013476 (MYBPC3, SPI1)
chr19_298	G041731	Kidney	Up-regulated in cancer	78.2587	3.49868	0.14948	23.4056	3.74908e-121	5.45901e-119					G013478 (Unannotated)
chr13_82	G021646	Lung	Down-regulated in cancer	1540.21	-1.83353	0.078481	-23.3628	1.02215e-120	9.84448e-119					G013760 (CYCSP26, OR9Q1, OR6Q1, OR9I2P, OR5BL1P)
chr9_390	G086598	Lung	Up-regulated in cancer	89.067	6.09944	0.261081	23.3622	1.03571e-120	9.86895e-119					G013779 (Unannotated)
chr17_144	G033949	Kidney	Up-regulated in cancer	802.737	2.08073	0.0890241	23.3727	8.10804e-121	1.16244e-118					G013783 (LPXN)
chr6_242, chr6_243, chr6_244	G071344	Breast	Down-regulated in cancer	15184.2	-2.29243	0.0980727	-23.3748	7.71634e-121	1.30028e-118					G013798 (GLYATL1)
chrX_445	G089948	Lung	Up-regulated in cancer	138.202	7.53132	0.322586	23.3467	1.48815e-120	1.40309e-118					G013860 (MS4A4A)
chr3_708	G059080	Lung	Up-regulated in cancer	869.504	6.56381	0.281497	23.3175	2.9482e-120	2.75073e-118					G013863 (Unannotated)
chr12_241, chr12_242	G018585	Kidney	Up-regulated in cancer	45458.9	3.59702	0.15429	23.3134	3.24474e-120	4.58148e-118					G013988 (Unannotated)
chr21_137, chr21_138	G052239	Lung	Down-regulated in cancer	297.257	-2.1527	0.0924545	-23.2839	6.45849e-120	5.96379e-118					G014031 (SLC22A6)
chr21_190, chr21_191, chr21_192, chr21_193	G052543	Lung	Down-regulated in cancer	1037.21	-1.87127	0.080526	-23.2381	1.87527e-119	1.71396e-117					G014043 (LGALS12)
chr4_67	G059955	Kidney	Up-regulated in cancer	20.2366	3.39271	0.145892	23.2549	1.27028e-119	1.76683e-117					G014046 (RARRES3)
chr12_308, chr12_309, chr12_310, chr12_311	G019084	Lung	Up-regulated in cancer	74.8491	6.9745	0.300159	23.236	1.97105e-119	1.7833e-117					G014050 (PLA2G16)
chr7_667	G078906	Kidney	Down-regulated in cancer	34.4001	-6.80776	0.292933	-23.24	1.79545e-119	2.46056e-117					G014072 (FLRT1)
chr15_224, chr15_225	G028416	Kidney	Up-regulated in cancer	577.704	2.16924	0.0934354	23.2165	3.10327e-119	4.19122e-117					G014118 (NRXN2)
chr6_230, chr6_231	G071280	Breast	Down-regulated in cancer	90.9517	-2.67218	0.115093	-23.2175	3.02896e-119	5.00594e-117					G014287 (RBM4B, SPTBN2)
chr9_387	G086583	Breast	Up-regulated in cancer	3809.69	1.21457	0.0523172	23.2155	3.17301e-119	5.14506e-117					G014298 (PC)
chrX_232, chrX_233	G088799	Colorectal	Down-regulated in cancer	64.3068	-4.32466	0.185713	-23.2868	6.03392e-120	5.92983e-117					G014443 (TPCN2)
chr7_535	G077839	Breast	Down-regulated in cancer	1042.67	-2.84574	0.1228	-23.1738	8.37404e-119	1.33271e-116					G014454 (MYEOV)
chr4_133, chr4_134, chr4_135	G060305	Lung	Down-regulated in cancer	1693.37	-2.52413	0.109289	-23.096	5.08137e-118	4.55138e-116					G014506 (ANO1)
chr2_859	G048578	Lung	Up-regulated in cancer	6725.08	5.86265	0.254658	23.0217	2.82823e-117	2.50816e-115					G014507 (Unannotated)
chr3_708	G059078	Lung	Up-regulated in cancer	543.61	6.40764	0.278596	22.9998	4.68237e-117	4.11177e-115					G014553 (Unannotated)
chr6_620	G073442	Lung	Down-regulated in cancer	701.234	-2.05944	0.0895753	-22.9911	5.71774e-117	4.97221e-115					G014569 (NADSYN1, KRTAP5-7, KRTAP5-8, KRTAP5-9, KRTAP5-10)
chr1_169	G001499	Lung	Up-regulated in cancer	74.1076	5.0503	0.219754	22.9816	7.12881e-117	6.13969e-115					G014572 (Unannotated)
chr12_235	G018537	Breast	Up-regulated in cancer	2917.42	1.61529	0.070208	23.0072	3.95265e-117	6.1762e-115					G014734 (OR2AT2P, NPM1P50, OR2AT4, OR2AT1P)
chr5_736	G068913	Kidney	Up-regulated in cancer	6814.28	2.05816	0.0894985	22.9966	5.03889e-117	6.61371e-115					G014759 (MAP6)
chr18_9, chr18_10, chr18_11	G036320	Lung	Up-regulated in cancer	70.0681	5.27655	0.229751	22.9664	1.01078e-116	8.62246e-115					G014794 (Unannotated)
chr6_712, chr6_713	G074056	Breast	Down-regulated in cancer	56.2871	-4.09782	0.17833	-22.9788	7.59208e-117	1.16511e-114					G014853 (Unannotated)
chr11_427	G015403	Lung	Up-regulated in cancer	3077.64	6.39447	0.278839	22.9325	2.20454e-116	1.86284e-114					G014883 (Unannotated)
chr2_639	G046884	Lung	Up-regulated in cancer	731.211	2.16654	0.0945487	22.9145	3.33137e-116	2.7887e-114					G014909 (Unannotated)
chr7_370	G076725	Breast	Down-regulated in cancer	11651.8	-4.09128	0.178477	-22.9233	2.7219e-116	4.10387e-114					G015076 (Unannotated)
chr5_59, chr5_60, chr5_61, chr5_62	G064536	Lung	Up-regulated in cancer	154.668	7.51632	0.328431	22.8855	6.47817e-116	5.37268e-114					G015090 (Unannotated)
chr9_51, chr9_52, chr9_53	G083935	Breast	Down-regulated in cancer	468.464	-2.24731	0.0981589	-22.8946	5.25739e-116	7.79001e-114					G015092 (GRM5)
chr4_745, chr4_746	G063812	Kidney	Up-regulated in cancer	716.244	2.22137	0.0971048	22.876	8.06076e-116	1.02902e-113					G015096 (NOX4)
chr2_111	G042659	Breast	Down-regulated in cancer	63.1767	-5.13177	0.22428	-22.8811	7.16157e-116	1.04316e-113					G015099 (FOLH1B, TRIM77, TRIM53B, TRIM51BP)
chr11_472	G015690	Kidney	Up-regulated in cancer	31321.7	3.46113	0.151336	22.8705	9.14672e-116	1.15187e-113					G015321 (CNTN5)
chr19_18	G038495	Kidney	Up-regulated in cancer	306.431	5.13985	0.224769	22.8673	9.84131e-116	1.22282e-113					G015415 (Unannotated)
chr13_224	G022544	Lung	Up-regulated in cancer	168.839	6.76894	0.296489	22.8303	2.29184e-115	1.88331e-113					G015421 (PDGFD)
chrX_469	G090049	Lung	Up-regulated in cancer	35.4323	6.75236	0.295892	22.8204	2.87985e-115	2.34499e-113					G015455 (GRIA4, AP000641.1)
chr10_441	G011141	Colorectal	Down-regulated in cancer	406.18	-1.77885	0.0776004	-22.9232	2.72925e-116	2.38415e-113					G015637 (PTS)
chr17_240	G035080	Lung	Up-regulated in cancer	976.886	1.82738	0.0802614	22.7679	9.54254e-115	7.70023e-113					G015643 (Unannotated)
chr7_368	G076712	Breast	Down-regulated in cancer	1088.95	-2.38031	0.104554	-22.7663	9.89469e-115	1.41725e-112					G015659 (NCAM1)
chr16_18	G029283	Lung	Up-regulated in cancer	94.6951	5.90422	0.259659	22.7384	1.86931e-114	1.49495e-112					G015690 (ZBTB16, NNMT)
chr5_396	G066577	Lung	Up-regulated in cancer	52.3653	7.9027	0.347945	22.7125	3.3685e-114	2.67006e-112					G015729 (AP000997.3, AP000797.3, AP000797.4)
chr2_479	G045876	Kidney	Down-regulated in cancer	88.321	-2.33617	0.10282	-22.721	2.77938e-114	3.40804e-112					G015958 (Unannotated)
chr8_112	G079619	Thyroid	Up-regulated in cancer	4060.45	3.20643	0.140532	22.8164	3.15176e-115	6.19243e-112					G015982 (Unannotated)
chr5_38	G064404	Kidney	Up-regulated in cancer	1218.59	2.82293	0.124395	22.6932	5.23344e-114	6.33382e-112					G016018 (GRAMD1B)
chr22_137, chr22_138, chr22_139	G054194	Lung	Up-regulated in cancer	69.9009	7.38793	0.325932	22.6671	9.46533e-114	7.43692e-112					G016138 (ACRV1, PATE2)
chr10_345	G010301	Kidney	Up-regulated in cancer	49.7102	5.21227	0.229836	22.6782	7.34693e-114	8.77769e-112					G016153 (CDON)
chr15_124	G027392	Kidney	Down-regulated in cancer	24.0087	-5.65259	0.249329	-22.6712	8.62276e-114	1.01716e-111					G016158 (Unannotated)
chr1_740	G006236	Lung	Up-regulated in cancer	1946.94	2.19389	0.0968647	22.649	1.42591e-113	1.1106e-111					G016235 (KCNJ1)
chr19_92	G039260	Breast	Up-regulated in cancer	1945.97	1.90954	0.084257	22.6633	1.03212e-113	1.4541e-111					G016336 (NTM, AP004248.4)
chr2_446, chr2_447, chr2_448, chr2_449, chr2_450	G045582	Kidney	Up-regulated in cancer	80.1407	2.60769	0.115202	22.6359	1.91929e-113	2.23573e-111					G016458 (Unannotated)
chr1_170	G001509	Lung	Up-regulated in cancer	119.843	3.95136	0.174937	22.5873	5.77683e-113	4.46061e-111					G016476 (NINJ2, RP5-1154L15.2)
chr12_416	G019708	Kidney	Up-regulated in cancer	559.361	4.16773	0.184904	22.54	1.68269e-112	1.93592e-110					G016483 (WNK1)
chr19_167	G040019	Kidney	Up-regulated in cancer	505.713	9.37346	0.415899	22.5378	1.76745e-112	2.00864e-110					G016505 (CACNA2D4)
chr5_468	G066936	Lung	Up-regulated in cancer	36.845	7.16535	0.318236	22.5158	2.90599e-112	2.2247e-110					G016577 (EFCAB4B, RP5-1180D12.1)
chr13_82	G021646	Breast	Down-regulated in cancer	2620.61	-1.95335	0.0867334	-22.5213	2.56862e-112	3.56044e-110					G016659 (ANO2, VWF)
chr2_723, chr2_724	G047454	Colorectal	Up-regulated in cancer	1861.23	1.97934	0.0877816	22.5485	1.389e-112	1.09203e-109					G016748 (C1S)
chr1_169	G001499	Kidney	Up-regulated in cancer	103.588	3.81184	0.169719	22.4597	1.02931e-111	1.15568e-109					G016760 (ACSM4)
chr17_287, chr17_288	G035510	Breast	Down-regulated in cancer	932.374	-3.85293	0.171576	-22.4561	1.11592e-111	1.52226e-109					G016764 (CD163L1)
chr6_483	G072579	Kidney	Up-regulated in cancer	75.5676	8.57484	0.382068	22.4432	1.49016e-111	1.65319e-109					G016779 (SLC2A14)
chr12_273	G018828	Lung	Up-regulated in cancer	82.1041	4.56566	0.203641	22.4201	2.50519e-111	1.90161e-109					G016817 (AICDA)
chr1_290	G002565	Lung	Up-regulated in cancer	130.374	5.29314	0.236192	22.4103	3.12092e-111	2.34908e-109					G016824 (Unannotated)
chr20_276	G051354	Kidney	Up-regulated in cancer	792.166	4.81305	0.214744	22.413	2.93989e-111	3.22316e-109					G016865 (OVOS)
chr8_665	G083500	Lung	Up-regulated in cancer	3658.55	2.00097	0.0893498	22.3948	4.42056e-111	3.29958e-109					G016872 (CLECL1)
chr2_904	G048905	Kidney	Down-regulated in cancer	223	-4.0031	0.178868	-22.3802	6.13073e-111	6.64328e-109					G016889 (CLEC12A)
chr8_654	G083361	Lung	Up-regulated in cancer	605.507	3.75751	0.168023	22.3631	9.00689e-111	6.66733e-109					G016910 (KLRD1)
chrX_237	G088865	Lung	Up-regulated in cancer	1141.6	1.59226	0.0712139	22.3589	9.90071e-111	7.26891e-109					G016914 (KLRK1, KLRC4-KLRK1, KLRC4, KLRC3, KLRC2)
chr1_936, chr1_937, chr1_938, chr1_939	G007834	Breast	Up-regulated in cancer	336.544	2.95181	0.131873	22.3837	5.66876e-111	7.61208e-109					G016922 (Unannotated)
chr2_65, chr2_66, chr2_67	G042262	Kidney	Up-regulated in cancer	94.7197	2.97232	0.132922	22.3614	9.34548e-111	1.00104e-108					G016967 (Unannotated)
chr12_97	G017294	Breast	Down-regulated in cancer	23.5687	-4.66001	0.208342	-22.3671	8.23614e-111	1.08894e-108					G016986 (PRB1, PRB2)
chr7_557	G077967	Breast	Up-regulated in cancer	46.3836	3.01522	0.135324	22.2814	5.59444e-110	7.28464e-108					G017133 (H2AFJ)
chr5_634	G068161	Lung	Up-regulated in cancer	2186.06	5.37606	0.241584	22.2534	1.04629e-109	7.61921e-108					G017179 (LMO3)
chr4_396, chr4_397	G062001	Colorectal	Down-regulated in cancer	456.74	-4.87774	0.218354	-22.3387	1.55629e-110	1.11232e-107					G017217 (RERGL)
chr17_362	G036125	Lung	Up-regulated in cancer	4688.1	1.77562	0.0798711	22.231	1.72076e-109	1.24297e-107					G017219 (PIK3C2G)
chr7_588, chr7_589	G078248	Kidney	Up-regulated in cancer	2821.16	1.27975	0.0576148	22.2122	2.61904e-109	2.7735e-107					G017222 (PLCZ1)
chr14_64, chr14_65, chr14_66, chr14_67, chr14_68	G024172	Lung	Up-regulated in cancer	4149.58	3.37063	0.151905	22.1891	4.37741e-109	3.13668e-107					G017247 (AEBP2)
chr11_189	G013476	Kidney	Up-regulated in cancer	1720.95	2.12137	0.0955995	22.1902	4.26794e-109	4.46887e-107					G017284 (SLCO1A2)
chr5_31, chr5_32, chr5_33, chr5_34, chr5_35	G064394	Kidney	Up-regulated in cancer	15835.2	2.83789	0.127924	22.1842	4.87939e-109	5.05234e-107					G017309 (ST8SIA1)
chr9_286	G085808	Breast	Down-regulated in cancer	392.421	-1.48138	0.0668372	-22.164	7.64057e-109	9.65633e-107					G017336 (SOX5)
chr15_177	G028011	Breast	Down-regulated in cancer	279.808	-2.26633	0.102326	-22.1481	1.08878e-108	1.35609e-106					G017358 (BCAT1)
chr2_430	G045464	Breast	Down-regulated in cancer	26.7725	-3.32292	0.150097	-22.1385	1.34596e-108	1.65245e-106					G017429 (SSPN)
chr1_748	G006313	Lung	Up-regulated in cancer	5954.87	1.20246	0.0543774	22.1132	2.36049e-108	1.67801e-106					G017431 (Unannotated)
chr5_12, chr5_13	G064346	Colorectal	Up-regulated in cancer	100.238	5.7023	0.256736	22.2108	2.70261e-109	1.77066e-106					G017438 (Unannotated)
chr3_216, chr3_217	G056035	Kidney	Up-regulated in cancer	98.986	6.3702	0.287906	22.1259	1.77939e-108	1.82221e-106					G017561 (Unannotated)
chr12_273	G018830	Thyroid	Up-regulated in cancer	264.45	5.26346	0.236815	22.226	1.92564e-109	3.02672e-106					G017567 (DDX11)
chr6_204, chr6_205	G071080	Thyroid	Up-regulated in cancer	871.035	3.38352	0.15234	22.2103	2.73068e-109	3.57674e-106					G017602 (Unannotated)
chr16_1	G029157	Breast	Up-regulated in cancer	1517.13	1.63446	0.0740214	22.0808	4.83033e-108	5.84674e-106					G017844 (Unannotated)
chr13_96	G021738	Lung	Up-regulated in cancer	131.608	3.42227	0.15533	22.0322	1.41451e-107	9.9762e-106					G017973 (Unannotated)
chr5_32	G064398	Kidney	Up-regulated in cancer	54.1444	4.3379	0.196907	22.0302	1.47934e-107	1.48236e-105					G017995 (ENDOU, RP1-197B17.7, RAPGEF3)
chr7_599	G078365	Colorectal	Up-regulated in cancer	202.343	1.66244	0.0752326	22.0974	3.35088e-108	2.02651e-105					G018087 (TUBA1B, TUBA1A)
chrX_468	G090044	Lung	Up-regulated in cancer	54.9	7.40505	0.33686	21.9826	4.22864e-107	2.95906e-105					G018162 (RP3-405J10.5)
chr16_182, chr16_183	G030858	Breast	Up-regulated in cancer	449.802	2.67343	0.121483	22.0065	2.49294e-107	2.9756e-105					G018213 (CELA1, GALNT6)
chr4_481	G062432	Kidney	Down-regulated in cancer	3989.17	-4.48097	0.203845	-21.9823	4.25589e-107	4.21921e-105					G018253 (RP1-288H2.2)
chr7_507	G077604	Lung	Down-regulated in cancer	1476.31	-1.84021	0.0838109	-21.9567	7.47795e-107	5.19225e-105					G018278 (KRT6B, KRT6C, KRT6A)
chrX_551, chrX_552	G090640	Breast	Down-regulated in cancer	1340.59	-1.63236	0.0742634	-21.9806	4.41427e-107	5.19674e-105					G018422 (MUCL1)
chr6_65	G069532	Lung	Down-regulated in cancer	214.612	-2.55125	0.116293	-21.9381	1.12427e-106	7.74625e-105					G018459 (Unannotated)
chr1_498	G003894	Breast	Down-regulated in cancer	13.3759	-3.51114	0.159952	-21.9512	8.43814e-107	9.79964e-105					G018549 (Unannotated)
chr7_470	G077432	Colorectal	Up-regulated in cancer	1671.1	1.78455	0.0813763	21.9296	1.35717e-106	7.62145e-104					G018585 (NDUFA4L2, STAC3, R3HDM2)
chr5_222	G065384	Lung	Up-regulated in cancer	2128.08	1.72017	0.0788146	21.8256	1.32671e-105	9.07122e-104					G018663 (SLC16A7)
chr15_49	G026759	Breast	Down-regulated in cancer	12.7778	-2.63229	0.120514	-21.8423	9.20936e-106	1.05527e-103					G018828 (Unannotated)
chr7_470	G077432	Lung	Up-regulated in cancer	1461.4	1.62095	0.0743045	21.8149	1.67439e-105	1.13617e-103					G018830 (HMGA2)
chr6_537	G072828	Lung	Down-regulated in cancer	3450.68	-1.28053	0.0587067	-21.8123	1.77451e-105	1.19506e-103					G018991 (Unannotated)
chr5_468	G066936	Colorectal	Up-regulated in cancer	70.5334	8.44228	0.385951	21.874	4.59624e-106	2.40904e-103					G019110 (Unannotated)
chr14_137	G024618	Breast	Down-regulated in cancer	1248.31	-1.96749	0.0902385	-21.8033	2.15982e-105	2.4423e-103					G019131 (Unannotated)
chr5_461	G066911	Lung	Up-regulated in cancer	96.5988	6.57268	0.301788	21.7792	3.65637e-105	2.44404e-103					G019208 (SYT1)
chr1_201	G001843	Thyroid	Up-regulated in cancer	698.755	5.33227	0.243734	21.8774	4.26319e-106	4.78635e-103					G019218 (RP1-78O14.1)
chr5_21	G064357	Kidney	Up-regulated in cancer	43.5576	4.42414	0.203315	21.76	5.56023e-105	5.4543e-103					G019241 (OTOGL)
chr8_571	G082981	Lung	Up-regulated in cancer	805.186	3.64465	0.167871	21.711	1.61526e-104	1.0717e-102					G019255 (PTPRQ)
chr1_741	G006253	Lung	Up-regulated in cancer	7565.27	5.63376	0.259578	21.7035	1.89968e-104	1.25114e-102					G019329 (SLC6A15)
chr4_343	G061701	Breast	Up-regulated in cancer	893.967	3.90535	0.179882	21.7106	1.62901e-104	1.81814e-102					G019393 (KITLG)
chr1_869, chr1_870, chr1_871	G007577	Lung	Up-regulated in cancer	98.6109	5.26119	0.242728	21.6752	3.51711e-104	2.29947e-102					G019499 (RPL41P5)
chr8_567, chr8_568, chr8_569	G082937	Colorectal	Up-regulated in cancer	915.136	3.04242	0.139767	21.7678	4.68162e-105	2.30043e-102					G019508 (NUDT4)
chr9_287	G085826	Lung	Up-regulated in cancer	1084.11	3.7493	0.173037	21.6676	4.14746e-104	2.69194e-102					G019587 (NTN4)
chrX_118, chrX_119, chrX_120, chrX_121, chrX_122, chrX_123, chrX_124	G087950	Breast	Down-regulated in cancer	1553.91	-2.917	0.13448	-21.6909	2.5014e-104	2.75603e-102					G019598 (Unannotated)
chr1_936, chr1_937, chr1_938, chr1_939	G007834	Lung	Up-regulated in cancer	306.059	2.60541	0.120262	21.6644	4.44508e-104	2.86436e-102					G019708 (ANO4)
chr12_131	G017518	Lung	Down-regulated in cancer	52.1096	-3.40969	0.157415	-21.6605	4.83733e-104	3.09486e-102					G019835 (CHST11)
chr10_541	G011868	Kidney	Up-regulated in cancer	441.925	2.6572	0.122619	21.6705	3.89772e-104	3.78363e-102					G019854 (Unannotated)
chr17_174	G034371	Breast	Down-regulated in cancer	2431.28	-1.21393	0.0560044	-21.6756	3.48766e-104	3.79404e-102					G019905 (BTBD11)
chr3_439	G057322	Kidney	Up-regulated in cancer	5262.78	3.35718	0.155018	21.6567	5.2517e-104	5.04543e-102					G019984 (MYO1H)
chr4_744	G063805	Thyroid	Up-regulated in cancer	5646.62	2.35536	0.108289	21.7507	6.80035e-105	6.6805e-102					G020123 (RPH3A)
chr5_730	G068827	Breast	Up-regulated in cancer	148.113	2.28289	0.105497	21.6393	7.66137e-104	8.23022e-102					G020131 (DTX1)
chr5_247, chr5_248, chr5_249, chr5_250	G065535	Breast	Down-regulated in cancer	334.351	-3.23084	0.149411	-21.6238	1.07216e-103	1.13755e-101					G020250 (Unannotated)
chr12_24	G016659	Breast	Down-regulated in cancer	13353.1	-1.98264	0.0916941	-21.6223	1.10782e-103	1.16105e-101					G020269 (HRK)
chr15_206	G028223	Thyroid	Up-regulated in cancer	1588.91	5.42611	0.249851	21.7174	1.40442e-104	1.22637e-101					G020284 (KSR2)
chr20_177, chr20_178	G050614	Kidney	Down-regulated in cancer	5591.12	-3.32088	0.153678	-21.6094	1.46674e-103	1.39475e-101					G020345 (CCDC60)
chr3_435	G057265	Kidney	Up-regulated in cancer	96.4944	2.46186	0.114007	21.594	2.04613e-103	1.92605e-101					G020346 (Unannotated)
chr7_91	G074682	Lung	Up-regulated in cancer	254.175	8.78015	0.406955	21.5753	3.06737e-103	1.94854e-101					G020754 (RIMBP2)
chr4_95, chr4_96, chr4_97, chr4_98, chr4_99	G060091	Lung	Up-regulated in cancer	88.0943	2.97016	0.137814	21.5519	5.08178e-103	3.20546e-101					G020774 (ADGRD1)
chr5_219	G065360	Kidney	Up-regulated in cancer	994.486	2.76962	0.128428	21.5656	3.78064e-103	3.52318e-101					G020779 (RPS6P20)
chr12_328	G019218	Lung	Down-regulated in cancer	91.8279	-3.52791	0.164307	-21.4715	2.87745e-102	1.80233e-100					G020854 (RP13-714J12.1)
chr7_140	G075017	Kidney	Down-regulated in cancer	15.5706	-3.70533	0.172564	-21.4722	2.83394e-102	2.6148e-100					G020855 (Unannotated)
chr14_333	G026097	Kidney	Up-regulated in cancer	4270.56	1.49494	0.0696842	21.453	4.27805e-102	3.90854e-100					G020971 (Unannotated)
chr19_244	G041049	Lung	Up-regulated in cancer	343.775	4.19979	0.195941	21.4339	6.45481e-102	4.01498e-100					G020998 (CRYL1)
chr15_206	G028223	Colorectal	Up-regulated in cancer	531.247	5.61711	0.260988	21.5225	9.58605e-103	4.43327e-100					G021120 (SACS)
chr7_330	G076520	Colorectal	Up-regulated in cancer	3376.86	2.20785	0.102602	21.5186	1.04261e-102	4.5539e-100					G021134 (Unannotated)
chr6_106	G069876	Lung	Up-regulated in cancer	1170.26	1.83584	0.0857116	21.4188	8.93136e-102	5.51712e-100					G021242 (WASF3)
chr5_586	G067668	Lung	Up-regulated in cancer	57.4555	4.75144	0.221927	21.4099	1.07995e-101	6.62545e-100					G021466 (FRY, EEF1DP3)
chr8_611, chr8_612	G083202	Lung	Up-regulated in cancer	482.53	4.42622	0.206786	21.4048	1.20612e-101	7.34914e-100					G021559 (DCLK1)
chr3_709	G059116	Lung	Up-regulated in cancer	209.661	7.44943	0.34846	21.3781	2.13449e-101	1.2918e-99					G021615 (Unannotated)
chr16_251, chr16_252	G031555	Colorectal	Up-regulated in cancer	3145.79	1.38953	0.0647348	21.4649	3.31313e-102	1.30239e-99					G021738 (TNFSF11)
chr4_366, chr4_367	G061837	Colorectal	Down-regulated in cancer	125.978	-3.7598	0.175141	-21.4673	3.15084e-102	1.30239e-99					G021752 (Unannotated)
chr7_176	G075362	Kidney	Up-regulated in cancer	63.2691	2.53884	0.118703	21.3882	1.72197e-101	1.54298e-99					G022202 (PCDH17)
chr2_573, chr2_574	G046516	Lung	Up-regulated in cancer	50.7423	4.69719	0.219918	21.3588	3.23148e-101	1.94258e-99					G022226 (Unannotated)
chr5_724	G068779	Kidney	Up-regulated in cancer	504.794	3.50922	0.164249	21.3652	2.81693e-101	2.50009e-99					G022385 (PCDH9)
chr6_445	G072361	Kidney	Up-regulated in cancer	123.461	2.81426	0.13173	21.3639	2.89685e-101	2.54677e-99					G022489 (DACH1)
chr20_251	G051255	Kidney	Up-regulated in cancer	478.675	3.78746	0.177372	21.3532	3.63855e-101	3.16894e-99					G022587 (Unannotated)
chr1_567, chr1_568, chr1_569, chr1_570	G004828	Lung	Up-regulated in cancer	618.327	1.35825	0.0636624	21.3353	5.34574e-101	3.19212e-99					G022654 (POU4F1)
chr12_38	G016817	Kidney	Up-regulated in cancer	31.9728	4.22554	0.198055	21.3352	5.35698e-101	4.62238e-99					G022800 (Unannotated)
chr12_68	G017162	Thyroid	Up-regulated in cancer	7662.84	2.1111	0.0984828	21.4362	6.14617e-102	4.83028e-99					G022839 (Unannotated)
chr13_345	G023160	Lung	Up-regulated in cancer	308.723	2.11307	0.099178	21.3059	1.00163e-100	5.94147e-99					G022840 (SLITRK5)
chr19_287	G041636	Kidney	Up-regulated in cancer	422.849	2.48591	0.116597	21.3205	7.33083e-101	6.26753e-99					G022948 (GPC5)
chr5_733	G068843	Kidney	Up-regulated in cancer	171.265	3.88818	0.182384	21.3187	7.62152e-101	6.45681e-99					G023018 (CLDN10)
chr2_374	G044777	Lung	Up-regulated in cancer	2909.87	2.65619	0.124714	21.2982	1.17955e-100	6.95078e-99					G023180 (FGF14)
chr8_470, chr8_471, chr8_472, chr8_473, chr8_474	G082329	Lung	Up-regulated in cancer	224.854	4.63201	0.217621	21.2848	1.57073e-100	9.19543e-99					G023338 (TNFSF13B)
chr7_576	G078177	Breast	Down-regulated in cancer	137.303	-2.91904	0.136986	-21.309	9.36943e-101	9.58582e-99					G023395 (COL4A1)
chr3_360	G056785	Lung	Down-regulated in cancer	1794.4	-2.82175	0.132628	-21.2756	1.90851e-100	1.11004e-98					G023397 (COL4A2)
chr7_330	G076520	Breast	Up-regulated in cancer	2234.49	1.19589	0.0561423	21.3011	1.1096e-100	1.12187e-98					G023512 (Unannotated)
chr11_237	G013863	Kidney	Up-regulated in cancer	54.8012	3.22555	0.151593	21.2777	1.82673e-100	1.53363e-98					G023531 (PROZ)
chr12_114	G017429	Kidney	Up-regulated in cancer	1084.5	2.16987	0.101987	21.2759	1.89775e-100	1.57903e-98					G023575 (TMEM255B, GAS6-AS1)
chr3_331	G056629	Thyroid	Up-regulated in cancer	16350.1	3.61694	0.169256	21.3696	2.56052e-101	1.82938e-98					G023589 (RASA3)
chr22_94, chr22_95	G053786	Kidney	Up-regulated in cancer	1806.5	2.21643	0.104235	21.2637	2.46203e-100	2.03042e-98					G023594 (Unannotated)
chr16_383	G032454	Kidney	Up-regulated in cancer	901.219	1.56741	0.0737201	21.2617	2.57018e-100	2.10101e-98					G023639 (OR11H13P, DUXAP10, POTEG)
chr20_199	G050827	Breast	Up-regulated in cancer	814.886	2.48048	0.116621	21.2696	2.17132e-100	2.1698e-98					G023637 (OR11H13P, DUXAP10)
chr11_252	G014043	Breast	Down-regulated in cancer	466.842	-4.4472	0.209303	-21.2476	3.46801e-100	3.42575e-98					G023724 (Unannotated)
chr3_571	G058254	Breast	Down-regulated in cancer	1331.76	-3.29349	0.155093	-21.2356	4.483e-100	4.37805e-98					G023728 (RNASE6)
chr6_537	G072830	Colorectal	Down-regulated in cancer	408.904	-4.07959	0.191756	-21.2749	1.94117e-100	7.26737e-98					G023733 (Unannotated)
chr12_201	G018088	Breast	Up-regulated in cancer	8809.46	1.63752	0.077235	21.2018	9.19347e-100	8.87738e-98					G023825 (TRAV37, TRAV38-1, TRAV38-2DV8, TRAV39, TRAV40, TRAV41, AE000661.50, TRDV2, TRDD1, TRDD2, TRDD3, TRDJ1, TRDJ4, TRDJ2, TRDJ3, TRDC, TRAJ61, TRAJ60, TRAJ59, TRAJ58, TRAJ57, TRAJ56, TRAJ55, TRAJ54, TRAJ53, TRAJ52, TRAJ51, TRAJ50, TRAJ49, TRAJ48, TRAJ47, TRAJ46, TRAJ45, TRAJ44, TRAJ43, TRAJ42, TRAJ41, TRAJ40, TRAJ39, TRAJ38, TRAJ37, TRAJ36, TRAJ35, TRAJ34, TRAJ33, TRAJ32, TRAJ31, TRAJ30, TRAJ…
chrX_163	G088194	Lung	Down-regulated in cancer	134.361	-2.01085	0.0949732	-21.1728	1.70122e-99	9.83088e-98					G023914 (DHRS2)
chr5_614, chr5_615	G068006	Thyroid	Up-regulated in cancer	458.591	3.18434	0.149772	21.2612	2.59761e-100	1.70122e-97					G023927 (LINC00596)
chr20_15	G049179	Lung	Up-regulated in cancer	67.4359	6.7426	0.31896	21.1393	3.4625e-99	1.98805e-97					G024035 (Unannotated)
chr6_553	G072924	Breast	Down-regulated in cancer	191.698	-2.6657	0.126024	-21.1523	2.62692e-99	2.50842e-97					G024172 (EGLN3)
chr5_293	G065788	Breast	Down-regulated in cancer	2723.46	-1.55461	0.0735052	-21.1497	2.77657e-99	2.62218e-97					G024179 (Unannotated)
chr9_439	G087164	Kidney	Up-regulated in cancer	100.599	6.4131	0.303827	21.1078	6.74827e-99	5.37497e-97					G024375 (Unannotated)
chr16_74	G029802	Kidney	Up-regulated in cancer	45.0277	3.55621	0.168665	21.0844	1.1058e-98	8.73302e-97					G024376 (LRFN5)
chr15_291	G029053	Colorectal	Down-regulated in cancer	1129.85	-2.42849	0.114842	-21.1463	2.98235e-99	1.06578e-96					G024456 (Unannotated)
chr10_280	G009762	Breast	Down-regulated in cancer	302.705	-2.11913	0.100546	-21.0762	1.31516e-98	1.22853e-96					G024457 (Unannotated)
chr10_33	G008118	Lung	Up-regulated in cancer	7784.43	2.0343	0.0966346	21.0515	2.21498e-98	1.26367e-96					G024632 (PTGDR)
chr3_46	G054663	Breast	Down-regulated in cancer	568.991	-3.42728	0.162675	-21.0682	1.55716e-98	1.43895e-96					G025184 (SMOC1)
chr2_321	G044315	Lung	Up-regulated in cancer	51.0953	7.45476	0.354632	21.0211	4.20551e-98	2.3841e-96					G025228 (Unannotated)
chr1_818, chr1_819	G007086	Breast	Up-regulated in cancer	2564.52	1.40641	0.0668712	21.0317	3.36713e-98	3.07842e-96					G025240 (RP6-114E22.1, RGS6)
chr8_229	G080571	Breast	Up-regulated in cancer	28.6765	3.88942	0.185012	21.0226	4.07891e-98	3.68991e-96					G025405 (GPATCH2L, ESRRB)
chr11_189	G013478	Kidney	Up-regulated in cancer	101.719	2.92236	0.13906	21.0151	4.76819e-98	3.73402e-96					G025479 (NRXN3)
chrX_472, chrX_473, chrX_474	G090069	Kidney	Down-regulated in cancer	398.294	-4.91589	0.234011	-21.007	5.654e-98	4.3908e-96					G025489 (NRXN3)
chr3_550, chr3_551, chr3_552	G058155	Lung	Up-regulated in cancer	395.221	3.28047	0.156338	20.9832	9.34249e-98	5.26294e-96					G025507 (DIO2)
chr2_132	G042796	Lung	Up-regulated in cancer	605.547	2.37778	0.113322	20.9825	9.48635e-98	5.31058e-96					G025649 (Unannotated)
chr15_227	G028447	Lung	Up-regulated in cancer	81.3223	1.69014	0.0805581	20.9804	9.90271e-98	5.50923e-96					G025697 (Unannotated)
chr4_245, chr22_12	G061014	Kidney	Up-regulated in cancer	42.2237	3.79585	0.180812	20.9934	7.53875e-98	5.80608e-96					G025749 (Unannotated)
chr1_774	G006712	Breast	Up-regulated in cancer	789.655	1.51968	0.072394	20.9917	7.80327e-98	6.98555e-96					G025750 (KCNK13)
chr3_724, chr3_725, chr3_726, chr3_727	G059234	Thyroid	Up-regulated in cancer	5858.05	5.175	0.245581	21.0724	1.42388e-98	8.60787e-96					G025820 (FBLN5)
chr11_114	G013049	Lung	Up-regulated in cancer	485.556	1.94052	0.0926237	20.9506	1.85376e-97	1.02495e-95					G025866 (PRIMA1)
chr20_266	G051330	Lung	Up-regulated in cancer	4911.84	1.22546	0.058544	20.9323	2.71906e-97	1.49415e-95					G025868 (Unannotated)
chr13_13, chr13_14	G021020	Lung	Down-regulated in cancer	1412.74	-1.31053	0.0626189	-20.9286	2.93904e-97	1.60518e-95					G025878 (ASB2)
chr1_765	G006621	Lung	Up-regulated in cancer	38.2848	7.02159	0.33558	20.9238	3.25437e-97	1.76663e-95					G025940 (CLMN)
chr3_697	G058912	Lung	Up-regulated in cancer	23.3101	6.77268	0.323722	20.9213	3.42683e-97	1.84904e-95					G025959 (TCL6, TCL1B)
chr19_226	G040869	Colorectal	Down-regulated in cancer	51.2496	-2.17181	0.10344	-20.9959	7.15086e-98	2.44435e-95					G025998 (VRK1, AL133168.2)
chr17_287, chr17_288	G035510	Lung	Down-regulated in cancer	555.002	-3.3872	0.162186	-20.8847	7.37809e-97	3.95722e-95					G026048 (Unannotated)
chr3_228, chr3_229	G056102	Breast	Down-regulated in cancer	131.469	-3.03017	0.144986	-20.8997	5.38514e-97	4.77112e-95					G026065 (AL162151.1)
chr10_249, chr10_250, chr10_251, chr10_252, chr10_253, chr10_254	G009640	Lung	Down-regulated in cancer	211.548	-2.17667	0.104379	-20.8534	1.41824e-96	7.56141e-95					G026077 (BCL11B)
chr2_421, chr2_422	G045365	Kidney	Up-regulated in cancer	1492.69	1.73344	0.0831007	20.8595	1.25056e-96	9.47479e-95					G026097 (EVL)
chr10_159	G008969	Lung	Down-regulated in cancer	746.002	-2.39445	0.115049	-20.8124	3.34036e-96	1.77039e-94					G026206 (Unannotated)
chr12_465	G020131	Breast	Down-regulated in cancer	452.836	-2.36087	0.11331	-20.8355	2.06238e-96	1.80858e-94					G026347 (TMEM179)
chrX_163	G088194	Breast	Down-regulated in cancer	294.736	-1.80312	0.0865438	-20.8348	2.09321e-96	1.81708e-94					G026420 (IGHA2, AL928742.12, IGHE, IGHG4, IGHG2, IGHGP, AL928769.2, AL928768.3, IGHA1, IGHEP1, IGHG1, IGHG3, IGHD, IGHM, IGHJ6, IGHJ3P, IGHJ5, IGHJ4, IGHJ3, IGHJ2P, IGHJ2, IGHJ1, IGHD7-27, IGHJ1P)
chr10_346, chr10_347, chr10_348, chr10_349	G010309	Lung	Up-regulated in cancer	4559.27	1.56444	0.0751913	20.8062	3.8066e-96	2.00563e-94					G026430 (AL122127.25, KIAA0125)
chr4_108	G060151	Lung	Up-regulated in cancer	45.8819	4.40345	0.211655	20.8049	3.90777e-96	2.04689e-94					G026449 (IGHV3-7, IGHV1-8, IGHV3-9, IGHV2-10, IGHV3-11, IGHVIII-11-1, IGHV1-12, IGHV3-13, IGHVIII-13-1, IGHV1-14, IGHV3-15, IGHVII-15-1, IGHV3-16, IGHVIII-16-1, IGHV1-17, CH17-224D4.3, IGHV1-18, IGHV3-19, IGHV3-20)
chr10_540	G011863	Kidney	Up-regulated in cancer	1590.98	1.5017	0.0721895	20.8022	4.13351e-96	3.10647e-94					G026471 (IGHV4-34, IGHV7-34-1, IGHV3-35, IGHV3-36, IGHV3-37, IGHV3-38, IGHVIII-38-1, IGHV4-39, IGHV7-40, AB019438.66, IGHVII-40-1, IGHV3-41, AB019438.63, IGHV3-42, IGHV3-43, IGHVII-43-1, IGHVIII-44)
chr5_31	G064395	Kidney	Up-regulated in cancer	181.121	8.47277	0.407498	20.7922	5.09458e-96	3.79811e-94					G026483 (IGHV1-45, IGHV1-46, IGHVII-46-1, IGHV3-47, IGHVIII-47-1, IGHV3-48, IGHV3-49, IGHVII-49-1, IGHV3-50, IGHV5-51, IGHVIII-51-1, IGHVII-51-2, IGHV3-52, IGHV3-53, IGHVII-53-1, IGHV3-54, IGHV4-55, IGHV7-56, IGHV3-57, IGHV1-58, IGHV4-59, IGHV3-60, IGHVII-60-1, IGHV4-61, IGHV3-62, IGHVII-62-1, IGHV3-63, IGHV3-64, IGHV3-65, IGHVII-65-1, IGHV3-66, IGHV1-67, AB019437.56, IGHVII-67-1, IGHVIII-67-2, I…
chr10_385	G010575	Breast	Down-regulated in cancer	2447.06	-1.82307	0.0876817	-20.7919	5.12493e-96	4.40437e-94					G026575 (OR11J7P, OR4Q1P, OR4H6P, OR4M2, OR4N4, OR4N3P)
chr11_525	G016261	Lung	Up-regulated in cancer	67.2415	5.00966	0.241277	20.7631	9.34177e-96	4.86478e-94					G026582 (Unannotated)
chr6_49, chr6_50, chr6_51, chr6_52, chr6_53	G069422	Lung	Up-regulated in cancer	36.1038	6.4828	0.31295	20.7151	2.52948e-95	1.30963e-93					G026617 (HERC2P2)
chr16_128, chr16_129	G030171	Lung	Up-regulated in cancer	753.978	1.03644	0.0500882	20.6923	4.06229e-95	2.09115e-93					G026656 (PWRN1, NPAP1)
chr3_653	G058693	Colorectal	Up-regulated in cancer	4469.44	1.90819	0.0918464	20.7759	7.14718e-96	2.3413e-93					G026668 (NPAP1)
chr4_440	G062210	Breast	Up-regulated in cancer	11668.1	1.44775	0.0699862	20.6862	4.60796e-95	3.92087e-93					G026759 (GOLGA8M)
chr9_107, chr9_108	G084217	Kidney	Up-regulated in cancer	46.7889	6.13834	0.29686	20.6776	5.51501e-95	4.07892e-93					G026771 (APBA2)
chr11_335, chr11_336	G014838	Lung	Up-regulated in cancer	5311.09	1.55549	0.0753532	20.6427	1.13578e-94	5.81324e-93					G026772 (FAM189A1, NSMCE3)
chr1_829	G007184	Breast	Up-regulated in cancer	13353.5	1.23251	0.0596493	20.6626	7.52292e-95	6.33843e-93					G026805 (Unannotated)
chr1_78	G000383	Kidney	Up-regulated in cancer	132.315	3.80189	0.184199	20.6401	1.19894e-94	8.79758e-93					G026806 (Unannotated)
chr5_568, chr5_569	G067484	Lung	Up-regulated in cancer	19.8931	5.42613	0.263429	20.5981	2.85626e-94	1.45361e-92					G026838 (Unannotated)
chr11_511, chr11_512	G016138	Lung	Up-regulated in cancer	27.9884	3.09364	0.150228	20.593	3.17251e-94	1.60543e-92					G026839 (Unannotated)
chr16_139	G030318	Breast	Up-regulated in cancer	9104.93	1.03261	0.0500934	20.6137	2.07015e-94	1.72727e-92					G026876 (Unannotated)
chr1_253	G002330	Breast	Up-regulated in cancer	387.031	2.37729	0.115342	20.6109	2.19202e-94	1.81137e-92					G026877 (Unannotated)
chr20_259	G051301	Kidney	Up-regulated in cancer	88.8207	2.63553	0.127925	20.6021	2.62786e-94	1.91321e-92					G026910 (RYR3)
chr4_475	G062377	Breast	Up-regulated in cancer	26.318	2.5133	0.121999	20.601	2.68918e-94	2.19083e-92					G026941 (GOLGA8A, GOLGA8B)
chr4_518	G062646	Breast	Down-regulated in cancer	1525.04	-2.71456	0.13177	-20.6008	2.70221e-94	2.19083e-92					G027053 (Unannotated)
chr4_393	G061983	Breast	Up-regulated in cancer	28.7491	4.92915	0.239307	20.5976	2.88407e-94	2.31642e-92					G027089 (BUB1B, PAK6)
chr9_77	G084100	Lung	Up-regulated in cancer	1608.95	4.1251	0.200519	20.5721	4.87745e-94	2.45434e-92					G027126 (Unannotated)
chr3_745	G059359	Lung	Up-regulated in cancer	30.0485	4.26537	0.207593	20.5468	8.21518e-94	4.1108e-92					G027199 (SPTBN5)
chr5_293	G065788	Colorectal	Down-regulated in cancer	1862.67	-1.82776	0.0886201	-20.6246	1.65015e-94	5.18941e-92					G027200 (Unannotated)
chr12_540	G020701	Breast	Down-regulated in cancer	134.71	-4.72248	0.229821	-20.5486	7.92658e-94	6.3075e-92					G027347 (GATM)
chr6_478	G072565	Kidney	Up-regulated in cancer	6765.59	2.37251	0.115526	20.5365	1.01622e-93	7.34118e-92					G027362 (SQRDL)
chr1_70	G000340	Thyroid	Up-regulated in cancer	483.081	5.74258	0.278465	20.6223	1.7314e-94	9.71936e-92					G027386 (SEMA6D)
chr19_92	G039260	Lung	Up-regulated in cancer	1546.45	1.90109	0.0927309	20.5012	2.10203e-93	1.04599e-91					G027392 (Unannotated)
chr2_308	G044276	Colorectal	Up-regulated in cancer	405.579	3.7388	0.181668	20.5804	4.11141e-94	1.24323e-91					G027405 (SLC12A1)
chr15_291	G029053	Breast	Down-regulated in cancer	1361.61	-1.84723	0.0900842	-20.5056	1.91957e-93	1.51347e-91					G027485 (GLDN)
chr4_332	G061607	Kidney	Down-regulated in cancer	271.201	-5.15261	0.251484	-20.4888	2.70948e-93	1.94228e-91					G027578 (Unannotated)
chr9_132, chr9_133	G084452	Lung	Down-regulated in cancer	156.073	-2.37943	0.116271	-20.4645	4.4653e-93	2.20971e-91					G027786 (Unannotated)
chr15_92	G027089	Breast	Up-regulated in cancer	1950.97	1.72868	0.0845356	20.4491	6.11883e-93	4.78048e-91					G027795 (TLN2)
chr10_51	G008254	Lung	Up-regulated in cancer	1055.67	4.19762	0.205563	20.4201	1.10753e-92	5.45063e-91					G028011 (CORO2B)
chr3_709	G059116	Kidney	Down-regulated in cancer	407.126	-5.90847	0.289137	-20.4348	8.19604e-93	5.83045e-91					G028040 (PAQR5, KIF23)
chrX_461	G090002	Kidney	Up-regulated in cancer	1093.59	2.22704	0.10899	20.4335	8.43177e-93	5.9527e-91					G028067 (AC011648.1)
chr19_286	G041615	Lung	Down-regulated in cancer	706.925	-2.34276	0.114785	-20.4099	1.36433e-92	6.67774e-91					G028108 (THSD4)
chr12_299	G019052	Breast	Down-regulated in cancer	44.7087	-4.31357	0.211125	-20.4313	8.80433e-93	6.81661e-91					G028223 (STRA6)
chr13_151	G022226	Kidney	Down-regulated in cancer	11.2149	-3.76828	0.184538	-20.4201	1.10948e-92	7.77389e-91					G028275 (Unannotated)
chr1_599	G005212	Lung	Up-regulated in cancer	41.8067	7.56711	0.371518	20.3681	3.21015e-92	1.56268e-90					G028416 (ADAMTS7)
chr9_195	G085032	Kidney	Down-regulated in cancer	35.1413	-2.28442	0.112067	-20.3843	2.30288e-92	1.60154e-90					G028462 (Unannotated)
chr3_719, chr3_720, chr3_721	G059220	Lung	Up-regulated in cancer	11823.5	4.96505	0.243858	20.3604	3.7522e-92	1.81667e-90					G028483 (ARNT2)
chr19_60	G038861	Kidney	Up-regulated in cancer	639.608	2.16411	0.106216	20.3747	2.80647e-92	1.9373e-90					G028507 (CFAP161, IL16)
chr5_555	G067404	Colorectal	Down-regulated in cancer	1198.6	-1.57189	0.0769045	-20.4395	7.45215e-93	2.16996e-90					G028517 (Unannotated)
chr7_604, chr7_605	G078417	Lung	Down-regulated in cancer	492.169	-2.13175	0.104758	-20.3494	4.70289e-92	2.26472e-90					G028558 (UBE2Q2P6, CSPG4P10, GOLGA6L17P)
chr6_538	G072838	Colorectal	Down-regulated in cancer	1412.57	-2.68406	0.131372	-20.4309	8.87946e-93	2.49322e-90					G028588 (BNC1)
chr17_170	G034300	Lung	Up-regulated in cancer	90.8615	3.89773	0.191615	20.3414	5.53135e-92	2.64943e-90					G028594 (SH3GL3)
chrX_218	G088689	Lung	Down-regulated in cancer	12.722	-2.61766	0.128731	-20.3343	6.39501e-92	3.04681e-90					G028604 (Unannotated)
chr11_479	G015729	Kidney	Up-regulated in cancer	28.3665	3.53064	0.173758	20.3193	8.68061e-92	5.94814e-90					G028610 (DNM1P51, CSPG4P5, AC048382.4)
chr13_243, chr13_244	G022654	Lung	Up-regulated in cancer	68.2046	5.36856	0.264675	20.2836	1.79656e-91	8.51417e-90					G028956 (Unannotated)
chr1_728	G006110	Breast	Up-regulated in cancer	1757.94	1.94134	0.0956217	20.3023	1.22764e-91	9.41995e-90					G028962 (Unannotated)
chr3_675	G058758	Lung	Up-regulated in cancer	22.7137	4.71612	0.232608	20.2749	2.14045e-91	1.00905e-89					G029016 (Unannotated)
chr9_439	G087164	Lung	Up-regulated in cancer	1268.18	5.96046	0.294279	20.2545	3.24514e-91	1.52182e-89					G029062 (Unannotated)
chr1_262	G002388	Lung	Up-regulated in cancer	2108.66	1.34907	0.0666551	20.2396	4.39035e-91	2.04814e-89					G029107 (LRRK1)
chr12_382	G019508	Kidney	Down-regulated in cancer	616.466	-1.89705	0.0936756	-20.2513	3.45821e-91	2.35234e-89					G029120 (PCSK6)
chr16_21	G029311	Breast	Up-regulated in cancer	15702.7	1.09226	0.0539635	20.2406	4.29624e-91	3.26743e-89					G029147 (OR4F13P, OR4F28P, AC140725.7, FAM138E)
chr10_465	G011303	Colorectal	Down-regulated in cancer	2444.06	-1.5843	0.0780378	-20.3017	1.24109e-91	3.36464e-89					G029192 (LA16c-366D1.3)
chr1_649, chr1_650	G005677	Lung	Up-regulated in cancer	282.039	3.72971	0.184565	20.2081	8.31127e-91	3.85721e-89					G029203 (Unannotated)
chr5_36, chr5_37	G064403	Kidney	Up-regulated in cancer	136.741	3.4566	0.17093	20.2223	6.23195e-91	4.20837e-89					G029224 (MSLN)
chr8_441	G082030	Kidney	Up-regulated in cancer	226.248	1.71359	0.0848048	20.2063	8.62481e-91	5.78235e-89					G029238 (LA16c-360A4.1, LMF1, LA16c-306A4.2)
chr1_821, chr1_822, chr1_823, chr1_824	G007113	Lung	Up-regulated in cancer	573.432	2.04546	0.101334	20.1853	1.31827e-90	6.08647e-89					G029245 (SOX8)
chr15_89, chr15_90	G027053	Lung	Up-regulated in cancer	125.999	3.19371	0.158253	20.181	1.43696e-90	6.60045e-89					G029283 (PRSS29P)
chr1_301	G002666	Breast	Down-regulated in cancer	1079.67	-2.03191	0.100598	-20.1982	1.01522e-90	7.65337e-89					G029374 (Unannotated)
chr21_208	G052618	Breast	Up-regulated in cancer	540.788	1.86344	0.0923178	20.185	1.32594e-90	9.90879e-89					G029591 (RBFOX1)
chr17_19, chr17_20, chr17_21, chr17_22, chr17_23	G032525	Thyroid	Up-regulated in cancer	6695.61	1.59856	0.0788368	20.2768	2.06237e-91	1.08055e-88					G029663 (Unannotated)
chr15_122, chr15_123	G027386	Kidney	Down-regulated in cancer	264.067	-2.85576	0.14161	-20.1664	1.93221e-90	1.28616e-88					G029802 (RPS26P52)
chr7_197	G075524	Lung	Up-regulated in cancer	60.2073	4.78417	0.237456	20.1476	2.82367e-90	1.29039e-88					G029817 (Unannotated)
chr16_209	G031249	Kidney	Up-regulated in cancer	2705.42	1.71901	0.085257	20.1627	2.08191e-90	1.37598e-88					G029868 (NPIPP1, PKD1P6)
chr1_497	G003876	Colorectal	Down-regulated in cancer	954.689	-1.31727	0.0651305	-20.225	5.89823e-91	1.54573e-88					G029921 (PKD1P1, AC138969.4)
chr10_390	G010633	Lung	Up-regulated in cancer	29.134	6.73598	0.334532	20.1356	3.60199e-90	1.63772e-88					G029945 (Unannotated)
chr9_196	G085042	Breast	Down-regulated in cancer	1951.96	-2.45503	0.121788	-20.1582	2.28121e-90	1.69006e-88					G030068 (DNAH3)
chr4_296	G061392	Lung	Up-regulated in cancer	15.2178	6.41825	0.318801	20.1325	3.83419e-90	1.73449e-88					G030078 (AF001550.9)
chr15_113	G027362	Kidney	Up-regulated in cancer	4548.78	1.18723	0.0589249	20.1482	2.78833e-90	1.82989e-88					G030091 (OTOA)
chr5_83	G064660	Kidney	Down-regulated in cancer	29.0589	-2.16063	0.107293	-20.1376	3.45411e-90	2.25097e-88					G030124 (Unannotated)
chr7_90, chr7_91, chr7_92, chr7_93, chr7_94	G074675	Lung	Up-regulated in cancer	70.9245	5.37194	0.267041	20.1165	5.29039e-90	2.38121e-88					G030125 (AC092338.5)
chr17_58	G032949	Lung	Down-regulated in cancer	4324.35	-1.67856	0.0834687	-20.1101	6.02286e-90	2.69734e-88					G030208 (SLC5A11)
chr19_36, chr19_37	G038598	Colorectal	Down-regulated in cancer	2381.87	-1.81584	0.0899574	-20.1855	1.31219e-90	3.32787e-88					G030399 (SNX29P2)
chr6_273	G071461	Lung	Up-regulated in cancer	150.963	3.9688	0.197548	20.0903	8.97058e-90	3.99749e-88					G030403 (Unannotated)
chr2_732, chr2_733	G047525	Kidney	Down-regulated in cancer	975.736	-2.60276	0.129538	-20.0927	8.55064e-90	5.53357e-88					G030415 (Unannotated)
chr6_659	G073741	Breast	Up-regulated in cancer	16812.4	1.40943	0.070157	20.0897	9.08313e-90	6.67183e-88					G030510 (SEPT1)
chr8_581, chr8_582	G083042	Thyroid	Up-regulated in cancer	194.772	4.27988	0.21206	20.1823	1.39942e-90	6.8738e-88					G030616 (ITGAX)
chr8_245	G080661	Lung	Up-regulated in cancer	13.5319	5.78175	0.288217	20.0604	1.63695e-89	7.25849e-88					G030619 (ITGAD)
chr6_609, chr6_610, chr6_611	G073352	Lung	Down-regulated in cancer	5472.86	-1.61532	0.0805438	-20.0552	1.81986e-89	8.0298e-88					G030858 (ORC6)
chr8_119	G079655	Breast	Down-regulated in cancer	138.234	-2.14972	0.107097	-20.0725	1.28275e-89	9.34232e-88					G031062 (TOX3)
chr9_244	G085363	Lung	Down-regulated in cancer	872.593	-1.13511	0.0566503	-20.0371	2.61497e-89	1.14815e-87					G031249 (CETP, NLRC5)
chr19_250	G041154	Kidney	Up-regulated in cancer	2570.46	1.01501	0.0506175	20.0526	1.91588e-89	1.23132e-87					G031414 (CDH8)
chr12_201	G018087	Kidney	Up-regulated in cancer	12852.1	1.1452	0.0571204	20.0489	2.06263e-89	1.31655e-87					G031512 (Unannotated)
chr11_65	G012679	Lung	Up-regulated in cancer	497.609	4.21984	0.210681	20.0296	3.04283e-89	1.3295e-87					G031547 (Unannotated)
chr17_182	G034473	Kidney	Up-regulated in cancer	124.507	1.69384	0.0844969	20.0462	2.17818e-89	1.38084e-87					G031549 (CES4A)
chr7_186	G075438	Kidney	Up-regulated in cancer	26.8266	3.84001	0.191573	20.0446	2.24966e-89	1.41653e-87					G031596 (TSNAXIP1)
chrX_403, chrX_404	G089763	Lung	Up-regulated in cancer	90.7607	4.00623	0.200157	20.0154	4.04408e-89	1.75839e-87					G031792 (PMFBP1, AC004158.2)
chr4_297	G061395	Lung	Up-regulated in cancer	33.9109	5.64469	0.282155	20.0056	4.9197e-89	2.12878e-87					G031855 (NPIPB15)
chr10_480	G011443	Kidney	Down-regulated in cancer	1572.33	-2.23421	0.111578	-20.0236	3.42778e-89	2.14386e-87					G031962 (VAT1L)
chr12_348	G019329	Lung	Up-regulated in cancer	430.147	6.28092	0.313972	20.0047	5.01487e-89	2.15953e-87					G032062 (BCO1, GAN)
chr8_156	G079993	Lung	Down-regulated in cancer	7092.39	-2.01052	0.100514	-20.0024	5.24889e-89	2.24949e-87					G032064 (Unannotated)
chr2_843	G048397	Breast	Down-regulated in cancer	443.614	-2.40202	0.119983	-20.0196	3.71625e-89	2.68382e-87					G032095 (CDH13)
chr7_253	G075959	Kidney	Up-regulated in cancer	32.3038	4.09467	0.204754	19.998	5.7377e-89	3.56464e-87					G032271 (FOXC2, FOXL1)
chr5_191	G065207	Breast	Down-regulated in cancer	486.555	-2.61909	0.130948	-20.001	5.39363e-89	3.86274e-87					G032309 (Unannotated)
chr10_226	G009405	Kidney	Down-regulated in cancer	185.976	-1.95368	0.0977963	-19.9771	8.71989e-89	5.3815e-87					G032316 (JPH3)
chr2_903	G048902	Lung	Up-regulated in cancer	772.292	5.85789	0.293651	19.9485	1.54571e-88	6.59283e-87					G032359 (Unannotated)
chr10_138, chr10_139	G008822	Kidney	Up-regulated in cancer	426.442	3.04412	0.152487	19.9631	1.15263e-88	7.0667e-87					G032414 (Unannotated)
chr11_427, chr11_428, chr11_429, chr11_430	G015401	Lung	Up-regulated in cancer	70.3671	3.2794	0.164448	19.9418	1.76541e-88	7.49421e-87					G032428 (AC137932.4)
chr1_169	G001499	Breast	Up-regulated in cancer	2774.97	4.1041	0.205566	19.9649	1.11212e-88	7.83408e-87					G032436 (Unannotated)
chr9_422, chr9_423	G087075	Breast	Up-regulated in cancer	3582.72	1.18422	0.0593145	19.965	1.11014e-88	7.83408e-87					G032453 (ZNF276)
chr3_701	G059015	Lung	Up-regulated in cancer	4053.92	1.58878	0.0797219	19.929	2.28237e-88	9.64302e-87					G032454 (FANCA)
chr7_604, chr7_605	G078417	Breast	Down-regulated in cancer	387.715	-2.09091	0.104796	-19.9522	1.43303e-88	1.00126e-86					G032465 (AFG3L1P)
chr3_764	G059454	Kidney	Up-regulated in cancer	114.798	2.63327	0.132064	19.9392	1.85837e-88	1.13191e-86					G032471 (TUBB8P7)
chr5_461	G066910	Lung	Up-regulated in cancer	36.9267	6.27436	0.315162	19.9084	3.44149e-88	1.4472e-86					G032475 (Unannotated)
chr16_249	G031547	Kidney	Up-regulated in cancer	47.1293	4.4307	0.222419	19.9205	2.70123e-88	1.62405e-86					G032494 (AC108004.3)
chr20_87	G049860	Breast	Up-regulated in cancer	445.724	2.93814	0.147451	19.9262	2.41112e-88	1.67106e-86					G032496 (AC108004.3)
chr12_48	G016910	Kidney	Up-regulated in cancer	81.3435	1.99563	0.100194	19.9176	2.86273e-88	1.71011e-86					G032540 (BHLHA9, TUSC5)
chr3_709	G059114	Kidney	Down-regulated in cancer	40.6714	-5.58072	0.280228	-19.9149	3.02357e-88	1.79469e-86					G032547 (Unannotated)
chr6_152	G070580	Lung	Down-regulated in cancer	2877.27	-1.06107	0.0533325	-19.8954	4.45813e-88	1.86596e-86					G032576 (Unannotated)
chr3_179	G055648	Breast	Up-regulated in cancer	384.807	2.37207	0.119153	19.9077	3.48908e-88	2.39881e-86					G032624 (SPATA22, TRPV3)
chr5_735	G068901	Kidney	Up-regulated in cancer	214.064	4.3285	0.217541	19.8974	4.28897e-88	2.52968e-86					G032637 (CAMKK1, P2RX1)
chr4_394, chr4_395	G061997	Breast	Down-regulated in cancer	1827.9	-1.38027	0.0693776	-19.895	4.49836e-88	3.06817e-86					G032949 (MYH10)
chr16_29	G029407	Breast	Up-regulated in cancer	2528.86	1.17915	0.059308	19.8818	5.8532e-88	3.96082e-86					G032968 (PIK3R5)
chr7_370	G076725	Lung	Down-regulated in cancer	2030.72	-2.88428	0.145255	-19.8567	9.64987e-88	4.02018e-86					G033044 (SHISA6)
chr17_191	G034617	Prostate	Down-regulated in cancer	26.6427	-4.96373	0.246749	-20.1166	5.28421e-90	4.05933e-86					G033057 (RPL21P122)
chr8_616	G083225	Kidney	Up-regulated in cancer	211.341	4.42139	0.222522	19.8695	7.47357e-88	4.38026e-86					G033244 (RNASEH1P2, CCDC144A, USP32P1)
chrX_232, chrX_233	G088799	Kidney	Up-regulated in cancer	292.568	4.28452	0.215643	19.8686	7.61009e-88	4.4324e-86					G033271 (MPRIP)
chr2_118	G042691	Breast	Down-regulated in cancer	140.09	-2.46899	0.124251	-19.8709	7.26575e-88	4.87827e-86					G033290 (AC073621.2)
chr5_615, chr5_616, chr5_617	G068008	Thyroid	Up-regulated in cancer	826.634	2.81547	0.141013	19.966	1.08807e-88	5.03006e-86					G033354 (USP32P2, CCDC144B)
chr7_141	G075047	Lung	Up-regulated in cancer	10023.1	1.14819	0.0578767	19.8385	1.38438e-87	5.74067e-86					G033596 (KSR1, AC015688.3)
chr1_614	G005391	Lung	Up-regulated in cancer	48.3458	5.3765	0.27105	19.8358	1.46212e-87	6.03513e-86					G033702 (PIPOX, AC024619.2)
chr12_509	G020513	Lung	Down-regulated in cancer	65.0083	-1.50188	0.0757426	-19.8287	1.68213e-87	6.91139e-86					G033728 (RPL9P30)
chr4_799	G064152	Kidney	Down-regulated in cancer	383.449	-4.28197	0.215812	-19.8412	1.31187e-87	7.59336e-86					G033949 (SLFN13, SLFN12L)
chr4_393	G061983	Lung	Up-regulated in cancer	85.5206	3.84004	0.19372	19.8227	1.89661e-87	7.75703e-86					G033988 (CCL4, CTB-91J4.1)
chr7_141	G075047	Breast	Up-regulated in cancer	14246.9	1.09047	0.0549477	19.8456	1.20231e-87	8.00983e-86					G034020 (Unannotated)
chr3_705	G059056	Thyroid	Up-regulated in cancer	3253.19	1.63903	0.0822319	19.9318	2.15619e-88	9.41417e-86					G034151 (IKZF3, KRT8P34, AC079199.2)
chr12_217	G018321	Lung	Down-regulated in cancer	3548.36	-1.80331	0.0910649	-19.8025	2.833e-87	1.15342e-85					G034294 (KRT14, KRT16)
chr21_96	G051852	Breast	Down-regulated in cancer	588.945	-1.87908	0.094817	-19.8179	2.08537e-87	1.37859e-85					G034300 (Unannotated)
chr2_722	G047448	Colorectal	Up-regulated in cancer	437.436	8.51857	0.428486	19.8806	5.991e-88	1.47191e-85					G034415 (Unannotated)
chr14_39, chr14_40, chr14_41, chr14_42	G024033	Lung	Up-regulated in cancer	46.1988	6.91824	0.349712	19.7827	4.19773e-87	1.70132e-85					G034473 (C17orf53)
chr3_146	G055334	Lung	Up-regulated in cancer	222.758	1.55849	0.0787901	19.7803	4.39802e-87	1.77446e-85					G034617 (WNT9B)
chr11_108	G013018	Lung	Up-regulated in cancer	59.6958	5.1949	0.262924	19.7581	6.82825e-87	2.74263e-85					G034618 (Unannotated)
chr4_239, chr4_240, chr4_241	G060960	Colorectal	Up-regulated in cancer	686.278	1.28118	0.0645546	19.8464	1.1831e-87	2.81863e-85					G034637 (MYL4)
chr1_349	G002941	Lung	Down-regulated in cancer	253.858	-2.28009	0.115425	-19.754	7.41692e-87	2.96577e-85					G034729 (TTLL6)
chr12_430, chr12_431	G019854	Kidney	Up-regulated in cancer	26.7998	2.93435	0.148461	19.7652	5.93628e-87	3.41483e-85					G034928 (CA10, CTB-43I4.1)
chr2_76, chr2_77	G042380	Lung	Up-regulated in cancer	1445.09	1.02501	0.0519141	19.7444	8.96237e-87	3.56782e-85					G034994 (STXBP4, CTC-462L7.1)
chr11_468	G015637	Kidney	Up-regulated in cancer	531.213	2.52005	0.127536	19.7594	6.65491e-87	3.80473e-85					G035155 (PRR11)
chr10_519	G011738	Kidney	Up-regulated in cancer	19.4073	3.3782	0.171089	19.7452	8.8156e-87	5.0093e-85					G035416 (PRKCA, AC006947.1)
chr1_501	G003928	Kidney	Up-regulated in cancer	58.9271	2.67112	0.135339	19.7364	1.04904e-86	5.92485e-85					G035510 (ABCA8)
chr9_404	G086791	Breast	Up-regulated in cancer	4825.17	1.65173	0.0837395	19.7246	1.32623e-86	8.70046e-85					G035593 (SOX9-AS1, LINC00511)
chr7_127	G074879	Kidney	Up-regulated in cancer	1289.66	4.14589	0.210339	19.7105	1.75082e-86	9.82885e-85					G035677 (CD300A)
chr12_1	G016457	Lung	Down-regulated in cancer	134.313	-2.704	0.137463	-19.6708	3.84032e-86	1.52203e-84					G035678 (Unannotated)
chr19_289	G041676	Kidney	Up-regulated in cancer	12.558	3.56221	0.180938	19.6875	2.7602e-86	1.54026e-84					G035686 (AC079325.8)
chr18_248, chr18_249, chr18_250, chr18_251, chr18_252	G038047	Kidney	Up-regulated in cancer	35.1373	3.57679	0.18176	19.6786	3.28872e-86	1.82426e-84					G035807 (SPHK1)
chr12_67	G017133	Lung	Up-regulated in cancer	36.5506	3.8819	0.19746	19.6592	4.82421e-86	1.90354e-84					G035860 (LINC00338, SEC14L1)
chr9_22	G083781	Lung	Up-regulated in cancer	76.292	2.98797	0.152056	19.6505	5.72781e-86	2.25018e-84					G035934 (AC061992.2)
chr5_456	G066873	Kidney	Up-regulated in cancer	483.044	2.99592	0.152357	19.6638	4.40474e-86	2.42886e-84					G035966 (C1QTNF1)
chr6_415	G072233	Lung	Up-regulated in cancer	26.4399	5.89657	0.300285	19.6366	7.52594e-86	2.94366e-84					G035970 (RBFOX3)
chr1_750	G006338	Thyroid	Up-regulated in cancer	2444.17	2.82378	0.142965	19.7515	7.78113e-87	3.21852e-84					G036081 (ENTHD2)
chr2_822	G048244	Kidney	Up-regulated in cancer	325.511	3.62885	0.18469	19.6483	5.97512e-86	3.27542e-84					G036082 (AC027601.1)
chr6_128	G070193	Kidney	Up-regulated in cancer	248.865	1.53263	0.0780105	19.6465	6.19282e-86	3.37491e-84					G036134 (FAM195B, PPP1R27, P4HB, ARHGDIA)
chr12_441	G019905	Lung	Up-regulated in cancer	701.927	3.40609	0.173559	19.625	9.45111e-86	3.68059e-84					G036174 (RP13-516M14.2)
chr16_250	G031549	Kidney	Up-regulated in cancer	1562.19	3.30818	0.168463	19.6375	7.40025e-86	4.00947e-84					G036193 (TEX19)
chr12_217	G018321	Breast	Down-regulated in cancer	5311.56	-1.5417	0.0785765	-19.6203	1.03642e-85	6.697e-84					G036344 (LPIN2)
chr6_402	G072183	Lung	Up-regulated in cancer	500.881	1.73085	0.0883759	19.5851	2.07053e-85	7.99385e-84					G036432 (Unannotated)
chr1_408	G003227	Kidney	Up-regulated in cancer	880.109	3.17885	0.162216	19.5964	1.65814e-85	8.9319e-84					G036479 (Unannotated)
chr3_72	G054875	Lung	Up-regulated in cancer	33.2149	6.5327	0.333782	19.5718	2.69089e-85	1.03443e-83					G036504 (MTCL1)
chr1_821, chr1_822, chr1_823, chr1_824	G007113	Breast	Up-regulated in cancer	869.558	1.73812	0.0888188	19.5693	2.8268e-85	1.81295e-83					G036597 (PIEZO2)
chr2_23, chr2_24	G042038	Kidney	Up-regulated in cancer	7125.34	2.01649	0.103093	19.5598	3.40129e-85	1.82165e-83					G036838 (UBE2CP2)
chr3_478	G057693	Breast	Down-regulated in cancer	4699.35	-1.39781	0.0714952	-19.5511	4.03985e-85	2.57174e-83					G036881 (LAMA3)
chr3_779	G059560	Lung	Up-regulated in cancer	23.3248	2.89137	0.14812	19.5205	7.34834e-85	2.80081e-83					G036948 (KCTD1)
chr3_331	G056629	Breast	Down-regulated in cancer	1561.11	-1.87864	0.0961385	-19.541	4.92016e-85	3.10911e-83					G036950 (Unannotated)
chr22_119	G054025	Lung	Up-regulated in cancer	115.325	4.74486	0.243176	19.512	8.68499e-85	3.29625e-83					G036976 (AC015933.2)
chr8_491, chr8_492	G082404	Lung	Down-regulated in cancer	716.035	-2.49698	0.127995	-19.5085	9.30498e-85	3.51665e-83					G036980 (CDH2)
chr4_18	G059668	Kidney	Up-regulated in cancer	832.248	3.07681	0.157606	19.5222	7.10876e-85	3.78552e-83					G037119 (CCDC178)
chr2_289	G044006	Breast	Down-regulated in cancer	566.866	-1.68085	0.0861169	-19.5182	7.68393e-85	4.82013e-83					G037136 (DTNA)
chr2_296	G044048	Kidney	Up-regulated in cancer	33837.6	1.42935	0.0732756	19.5065	9.67505e-85	5.09389e-83					G037224 (AC011139.1)
chr19_244	G041050	Lung	Up-regulated in cancer	66.8175	5.11238	0.262387	19.4841	1.49766e-84	5.61278e-83					G037264 (Unannotated)
chr9_439	G087164	Prostate	Down-regulated in cancer	226.963	-8.13817	0.41287	-19.7112	1.72768e-86	6.63603e-83					G037323 (Unannotated)
chr8_113	G079631	Lung	Down-regulated in cancer	3666.86	-2.53198	0.13002	-19.4738	1.83218e-84	6.83785e-83					G037327 (SLC14A2)
chr5_730	G068827	Lung	Up-regulated in cancer	190.42	2.82474	0.14507	19.4716	1.91366e-84	7.11231e-83					G037374 (LOXHD1)
chr10_123, chr10_124	G008756	Lung	Down-regulated in cancer	54.0866	-3.63373	0.18663	-19.4703	1.96159e-84	7.2603e-83					G037462 (LIPG)
chr9_390	G086598	Breast	Up-regulated in cancer	49.2976	4.4666	0.229136	19.4933	1.25262e-84	7.80074e-83					G037527 (DCC)
chr2_289	G044006	Lung	Down-regulated in cancer	366.696	-1.67907	0.0862557	-19.4661	2.12711e-84	7.84054e-83					G037572 (RAB27B, RPSAP57)
chr9_134, chr9_135	G084482	Liver	Up-regulated in cancer	289.273	3.86255	0.196106	19.6962	2.32234e-86	8.46959e-83					G037633 (RSL24D1P11)
chr10_255, chr10_256	G009656	Kidney	Up-regulated in cancer	12.6773	3.43381	0.176291	19.4781	1.68458e-84	8.81943e-83					G037774 (RNF152)
chr10_280	G009762	Lung	Down-regulated in cancer	266.542	-1.95364	0.1004	-19.4586	2.46598e-84	9.05236e-83					G037953 (CCDC102B, SDHCP1)
chr6_631, chr6_632	G073530	Colorectal	Up-regulated in cancer	3163.89	1.08592	0.0555552	19.5467	4.39942e-85	1.0173e-82					G038028 (CBLN2)
chr3_462	G057602	Breast	Down-regulated in cancer	280.72	-3.12174	0.160281	-19.4766	1.73349e-84	1.07177e-82					G038047 (Unannotated)
chr16_247	G031493	Breast	Up-regulated in cancer	21.7126	4.99128	0.256369	19.4691	2.00707e-84	1.23206e-82					G038200 (GALR1)
chr3_78	G054898	Uterus	Up-regulated in cancer	423.143	3.84438	0.195114	19.7032	2.02337e-86	1.66362e-82					G038208 (Unannotated)
chr16_258, chr16_259	G031643	Lung	Up-regulated in cancer	30888.4	1.50124	0.0772908	19.4233	4.90541e-84	1.79338e-82					G038284 (Unannotated)
chr11_248	G014025	Lung	Down-regulated in cancer	36.433	-4.23737	0.218174	-19.422	5.0334e-84	1.83269e-82					G038364 (Unannotated)
chr8_563, chr8_564, chr8_565, chr8_566	G082926	Lung	Up-regulated in cancer	105.857	3.46238	0.178293	19.4197	5.26449e-84	1.90907e-82					G038495 (ATP8B3)
chrX_546	G090561	Kidney	Up-regulated in cancer	45.403	1.79881	0.0925466	19.4368	3.76952e-84	1.96247e-82					G038557 (GNG7, CTC-265F19.2, CTC-265F19.1, AC006538.8)
chr6_196	G071029	Breast	Down-regulated in cancer	209.528	-2.32507	0.119594	-19.4414	3.44485e-84	2.09965e-82					G038614 (SMIM24, AC005787.5)
chrX_479	G090088	Liver	Up-regulated in cancer	29862.5	6.07974	0.309747	19.628	8.90782e-86	2.16579e-82					G038619 (Unannotated)
chr20_245, chr20_246, chr20_247, chr20_248, chr20_249, chr20_250, chr20_251	G051241	Kidney	Up-regulated in cancer	551.239	3.53111	0.181772	19.426	4.64955e-84	2.40717e-82					G038654 (NMRK2)
chr6_569	G073053	Kidney	Down-regulated in cancer	135.16	-3.52738	0.181586	-19.4254	4.70432e-84	2.42208e-82					G038837 (CD70)
chr12_273	G018828	Thyroid	Up-regulated in cancer	421.07	3.01682	0.154489	19.5277	6.38855e-85	2.51038e-82					G038851 (TNFSF14, C3)
chr12_328	G019218	Kidney	Down-regulated in cancer	50.9273	-2.95949	0.15237	-19.423	4.93395e-84	2.52635e-82					G038861 (VAV1)
chr12_94	G017282	Colorectal	Up-regulated in cancer	640.784	6.65607	0.341572	19.4866	1.42686e-84	3.20513e-82					G038946 (FBN3)
chrX_470	G090056	Colorectal	Up-regulated in cancer	147.497	5.62729	0.288947	19.4751	1.78402e-84	3.89611e-82					G038969 (ANGPTL4, RAB11B)
chr19_47	G038688	Lung	Up-regulated in cancer	1206.14	1.73063	0.0893397	19.3713	1.34695e-83	4.86476e-82					G039000 (MUC16)
chr19_255	G041198	Lung	Up-regulated in cancer	119.219	1.8692	0.0965236	19.3653	1.51595e-83	5.45317e-82					G039081 (Unannotated)
chr1_648	G005656	Lung	Up-regulated in cancer	390.417	1.70239	0.087927	19.3614	1.63392e-83	5.854e-82					G039082 (ICAM1, ICAM4)
chr12_141	G017567	Lung	Up-regulated in cancer	1514.04	1.81636	0.0939173	19.34	2.47591e-83	8.83534e-82					G039083 (Unannotated)
chr1_70	G000340	Lung	Up-regulated in cancer	885.99	2.79281	0.144451	19.3339	2.78433e-83	9.89653e-82					G039260 (RNASEH2A)
chr1_634, chr1_635, chr1_636	G005525	Breast	Up-regulated in cancer	492.229	1.76756	0.0913114	19.3575	1.76096e-83	1.06575e-81					G039295 (CACNA1A)
chr15_218, chr15_219	G028345	Lung	Down-regulated in cancer	222.632	-1.77213	0.0916865	-19.3281	3.11554e-83	1.103e-81					G039325 (PODNL1)
chr1_755	G006448	Kidney	Down-regulated in cancer	1790.47	-1.98187	0.102501	-19.3352	2.71666e-83	1.38342e-81					G039431 (CYP4F22)
chr11_287, chr11_288	G014405	Breast	Up-regulated in cancer	2721.64	2.13682	0.110618	19.317	3.86231e-83	2.32117e-81					G039552 (PLVAP, BST2)
chr7_180	G075397	Lung	Up-regulated in cancer	138.262	4.41381	0.22889	19.2835	7.38715e-83	2.60499e-81					G039567 (UNC13A)
chr12_47	G016889	Kidney	Up-regulated in cancer	175.886	2.63242	0.136434	19.2945	5.97969e-83	3.02852e-81					G039589 (KCNN1, ARRDC2)
chr9_450	G087263	Kidney	Up-regulated in cancer	1267.23	1.23345	0.0639566	19.2858	7.06837e-83	3.56055e-81					G039738 (CTC-513N18.6)
chr19_58	G038851	Kidney	Up-regulated in cancer	87425.3	3.1475	0.163246	19.2808	7.79082e-83	3.90337e-81					G039746 (Unannotated)
chr1_131	G000998	Thyroid	Up-regulated in cancer	34254.4	1.73385	0.089465	19.3803	1.13256e-83	4.23847e-81					G039760 (Unannotated)
chr5_695, chr5_696, chr5_697	G068538	Breast	Down-regulated in cancer	2479.35	-2.10359	0.109089	-19.2832	7.42627e-83	4.43204e-81					G040019 (AC079466.1)
chr6_398	G072165	Breast	Down-regulated in cancer	68.4596	-2.57011	0.133305	-19.2798	7.93117e-83	4.70072e-81					G040248 (PEPD)
chr5_76	G064615	Lung	Up-regulated in cancer	5609.17	1.23587	0.0641986	19.2507	1.39316e-82	4.89356e-81					G040544 (MAP4K1)
chr19_40	G038614	Lung	Up-regulated in cancer	83.0925	4.16826	0.216545	19.2489	1.44175e-82	5.04443e-81					G040661 (PRX)
chr14_290, chr14_291	G025750	Kidney	Down-regulated in cancer	209.989	-2.30654	0.119722	-19.2658	1.03956e-82	5.18055e-81					G040699 (CTC-490E21.12, CYP2G1P, CYP2B7P1, AC092071.1)
chr2_188	G043139	Colorectal	Down-regulated in cancer	309.638	-1.92346	0.0994652	-19.338	2.57126e-83	5.46358e-81					G040740 (AC006129.1, AC006129.4, AC006129.2, CEACAM21, CEACAMP3)
chr3_392	G056967	Kidney	Up-regulated in cancer	111.165	2.78671	0.144694	19.2593	1.18034e-82	5.85084e-81					G040770 (Unannotated)
chr3_357	G056760	Colorectal	Up-regulated in cancer	1425.28	1.53646	0.0795047	19.3253	3.28827e-83	6.80326e-81					G040881 (PLAUR)
chr3_462	G057602	Lung	Down-regulated in cancer	569.593	-3.07096	0.159679	-19.2321	1.9952e-82	6.9537e-81					G041029 (AC092301.3)
chr20_6, chr20_7	G049069	Kidney	Up-regulated in cancer	214.329	2.26716	0.117777	19.2496	1.42306e-82	7.01669e-81					G041049 (AC007193.6, IGFL2, IGFL1P1, AC006262.6, RPL12P41, IGFL1)
chr19_121	G039598	Breast	Up-regulated in cancer	16485	1.32656	0.0688858	19.2573	1.22513e-82	7.2115e-81					G041050 (CTC-344H19.6, IGFL3, TGIF1P1)
chr1_346	G002934	Breast	Down-regulated in cancer	175.652	-1.82584	0.0949678	-19.2258	2.2498e-82	1.31529e-80					G041154 (PLA2G4C, LIG1)
chrX_470	G090056	Lung	Up-regulated in cancer	143.798	3.25279	0.169533	19.1868	4.77229e-82	1.6568e-80					G041170 (ZNF114)
chr16_81, chr16_82	G029859	Breast	Up-regulated in cancer	13205.3	1.06721	0.055551	19.2113	2.97758e-82	1.72901e-80					G041331 (Unannotated)
chr19_180, chr19_181	G040248	Kidney	Down-regulated in cancer	8515.51	-1.65747	0.0863229	-19.2008	3.64454e-82	1.78755e-80					G041340 (C19orf81)
chr7_535	G077839	Lung	Down-regulated in cancer	600.517	-2.27615	0.118719	-19.1726	6.27201e-82	2.16071e-80					G041356 (KLKP1, KLK4)
chr6_692, chr6_693, chr6_694, chr6_695, chr6_696, chr6_697, chr6_698, chr6_699, chr6_700	G073979	Kidney	Up-regulated in cancer	12958.1	2.18479	0.113854	19.1894	4.54198e-82	2.21606e-80					G041359 (CTB-147C22.3, KLK5)
chr9_95	G084180	Breast	Down-regulated in cancer	918.223	-1.77646	0.0925337	-19.198	3.84668e-82	2.21869e-80					G041418 (SIGLEC8, SIGLEC26P, SIGLEC12)
chr3_700	G059004	Lung	Up-regulated in cancer	4285.84	1.80911	0.0944363	19.1569	8.47105e-82	2.9071e-80					G041493 (ZNF83, ZNF611, ZNF600, ZNF28, ZNF468)
chr10_234	G009429	Kidney	Up-regulated in cancer	2266.3	2.3919	0.124745	19.1744	6.06058e-82	2.94159e-80					G041530 (Unannotated)
chr5_199, chr5_200, chr5_201, chr5_202	G065275	Colorectal	Up-regulated in cancer	916.88	3.51874	0.182812	19.2478	1.4717e-82	2.9668e-80					G041615 (OSCAR)
chr7_113	G074778	Kidney	Up-regulated in cancer	200.145	3.76295	0.196357	19.1639	7.41596e-82	3.5808e-80					G041636 (LILRB3, LILRA6)
chr6_475	G072541	Kidney	Up-regulated in cancer	357.47	1.87293	0.0977405	19.1623	7.63953e-82	3.66973e-80					G041637 (RPS9, CTB-83J4.1, AC010492.2)
chr1_632, chr1_633	G005510	Lung	Down-regulated in cancer	11.8478	-2.78618	0.145667	-19.1271	1.50283e-81	5.13772e-80					G041647 (AC008984.2, AC008984.6, LILRA4)
chr1_810, chr1_811	G007040	Kidney	Down-regulated in cancer	565.531	-3.1317	0.163601	-19.1423	1.12146e-81	5.33209e-80					G041676 (AC009892.10)
chr5_519	G067181	Kidney	Up-regulated in cancer	5105.6	1.84997	0.0966642	19.1381	1.21583e-81	5.75143e-80					G041684 (KIR3DL3, CTB-61M7.1, KIR2DL3, KIR2DP1, KIR2DL1, KIR3DP1, KIR2DL4, KIR3DL1, KIR2DS4, KIR3DL2)
chrX_536	G090404	Lung	Up-regulated in cancer	22.5474	6.53736	0.3419	19.1207	1.6981e-81	5.78323e-80					G041694 (GP6, CTC-550B14.6, RDH13)
chr10_73	G008386	Breast	Up-regulated in cancer	154.193	4.21326	0.220083	19.1439	1.08733e-81	6.22966e-80					G041720 (RPL28)
chr3_168, chr3_169, chr3_170	G055553	Kidney	Up-regulated in cancer	24.4916	2.89659	0.151404	19.1316	1.37855e-81	6.48824e-80					G041731 (SBK2)
chr19_203, chr19_204	G040539	Thyroid	Up-regulated in cancer	2139.32	3.09105	0.160695	19.2356	1.86482e-82	6.66166e-80					G041782 (Unannotated)
chr1_851	G007433	Lung	Up-regulated in cancer	429.818	2.61435	0.136823	19.1075	2.18692e-81	7.4198e-80					G041886 (AC003682.17, ZSCAN4)
chr4_369	G061842	Lung	Down-regulated in cancer	1146.76	-1.60078	0.083795	-19.1035	2.36025e-81	7.97763e-80					G042038 (AC144450.1, AC141930.2, AC144450.2, PXDN)
chr3_635, chr3_636, chr3_637, chr3_638	G058553	Breast	Down-regulated in cancer	11.0683	-3.38127	0.176791	-19.1258	1.54115e-81	8.77128e-80					G042055 (AC093390.1)
chr1_802, chr1_803, chr1_804, chr1_805	G006998	Breast	Up-regulated in cancer	68.6363	3.14243	0.164395	19.1152	1.88863e-81	1.06782e-79					G042070 (AC018685.1)
chr3_592	G058426	Lung	Up-regulated in cancer	86.7911	4.77767	0.250301	19.0877	3.19697e-81	1.07651e-79					G042074 (Unannotated)
chr3_619, chr3_620	G058502	Lung	Up-regulated in cancer	37.5848	6.95542	0.364456	19.0844	3.40364e-81	1.14181e-79					G042191 (Unannotated)
chr10_344	G010290	Kidney	Up-regulated in cancer	16.1702	3.59598	0.188269	19.1003	2.51271e-81	1.17668e-79					G042209 (AC079923.1)
chr2_640	G046892	Lung	Down-regulated in cancer	332.163	-1.67659	0.0878598	-19.0825	3.52734e-81	1.17889e-79					G042262 (AC007464.1, LINC00299, AC011747.3, AC011747.4)
chr4_265	G061193	Breast	Up-regulated in cancer	256.54	2.76925	0.145008	19.0972	2.66424e-81	1.49048e-79					G042287 (MBOAT2)
chr7_540, chr7_541, chr7_542	G077875	Kidney	Down-regulated in cancer	1939.61	-1.42864	0.0748658	-19.0827	3.51661e-81	1.63041e-79					G042302 (ASAP2)
chr6_307, chr6_308	G071610	Lung	Up-regulated in cancer	88.0097	3.30272	0.173294	19.0585	5.58598e-81	1.85999e-79					G042363 (HPCAL1)
chr16_128, chr16_129	G030171	Colorectal	Up-regulated in cancer	775.307	1.01356	0.0529351	19.1472	1.02212e-81	2.00897e-79					G042444 (AC092635.1, AC016730.1)
chr2_453	G045598	Lung	Down-regulated in cancer	3954.1	-3.35734	0.176274	-19.0461	7.07497e-81	2.34706e-79					G042451 (Unannotated)
chr16_36	G029541	Breast	Up-regulated in cancer	7745.27	1.08179	0.0567335	19.0678	4.6718e-81	2.59028e-79					G042658 (AC010872.1, TDRD15, AC067959.1, AC011752.1)
chr10_290, chr10_291	G009840	Breast	Up-regulated in cancer	234.197	2.06796	0.108464	19.0658	4.85794e-81	2.67623e-79					G042659 (APOB)
chr7_203	G075619	Kidney	Up-regulated in cancer	714.195	2.30605	0.121041	19.0519	6.33766e-81	2.9238e-79					G042761 (AC104699.1)
chr7_453	G077342	Kidney	Up-regulated in cancer	87.0536	2.08977	0.10974	19.0429	7.52612e-81	3.45497e-79					G042796 (GAREM2)
chr9_65, chr9_66	G084031	Lung	Up-regulated in cancer	12.2601	4.7444	0.249377	19.025	1.05804e-80	3.497e-79					G042808 (OTOF)
chr3_214, chr3_215	G056027	Breast	Up-regulated in cancer	259.195	2.20111	0.115558	19.0477	6.87044e-81	3.7608e-79					G042813 (CIB4, AC015977.6, AC015977.5)
chr2_56	G042191	Kidney	Up-regulated in cancer	13.5926	4.86641	0.255654	19.0352	8.72051e-81	3.98365e-79					G042817 (KCNK3)
chr14_146	G024689	Lung	Up-regulated in cancer	761.248	1.92936	0.101453	19.0173	1.22627e-80	4.03811e-79					G042930 (ALK)
chr14_43, chr14_44	G024047	Lung	Up-regulated in cancer	34.1504	5.29906	0.278735	19.0111	1.38061e-80	4.5297e-79					G042984 (XDH)
chr10_255, chr10_256	G009653	Lung	Up-regulated in cancer	36.8587	6.28195	0.330482	19.0085	1.45142e-80	4.74466e-79					G043054 (Unannotated)
chr1_774	G006712	Colorectal	Up-regulated in cancer	491.228	1.52151	0.0797245	19.0845	3.3941e-81	6.50839e-79					G043056 (AC073218.3)
chr3_694, chr3_695	G058882	Lung	Up-regulated in cancer	5616.61	4.15556	0.21886	18.9873	2.17337e-80	7.07885e-79					G043064 (Unannotated)
chr2_101	G042549	Lung	Up-regulated in cancer	208.284	1.62511	0.0856025	18.9844	2.29483e-80	7.44739e-79					G043126 (AC006369.2)
chr17_25	G032540	Breast	Down-regulated in cancer	1904.95	-4.93297	0.259525	-19.0077	1.47304e-80	8.01224e-79					G043203 (AC007246.3, TMEM178A)
chr3_103	G055076	Lung	Up-regulated in cancer	25.6814	6.21924	0.327731	18.9767	2.65972e-80	8.60039e-79					G043209 (AC007254.3, AC007253.1)
chr21_159	G052364	Breast	Down-regulated in cancer	733.433	-1.6961	0.0892699	-18.9997	1.71553e-80	9.27249e-79					G043215 (SLC8A1)
chr4_543	G062773	Kidney	Up-regulated in cancer	27.8946	3.07654	0.162015	18.9892	2.09461e-80	9.52179e-79					G043221 (SLC8A1)
chr11_79	G012834	Lung	Up-regulated in cancer	45123.9	1.46106	0.0770558	18.9611	3.5769e-80	1.15246e-78					G043229 (Unannotated)
chr11_295, chr11_296	G014506	Prostate	Down-regulated in cancer	1989.23	-2.84847	0.148486	-19.1835	5.08866e-82	1.30304e-78					G043255 (AC104654.2, C2orf91, AC013480.2)
chr13_322	G023018	Thyroid	Up-regulated in cancer	1020.13	6.56292	0.34413	19.0711	4.3933e-81	1.50117e-78					G043487 (Unannotated)
chr10_33	G008118	Kidney	Up-regulated in cancer	20209.9	1.59785	0.0842528	18.9649	3.32424e-80	1.50382e-78					G043490 (LHCGR)
chr12_21, chr12_22	G016642	Lung	Up-regulated in cancer	112.818	4.44479	0.234621	18.9446	4.89652e-80	1.57198e-78					G043628 (Unannotated)
chr5_608	G067978	Kidney	Up-regulated in cancer	211.215	1.85563	0.0978601	18.9621	3.51139e-80	1.58081e-78					G043662 (Unannotated)
chr4_264	G061188	Lung	Down-regulated in cancer	43.8342	-1.859	0.0983008	-18.9113	9.20065e-80	2.94322e-78					G043799 (AC018462.2)
chr11_272, chr11_273	G014298	Lung	Up-regulated in cancer	2083.94	1.91629	0.101389	18.9003	1.13467e-79	3.60397e-78					G043853 (AC074289.1)
chr5_395	G066571	Lung	Up-regulated in cancer	26.9882	6.9128	0.36575	18.9003	1.13338e-79	3.60397e-78					G044024 (ARHGAP25, AC097495.2)
chr4_384, chr4_385, chr4_386, chr4_387, chr4_388	G061939	Kidney	Down-regulated in cancer	4898.95	-1.27206	0.0672423	-18.9176	8.17668e-80	3.66339e-78					G044048 (ANXA4, GMCL1, SNRNP27, MXD1)
chr5_529	G067250	Lung	Down-regulated in cancer	5404.92	-1.09151	0.0577846	-18.8892	1.3985e-79	4.42626e-78					G044090 (ADD2)
chr12_14	G016562	Lung	Up-regulated in cancer	88.6078	3.14052	0.166371	18.8766	1.77774e-79	5.60676e-78					G044126 (DYSF)
chr5_717	G068717	Breast	Down-regulated in cancer	41.4633	-2.90953	0.153912	-18.9038	1.06107e-79	5.69925e-78					G044254 (HK2)
chr8_142	G079853	Thyroid	Up-regulated in cancer	4288.4	1.25347	0.0659819	18.9972	1.79755e-80	5.88622e-78					G044266 (TACR1)
chr1_356	G002968	Lung	Down-regulated in cancer	907.341	-1.32528	0.0702285	-18.8709	1.97773e-79	6.21561e-78					G044310 (LRRTM4)
chr4_396, chr4_397	G062001	Prostate	Down-regulated in cancer	577.735	-2.9148	0.15272	-19.0859	3.30881e-81	6.35456e-78					G044353 (CTNNA2)
chr17_179, chr17_180, chr17_181	G034463	Colorectal	Down-regulated in cancer	3135.39	-1.3846	0.0730431	-18.9559	3.94724e-80	7.38886e-78					G044360 (CTNNA2)
chr3_572, chr3_573	G058284	Breast	Down-regulated in cancer	142.156	-1.68323	0.0891188	-18.8874	1.4467e-79	7.72231e-78					G044558 (IGKV3OR2-268, CYTOR, RP13-511M20.1, AC133965.1, AC093616.4)
chr2_625	G046774	Kidney	Up-regulated in cancer	128.995	2.87956	0.152675	18.8607	2.40022e-79	1.07022e-77					G044749 (AC073464.8, AC073464.7, AC073464.9, AC073464.11, AC073464.10, AC097374.2, AC097374.3)
chr10_46	G008231	Kidney	Up-regulated in cancer	78.0225	2.97976	0.158029	18.8558	2.63231e-79	1.16812e-77					G044761 (MAL)
chr6_229	G071274	Lung	Up-regulated in cancer	8536.95	2.97402	0.157916	18.8329	4.05746e-79	1.27072e-77					G044777 (PROM2, KCNIP3)
chr6_563	G072985	Breast	Down-regulated in cancer	4399.01	-1.57188	0.0833666	-18.855	2.67157e-79	1.41725e-77					G044915 (VWA3B, AC018691.1)
chr1_361, chr1_362	G002992	Breast	Down-regulated in cancer	1849.86	-1.59109	0.0844015	-18.8514	2.86166e-79	1.50878e-77					G045068 (SLC9A2)
chr2_495	G046017	Kidney	Up-regulated in cancer	44.5083	3.22135	0.170992	18.8392	3.60677e-79	1.59296e-77					G045219 (Unannotated)
chr13_21	G021120	Kidney	Up-regulated in cancer	352.873	1.60669	0.0853206	18.8313	4.18682e-79	1.84042e-77					G045233 (AC006227.1)
chr7_430	G077054	Lung	Up-regulated in cancer	1832.82	1.14225	0.0607201	18.8117	6.05607e-79	1.89004e-77					G045238 (AC096669.2)
chr15_89, chr15_90	G027053	Breast	Up-regulated in cancer	109.961	3.30581	0.175484	18.8383	3.66668e-79	1.92143e-77					G045239 (AC096669.3)
chr12_393, chr12_394, chr12_395	G019587	Kidney	Down-regulated in cancer	7078.99	-1.69367	0.0900005	-18.8185	5.32836e-79	2.33122e-77					G045292 (SH3RF3, AC010906.1)
chr5_399, chr5_400, chr5_401	G066586	Lung	Up-regulated in cancer	42.8098	8.75851	0.465971	18.7963	8.10079e-79	2.5194e-77					G045327 (MALL)
chr7_65	G074502	Lung	Up-regulated in cancer	1367.69	1.14271	0.0608022	18.7939	8.46557e-79	2.62374e-77					G045365 (AC068491.1, AC108463.2, AC068491.4, AC017002.2, ANAPC1)
chr5_695, chr5_696, chr5_697	G068538	Lung	Down-regulated in cancer	1230.05	-2.50426	0.133312	-18.785	1.00115e-78	3.09217e-77					G045371 (AC017002.1)
chr1_768, chr1_769	G006672	Breast	Up-regulated in cancer	29.1862	2.96729	0.1578	18.8041	6.99147e-79	3.6415e-77					G045464 (PGM5P4, FAM138B)
chr20_281, chr20_282	G051391	Kidney	Up-regulated in cancer	1836.9	1.47992	0.0787497	18.7927	8.66296e-79	3.77244e-77					G045582 (Unannotated)
chr22_178	G054363	Lung	Down-regulated in cancer	1385.03	-1.4013	0.0746478	-18.7722	1.2757e-78	3.92663e-77					G045594 (Unannotated)
chr1_218	G001998	Lung	Up-regulated in cancer	22.1326	5.9412	0.316616	18.7647	1.46808e-78	4.50329e-77					G045598 (MARCO)
chr17_363	G036134	Kidney	Up-regulated in cancer	72107.3	1.18248	0.0629594	18.7816	1.06869e-78	4.63214e-77					G045638 (PTPN4)
chr1_126	G000949	Lung	Up-regulated in cancer	24.4074	6.60774	0.352294	18.7563	1.71885e-78	5.25451e-77					G045700 (TFCP2L1)
chr11_110, chr11_111	G013027	Colorectal	Up-regulated in cancer	176.781	4.76105	0.252617	18.8469	3.11679e-79	5.69865e-77					G045726 (Unannotated)
chr4_528	G062721	Kidney	Up-regulated in cancer	716.922	2.90459	0.154752	18.7693	1.34741e-78	5.81322e-77					G045777 (CNTNAP5)
chr4_442, chr4_443, chr4_444	G062222	Breast	Down-regulated in cancer	520.543	-1.86329	0.099238	-18.776	1.18668e-78	6.14355e-77					G045876 (HS6ST1)
chr1_594	G005144	Kidney	Up-regulated in cancer	2275.78	1.92735	0.102735	18.7604	1.59258e-78	6.8393e-77					G045877 (Unannotated)
chr9_1, chr9_2, chr9_3	G083607	Lung	Up-regulated in cancer	25.0043	6.51468	0.347611	18.7413	2.28076e-78	6.94856e-77					G045878 (Unannotated)
chr1_957	G007916	Lung	Up-regulated in cancer	327.029	1.40725	0.075113	18.7351	2.55949e-78	7.7713e-77					G045945 (TUBA3E, AC018804.5, AC068137.12)
chr8_491, chr8_492	G082404	Breast	Down-regulated in cancer	412.281	-2.65284	0.141391	-18.7624	1.53184e-78	7.88302e-77					G046009 (AC093838.4, CCDC74A)
chr8_247, chr8_248, chr8_249, chr8_250	G080687	Lung	Up-regulated in cancer	13269	1.36084	0.0726422	18.7334	2.64344e-78	7.99909e-77					G046012 (POTEKP, AC093838.7, AC093724.1)
chr6_381, chr6_382	G072053	Lung	Up-regulated in cancer	27.3237	6.08846	0.325009	18.7332	2.65439e-78	8.00517e-77					G046017 (C2orf27B)
chr1_533, chr9_466, chr9_467, chr9_468, chr9_469, chr9_470	G087343	Lung	Up-regulated in cancer	273.257	5.27245	0.281477	18.7314	2.74691e-78	8.25639e-77					G046050 (AC097532.3)
chr1_748	G006313	Breast	Up-regulated in cancer	10427.9	1.10522	0.0589412	18.7513	1.89061e-78	9.67136e-77					G046078 (MGAT5)
chr16_182, chr16_183	G030858	Colorectal	Up-regulated in cancer	727.064	1.99786	0.106212	18.81	6.24789e-79	1.11638e-76					G046079 (Unannotated)
chr1_745, chr1_746, chr1_747	G006304	Breast	Down-regulated in cancer	383.382	-1.82725	0.09756	-18.7295	2.84344e-78	1.43744e-76					G046178 (NXPH2)
chr1_927	G007784	Colorectal	Up-regulated in cancer	78.5669	4.24569	0.225899	18.7946	8.3598e-79	1.46055e-76					G046213 (LRP1B, AC117947.1, AC068287.1)
chr16_383	G032454	Lung	Up-regulated in cancer	1499.73	1.29441	0.0692356	18.6958	5.35944e-78	1.6055e-76					G046254 (ARHGAP15, AC013437.8, AC079584.3)
chr10_234	G009429	Lung	Down-regulated in cancer	2304.1	-2.15257	0.115206	-18.6846	6.6125e-78	1.97235e-76					G046257 (AC096558.1)
chr4_744	G063805	Lung	Up-regulated in cancer	3137.31	1.52101	0.0814051	18.6844	6.62808e-78	1.97235e-76					G046358 (LYPD6B)
chr17_191	G034618	Prostate	Down-regulated in cancer	21.4141	-4.23861	0.224377	-18.8906	1.36363e-79	2.09509e-76					G046487 (KCNJ3)
chr1_290	G002565	Kidney	Up-regulated in cancer	53.8416	5.79207	0.309768	18.6981	5.13055e-78	2.18318e-76					G046566 (UPP2, AC005539.3, AC005539.4)
chr16_330	G032210	Lung	Up-regulated in cancer	2394.38	1.52519	0.0816965	18.669	8.84607e-78	2.62365e-76					G046706 (COBLL1, AC019181.3)
chr13_390, chr13_391	G023351	Colorectal	Up-regulated in cancer	1217.94	5.79095	0.308651	18.7621	1.54084e-78	2.63349e-76					G046707 (AC013463.2, SCN2A, AC011303.2)
chr4_794	G064108	Kidney	Up-regulated in cancer	338.263	2.2236	0.119001	18.6856	6.48147e-78	2.74549e-76					G046731 (AC010127.3)
chr14_295, chr14_296, chr14_297	G025820	Lung	Down-regulated in cancer	2463.72	-2.22181	0.119049	-18.6631	9.89175e-78	2.92411e-76					G046732 (SCN1A)
chr1_78	G000383	Breast	Up-regulated in cancer	74.5497	2.83772	0.151849	18.6877	6.23318e-78	3.13263e-76					G046735 (SCN7A)
chr2_907	G048919	Breast	Up-regulated in cancer	1065.41	1.23768	0.0662671	18.6772	7.59444e-78	3.79457e-76					G046752 (Unannotated)
chr12_49	G016915	Lung	Up-regulated in cancer	301.168	3.34837	0.179551	18.6486	1.2964e-77	3.81969e-76					G046754 (STK39, AC067940.1)
chr1_170	G001504	Thyroid	Up-regulated in cancer	10011.5	1.9188	0.102216	18.7719	1.2811e-78	4.02727e-76					G046774 (DHRS9, AC007556.3)
chr10_375	G010497	Lung	Up-regulated in cancer	363.469	5.57236	0.298929	18.6411	1.4916e-77	4.38041e-76					G046814 (MYO3B)
chr17_368	G036193	Breast	Up-regulated in cancer	32.7124	3.42661	0.183639	18.6596	1.05613e-77	5.24644e-76					G046884 (PDK1)
chr9_245, chr9_246, chr9_247, chr9_248	G085374	Lung	Up-regulated in cancer	3937.71	2.1911	0.117667	18.6211	2.16555e-77	6.33884e-76					G046970 (AC018890.6, AC010894.5, AC018890.1)
chrX_438, chrX_439	G089925	Thyroid	Up-regulated in cancer	1356.31	3.97278	0.212069	18.7334	2.64243e-78	7.98724e-76					G047043 (AC073636.1, AC079305.11, AC079305.8)
chr10_61, chr10_62, chr10_63	G008294	Breast	Down-regulated in cancer	8859.28	-1.88103	0.100936	-18.6359	1.64519e-77	8.12572e-76					G047063 (NFE2L2)
chr5_562, chr5_563	G067458	Breast	Up-regulated in cancer	704.139	3.141	0.168569	18.6332	1.72713e-77	8.4817e-76					G047143 (FTHL20)
chr3_322	G056568	Kidney	Down-regulated in cancer	20.6926	-3.84341	0.206368	-18.6241	2.04884e-77	8.63942e-76					G047149 (AC104820.2, ITGA4)
chr14_150	G024718	Breast	Up-regulated in cancer	982.22	1.35573	0.0727831	18.6269	1.94336e-77	9.48932e-76					G047162 (PDE1A)
chr5_698	G068559	Breast	Down-regulated in cancer	79.2913	-3.75024	0.201358	-18.6248	2.02348e-77	9.82471e-76					G047227 (FSIP2)
chr1_361, chr1_362	G002992	Lung	Down-regulated in cancer	783.013	-1.60299	0.0862134	-18.5933	3.64015e-77	1.06205e-75					G047295 (COL3A1)
chr18_47	G036625	Breast	Down-regulated in cancer	208.654	-2.22986	0.119756	-18.6201	2.2095e-77	1.06677e-75					G047300 (COL5A2, AC118063.1)
chr7_593, chr7_594, chr7_595	G078295	Lung	Up-regulated in cancer	27.7038	6.94148	0.373412	18.5893	3.91969e-77	1.13989e-75					G047323 (MSTN, HIBCH)
chr1_801	G006995	Kidney	Up-regulated in cancer	521.252	1.60818	0.0864207	18.6087	2.73111e-77	1.14645e-75					G047378 (AC098617.1)
chr11_83, chr11_84, chr11_85	G012905	Kidney	Down-regulated in cancer	303.33	-5.76911	0.31004	-18.6076	2.78678e-77	1.16457e-75					G047458 (Unannotated)
chr19_194, chr19_195	G040422	Breast	Down-regulated in cancer	747.109	-1.64124	0.0881817	-18.612	2.56706e-77	1.23248e-75					G047469 (HECW2)
chr13_85	G021678	Breast	Down-regulated in cancer	457.814	-1.89389	0.101838	-18.5972	3.38523e-77	1.61626e-75					G047525 (PLCL1)
chr1_724	G006097	Lung	Down-regulated in cancer	134.424	-2.71575	0.146256	-18.5684	5.79103e-77	1.67865e-75					G047535 (SATB2)
chr8_459	G082171	Lung	Up-regulated in cancer	44.868	3.18932	0.171769	18.5674	5.89514e-77	1.70331e-75					G047577 (AOX1, AOX3P, AOX3P-AOX2P, AOX2P)
chr7_21	G074290	Kidney	Up-regulated in cancer	1851.94	1.99763	0.107478	18.5865	4.13502e-77	1.72028e-75					G047791 (AC007879.2, AC007879.3, AC007879.5)
chr8_632	G083289	Thyroid	Up-regulated in cancer	2559.87	2.03832	0.109085	18.6856	6.48821e-78	1.88855e-75					G047795 (AC007879.6)
chr6_732	G074127	Lung	Up-regulated in cancer	10322.7	2.44853	0.131928	18.5596	6.82396e-77	1.96534e-75					G047844 (PTH2R, AC019185.4)
chr21_119, chr21_120, chr21_121	G051989	Thyroid	Up-regulated in cancer	2739.77	3.05702	0.163673	18.6776	7.53238e-78	2.11418e-75					G047852 (AC013409.1)
chr15_103	G027290	Lung	Up-regulated in cancer	231.861	3.03508	0.163574	18.5548	7.45803e-77	2.14108e-75					G047868 (AC007038.7)
chr3_403	G057065	Lung	Up-regulated in cancer	37.1505	4.15481	0.224038	18.5451	8.93519e-77	2.55695e-75					G047895 (ERBB4)
chr18_125	G037119	Breast	Down-regulated in cancer	48.0961	-2.91185	0.156868	-18.5624	6.47252e-77	3.0732e-75					G047935 (SPAG16, VWC2L, AC107218.2)
chr20_206	G050874	Lung	Up-regulated in cancer	1347.67	1.27739	0.068969	18.5212	1.39266e-76	3.97264e-75					G047937 (AC107218.3, AC008279.1)
chr12_557, chr12_558, chr12_559	G020774	Breast	Down-regulated in cancer	135.858	-2.64164	0.142543	-18.5322	1.13636e-76	5.36585e-75					G048244 (SCG2)
chr19_194, chr19_195	G040422	Lung	Down-regulated in cancer	428.004	-1.18365	0.0640002	-18.4944	2.29008e-76	6.51184e-75					G048289 (DOCK10)
chr11_252	G014043	Kidney	Up-regulated in cancer	198.496	3.71922	0.200913	18.5116	1.66398e-76	6.89185e-75					G048305 (AC080002.1, AC068138.1)
chr4_88, chr4_89	G060040	Prostate	Down-regulated in cancer	13.4751	-7.26819	0.388799	-18.6939	5.54595e-78	7.10066e-75					G048397 (PID1)
chr8_504, chr8_505	G082494	Breast	Down-regulated in cancer	10.5837	-4.79904	0.25931	-18.507	1.81286e-76	8.51349e-75					G048402 (DNER)
chr14_281	G025708	Colorectal	Down-regulated in cancer	837.802	-1.40059	0.0754189	-18.5708	5.53409e-77	9.25724e-75					G048594 (Unannotated)
chr3_705	G059058	Thyroid	Up-regulated in cancer	67.3735	2.34592	0.126153	18.5959	3.46929e-77	9.40177e-75					G048595 (Unannotated)
chr3_210, chr3_211	G055952	Lung	Down-regulated in cancer	1851.75	-1.07466	0.0581716	-18.474	3.34198e-76	9.44294e-75					G048623 (AC010148.1)
chr20_11	G049139	Kidney	Down-regulated in cancer	1646.09	-1.6888	0.0913525	-18.4866	2.64618e-76	1.09114e-74					G048625 (Unannotated)
chr10_530	G011821	Lung	Up-regulated in cancer	510.821	2.85038	0.154429	18.4576	4.53218e-76	1.27656e-74					G048662 (AC079135.1, AC019068.2)
chr8_398, chr8_399, chr8_400	G081741	Kidney	Down-regulated in cancer	123.97	-5.64165	0.305527	-18.4653	3.92728e-76	1.61226e-74					G048804 (HDAC4)
chr14_156	G024785	Lung	Up-regulated in cancer	48.8018	3.90153	0.211525	18.4448	5.74248e-76	1.6124e-74					G048905 (AGXT)
chr12_14	G016563	Lung	Up-regulated in cancer	36.604	3.28525	0.178135	18.4424	5.99873e-76	1.67908e-74					G048924 (HDLBP)
chr7_523	G077712	Kidney	Up-regulated in cancer	107.156	1.90136	0.102989	18.4618	4.19256e-76	1.71362e-74					G048955 (AC114730.7)
chr11_479	G015729	Thyroid	Up-regulated in cancer	67.5853	3.06247	0.164987	18.5618	6.54227e-77	1.71386e-74					G048962 (PDCD1)
chr12_71, chr12_72, chr12_73	G017179	Kidney	Down-regulated in cancer	159.885	-3.15455	0.170875	-18.4611	4.24372e-76	1.72695e-74					G048963 (AC114730.2, RTP5)
chr6_105	G069866	Colorectal	Down-regulated in cancer	5598.6	-1.90868	0.103045	-18.5227	1.35363e-76	2.21713e-74					G048966 (AC131097.3, AC093642.3, AC093642.1)
chr1_378	G003067	Lung	Up-regulated in cancer	206.062	3.58472	0.194553	18.4255	8.20923e-76	2.29066e-74					G048972 (AC093642.4, AC093642.6)
chr22_94, chr22_95	G053789	Kidney	Up-regulated in cancer	1154.1	1.80424	0.0978342	18.4418	6.0706e-76	2.449e-74					G049022 (SLC52A3)
chr6_553	G072924	Lung	Down-regulated in cancer	376.463	-2.80139	0.152108	-18.4171	9.57264e-76	2.6628e-74					G049069 (RP4-673D20.1, RP4-673D20.4, RP4-673D20.6, RP4-673D20.3, RP5-968J1.1, RP5-858L17.1)
chr1_170	G001504	Lung	Up-regulated in cancer	9280.3	2.03418	0.110454	18.4166	9.6714e-76	2.68194e-74					G049139 (SLC4A11, C20orf194, UBE2V1P1)
chr13_336	G023078	Thyroid	Up-regulated in cancer	122.453	3.31213	0.178729	18.5316	1.14885e-76	2.91253e-74					G049218 (Unannotated)
chr1_667	G005806	Kidney	Up-regulated in cancer	937.077	1.86731	0.101336	18.4269	7.99905e-76	3.21307e-74					G049270 (Unannotated)
chr3_595, chr3_596, chr3_597, chr3_598, chr3_599, chr3_600, chr3_601, chr3_602, chr3_603	G058433	Lung	Up-regulated in cancer	159.264	6.60585	0.359005	18.4004	1.30341e-75	3.60329e-74					G049291 (RP4-764O22.1)
chr18_115	G037044	Lung	Up-regulated in cancer	2111.18	5.53382	0.300751	18.4	1.31402e-75	3.62143e-74					G049352 (SNAP25-AS1, RPL23AP6)
chrX_179, chrX_180	G088449	Lung	Down-regulated in cancer	642.546	-2.23382	0.121503	-18.3849	1.73707e-75	4.77269e-74					G049497 (Unannotated)
chr18_154	G037374	Lung	Down-regulated in cancer	31.727	-2.67386	0.145466	-18.3814	1.85126e-75	5.07086e-74					G049537 (PCSK2)
chr2_630, chr2_631	G046814	Lung	Up-regulated in cancer	163.557	3.67065	0.199729	18.3782	1.96508e-75	5.36624e-74					G049928 (RP4-760C5.3)
chr21_163	G052411	Lung	Up-regulated in cancer	717.092	1.2146	0.0661088	18.3727	2.17408e-75	5.91893e-74					G050252 (Unannotated)
chr13_59	G021521	Colorectal	Up-regulated in cancer	1863.96	1.85292	0.100333	18.4676	3.76538e-76	6.04152e-74					G050285 (RP5-1057B20.3)
chr10_255, chr10_256	G009656	Lung	Up-regulated in cancer	40.051	3.66503	0.199502	18.3709	2.24662e-75	6.09786e-74					G050316 (ARHGAP40)
chr13_432	G023531	Kidney	Down-regulated in cancer	66.8266	-3.3242	0.180961	-18.3698	2.2936e-75	9.13422e-74					G050486 (Unannotated)
chr12_49	G016914	Kidney	Up-regulated in cancer	437.519	2.40501	0.130941	18.3671	2.41117e-75	9.56158e-74					G050565 (WFDC10B, HNRPA1P3, WFDC3)
chr4_564	G062836	Kidney	Up-regulated in cancer	450.193	2.0706	0.112739	18.3663	2.44615e-75	9.65918e-74					G050593 (Unannotated)
chr12_236	G018544	Lung	Down-regulated in cancer	607.81	-1.26866	0.0691557	-18.345	3.6221e-75	9.80155e-74					G050614 (SLC13A3, RP1-101A2.1, TP53RK)
chr1_829	G007184	Lung	Up-regulated in cancer	8776.58	1.11643	0.0608591	18.3445	3.65023e-75	9.84794e-74					G050661 (Unannotated)
chr4_612, chr4_613	G063158	Kidney	Down-regulated in cancer	103.557	-2.76102	0.150366	-18.362	2.64494e-75	1.04001e-73					G050669 (Unannotated)
chr8_226, chr8_227	G080549	Kidney	Down-regulated in cancer	2210.12	-1.07608	0.0586055	-18.3615	2.67235e-75	1.04637e-73					G050794 (CEBPB)
chr10_419	G010859	Lung	Up-regulated in cancer	70.9369	3.19929	0.174526	18.3313	4.65411e-75	1.25186e-73					G050877 (RP4-723E3.1, RP5-1022J11.1, RP4-715N11.2)
chr6_134	G070291	Lung	Up-regulated in cancer	3055.62	1.41988	0.0774684	18.3285	4.8987e-75	1.3137e-73					G051108 (Unannotated)
chr17_184	G034524	Lung	Up-regulated in cancer	623.998	1.5066	0.0822384	18.3199	5.74593e-75	1.53631e-73					G051163 (MRPS16P, ZNF831)
chrX_169	G088247	Lung	Up-regulated in cancer	336.729	1.68573	0.092022	18.3188	5.86256e-75	1.56283e-73					G051193 (C20orf197, RP5-1043L13.1)
chr2_825	G048272	Lung	Down-regulated in cancer	35.405	-1.98246	0.10826	-18.312	6.63873e-75	1.76449e-73					G051241 (CDH4, WI2-8325B5.1)
chr8_224	G080537	Lung	Up-regulated in cancer	24.3431	4.00434	0.218705	18.3093	6.98005e-75	1.84971e-73					G051255 (TAF4)
chrX_437	G089924	Kidney	Up-regulated in cancer	255.677	2.27021	0.123893	18.3239	5.33176e-75	2.06169e-73					G051301 (C20orf166, RPL7P3, WI2-87327B8.1)
chr13_232, chr13_233	G022586	Lung	Down-regulated in cancer	11766.7	-1.69574	0.0926703	-18.2987	8.48024e-75	2.24063e-73					G051319 (MRGBP, OGFR)
chr12_26	G016699	Lung	Up-regulated in cancer	5935.95	1.66685	0.0911545	18.286	1.06951e-74	2.81754e-73					G051320 (Unannotated)
chr20_188	G050718	Colorectal	Up-regulated in cancer	8825.8	1.6253	0.0884243	18.3807	1.87513e-75	2.94845e-73					G051354 (BIRC7)
chr3_401	G057053	Kidney	Up-regulated in cancer	847.8	1.72077	0.0940745	18.2916	9.66023e-75	3.71999e-73					G051391 (RTEL1, RTEL1-TNFRSF6B, TNFRSF6B)
chr4_339	G061666	Lung	Up-regulated in cancer	275.1	2.79532	0.153003	18.2698	1.44065e-74	3.78414e-73					G051436 (bP-2189O9.3, bP-2189O9.1, bP-2189O9.2, bP-2171C21.2)
chr3_4	G054393	Lung	Down-regulated in cancer	127.411	-3.92577	0.214883	-18.2694	1.45115e-74	3.80057e-73					G051456 (bP-21264C1.3, bP-21264C1.1)
chr11_231	G013795	Lung	Up-regulated in cancer	185.649	5.48664	0.30049	18.2589	1.75644e-74	4.58672e-73					G051592 (AJ006998.2)
chr3_527, chr3_528	G057993	Lung	Up-regulated in cancer	6381.39	2.12667	0.116508	18.2534	1.94288e-74	5.05882e-73					G051677 (CHODL)
chr11_307, chr11_308, chr11_309	G014569	Kidney	Up-regulated in cancer	4049.3	1.13003	0.0618437	18.2723	1.37468e-74	5.27189e-73					G051758 (AP000472.2, AP000705.8, AP000705.6)
chr3_575, chr3_576	G058322	Lung	Down-regulated in cancer	853.792	-3.15831	0.173069	-18.2488	2.11434e-74	5.48931e-73					G051841 (AP000233.4, LINC00158)
chr17_281	G035476	Lung	Up-regulated in cancer	43.0375	2.64547	0.145006	18.2439	2.31413e-74	5.99066e-73					G051889 (AP001604.3, EIF4A1P, RPL10P1)
chr5_437	G066771	Lung	Up-regulated in cancer	483.686	4.53644	0.248674	18.2425	2.37427e-74	6.12863e-73					G051914 (AL035610.1)
chr19_66, chr19_67	G038969	Kidney	Up-regulated in cancer	31357.4	2.17541	0.119138	18.2596	1.7353e-74	6.62757e-73					G051950 (GRIK1)
chrX_44, chrX_45	G087499	Lung	Up-regulated in cancer	39.4595	5.05878	0.277488	18.2306	2.94906e-74	7.59043e-73					G052130 (KCNE1B, KCNE1, RCAN1)
chr1_549	G004531	Kidney	Up-regulated in cancer	1203.21	2.01061	0.110231	18.24	2.48329e-74	9.44562e-73					G052135 (AP000330.8)
chr19_119	G039589	Kidney	Up-regulated in cancer	1416.4	1.56907	0.0860656	18.2311	2.92263e-74	1.10716e-72					G052136 (RUNX1)
chr10_13, chr10_14, chr10_15	G008025	Colorectal	Up-regulated in cancer	3417.82	1.17873	0.0644016	18.3027	7.86947e-75	1.21313e-72					G052261 (AF064858.8, AF064858.11, AF064858.10)
chr1_759	G006491	Kidney	Up-regulated in cancer	57.3075	3.9966	0.219302	18.2242	3.31468e-74	1.25059e-72					G052292 (DSCAM)
chr1_610	G005347	Kidney	Up-regulated in cancer	444.586	2.27002	0.124583	18.2209	3.52067e-74	1.32295e-72					G052342 (NCRNA00111)
chr13_190, chr13_191, chr13_192, chr13_193	G022385	Kidney	Down-regulated in cancer	125.105	-3.1936	0.175292	-18.2187	3.6662e-74	1.3721e-72					G052386 (ABCG1)
chr4_474	G062375	Breast	Up-regulated in cancer	1494.74	2.10999	0.115783	18.2237	3.34873e-74	1.56408e-72					G052420 (Unannotated)
chr3_756	G059438	Lung	Up-regulated in cancer	107.611	2.55057	0.140241	18.1871	6.53527e-74	1.67726e-72					G052427 (U2AF1L5, U2AF1)
chr19_268	G041356	Breast	Up-regulated in cancer	206.939	3.18489	0.174833	18.2167	3.80265e-74	1.76649e-72					G052459 (Unannotated)
chr12_291	G019009	Breast	Down-regulated in cancer	235.034	-1.62898	0.0894494	-18.2111	4.21067e-74	1.94551e-72					G052503 (TRPM2)
chr3_73	G054878	Lung	Up-regulated in cancer	26.436	6.93891	0.381772	18.1755	8.06275e-74	2.06337e-72					G052540 (NCRNA00163, LINC00165, NCRNA00162)
chr3_34, chr3_35	G054611	Kidney	Up-regulated in cancer	410.394	3.44645	0.189562	18.1811	7.28408e-74	2.71521e-72					G052551 (BX322557.13)
chr16_152	G030510	Kidney	Up-regulated in cancer	270.42	2.202	0.121119	18.1805	7.36777e-74	2.73547e-72					G052554 (NCRNA00316, BX322559.2, BX322559.3)
chr12_541, chr12_542, chr12_543, chr12_544, chr12_545	G020720	Thyroid	Up-regulated in cancer	91.7798	3.94152	0.215692	18.2738	1.33761e-74	3.28509e-72					G052563 (SLC19A1)
chr1_289	G002562	Lung	Up-regulated in cancer	16.3849	4.61358	0.254323	18.1407	1.52165e-73	3.88302e-72					G052578 (PCBP3, AJ011931.1, PCBP3-OT1)
chr12_494	G020355	Lung	Up-regulated in cancer	1193.07	1.9691	0.108618	18.1287	1.89081e-73	4.81136e-72					G052598 (COL6A2)
chr12_450	G019980	Breast	Down-regulated in cancer	15.7406	-2.62034	0.144326	-18.1557	1.15785e-73	5.29285e-72					G052618 (C21orf58)
chr8_403	G081773	Colorectal	Down-regulated in cancer	39.7277	-4.28051	0.235085	-18.2084	4.42716e-74	6.69353e-72					G052721 (CECR3)
chr6_561	G072971	Kidney	Up-regulated in cancer	154.974	2.01961	0.111402	18.129	1.88072e-73	6.95494e-72					G052872 (PI4KAP1)
chr5_300	G065826	Kidney	Down-regulated in cancer	63.3963	-2.58603	0.142693	-18.123	2.09715e-73	7.72465e-72					G053001 (IGLV10-54, IGLV6-57, IGLVI-56, IGLV11-55, IGLVIV-53, VPREB1, CH17-264L24.1, LL22NC03-2H8.4, LL22NC03-80A10.6, IGLV5-52, IGLV1-51, IGLV1-50, LL22NC03-80A10.11, IGLV9-49, LL22NC03-75A1.9, IGLV5-48, IGLV1-47, LL22NC03-22A12.9, IGLV7-46, LL22NC03-22A12.12, IGLV5-45, IGLV1-44, IGLV7-43, IGLVI-42, IGLVVII-41-1, IGLV1-41, IGLV1-40, ASH2LP1, IGLVI-38, IGLV5-37, IGLV1-36, KB-288A10.17, IGLV7-35, …
chr1_667	G005806	Lung	Down-regulated in cancer	2390.73	-1.77726	0.0982073	-18.097	3.36243e-73	8.50771e-72					G053175 (Unannotated)
chr16_390	G032471	Kidney	Down-regulated in cancer	10.2188	-2.93064	0.161798	-18.113	2.51678e-73	9.2338e-72					G053212 (SEZ6L)
chr3_225	G056072	Lung	Up-regulated in cancer	14.3759	4.38213	0.242239	18.0901	3.81331e-73	9.62135e-72					G053291 (RP1-213J1P__B.1)
chr10_541	G011868	Liver	Up-regulated in cancer	744.199	3.63254	0.198269	18.3213	5.60056e-75	1.02126e-71					G053445 (Unannotated)
chr6_539	G072843	Breast	Down-regulated in cancer	70.9789	-4.34769	0.239953	-18.119	2.25808e-73	1.02677e-71					G053481 (CTA-342B11.1, CTA-342B11.2, SC22CB-1E7.1)
chr16_313, chr16_314, chr16_315, chr16_316, chr16_317, chr16_318, chr16_319	G032095	Liver	Up-regulated in cancer	383.678	2.4795	0.135447	18.306	7.41613e-75	1.08186e-71					G053490 (RP1-90G24.10, RP1-90G24.5, RP1-90G24.6, RP1-90G24.11)
chr6_245	G071366	Lung	Up-regulated in cancer	372.166	1.71383	0.0947732	18.0834	4.30302e-73	1.08265e-71					G053491 (SLC5A4, RP1-149A16.12)
chr15_177	G028011	Lung	Down-regulated in cancer	198.943	-2.21341	0.122417	-18.0809	4.5063e-73	1.13061e-71					G053505 (SYN3)
chr5_562, chr5_563	G067458	Lung	Up-regulated in cancer	1936.26	4.6976	0.259819	18.0803	4.55407e-73	1.13941e-71					G053581 (MB, CITF22-62D4.1)
chr8_342, chr8_343	G081320	Lung	Up-regulated in cancer	8834.68	2.27489	0.125834	18.0785	4.70535e-73	1.17398e-71					G053669 (RP1-63G5.5)
chr11_427	G015403	Breast	Up-regulated in cancer	292.749	3.90245	0.215507	18.1082	2.74522e-73	1.24171e-71					G053745 (KCNJ4)
chr10_410	G010803	Colorectal	Down-regulated in cancer	1630.71	-1.97156	0.108496	-18.1717	8.64292e-74	1.28209e-71					G053786 (Unannotated)
chr1_837	G007241	Breast	Up-regulated in cancer	759.14	1.22587	0.0677076	18.1053	2.89277e-73	1.30159e-71					G053789 (APOBEC3F, CTA-150C2.20, APOBEC3G)
chr9_181	G084898	Breast	Down-regulated in cancer	625.724	-2.48119	0.137073	-18.1012	3.11522e-73	1.39439e-71					G053827 (MGAT3)
chr6_631, chr6_632	G073530	Thyroid	Up-regulated in cancer	3169.78	1.24396	0.0683958	18.1877	6.45689e-74	1.53772e-71					G053836 (CACNA1I)
chr17_250	G035155	Breast	Up-regulated in cancer	393.334	2.55582	0.141355	18.0809	4.50854e-73	2.00758e-71					G053928 (Unannotated)
chr1_668, chr1_669	G005811	Breast	Down-regulated in cancer	1660.55	-1.42544	0.0788386	-18.0805	4.54006e-73	2.0112e-71					G053940 (SEPT3, WBP2NL)
chr13_51, chr13_52	G021466	Lung	Down-regulated in cancer	1485.35	-1.86928	0.103588	-18.0454	8.57482e-73	2.13346e-71					G054025 (SULT4A1)
chr6_732	G074126	Lung	Up-regulated in cancer	141.649	2.12661	0.117889	18.039	9.62056e-73	2.38702e-71					G054109 (FBLN1)
chr1_450	G003536	Kidney	Down-regulated in cancer	689.151	-1.31123	0.0726185	-18.0565	7.01924e-73	2.56519e-71					G054111 (CTA-941F9.9)
chr11_270	G014287	Colorectal	Up-regulated in cancer	2023.48	1.47796	0.0815152	18.1311	1.81145e-73	2.61761e-71					G054233 (FAM19A5)
chr5_628, chr5_629, chr5_630, chr5_631	G068141	Colorectal	Down-regulated in cancer	1580.22	-2.84071	0.156682	-18.1305	1.83119e-73	2.61761e-71					G054284 (C22orf34, RP1-29C18.9, RP1-29C18.8)
chr11_381, chr11_382, chr11_383	G015099	Kidney	Down-regulated in cancer	48.6597	-3.52078	0.195117	-18.0445	8.71539e-73	3.17261e-71					G054290 (RP4-566L20.1, RP1-29C18.10)
chr4_122	G060263	Kidney	Up-regulated in cancer	249.077	1.80132	0.0998302	18.0438	8.82791e-73	3.20106e-71					G054297 (Unannotated)
chr11_379, chr11_380	G015096	Thyroid	Up-regulated in cancer	420.113	2.65202	0.146158	18.1449	1.40997e-73	3.25909e-71					G054306 (RP3-522J7.7, RP3-522J7.5)
chr4_122	G060263	Liver	Up-regulated in cancer	506.375	3.29977	0.180983	18.2325	2.85044e-74	3.46518e-71					G054329 (MOV10L1, RP5-898I4.1)
chr15_55	G026778	Lung	Down-regulated in cancer	5737.25	-1.01025	0.0560951	-18.0097	1.63556e-72	4.04687e-71					G054367 (Unannotated)
chr3_726, chr3_727	G059241	Thyroid	Up-regulated in cancer	24292.6	3.2813	0.181039	18.1248	2.03192e-73	4.56253e-71					G054393 (AC087430.1, CNTN6)
chr16_217, chr16_218	G031328	Lung	Up-regulated in cancer	638.818	1.66456	0.0924631	18.0024	1.86586e-72	4.604e-71					G054611 (ATP2B2, AC018839.1, AC018502.1)
chr17_307	G035601	Lung	Up-regulated in cancer	3000.12	1.26084	0.0700388	18.002	1.87753e-72	4.62006e-71					G054663 (SYN2, AC026166.1)
chr11_139	G013225	Kidney	Up-regulated in cancer	938.592	1.49066	0.0827215	18.0202	1.35329e-72	4.88811e-71					G054753 (Unannotated)
chr4_267	G061207	Lung	Up-regulated in cancer	13312.5	1.13189	0.0629244	17.9881	2.41397e-72	5.92381e-71					G054796 (AC087590.3)
chr7_127	G074882	Kidney	Up-regulated in cancer	1192.33	1.80584	0.100425	17.982	2.69461e-72	9.65812e-71					G054815 (ANKRD28)
chr14_66	G024179	Kidney	Up-regulated in cancer	16.7865	4.66614	0.259494	17.9817	2.7103e-72	9.67712e-71					G054870 (SATB1)
chr6_553	G072924	Kidney	Up-regulated in cancer	715.063	2.61361	0.145401	17.9751	3.05156e-72	1.0854e-70					G054879 (KCNH8)
chr9_445, chr9_446	G087203	Colorectal	Up-regulated in cancer	1647.51	1.33669	0.0740552	18.0499	7.90868e-73	1.11032e-70					G054898 (SGO1)
chr21_47, chr21_48, chr21_49, chr21_50	G051677	Lung	Up-regulated in cancer	292.903	3.37217	0.187875	17.9491	4.88181e-72	1.19145e-70					G055143 (GADL1)
chr3_698	G058959	Kidney	Up-regulated in cancer	235.82	2.14337	0.11928	17.9693	3.39177e-72	1.20182e-70					G055553 (Unannotated)
chr11_183	G013396	Kidney	Up-regulated in cancer	13.4183	5.40736	0.301138	17.9564	4.27799e-72	1.5044e-70					G055586 (CCR3)
chr2_861	G048594	Lung	Up-regulated in cancer	21.7364	3.53534	0.197155	17.9318	6.65952e-72	1.62091e-70					G055710 (Unannotated)
chr4_308	G061434	Lung	Up-regulated in cancer	64.1287	6.87356	0.383322	17.9315	6.69055e-72	1.62404e-70					G055797 (IQCF3)
chr7_568	G078069	Colorectal	Down-regulated in cancer	1975.36	-2.74056	0.15203	-18.0265	1.20687e-72	1.66463e-70					G055877 (TKT)
chr1_742, chr1_743	G006258	Thyroid	Up-regulated in cancer	3997.35	2.01623	0.111758	18.041	9.28403e-73	2.02676e-70					G055909 (CACNA2D3)
chr6_652, chr6_653	G073649	Breast	Down-regulated in cancer	26.3281	-2.84207	0.158395	-17.943	5.44554e-72	2.3877e-70					G056027 (C3orf67)
chr6_573	G073070	Colorectal	Down-regulated in cancer	3072.68	-2.73396	0.151874	-18.0016	1.8941e-72	2.56749e-70					G056035 (Unannotated)
chr1_789	G006881	Kidney	Down-regulated in cancer	46.3603	-1.60857	0.089824	-17.908	1.02203e-71	3.55383e-70					G056334 (CLUHP10, RARRES2P1, FRG2C, DUX4L26, LINC00960)
chr1_623, chr1_624, chr1_625	G005473	Lung	Up-regulated in cancer	57.7652	2.32765	0.130175	17.881	1.65938e-71	3.99544e-70					G056372 (ROBO2)
chr4_52	G059892	Kidney	Up-regulated in cancer	72.6829	2.93728	0.16411	17.8982	1.21784e-71	4.21897e-70					G056545 (VGLL3)
chr2_41, chr2_42, chr2_43, chr2_44, chr2_45, chr2_46	G042090	Breast	Up-regulated in cancer	1443.31	1.00349	0.0560325	17.9091	1.00151e-71	4.36904e-70					G056568 (Unannotated)
chr4_52	G059892	Breast	Up-regulated in cancer	108.361	2.88879	0.161314	17.9079	1.02264e-71	4.43869e-70					G056601 (EPHA3)
chr1_802, chr1_803, chr1_804, chr1_805	G006998	Colorectal	Up-regulated in cancer	61.1703	6.6135	0.368027	17.9702	3.33788e-72	4.44787e-70					G056629 (PROS1)
chr7_717, chr7_718	G079083	Kidney	Up-regulated in cancer	18.6373	2.52397	0.141064	17.8924	1.35222e-71	4.66717e-70					G056670 (Unannotated)
chr4_658	G063538	Lung	Down-regulated in cancer	117.559	-2.75968	0.154523	-17.8594	2.44381e-71	5.86842e-70					G056743 (Unannotated)
chr1_940, chr1_941, chr1_942, chr1_943, chr1_944, chr1_945, chr1_946	G007847	Breast	Up-regulated in cancer	2122.35	1.64065	0.0917111	17.8893	1.42791e-71	6.16656e-70					G056785 (ABI3BP)
chr2_420	G045357	Lung	Down-regulated in cancer	435.759	-1.335	0.0747875	-17.8506	2.86007e-71	6.84963e-70					G056820 (Unannotated)
chr7_628, chr7_629, chr7_630, chr7_631, chr7_632, chr7_633, chr7_634, chr7_635, chr7_636, chr7_637, chr7_638, chr7_639	G078615	Lung	Up-regulated in cancer	148.391	4.61333	0.258477	17.8481	2.98945e-71	7.1404e-70					G056929 (Unannotated)
chr13_23	G021134	Kidney	Down-regulated in cancer	16.7346	-2.66915	0.149397	-17.8662	2.16353e-71	7.43984e-70					G056967 (MYH15)
chr11_436	G015421	Breast	Down-regulated in cancer	1621.85	-1.771	0.0990653	-17.8771	1.77792e-71	7.63971e-70					G057032 (CD96)
chr19_228	G040881	Breast	Up-regulated in cancer	1299.99	1.83204	0.102491	17.875	1.84518e-71	7.88929e-70					G057053 (CD200)
chrX_546	G090560	Kidney	Up-regulated in cancer	1456.85	1.10098	0.0616397	17.8615	2.3542e-71	8.06573e-70					G057055 (BTLA)
chr9_77	G084100	Liver	Up-regulated in cancer	681.957	4.24401	0.235165	18.0469	8.33924e-73	8.68949e-70					G057070 (CD200R1)
chr19_256	G041202	Lung	Down-regulated in cancer	1038.89	-1.54266	0.0864924	-17.8358	3.72871e-71	8.88247e-70					G057116 (TIGIT)
chr10_518	G011727	Kidney	Up-regulated in cancer	20.1237	2.39733	0.134261	17.8557	2.61028e-71	8.91033e-70					G057261 (STXBP5L)
chr7_340, chr7_341	G076593	Lung	Up-regulated in cancer	61.7054	2.71808	0.152476	17.8263	4.41415e-71	1.04874e-69					G057265 (POLQ)
chr21_137, chr21_138	G052239	Breast	Down-regulated in cancer	290.005	-1.67328	0.0937156	-17.8548	2.65116e-71	1.12792e-69					G057322 (SEMA5B)
chr19_268	G041356	Kidney	Up-regulated in cancer	519.542	6.15992	0.34528	17.8403	3.43584e-71	1.16856e-69					G057398 (Unannotated)
chr12_201	G018088	Lung	Up-regulated in cancer	14475.5	1.58621	0.0890251	17.8176	5.16394e-71	1.22126e-69					G057901 (Unannotated)
chr2_843	G048397	Lung	Down-regulated in cancer	825.851	-2.16119	0.121309	-17.8156	5.3495e-71	1.26093e-69					G057930 (SLC9A9, RP13-635I23.3)
chr14_248	G025507	Lung	Up-regulated in cancer	45.5081	3.3061	0.185598	17.8132	5.58493e-71	1.31297e-69					G057952 (Unannotated)
chr9_450	G087263	Breast	Up-regulated in cancer	1790.17	1.31758	0.0738368	17.8445	3.18711e-71	1.34926e-69					G057978 (Unannotated)
chr5_377	G066426	Kidney	Down-regulated in cancer	549.119	-1.72021	0.0964852	-17.8287	4.22788e-71	1.43271e-69					G057993 (PLOD2)
chr5_634	G068160	Colorectal	Down-regulated in cancer	266.532	-2.01573	0.112619	-17.8988	1.20592e-71	1.58015e-69					G058130 (Unannotated)
chr3_645	G058631	Kidney	Up-regulated in cancer	1309.84	1.72767	0.0969388	17.8223	4.74858e-71	1.60333e-69					G058147 (CLRN1OS)
chr16_268, chr16_269, chr16_270, chr16_271	G031792	Kidney	Up-regulated in cancer	308.141	1.37916	0.0773855	17.822	4.7701e-71	1.60479e-69					G058218 (C3orf79)
chr17_306	G035593	Breast	Up-regulated in cancer	86.6705	3.32651	0.18653	17.8336	3.87447e-71	1.63222e-69					G058233 (Unannotated)
chr3_214, chr3_215	G056027	Lung	Up-regulated in cancer	257.456	2.2158	0.124509	17.7963	7.5486e-71	1.76997e-69					G058235 (ARHGEF26)
chr21_9, chr21_127	G052130	Lung	Down-regulated in cancer	446.236	-1.64298	0.0923796	-17.7851	9.21542e-71	2.14954e-69					G058254 (MME)
chr4_377, chr4_378, chr4_379, chr4_380, chr4_381	G061915	Kidney	Up-regulated in cancer	32.5517	3.43048	0.192758	17.7968	7.48488e-71	2.50905e-69					G058284 (KCNAB1)
chr3_479	G057709	Breast	Down-regulated in cancer	35.8984	-3.14128	0.176403	-17.8074	6.1865e-71	2.5935e-69					G058322 (VEPH1)
chr11_82	G012895	Kidney	Up-regulated in cancer	3452.97	1.13203	0.0636161	17.7947	7.77474e-71	2.59688e-69					G058455 (Unannotated)
chr15_226	G028428	Thyroid	Up-regulated in cancer	700.278	4.57457	0.255606	17.897	1.24483e-71	2.64408e-69					G058475 (Unannotated)
chr2_220	G043445	Lung	Up-regulated in cancer	2077.51	1.18534	0.0667168	17.7668	1.27859e-70	2.97462e-69					G058494 (Unannotated)
chr4_645	G063346	Lung	Down-regulated in cancer	3229.22	-1.07042	0.0602591	-17.7635	1.35417e-70	3.1423e-69					G058531 (ZBBX)
chr2_219, chrY_66	G043431	Colorectal	Up-regulated in cancer	74.086	4.22964	0.23685	17.8578	2.5113e-71	3.2367e-69					G058537 (SERPINI2, WDR49)
chr1_8	G000041	Thyroid	Up-regulated in cancer	29152.2	1.24263	0.0694947	17.8809	1.66124e-71	3.43571e-69					G058543 (Unannotated)
chr4_108	G060151	Breast	Up-regulated in cancer	81.461	2.91299	0.16373	17.7913	8.24761e-71	3.44077e-69					G058553 (EGFEM1P)
chr10_52, chr10_53	G008259	Kidney	Down-regulated in cancer	179.237	-4.11446	0.231448	-17.7771	1.06402e-70	3.5413e-69					G058597 (LRRC31)
chr6_668, chr6_669, chr6_670, chr6_671	G073863	Breast	Down-regulated in cancer	180.477	-1.80456	0.101448	-17.7881	8.74315e-71	3.62989e-69					G058622 (CLDN11)
chr5_166, chr5_167	G065041	Lung	Up-regulated in cancer	42.7323	7.25481	0.408638	17.7536	1.61511e-70	3.73813e-69					G058631 (RPL22L1)
chr5_628, chr5_629, chr5_630, chr5_631	G068141	Lung	Down-regulated in cancer	2326.37	-1.80384	0.101611	-17.7525	1.64746e-70	3.80316e-69					G058671 (Unannotated)
chr7_38	G074361	Lung	Up-regulated in cancer	7677.52	1.4044	0.0791199	17.7502	1.71616e-70	3.95158e-69					G058707 (NLGN1)
chr13_385	G023338	Kidney	Up-regulated in cancer	367.432	2.21581	0.124701	17.769	1.22896e-70	4.0757e-69					G058715 (NLGN1)
chr19_106	G039465	Lung	Up-regulated in cancer	139.302	5.68312	0.320377	17.7388	2.10221e-70	4.82808e-69					G058729 (NAALADL2)
chr1_463	G003609	Lung	Up-regulated in cancer	22.4449	6.65	0.374893	17.7384	2.11991e-70	4.85627e-69					G058781 (Unannotated)
chr7_538	G077867	Breast	Down-regulated in cancer	436.57	-1.76383	0.0992614	-17.7696	1.21574e-70	5.0231e-69					G058787 (Unannotated)
chr3_359	G056783	Lung	Up-regulated in cancer	6694.06	1.09305	0.0616459	17.731	2.41519e-70	5.51858e-69					G058816 (Unannotated)
chr3_365, chr3_366, chr3_367	G056823	Lung	Up-regulated in cancer	31.5267	3.80901	0.214831	17.7303	2.44908e-70	5.58178e-69					G058817 (KCNMB2)
chr17_124	G033702	Kidney	Down-regulated in cancer	1468.81	-3.01484	0.169845	-17.7506	1.7058e-70	5.637e-69					G058882 (SOX2-OT, SOX2)
chr11_342	G014890	Lung	Up-regulated in cancer	503.205	2.37847	0.134174	17.7267	2.6076e-70	5.928e-69					G058959 (KLHL6)
chr3_635, chr3_636, chr3_637, chr3_638	G058553	Thyroid	Up-regulated in cancer	213.507	4.20885	0.235942	17.8385	3.55405e-71	7.16186e-69					G059080 (Unannotated)
chr21_104, chr21_105	G051914	Breast	Down-regulated in cancer	44.6407	-3.78986	0.213538	-17.748	1.78644e-70	7.34578e-69					G059114 (Unannotated)
chr8_113	G079631	Kidney	Up-regulated in cancer	2459.87	2.06504	0.116437	17.7352	2.24365e-70	7.38819e-69					G059116 (FETUB, HRG)
chr1_759	G006493	Kidney	Up-regulated in cancer	27.1948	3.5357	0.199371	17.7342	2.28193e-70	7.4878e-69					G059131 (RFC4)
chr3_4	G054393	Kidney	Up-regulated in cancer	807.169	4.73688	0.267171	17.7297	2.47134e-70	8.08085e-69					G059213 (TPRG1)
chrX_179, chrX_180	G088449	Thyroid	Up-regulated in cancer	2016.14	2.61699	0.146791	17.828	4.286e-71	8.42092e-69					G059214 (Unannotated)
chr6_542	G072855	Lung	Up-regulated in cancer	215.309	4.57865	0.258612	17.7047	3.85776e-70	8.74783e-69					G059234 (CLDN16)
chr12_292, chr12_293, chr12_294, chr12_295, chr12_296, chr12_297	G019011	Breast	Down-regulated in cancer	1275.61	-1.70604	0.0962362	-17.7277	2.56407e-70	1.04931e-68					G059241 (CLDN1)
chr19_245	G041074	Lung	Down-regulated in cancer	234.673	-1.64734	0.0931127	-17.6919	4.83942e-70	1.09461e-68					G059359 (Unannotated)
chr21_146	G052286	Lung	Up-regulated in cancer	542.984	4.05518	0.229215	17.6916	4.86886e-70	1.0985e-68					G059360 (Unannotated)
chr2_817	G048153	Lung	Up-regulated in cancer	593.773	2.35614	0.133257	17.6812	5.85354e-70	1.31734e-68					G059361 (Unannotated)
chr10_212	G009308	Prostate	Down-regulated in cancer	33.9706	-4.15918	0.232602	-17.8811	1.65614e-71	1.59031e-68					G059376 (AC046143.7)
chr7_133	G074961	Colorectal	Up-regulated in cancer	163.637	3.78225	0.212887	17.7665	1.28532e-70	1.62987e-68					G059429 (Unannotated)
chr7_165, chr7_166	G075286	Colorectal	Up-regulated in cancer	202.635	5.07336	0.285618	17.7627	1.37375e-70	1.71436e-68					G059433 (AC069513.4)
chr15_49	G026760	Breast	Down-regulated in cancer	65.5714	-1.63506	0.0923931	-17.6968	4.43624e-70	1.79835e-68					G059438 (AC069513.4)
chrX_46	G087513	Lung	Down-regulated in cancer	745.783	-2.30468	0.130529	-17.6564	9.08914e-70	2.04039e-68					G059446 (AC124944.5)
chr10_367, chr10_368	G010464	Kidney	Up-regulated in cancer	179.604	2.07147	0.117184	17.677	6.30432e-70	2.04704e-68					G059449 (TNK2)
chr3_710	G059131	Kidney	Up-regulated in cancer	572.098	1.00232	0.0567045	17.6762	6.39789e-70	2.07021e-68					G059454 (AC024937.6, AC024937.4)
chr7_154, chr7_155, chr7_156	G075228	Breast	Down-regulated in cancer	195.497	-2.62988	0.148679	-17.6883	5.15799e-70	2.08112e-68					G059458 (AC024937.4)
chr8_342, chr8_343	G081320	Breast	Up-regulated in cancer	16336.5	1.95628	0.110692	17.6731	6.75218e-70	2.7116e-68					G059477 (ZDHHC19)
chr7_349, chr7_350	G076638	Kidney	Up-regulated in cancer	2099.5	1.2222	0.0692102	17.6592	8.64069e-70	2.78625e-68					G059485 (AC069257.4)
chr16_152	G030512	Breast	Up-regulated in cancer	1200.08	1.15816	0.0655434	17.6702	7.12001e-70	2.84099e-68					G059560 (Unannotated)
chr3_107, chr3_108, chr3_109, chr3_110, chr3_111	G055104	Breast	Down-regulated in cancer	177.975	-1.99009	0.112626	-17.67	7.14049e-70	2.84099e-68					G059604 (Unannotated)
chr7_105	G074724	Breast	Down-regulated in cancer	403.408	-2.62215	0.148469	-17.6613	8.32945e-70	3.29877e-68					G059644 (Unannotated)
chr2_272	G043830	Breast	Down-regulated in cancer	1820.72	-1.22722	0.0694927	-17.6597	8.57e-70	3.37847e-68					G059668 (AC092535.3)
chr4_526, chr4_527	G062715	Kidney	Up-regulated in cancer	31.4567	3.52029	0.199476	17.6477	1.06052e-69	3.40793e-68					G059676 (CTBP1-AS)
chr6_609, chr6_610, chr6_611	G073352	Breast	Down-regulated in cancer	7418.8	-1.37301	0.0777594	-17.6571	8.97175e-70	3.52069e-68					G059771 (RGS12, HGFAC)
chr18_158, chr18_159	G037399	Thyroid	Up-regulated in cancer	168.892	5.67359	0.319842	17.7387	2.10672e-70	4.03822e-68					G059777 (Unannotated)
chr11_260	G014124	Head-Neck	Down-regulated in cancer	19825.6	-1.64595	0.0917171	-17.946	5.15873e-72	4.1502e-68					G059786 (RP3-368B9.1)
chr14_283, chr14_284, chr14_285	G025730	Breast	Down-regulated in cancer	386.123	-1.534	0.086942	-17.6439	1.13357e-69	4.4081e-68					G059874 (Unannotated)
chr6_369	G071898	Lung	Up-regulated in cancer	34.5663	6.64013	0.377121	17.6074	2.15975e-69	4.83621e-68					G059892 (JAKMIP1, AC092442.3)
chr14_142	G024645	Lung	Up-regulated in cancer	1995.29	1.35407	0.0769474	17.5973	2.58397e-69	5.77173e-68					G059902 (PPP2R2C)
chr4_710, chr4_711, chr4_712	G063707	Kidney	Up-regulated in cancer	1101.6	1.03484	0.0587425	17.6165	1.84059e-69	5.89433e-68					G059950 (SORCS2)
chrX_232, chrX_233	G088799	Lung	Up-regulated in cancer	22.2735	3.25522	0.185014	17.5945	2.71674e-69	6.05319e-68					G059955 (Unannotated)
chr20_210	G050898	Breast	Down-regulated in cancer	487.735	-2.34405	0.132995	-17.6252	1.57889e-69	6.11216e-68					G059969 (Unannotated)
chr1_37	G000216	Kidney	Up-regulated in cancer	24.256	2.99602	0.170169	17.6062	2.20921e-69	7.05057e-68					G059989 (Unannotated)
chr7_287	G076199	Lung	Up-regulated in cancer	402.058	1.15045	0.0654377	17.5809	3.45017e-69	7.66827e-68					G060002 (Unannotated)
chr15_250	G028598	Lung	Down-regulated in cancer	443.589	-2.42319	0.137921	-17.5694	4.22358e-69	9.36401e-68					G060021 (Unannotated)
chr17_145	G033988	Kidney	Up-regulated in cancer	305.01	2.44028	0.13883	17.5775	3.66584e-69	1.16197e-67					G060042 (Unannotated)
chr2_445	G045555	Lung	Up-regulated in cancer	28.3443	6.15785	0.350789	17.5543	5.51424e-69	1.21653e-67					G060091 (AC006230.3)
chr6_110	G069936	Breast	Up-regulated in cancer	9243.77	1.96511	0.111756	17.584	3.2681e-69	1.25384e-67					G060119 (Unannotated)
chr1_541	G004397	Lung	Up-regulated in cancer	20.0362	3.72067	0.211975	17.5524	5.70477e-69	1.25547e-67					G060151 (LINC01097, NKX3-2, AC006445.8)
chr3_181	G055691	Colorectal	Down-regulated in cancer	1106.59	-1.64747	0.0934582	-17.6279	1.50444e-69	1.84811e-67					G060253 (AC006160.5)
chr5_698, chr5_699	G068555	Kidney	Up-regulated in cancer	1427.75	2.01198	0.114639	17.5506	5.8844e-69	1.85259e-67					G060263 (NCAPG)
chr16_27	G029374	Lung	Down-regulated in cancer	23.6685	-2.18654	0.124806	-17.5194	1.01849e-68	2.23594e-67					G060279 (RP13-585F24.1)
chr12_188	G017887	Colorectal	Up-regulated in cancer	173.331	1.78031	0.10112	17.6059	2.22069e-69	2.68601e-67					G060349 (Unannotated)
chr3_214, chr3_215	G056027	Kidney	Up-regulated in cancer	258.593	1.8934	0.108064	17.521	9.90646e-69	3.09793e-67					G060404 (Unannotated)
chr2_783, chr2_784	G047879	Lung	Up-regulated in cancer	4012	5.15869	0.294774	17.5005	1.41927e-68	3.10817e-67					G060559 (PCDH7)
chr9_287	G085826	Kidney	Down-regulated in cancer	176.778	-2.43047	0.138778	-17.5133	1.13338e-68	3.53244e-67					G060663 (DTHD1)
chr8_611, chr8_612	G083202	Breast	Up-regulated in cancer	515.494	3.38295	0.193193	17.5107	1.18695e-68	4.53361e-67					G060900 (KCTD8)
chr4_394	G061998	Breast	Down-regulated in cancer	12.4979	-2.58488	0.147703	-17.5004	1.42171e-68	5.38246e-67					G060961 (Unannotated)
chr4_423	G062117	Breast	Up-regulated in cancer	9275.76	4.2873	0.244979	17.5007	1.41548e-68	5.38246e-67					G060970 (Unannotated)
chr12_176, chr12_177	G017844	Thyroid	Up-regulated in cancer	107.381	5.12342	0.291312	17.5874	3.0758e-69	5.75541e-67					G061014 (Unannotated)
chr5_12, chr5_13	G064346	Lung	Up-regulated in cancer	12.5521	4.43218	0.25381	17.4626	2.76127e-68	6.01768e-67					G061087 (KIAA0114)
chr8_229	G080571	Kidney	Up-regulated in cancer	17.8798	3.01439	0.172438	17.481	1.99895e-68	6.2094e-67					G061103 (LNX1)
chr9_428, chr9_429, chr9_430, chr9_431, chr9_432	G087119	Breast	Up-regulated in cancer	22517.3	1.98707	0.113604	17.4912	1.67141e-68	6.30005e-67					G061114 (Unannotated)
chr12_179, chr12_180, chr12_181, chr12_182, chr12_183	G017868	Lung	Up-regulated in cancer	522.824	2.15493	0.123434	17.4582	2.98277e-68	6.48463e-67					G061141 (Unannotated)
chr7_118	G074813	Lung	Up-regulated in cancer	287.845	3.03257	0.173713	17.4573	3.02781e-68	6.56661e-67					G061167 (Unannotated)
chr2_142	G042920	Colorectal	Up-regulated in cancer	1432.23	1.20771	0.0688231	17.548	6.16007e-69	7.33795e-67					G061177 (PDCL2, NMU)
chr1_487, chr1_488, chr1_489	G003709	Lung	Down-regulated in cancer	18.2408	-2.3884	0.137009	-17.4325	4.67857e-68	1.01222e-66					G061206 (Unannotated)
chr11_278, chr11_279	G014343	Lung	Up-regulated in cancer	610.775	1.7623	0.101115	17.4287	4.99606e-68	1.07831e-66					G061395 (Unannotated)
chr19_207	G040580	Lung	Up-regulated in cancer	201.35	5.00394	0.287304	17.4169	6.14236e-68	1.32253e-66					G061459 (UGT2B10, UGT2B7, RP13-644M16.5)
chr7_712	G079070	Colorectal	Up-regulated in cancer	2039.51	1.36214	0.0777851	17.5116	1.16843e-68	1.37108e-66					G061465 (UGT2B11)
chr18_116, chr18_117	G037051	Lung	Up-regulated in cancer	121.858	5.53673	0.317958	17.4134	6.52461e-68	1.40146e-66					G061468 (Unannotated)
chr7_330	G076520	Lung	Up-regulated in cancer	1913.97	1.18748	0.0682261	17.4051	7.54163e-68	1.61604e-66					G061469 (UGT2B11)
chr2_196	G043206	Colorectal	Up-regulated in cancer	336.551	1.07111	0.0612166	17.497	1.50939e-68	1.74513e-66					G061472 (RP13-644M16.4)
chr3_56	G054795	Lung	Down-regulated in cancer	2081.43	-1.55802	0.0895496	-17.3984	8.49137e-68	1.81521e-66					G061556 (SLC4A4)
chr4_511, chr4_512	G062622	Kidney	Down-regulated in cancer	23.835	-2.96591	0.170278	-17.418	6.02113e-68	1.86415e-66					G061607 (AFM)
chr4_626	G063279	Kidney	Up-regulated in cancer	11.2682	3.33836	0.191731	17.4117	6.72968e-68	2.07662e-66					G061625 (Unannotated)
chr2_613, chr2_614	G046735	Lung	Down-regulated in cancer	886.461	-2.98799	0.171866	-17.3856	1.06052e-67	2.26168e-66					G061654 (BTC)
chr8_541	G082685	Colorectal	Up-regulated in cancer	1147.97	2.43921	0.139561	17.4778	2.11624e-68	2.41129e-66					G061655 (Unannotated)
chr16_182, chr16_183	G030858	Kidney	Up-regulated in cancer	130.206	1.7005	0.0977146	17.4027	7.87143e-68	2.42092e-66					G061701 (CXCL11)
chr2_135	G042813	Kidney	Up-regulated in cancer	383.225	3.31989	0.190811	17.3988	8.4182e-68	2.58057e-66					G061716 (SHROOM3)
chr5_14, chr5_15	G064347	Thyroid	Down-regulated in cancer	348.201	-1.20239	0.0687218	-17.4965	1.52399e-68	2.78536e-66					G061781 (FRAS1)
chr3_567	G058235	Lung	Down-regulated in cancer	1407.82	-2.0654	0.11891	-17.3694	1.40801e-67	2.99562e-66					G061884 (PLAC8)
chr18_101	G036987	Lung	Up-regulated in cancer	27.2893	6.95237	0.400306	17.3677	1.45012e-67	3.0779e-66					G061915 (Unannotated)
chr13_34	G021242	Breast	Down-regulated in cancer	188.612	-2.25353	0.129527	-17.3981	8.52361e-68	3.19877e-66					G061939 (ARHGAP24)
chr18_126	G037132	Lung	Up-regulated in cancer	12.1369	5.62569	0.324022	17.362	1.59916e-67	3.38621e-66					G061943 (MAPK10)
chr10_268	G009715	Lung	Up-regulated in cancer	14.9817	2.73519	0.15776	17.3377	2.44464e-67	5.1643e-66					G061949 (PTPN13)
chr2_457	G045638	Kidney	Down-regulated in cancer	520.327	-1.04914	0.060442	-17.3578	1.72058e-67	5.25708e-66					G061950 (SLC10A6)
chr16_313, chr16_314, chr16_315, chr16_316, chr16_317, chr16_318, chr16_319	G032095	Breast	Down-regulated in cancer	1231.07	-1.42013	0.0817936	-17.3624	1.59018e-67	5.91602e-66					G062008 (Unannotated)
chr3_189, chr3_190, chr3_191	G055785	Breast	Up-regulated in cancer	3941.92	1.2143	0.0699422	17.3615	1.61558e-67	5.9846e-66					G062041 (Unannotated)
chr9_134, chr9_135	G084482	Uterus	Up-regulated in cancer	1199.97	3.74588	0.212478	17.6294	1.46386e-69	6.01792e-66					G062054 (CCSER1)
chr10_44, chr10_45	G008227	Lung	Up-regulated in cancer	17685.6	4.07179	0.234994	17.3272	2.93073e-67	6.17661e-66					G062222 (EMCN)
chr15_111	G027349	Lung	Up-regulated in cancer	2932.72	2.2379	0.129179	17.3241	3.09525e-67	6.50802e-66					G062432 (EGF)
chr4_122	G060263	Uterus	Up-regulated in cancer	1464.95	3.37002	0.191499	17.5981	2.54568e-69	6.97687e-66					G062622 (NDST3)
chr8_348	G081397	Kidney	Up-regulated in cancer	383.395	2.49889	0.144122	17.3387	2.40246e-67	7.3165e-66					G062656 (USP53)
chr19_266	G041331	Kidney	Up-regulated in cancer	111.599	1.82417	0.105216	17.3374	2.45731e-67	7.45918e-66					G062715 (TNIP3)
chr10_339, chr10_340, chr10_341, chr10_342	G010217	Thyroid	Up-regulated in cancer	4085.57	1.13778	0.0652448	17.4387	4.1986e-68	7.49927e-66					G062721 (QRFPR)
chr11_522	G016235	Kidney	Down-regulated in cancer	3681.85	-4.71777	0.272168	-17.334	2.60437e-67	7.87991e-66					G062724 (Unannotated)
chr10_51	G008252	Lung	Up-regulated in cancer	3364.35	1.4212	0.0821103	17.3085	4.06123e-67	8.51906e-66					G062740 (TRPC3)
chr9_130	G084425	Kidney	Up-regulated in cancer	773.284	1.43363	0.0827382	17.3273	2.92654e-67	8.82603e-66					G062773 (Unannotated)
chr9_51, chr9_52, chr9_53	G083935	Kidney	Down-regulated in cancer	926.094	-1.95933	0.113099	-17.324	3.09946e-67	9.31737e-66					G062836 (Unannotated)
chr11_254	G014050	Kidney	Up-regulated in cancer	8130.73	1.40258	0.0809924	17.3174	3.47693e-67	1.04185e-65					G062910 (Unannotated)
chr22_81, chr22_82	G053558	Lung	Up-regulated in cancer	36.8912	3.26675	0.188988	17.2855	6.04626e-67	1.26534e-65					G062942 (Unannotated)
chr5_460	G066907	Lung	Up-regulated in cancer	16.2711	5.57675	0.322698	17.2816	6.46768e-67	1.35037e-65					G062962 (PABPC4L)
chr5_31, chr5_32, chr5_33, chr5_34, chr5_35	G064394	Breast	Up-regulated in cancer	5860.17	1.35484	0.0782831	17.307	4.16851e-67	1.53752e-65					G063023 (Unannotated)
chr15_257	G028651	Lung	Down-regulated in cancer	7474.15	-1.29705	0.0750892	-17.2735	7.45007e-67	1.55187e-65					G063040 (Unannotated)
chr12_393, chr12_394, chr12_395	G019587	Lung	Down-regulated in cancer	2644.52	-1.89111	0.109485	-17.2728	7.53546e-67	1.56601e-65					G063158 (RNF150)
chr18_266	G038165	Breast	Up-regulated in cancer	52.6133	3.6939	0.213473	17.3038	4.40203e-67	1.61671e-65					G063201 (Unannotated)
chr19_205	G040544	Kidney	Up-regulated in cancer	400.211	1.98213	0.114665	17.2863	5.96522e-67	1.78173e-65					G063211 (GYPA)
chr1_808	G007017	Lung	Up-regulated in cancer	704.136	1.84401	0.10685	17.2579	9.75163e-67	2.02188e-65					G063279 (Unannotated)
chr14_6, chr14_7, chr22_15, chr14_8, chr14_9	G023637	Kidney	Up-regulated in cancer	34.2341	2.99997	0.173643	17.2767	7.04749e-67	2.09826e-65					G063314 (Unannotated)
chrX_50, chrX_51	G087555	Lung	Up-regulated in cancer	23.1658	1.94582	0.112774	17.2541	1.04191e-66	2.15529e-65					G063319 (Unannotated)
chr12_589, chr12_590, chr12_591, chr12_592	G020867	Lung	Up-regulated in cancer	2400.86	1.26129	0.0731041	17.2533	1.05604e-66	2.17948e-65					G063418 (Unannotated)
chr10_375	G010497	Kidney	Up-regulated in cancer	2008.22	3.48442	0.201761	17.2701	7.90526e-67	2.34615e-65					G063514 (Unannotated)
chr2_168	G043056	Kidney	Up-regulated in cancer	708.508	2.89836	0.167861	17.2664	8.42047e-67	2.49112e-65					G063617 (MARCH1)
chrX_163	G088194	Liver	Up-regulated in cancer	77.7431	2.3347	0.133762	17.4542	3.19986e-68	2.91747e-65					G063630 (APELA)
chr4_345	G061711	Breast	Down-regulated in cancer	259.205	-1.93422	0.11201	-17.2682	8.15833e-67	2.98352e-65					G063634 (TRIM61)
chr10_44, chr10_45	G008227	Breast	Down-regulated in cancer	1022.21	-2.9334	0.169908	-17.2647	8.68054e-67	3.16104e-65					G063678 (TLL1)
chr12_21	G016645	Lung	Up-regulated in cancer	23.6296	4.72244	0.274198	17.2227	1.79315e-66	3.69224e-65					G063707 (DDX60L)
chr13_301	G022930	Colorectal	Up-regulated in cancer	56.6618	8.06981	0.46591	17.3206	3.29161e-67	3.69694e-65					G063752 (MFAP3L)
chr20_188	G050718	Lung	Up-regulated in cancer	6393.75	1.21312	0.0704506	17.2195	1.8962e-66	3.89547e-65					G063793 (GALNTL6)
chr7_186, chr7_187	G075434	Lung	Up-regulated in cancer	259.665	2.25502	0.130988	17.2155	2.03222e-66	4.16535e-65					G063795 (GALNTL6)
chr6_664, chr6_665, chr6_666	G073836	Breast	Down-regulated in cancer	173.253	-2.74162	0.159018	-17.241	1.30841e-66	4.74449e-65					G063812 (SAP30)
chr4_359, chr4_360	G061807	Breast	Down-regulated in cancer	17.3749	-1.95669	0.1135	-17.2396	1.34054e-66	4.84059e-65					G063890 (Unannotated)
chr15_206	G028223	Kidney	Down-regulated in cancer	219.883	-3.59506	0.208891	-17.2102	2.22677e-66	6.56687e-65					G063972 (AC108142.1)
chr6_424, chr6_425, chr6_426	G072250	Kidney	Down-regulated in cancer	34.8062	-2.64806	0.153917	-17.2045	2.4567e-66	7.22209e-65					G064044 (ENPP6)
chr19_288	G041647	Kidney	Up-regulated in cancer	107.165	2.91127	0.169245	17.2015	2.58769e-66	7.58322e-65					G064108 (C4orf47)
chr12_16	G016577	Kidney	Up-regulated in cancer	88.4374	1.84726	0.107422	17.1962	2.83386e-66	8.2786e-65					G064120 (Unannotated)
chr11_189	G013476	Lung	Down-regulated in cancer	2205.52	-1.78544	0.103998	-17.1681	4.60324e-66	9.41353e-65					G064152 (F11)
chr9_376	G086514	Lung	Down-regulated in cancer	14495.1	-1.28531	0.0748898	-17.1627	5.05514e-66	1.03141e-64					G064172 (MRPS36P2)
chr10_477	G011414	Colorectal	Down-regulated in cancer	3874.24	-1.65285	0.0957723	-17.2581	9.72653e-67	1.07704e-64					G064192 (Unannotated)
chr15_204	G028187	Thyroid	Up-regulated in cancer	48.3821	4.65185	0.269267	17.276	7.13693e-67	1.24643e-64					G064223 (Unannotated)
chr4_63	G059933	Lung	Up-regulated in cancer	32.984	4.899	0.285675	17.1489	6.40963e-66	1.3048e-64					G064338 (SLC9A3)
chr1_393	G003145	Lung	Up-regulated in cancer	341.112	5.58458	0.325683	17.1473	6.58796e-66	1.33806e-64					G064357 (Unannotated)
chr4_789, chr4_790	G064044	Colorectal	Down-regulated in cancer	39.4257	-2.29047	0.13286	-17.2398	1.33501e-66	1.45775e-64					G064359 (Unannotated)
chr3_764	G059454	Lung	Up-regulated in cancer	91.9599	2.24865	0.131178	17.142	7.21824e-66	1.46276e-64					G064375 (Unannotated)
chr1_109, chr1_110, chr1_111, chr1_112	G000710	Kidney	Up-regulated in cancer	3668.8	1.26772	0.0738647	17.1627	5.04932e-66	1.46588e-64					G064394 (SLC6A3, LPCAT1)
chr11_430	G015411	Lung	Up-regulated in cancer	1466.63	1.36195	0.07948	17.1358	8.02479e-66	1.62253e-64					G064395 (Unannotated)
chr1_886, chr1_887, chr1_888	G007636	Kidney	Up-regulated in cancer	15.3263	3.38085	0.197195	17.1447	6.88727e-66	1.98707e-64					G064398 (Unannotated)
chr8_495, chr8_496, chr8_497	G082414	Colorectal	Down-regulated in cancer	81.3245	-4.57268	0.265568	-17.2185	1.93015e-66	2.07874e-64					G064400 (SDHAP3)
chr15_291	G029053	Bladder-Urothelial	Down-regulated in cancer	1309.8	-3.77408	0.216127	-17.4623	2.77424e-68	2.08234e-64					G064403 (Unannotated)
chr1_346	G002934	Lung	Down-regulated in cancer	153.483	-2.05873	0.120247	-17.1208	1.03825e-65	2.0945e-64					G064404 (Unannotated)
chr5_125	G064912	Kidney	Up-regulated in cancer	15.9775	4.60789	0.268943	17.1333	8.3737e-66	2.40847e-64					G064406 (Unannotated)
chr1_728	G006110	Liver	Up-regulated in cancer	647.722	2.95644	0.170683	17.3212	3.25332e-67	2.63664e-64					G064467 (IRX2)
chr19_287	G041637	Kidney	Up-regulated in cancer	27.7956	2.26792	0.132441	17.124	9.83154e-66	2.81908e-64					G064625 (Unannotated)
chr2_373	G044761	Colorectal	Down-regulated in cancer	51.313	-3.83234	0.222827	-17.1987	2.7156e-66	2.88514e-64					G064660 (Unannotated)
chr12_276, chr12_277, chr12_278	G018855	Lung	Up-regulated in cancer	171.115	2.29456	0.134177	17.101	1.45966e-65	2.93802e-64					G064774 (Unannotated)
chr17_307	G035601	Breast	Up-regulated in cancer	5560.61	1.54037	0.0899252	17.1294	8.94997e-66	3.21824e-64					G064841 (Unannotated)
chr5_151, chr5_152, chr5_153, chr5_154	G064942	Lung	Up-regulated in cancer	304.151	1.45753	0.0852604	17.0951	1.61444e-65	3.24228e-64					G064912 (Unannotated)
chr6_204, chr6_205	G071082	Thyroid	Up-regulated in cancer	72.4844	2.70737	0.157239	17.2182	1.93841e-66	3.31172e-64					G065100 (CDH9)
chr16_116	G030078	Kidney	Up-regulated in cancer	31.543	1.92711	0.112647	17.1074	1.30655e-65	3.73488e-64					G065130 (Unannotated)
chr21_156, chr21_157	G052342	Kidney	Up-regulated in cancer	13.1768	3.29391	0.192592	17.1031	1.40791e-65	4.01233e-64					G065190 (Unannotated)
chr19_296	G041714	Lung	Down-regulated in cancer	218.376	-1.98434	0.116183	-17.0794	2.11166e-65	4.23134e-64					G065275 (ADAMTS12)
chr13_421, chr13_422, chr13_423, chr13_424, chr13_425, chr13_426, chr13_427	G023507	Colorectal	Up-regulated in cancer	1317.03	2.14276	0.12478	17.1724	4.27716e-66	4.48361e-64					G065281 (SLC45A2, AMACR, C1QTNF3-AMACR, C1QTNF3)
chr8_95	G079536	Kidney	Up-regulated in cancer	14.4321	3.82566	0.223779	17.0957	1.59846e-65	4.54149e-64					G065316 (AGXT2, PRLR)
chr5_456	G066871	Kidney	Up-regulated in cancer	10.6008	3.55648	0.208127	17.088	1.82221e-65	5.16144e-64					G065360 (SLC1A3)
chr7_141	G075047	Colorectal	Up-regulated in cancer	12317.7	1.3081	0.0762445	17.1566	5.61143e-66	5.80488e-64					G065423 (FYB1)
chr4_143	G060326	Lung	Up-regulated in cancer	21.6028	9.24398	0.541827	17.0608	2.90688e-65	5.81182e-64					G065504 (PLCXD3)
chr4_343	G061701	Kidney	Up-regulated in cancer	308.831	3.16097	0.185074	17.0795	2.11083e-65	5.96086e-64					G065751 (SNX18)
chr1_201	G001843	Kidney	Down-regulated in cancer	71.887	-3.52541	0.206436	-17.0775	2.18152e-65	6.14186e-64					G065773 (CDC20B)
chr1_448	G003515	Lung	Down-regulated in cancer	837.233	-1.83363	0.107579	-17.0445	3.83866e-65	7.64063e-64					G065817 (Unannotated)
chr4_61	G059922	Breast	Up-regulated in cancer	4873.33	2.18241	0.127795	17.0775	2.18378e-65	7.81977e-64					G065826 (C5orf67, AC022431.3)
chr1_349	G002941	Thyroid	Up-regulated in cancer	449.495	5.22152	0.304365	17.1555	5.72086e-66	9.36671e-64					G065870 (Unannotated)
chr2_144	G042930	Thyroid	Up-regulated in cancer	286.299	3.23661	0.188652	17.1565	5.6201e-66	9.36671e-64					G065971 (C5orf64)
chr16_382	G032453	Kidney	Up-regulated in cancer	921.751	1.26058	0.0739281	17.0514	3.41343e-65	9.58124e-64					G066043 (ADAMTS6, CENPK)
chr6_490	G072621	Kidney	Up-regulated in cancer	20.6883	2.75836	0.161778	17.0503	3.47748e-65	9.73172e-64					G066157 (Unannotated)
chr8_568, chr8_569	G082943	Colorectal	Up-regulated in cancer	143.493	3.27327	0.191144	17.1246	9.7209e-66	9.92542e-64					G066176 (NAIP)
chr3_356	G056743	Lung	Up-regulated in cancer	80.9789	4.69201	0.275591	17.0253	5.3322e-65	1.05899e-63					G066241 (Unannotated)
chr6_478	G072565	Breast	Down-regulated in cancer	7127.36	-1.42409	0.0835092	-17.053	3.31809e-65	1.18322e-63					G066304 (FAM169A)
chr11_290	G014443	Kidney	Down-regulated in cancer	64.032	-2.77605	0.162962	-17.0349	4.52318e-65	1.26202e-63					G066369 (S100Z, CRHBP)
chr7_204	G075621	Colorectal	Up-regulated in cancer	1304.47	1.81862	0.106293	17.1096	1.25868e-65	1.26868e-63					G066382 (CTC-337B15.3, PDE8B, CTC-316M18.1)
chr1_653, chr1_654, chr1_655	G005716	Lung	Up-regulated in cancer	3305.2	1.40377	0.0825082	17.0137	6.49753e-65	1.28757e-63					G066411 (LHFPL2, CTC-428I3.1)
chr7_465	G077406	Lung	Up-regulated in cancer	1006.07	1.13292	0.0665953	17.012	6.69072e-65	1.32293e-63					G066419 (DMGDH)
chr16_313, chr16_314, chr16_315, chr16_316, chr16_317, chr16_318, chr16_319	G032095	Thyroid	Up-regulated in cancer	1264.94	2.12803	0.124199	17.134	8.28162e-66	1.32827e-63					G066426 (CTC-451P13.1, HOMER1)
chr6_140	G070428	Kidney	Up-regulated in cancer	7844.97	2.01654	0.118421	17.0285	5.046e-65	1.40369e-63					G066497 (SHFM1P)
chr6_591	G073207	Kidney	Down-regulated in cancer	247.282	-1.0242	0.0601717	-17.0212	5.71605e-65	1.58535e-63					G066515 (LINC01338)
chr10_140	G008830	Kidney	Up-regulated in cancer	18.931	2.49181	0.146443	17.0155	6.30387e-65	1.7432e-63					G066545 (EDIL3)
chr1_463	G003607	Stomach	Up-regulated in cancer	1644.9	6.35848	0.366493	17.3495	1.9886e-67	1.81699e-63					G066683 (Unannotated)
chr12_94	G017282	Lung	Up-regulated in cancer	500.824	4.37879	0.257716	16.9908	9.6151e-65	1.89697e-63					G066687 (CTC-529L17.2, CTC-458G6.1, CTC-458G6.3, CTC-458G6.2)
chr1_802, chr1_803, chr1_804, chr1_805	G006998	Kidney	Up-regulated in cancer	16.3083	5.186	0.304927	17.0073	7.24418e-65	1.99729e-63					G066702 (Unannotated)
chr7_551, chr7_552, chr7_553	G077943	Kidney	Up-regulated in cancer	2979.16	3.18044	0.18708	17.0004	8.15212e-65	2.24099e-63					G066762 (CAST)
chr3_513, chr3_514	G057930	Breast	Down-regulated in cancer	465.056	-1.51114	0.0888192	-17.0136	6.51025e-65	2.30243e-63					G066798 (Unannotated)
chr11_114	G013049	Uterus	Up-regulated in cancer	543.729	3.23248	0.187408	17.2484	1.15115e-66	2.36619e-63					G066871 (Unannotated)
chr8_478	G082370	Kidney	Up-regulated in cancer	223.351	2.59293	0.152608	16.9909	9.59783e-65	2.62294e-63					G066873 (ST8SIA4)
chr1_808	G007017	Colorectal	Up-regulated in cancer	383.179	1.38023	0.0808987	17.0612	2.88581e-65	2.87193e-63					G066929 (Unannotated)
chr2_604, chr2_605	G046706	Kidney	Down-regulated in cancer	4942.38	-1.70674	0.100484	-16.9852	1.05655e-64	2.87894e-63					G067050 (CTC-551A13.1)
chr10_39	G008164	Kidney	Up-regulated in cancer	10.0661	3.3741	0.198717	16.9794	1.16647e-64	3.1692e-63					G067117 (Unannotated)
chr5_555	G067404	Breast	Down-regulated in cancer	1715.73	-1.36972	0.0806055	-16.9929	9.277e-65	3.25414e-63					G067148 (CCT5P1)
chr11_270	G014287	Kidney	Down-regulated in cancer	4220.73	-2.28431	0.134557	-16.9765	1.22667e-64	3.32307e-63					G067181 (SEMA6A)
chr15_283	G028962	Breast	Down-regulated in cancer	34.8343	-2.23735	0.131736	-16.9836	1.08704e-64	3.79757e-63					G067182 (CTB-118N6.3, CTB-118N6.1, CTB-118N6.2)
chr8_206	G080377	Lung	Down-regulated in cancer	1462.26	-1.76456	0.104141	-16.9439	2.13444e-64	4.17427e-63					G067198 (Unannotated)
chr2_62	G042209	Kidney	Up-regulated in cancer	15.5746	3.15949	0.186295	16.9597	1.63262e-64	4.38456e-63					G067271 (PRR16)
chr9_413	G086944	Kidney	Up-regulated in cancer	114.91	1.62295	0.0957131	16.9564	1.72523e-64	4.61996e-63					G067295 (CTC-441N14.2, CTC-441N14.1)
chr3_644	G058622	Breast	Down-regulated in cancer	664.344	-2.34907	0.138421	-16.9705	1.35697e-64	4.72136e-63					G067296 (ZNF474, CTC-441N14.4)
chr4_68, chr4_69	G059959	Lung	Up-regulated in cancer	2404.06	2.32514	0.137299	16.9348	2.49045e-64	4.85991e-63					G067419 (LMNB1)
chr15_92	G027090	Lung	Up-regulated in cancer	11.6542	3.61409	0.213433	16.9332	2.56194e-64	4.98855e-63					G067476 (ADAMTS19, KIAA1024L)
chr2_462	G045716	Lung	Up-regulated in cancer	1989.27	1.06548	0.0629395	16.9286	2.76881e-64	5.37967e-63					G067479 (CHSY3, RP1-45I14.1)
chr4_263	G061177	Thyroid	Up-regulated in cancer	1178.11	5.58581	0.3276	17.0507	3.45353e-65	5.42825e-63					G067590 (FSTL4, CTB-3M24.1, AC005178.1)
chr18_66	G036791	Lung	Up-regulated in cancer	108.957	3.07871	0.181884	16.9268	2.85509e-64	5.53529e-63					G067805 (NRG2)
chr1_680	G005899	Prostate	Down-regulated in cancer	574.096	-2.29034	0.133569	-17.1473	6.58721e-66	5.62255e-63					G067849 (CTC-270D5.1)
chr9_420, chr9_421	G087062	Breast	Up-regulated in cancer	557.484	1.75203	0.103322	16.957	1.7096e-64	5.9243e-63					G067978 (PRELID2, CTB-78O21.1)
chr10_198, chr10_199	G009212	Kidney	Up-regulated in cancer	13.0494	3.98498	0.235257	16.9388	2.32699e-64	6.21353e-63					G068002 (PPP2R2B, CTC-362D12.1, AC008728.2)
chr11_86	G012915	Lung	Down-regulated in cancer	12.6113	-3.48317	0.205878	-16.9186	3.27959e-64	6.33087e-63					G068021 (SPINK5)
chr9_211, chr9_212, chr9_213	G085192	Lung	Down-regulated in cancer	489.198	-1.23483	0.0730103	-16.9131	3.59969e-64	6.91898e-63					G068029 (Unannotated)
chr13_436	G023576	Lung	Down-regulated in cancer	6049.03	-1.62717	0.0962111	-16.9125	3.63672e-64	6.97517e-63					G068283 (CYFIP2)
chr5_377	G066426	Colorectal	Up-regulated in cancer	471.048	2.11639	0.124457	17.005	7.53432e-65	7.40435e-63					G068338 (AC008697.1)
chr5_410, chr5_411	G066650	Lung	Up-regulated in cancer	24.2682	4.36993	0.258464	16.9073	3.97449e-64	7.60674e-63					G068517 (TENM2, CTB-78F1.2, CTB-105N12.2)
chr12_316, chr12_317	G019131	Colorectal	Up-regulated in cancer	58.1377	4.45146	0.261959	16.993	9.25818e-65	8.98615e-63					G068555 (DOCK2)
chr1_226, chr1_227, chr1_228	G002117	Colorectal	Down-regulated in cancer	411.524	-1.30738	0.0769458	-16.991	9.57833e-65	9.18352e-63					G068594 (CTC-455F18.1)
chr2_201, chr2_202	G043229	Kidney	Up-regulated in cancer	21.0776	4.12363	0.243866	16.9094	3.83384e-64	1.01788e-62					G068595 (GABRP)
chr4_391	G061949	Kidney	Down-regulated in cancer	3435.31	-1.41968	0.0839653	-16.9079	3.93565e-64	1.04194e-62					G068730 (CPEB4)
chr7_227, chr7_228	G075801	Kidney	Up-regulated in cancer	7576.21	1.27829	0.0756177	16.9046	4.16064e-64	1.09839e-62					G068745 (Unannotated)
chr10_391, chr10_392	G010643	Kidney	Up-regulated in cancer	1884.71	1.27203	0.0752487	16.9043	4.18031e-64	1.10046e-62					G068779 (Unannotated)
chr13_322	G023018	Kidney	Down-regulated in cancer	2029.69	-2.30006	0.136095	-16.9004	4.46919e-64	1.17319e-62					G068814 (Unannotated)
chr7_712	G079070	Breast	Up-regulated in cancer	2022.66	1.2755	0.0754164	16.9127	3.62535e-64	1.24625e-62					G068843 (UNC5A)
chr19_25	G038552	Lung	Up-regulated in cancer	8027.54	1.2878	0.0763025	16.8775	6.58488e-64	1.25758e-62					G068901 (FAM153C)
chr2_385	G044942	Thyroid	Up-regulated in cancer	1482.31	1.16636	0.0686229	16.9967	8.68931e-65	1.33901e-62					G068913 (PHYKPL, COL23A1, CTB-26E19.1)
chr9_77	G084100	Breast	Up-regulated in cancer	1187.36	2.9448	0.174189	16.9058	4.07583e-64	1.39553e-62					G068918 (Unannotated)
chr21_129	G052136	Colorectal	Up-regulated in cancer	1062.25	1.64931	0.0972372	16.9617	1.57599e-64	1.49282e-62					G068953 (ADAMTS2)
chr10_330	G010091	Breast	Down-regulated in cancer	497.887	-1.79485	0.10625	-16.8927	5.09548e-64	1.73772e-62					G068972 (Unannotated)
chr5_409	G066643	Breast	Down-regulated in cancer	20.3606	-2.04997	0.121393	-16.8871	5.59914e-64	1.90194e-62					G069004 (RASGEF1C)
chr7_644	G078658	Lung	Up-regulated in cancer	484.974	1.03229	0.0612769	16.8463	1.11655e-63	2.12786e-62					G069024 (Unannotated)
chr12_12	G016541	Breast	Up-regulated in cancer	19273.9	1.29181	0.0765299	16.8799	6.33017e-64	2.14179e-62					G069181 (SERPINB9)
chr7_432	G077079	Kidney	Up-regulated in cancer	53.8453	2.73891	0.162452	16.8598	8.88782e-64	2.32004e-62					G069325 (RP3-398D13.3, RP3-398D13.2)
chr17_41	G032637	Kidney	Up-regulated in cancer	774.68	1.21142	0.0718588	16.8583	9.11159e-64	2.37181e-62					G069335 (RP1-80N2.2, RP3-470L22.1)
chr5_10	G064338	Lung	Up-regulated in cancer	1276.39	1.35876	0.0806898	16.8394	1.25608e-63	2.38868e-62					G069445 (RP1-290I10.8, RP1-290I10.4, RP1-290I10.5)
chrX_370, chrX_371	G089645	Thyroid	Up-regulated in cancer	528.23	5.48504	0.323392	16.961	1.59608e-64	2.41223e-62					G069464 (Unannotated)
chr19_237	G040974	Breast	Up-regulated in cancer	4506.75	1.22012	0.0723517	16.8637	8.32266e-64	2.8049e-62					G069500 (ADTRP)
chr2_636	G046845	Lung	Up-regulated in cancer	375.039	1.49334	0.088744	16.8275	1.53367e-63	2.9104e-62					G069532 (PHACTR1)
chr11_9	G012167	Colorectal	Down-regulated in cancer	9782.32	-2.16557	0.12798	-16.9211	3.14581e-64	2.94433e-62					G069598 (Unannotated)
chr5_702, chr5_703	G068587	Breast	Down-regulated in cancer	601.647	-2.28807	0.135707	-16.8604	8.7948e-64	2.95244e-62					G069655 (GMPR)
chr7_254	G075989	Lung	Up-regulated in cancer	1401.06	1.87247	0.111305	16.8228	1.66073e-63	3.14485e-62					G069851 (DCDC2)
chr1_614, chr1_615, chr1_616	G005392	Kidney	Down-regulated in cancer	28.1102	-2.02089	0.120015	-16.8386	1.27134e-63	3.30018e-62					G069900 (LRRC16A)
chr18_92	G036958	Lung	Down-regulated in cancer	343.423	-3.40483	0.202519	-16.8124	1.97942e-63	3.74043e-62					G069902 (CMAHP)
chr2_386	G044948	Lung	Up-regulated in cancer	776.055	1.01143	0.0601628	16.8115	2.00869e-63	3.78776e-62					G070009 (Unannotated)
chr7_148, chr7_149	G075168	Breast	Down-regulated in cancer	837.866	-1.07017	0.063542	-16.8419	1.20267e-63	4.02169e-62					G070104 (OR2E1P)
chr12_465	G020131	Kidney	Down-regulated in cancer	456.61	-2.11517	0.125731	-16.8229	1.65778e-63	4.29135e-62					G070193 (XXbac-BPG170G13.33, RPL23AP1, MICE, IFITM4P, XXbac-BPG170G13.32)
chr4_342	G061693	Colorectal	Down-regulated in cancer	4121.04	-1.00024	0.0591998	-16.8959	4.82008e-64	4.45829e-62					G070291 (C6orf15, CDSN, PSORS1C2, CCHCR1, POU5F1, PSORS1C3)
chr12_214	G018278	Colorectal	Up-regulated in cancer	578.554	5.54469	0.328195	16.8945	4.93638e-64	4.51277e-62					G070415 (Unannotated)
chr13_322	G023018	Lung	Up-regulated in cancer	729.031	3.60781	0.214752	16.7999	2.44539e-63	4.60155e-62					G070426 (HLA-DQA1, XXbac-BPG254F23.5, XXbac-BPG254F23.7, HLA-DQA2)
chr15_69, chr15_70, chr15_71, chr15_72	G026910	Breast	Down-regulated in cancer	161.904	-2.20363	0.130975	-16.8248	1.60714e-63	5.3534e-62					G070428 (HLA-DQB1, MTCO3P1, HLA-DQB3, HLA-DQB2)
chr17_143	G033932	Lung	Up-regulated in cancer	667.156	1.1281	0.0671895	16.7898	2.8982e-63	5.44217e-62					G070617 (RP3-340B19.5)
chr7_162	G075266	Liver	Down-regulated in cancer	357.692	-1.60228	0.0942738	-16.9961	8.78081e-65	6.40472e-62					G070722 (Unannotated)
chr14_281	G025708	Breast	Down-regulated in cancer	1146.81	-1.34987	0.0802927	-16.8119	1.99831e-63	6.63067e-62					G070816 (TREML3P, TREM1, RP1-229K20.5)
chr11_48	G012495	Breast	Up-regulated in cancer	2725.53	1.17523	0.0699084	16.811	2.02795e-63	6.70315e-62					G070927 (SLC22A7)
chr2_732, chr2_733	G047525	Lung	Down-regulated in cancer	127.256	-1.79305	0.106907	-16.772	3.90987e-63	7.3265e-62					G070971 (RP5-1120P11.3)
chr19_146	G039909	Lung	Up-regulated in cancer	64.2662	2.0054	0.119592	16.7687	4.13421e-63	7.73072e-62					G071029 (CLIC5, RP1-8B1.4)
chr4_263	G061177	Breast	Up-regulated in cancer	96.9166	3.71252	0.220971	16.8009	2.40197e-63	7.90901e-62					G071057 (ADGRF1)
chr17_316	G035691	Breast	Up-regulated in cancer	17676.6	1.9474	0.115938	16.797	2.56907e-63	8.42694e-62					G071080 (PTCHD4)
chr6_134	G070291	Kidney	Up-regulated in cancer	4621.56	1.39553	0.0831573	16.7818	3.31388e-63	8.55458e-62					G071082 (Unannotated)
chr16_26	G029365	Breast	Up-regulated in cancer	1453.34	1.42348	0.0848314	16.7801	3.41476e-63	1.11583e-61					G071153 (Unannotated)
chr19_210, chr19_211	G040635	Breast	Up-regulated in cancer	5693.1	1.08036	0.0644227	16.7699	4.05131e-63	1.31882e-61					G071191 (Unannotated)
chr12_458, chr12_459	G020106	Colorectal	Up-regulated in cancer	1639.84	1.09623	0.0651647	16.8224	1.67241e-63	1.51132e-61					G071196 (Unannotated)
chr1_290	G002565	Colorectal	Up-regulated in cancer	192.981	4.37997	0.260454	16.8167	1.84277e-63	1.64635e-61					G071287 (MLIP)
chr3_424, chr3_425, chr3_426	G057191	Lung	Up-regulated in cancer	2708.23	1.79923	0.107616	16.7189	9.53998e-63	1.7802e-61					G071329 (BMP5)
chr19_223	G040770	Kidney	Up-regulated in cancer	14.8	3.35441	0.200413	16.7375	6.98697e-63	1.79866e-61					G071411 (RP1-240B8.3, KHDRBS2)
chr8_98, chr8_99	G079546	Kidney	Up-regulated in cancer	24.2127	2.43605	0.14559	16.7323	7.62317e-63	1.95703e-61					G071445 (LGSN, RP3-407E4.3, RPL7AP34, RP5-1148A21.3)
chr2_575	G046521	Lung	Up-regulated in cancer	153.812	2.70032	0.16158	16.7119	1.07376e-62	1.99951e-61					G071459 (PHF3)
chr21_128	G052135	Lung	Up-regulated in cancer	114.382	2.34254	0.140184	16.7104	1.10025e-62	2.04459e-61					G071527 (ADGRB3)
chr6_225	G071204	Lung	Up-regulated in cancer	5997.82	1.20921	0.0723696	16.7089	1.12961e-62	2.09481e-61					G071547 (COL19A1)
chr18_136, chr18_137	G037224	Kidney	Up-regulated in cancer	30.1695	2.48365	0.148478	16.7274	8.27659e-63	2.11894e-61					G071596 (RIMS1)
chr17_338, chr17_339	G035970	Colorectal	Down-regulated in cancer	141.276	-4.71108	0.28041	-16.8007	2.41281e-63	2.1314e-61					G071610 (KCNQ5, RP3-485C17.1)
chr12_508	G020495	Lung	Up-regulated in cancer	433.381	1.30045	0.0778418	16.7064	1.17794e-62	2.17992e-61					G071645 (Unannotated)
chr3_779	G059550	Lung	Up-regulated in cancer	2493.44	1.60372	0.0960202	16.7019	1.26877e-62	2.34318e-61					G071662 (Unannotated)
chr11_134	G013189	Kidney	Down-regulated in cancer	211.511	-3.72326	0.222731	-16.7164	9.95684e-63	2.54213e-61					G071715 (Unannotated)
chr3_715, chr3_716, chr3_717, chr3_718	G059213	Kidney	Up-regulated in cancer	150.819	2.64091	0.158032	16.7113	1.08461e-62	2.76161e-61					G071738 (MEI4)
chr2_920, chr2_921	G048972	Kidney	Up-regulated in cancer	29.3608	3.00191	0.179682	16.7068	1.16928e-62	2.96907e-61					G071739 (RP3-390M24.1)
chr7_664, chr7_665, chr7_666, chr7_667	G078899	Colorectal	Down-regulated in cancer	88.2362	-5.08202	0.302978	-16.7736	3.80924e-63	3.32758e-61					G071868 (SNAP91)
chr8_156	G079993	Breast	Down-regulated in cancer	5806.9	-1.28213	0.0767177	-16.7123	1.06577e-62	3.4563e-61					G072053 (Unannotated)
chr15_266	G028725	Thyroid	Up-regulated in cancer	16558.4	2.26615	0.134914	16.797	2.56572e-63	3.80453e-61					G072250 (GRIK2)
chr22_127	G054111	Breast	Down-regulated in cancer	23.5923	-2.16062	0.129358	-16.7026	1.25443e-62	4.05286e-61					G072343 (PRDM1, RP1-134E15.3)
chr1_856, chr1_857	G007453	Thyroid	Up-regulated in cancer	3654.28	1.53857	0.0916388	16.7895	2.91259e-63	4.2389e-61					G072361 (RP1-60O19.2)
chr13_254	G022728	Breast	Down-regulated in cancer	10.0893	-3.30047	0.197659	-16.6978	1.36079e-62	4.38001e-61					G072363 (RP1-60O19.1)
chr20_132	G050160	Lung	Up-regulated in cancer	3356.97	1.05812	0.0635036	16.6623	2.46181e-62	4.53713e-61					G072412 (Unannotated)
chr7_61	G074455	Liver	Up-regulated in cancer	393.623	2.71095	0.160655	16.8744	6.94758e-64	4.60688e-61					G072476 (MICAL1, ZBTB24)
chr2_864	G048625	Kidney	Up-regulated in cancer	74.6278	4.10696	0.246245	16.6784	1.88222e-62	4.7535e-61					G072489 (Unannotated)
chr3_742, chr3_743	G059305	Prostate	Down-regulated in cancer	45.1517	-2.73309	0.161953	-16.8759	6.77204e-64	5.20228e-61					G072534 (SLC16A10)
chr9_271	G085679	Lung	Up-regulated in cancer	66.8467	2.85026	0.171173	16.6513	2.96192e-62	5.44762e-61					G072541 (Unannotated)
chr10_140, chr10_141	G008832	Kidney	Up-regulated in cancer	10.3886	3.04632	0.182807	16.6641	2.39125e-62	6.02271e-61					G072565 (LAMA4, RP1-142L7.9, RP1-142L7.8)
chr15_254	G028614	Breast	Down-regulated in cancer	46.1566	-1.50153	0.0900369	-16.6768	1.93254e-62	6.17407e-61					G072579 (Unannotated)
chr21_30	G051553	Breast	Up-regulated in cancer	223.143	5.58494	0.335009	16.671	2.12856e-62	6.77512e-61					G072590 (Unannotated)
chr7_425	G076989	Lung	Up-regulated in cancer	555.277	3.17014	0.190572	16.6349	3.89403e-62	7.12528e-61					G072621 (Unannotated)
chr9_461	G087327	Lung	Up-regulated in cancer	2159.31	1.03103	0.06198	16.6348	3.89794e-62	7.12528e-61					G072675 (FRK)
chr11_79	G012834	Kidney	Up-regulated in cancer	68214.8	1.44568	0.0868137	16.6526	2.8954e-62	7.27285e-61					G072727 (ROS1, RP1-179P9.3)
chr3_485	G057749	Breast	Down-regulated in cancer	24.6437	-1.78277	0.106999	-16.6615	2.49814e-62	7.89301e-61					G072760 (RP3-509L4.1)
chr16_7	G029180	Breast	Up-regulated in cancer	7557.36	1.21174	0.0727697	16.6516	2.94397e-62	9.26757e-61					G072770 (FAM184A)
chr7_204	G075621	Kidney	Up-regulated in cancer	977.426	1.41506	0.0850541	16.6372	3.75013e-62	9.39448e-61					G072830 (RP3-425C14.5, PKIB)
chr15_64, chr15_65	G026876	Breast	Down-regulated in cancer	78.1134	-1.22743	0.0737236	-16.6491	3.07172e-62	9.63444e-61					G072838 (SMPDL3A, CLVS2)
chrX_371, chrX_372	G089648	Thyroid	Up-regulated in cancer	48.8802	4.71182	0.281656	16.729	8.06182e-63	1.15196e-60					G072843 (TRDN)
chr5_506, chr5_507	G067117	Lung	Up-regulated in cancer	37.0025	2.85026	0.171701	16.6001	6.957e-62	1.26912e-60					G072855 (NKAIN2)
chr6_559	G072955	Lung	Down-regulated in cancer	2392.08	-1.43604	0.0865141	-16.5989	7.09651e-62	1.29194e-60					G072912 (Unannotated)
chr6_553	G072924	Thyroid	Up-regulated in cancer	783.512	2.88651	0.172639	16.7199	9.38408e-63	1.31696e-60					G072924 (RP3-403A15.5, KIAA0408, SOGA3)
chr19_95	G039325	Lung	Up-regulated in cancer	637.292	2.37752	0.143322	16.5886	8.42035e-62	1.52984e-60					G072971 (SAMD3)
chr1_551	G004599	Breast	Up-regulated in cancer	30.0997	1.57881	0.09502	16.6156	5.37418e-62	1.6734e-60					G072973 (TMEM200A)
chr18_67	G036800	Colorectal	Down-regulated in cancer	2018.48	-1.9179	0.115037	-16.6721	2.09154e-62	1.807e-60					G073014 (RP3-523C21.1)
chr17_73	G033081	Lung	Down-regulated in cancer	840.683	-2.10073	0.126884	-16.5563	1.44256e-61	2.6156e-60					G073053 (EYA4)
chr1_291, chr1_292	G002568	Kidney	Up-regulated in cancer	87.4539	3.51884	0.212306	16.5744	1.06788e-61	2.66085e-60					G073054 (RP1-283K11.3, RP1-283K11.2, TARID, FTHL26)
chr20_185, chr20_186	G050661	Kidney	Up-regulated in cancer	11.9915	3.79773	0.22918	16.5709	1.1306e-61	2.80961e-60					G073065 (SLC2A12)
chr16_307	G032062	Lung	Up-regulated in cancer	147.844	1.68165	0.101606	16.5506	1.58481e-61	2.86771e-60					G073109 (LINC00271)
chr22_169	G054325	Breast	Up-regulated in cancer	63.1331	3.03896	0.1833	16.5792	9.85854e-62	3.04764e-60					G073164 (OLIG3)
chr5_390	G066545	Thyroid	Up-regulated in cancer	1091.11	2.18578	0.131134	16.6684	2.22578e-62	3.06884e-60					G073207 (NHSL1)
chr11_428, chr11_429	G015408	Colorectal	Up-regulated in cancer	126.915	5.84754	0.351543	16.6339	3.9589e-62	3.38314e-60					G073338 (PLAGL1, HYMAI)
chr11_334	G014835	Lung	Up-regulated in cancer	733.637	1.57987	0.0955531	16.534	2.08918e-61	3.77275e-60					G073558 (SYNE1)
chr2_620, chr2_621, chr2_622, chr2_623	G046754	Lung	Up-regulated in cancer	2566.54	1.30309	0.0788373	16.5289	2.27406e-61	4.09835e-60					G073603 (IPCEF1)
chr22_47	G053212	Kidney	Up-regulated in cancer	51.3725	4.0073	0.242205	16.545	1.73838e-61	4.3085e-60					G073730 (Unannotated)
chr13_438, chr13_439	G023589	Kidney	Up-regulated in cancer	1672.26	1.27448	0.077101	16.53	2.23224e-61	5.51784e-60					G073742 (Unannotated)
chr17_269	G035386	Lung	Down-regulated in cancer	121.495	-1.93692	0.117334	-16.5078	3.22313e-61	5.7971e-60					G073759 (RP1-111C20.5, RP1-111C20.3)
chr1_372, chr1_373, chr1_374	G003038	Lung	Down-regulated in cancer	1411.87	-1.84086	0.111517	-16.5075	3.24116e-61	5.81785e-60					G073863 (PARK2)
chr7_536	G077846	Lung	Up-regulated in cancer	1939.5	1.4832	0.0898784	16.5023	3.53292e-61	6.32888e-60					G073936 (PDE10A, LINC00473)
chr12_24	G016659	Kidney	Up-regulated in cancer	37622.8	2.43676	0.147493	16.5212	2.58232e-61	6.36632e-60					G073979 (RPS6KA2, RP1-168L15.4, RP3-427A4.2, RP3-497J21.1, RNASET2)
chr3_572, chr3_573	G058284	Lung	Down-regulated in cancer	85.028	-1.38609	0.0840111	-16.4989	3.73347e-61	6.6748e-60					G074056 (FRMD1)
chr20_251	G051255	Thyroid	Up-regulated in cancer	531.532	3.95248	0.237881	16.6154	5.39351e-62	7.30821e-60					G074105 (RP3-495K2.4, RP3-495K2.1)
chr16_195	G031018	Lung	Up-regulated in cancer	38.5819	5.87683	0.356437	16.4877	4.49798e-61	8.02558e-60					G074126 (XXyac-YX65C7_A.2)
chr12_51, chr12_52, chr12_53, chr12_54, chr12_55	G016940	Head-Neck	Down-regulated in cancer	20489.3	-7.09179	0.421989	-16.8056	2.21938e-63	8.92746e-60					G074127 (THBS2)
chr19_290	G041684	Kidney	Up-regulated in cancer	69.8751	2.30641	0.139785	16.4998	3.68394e-61	9.03439e-60					G074136 (RP1-137D17.1, RP1-137D17.2, WDR27)
chr3_551	G058158	Breast	Down-regulated in cancer	135.938	-1.69663	0.102748	-16.5125	2.98475e-61	9.16104e-60					G074144 (Unannotated)
chrX_38, chrX_39, chrX_40, chrX_41	G087484	Lung	Up-regulated in cancer	62.3323	2.82923	0.171744	16.4736	5.68116e-61	1.00965e-59					G074167 (RP5-1086L22.1, RP5-894D12.5)
chr8_418, chr8_419	G081860	Lung	Up-regulated in cancer	13.0999	4.78551	0.290539	16.4712	5.91174e-61	1.04854e-59					G074261 (CYP2W1)
chrX_398	G089743	Breast	Down-regulated in cancer	712.75	-2.51999	0.152698	-16.5031	3.48307e-61	1.06525e-59					G074290 (MICALL2)
chr3_399	G057032	Kidney	Up-regulated in cancer	386.969	2.17881	0.132159	16.4863	4.60475e-61	1.12629e-59					G074311 (ELFN1)
chr7_516	G077654	Lung	Up-regulated in cancer	30.3387	7.08057	0.430197	16.4589	7.24283e-61	1.27957e-59					G074351 (Unannotated)
chr6_58	G069464	Kidney	Up-regulated in cancer	25.2498	1.84518	0.112009	16.4736	5.6823e-61	1.38621e-59					G074352 (LFNG)
chr17_240	G035080	Colorectal	Up-regulated in cancer	985.748	1.17494	0.0710049	16.5473	1.67333e-61	1.39954e-59					G074361 (TTYH3)
chr10_416	G010839	Thyroid	Up-regulated in cancer	397.985	2.57572	0.155432	16.5713	1.12289e-61	1.49572e-59					G074362 (Unannotated)
chr14_6, chr14_7, chr22_15, chr14_8, chr14_9	G023639	Lung	Up-regulated in cancer	22.7782	3.05024	0.185472	16.4458	8.9872e-61	1.58461e-59					G074473 (Unannotated)
chr12_30	G016764	Colorectal	Down-regulated in cancer	474.682	-2.87657	0.173941	-16.5376	1.96717e-61	1.62799e-59					G074533 (Unannotated)
chr5_10	G064338	Colorectal	Down-regulated in cancer	5351.58	-3.29333	0.199208	-16.5321	2.15457e-61	1.7645e-59					G074540 (Unannotated)
chr2_918	G048962	Kidney	Up-regulated in cancer	203.735	2.80435	0.170413	16.4562	7.5745e-61	1.843e-59					G074636 (THSD7A, AC073109.2)
chr1_651	G005686	Kidney	Up-regulated in cancer	51.2673	2.77685	0.168761	16.4543	7.80706e-61	1.89464e-59					G074647 (VWDE)
chr6_661	G073759	Kidney	Up-regulated in cancer	11.0628	3.29346	0.200192	16.4516	8.17453e-61	1.97866e-59					G074703 (DGKB)
chr2_291	G044024	Kidney	Up-regulated in cancer	1276.27	1.47707	0.0897985	16.4487	8.56442e-61	2.06766e-59					G074761 (AGR2)
chr1_757	G006480	Kidney	Down-regulated in cancer	73.7249	-2.85945	0.173868	-16.4461	8.93981e-61	2.15272e-59					G074778 (AC017060.1)
chr5_261	G065629	Lung	Up-regulated in cancer	13.2601	5.88548	0.358285	16.4268	1.22991e-60	2.16006e-59					G074879 (DNAH11)
chr3_189, chr3_190, chr3_191	G055785	Lung	Up-regulated in cancer	3678.34	1.15256	0.0701985	16.4186	1.40807e-60	2.46812e-59					G074882 (CDCA7L)
chr8_323	G081173	Lung	Up-regulated in cancer	23.8536	6.97483	0.424995	16.4116	1.58083e-60	2.76552e-59					G075017 (AC003090.1, CTA-242H14.1)
chr9_414	G086946	Breast	Down-regulated in cancer	153.219	-1.76393	0.107272	-16.4435	9.33629e-61	2.84525e-59					G075048 (CBX3)
chr7_474, chr7_475	G077475	Kidney	Up-regulated in cancer	17.252	6.39639	0.389356	16.4281	1.20319e-60	2.88984e-59					G075129 (CREB5)
chr19_25	G038552	Breast	Up-regulated in cancer	7593.37	1.28831	0.0783756	16.4376	1.02942e-60	3.12608e-59					G075131 (Unannotated)
chr13_59	G021521	Lung	Up-regulated in cancer	922.572	1.24615	0.0759778	16.4015	1.86636e-60	3.25868e-59					G075145 (RP5-1189D6.2, CHN2, NANOGP4)
chr4_698	G063658	Thyroid	Up-regulated in cancer	2376.34	1.05505	0.0638679	16.5193	2.66692e-61	3.49321e-59					G075168 (PLEKHA8, MTURN, AC007036.4, AC007036.5)
chrX_93, chrX_94	G087812	Breast	Up-regulated in cancer	1033.99	1.24815	0.076032	16.4161	1.4669e-60	4.42336e-59					G075357 (ELMO1)
chr3_701	G059015	Breast	Up-regulated in cancer	4620.64	1.3109	0.0799123	16.4043	1.7823e-60	5.35561e-59					G075362 (GPR141, EPDR1, AC018634.9, NME8)
chr3_709	G059114	Lung	Up-regulated in cancer	26.0282	6.1525	0.375855	16.3694	3.16559e-60	5.50568e-59					G075438 (AC004988.1)
chr14_6, chr14_7, chr22_15, chr14_8, chr14_9	G023637	Lung	Up-regulated in cancer	46.2941	2.68781	0.164206	16.3685	3.20846e-60	5.56941e-59					G075524 (AC005537.2)
chr1_643	G005609	Breast	Down-regulated in cancer	52.5591	-1.864	0.113708	-16.3928	2.15412e-60	6.45034e-59					G075527 (HECW1, AC004455.1, AC004692.5)
chr11_61	G012612	Thyroid	Down-regulated in cancer	596.287	-2.16406	0.13133	-16.478	5.27624e-61	6.7977e-59					G075609 (RP4-673M15.1)
chr20_276	G051354	Thyroid	Up-regulated in cancer	590.951	4.48356	0.272155	16.4743	5.61665e-61	7.11956e-59					G075619 (RP4-647J21.1, MYO1G)
chr7_108	G074761	Thyroid	Up-regulated in cancer	3490.29	3.53202	0.214482	16.4676	6.2668e-61	7.81758e-59					G075621 (SNHG15)
chr6_634, chr6_635	G073558	Breast	Down-regulated in cancer	3316.16	-1.35305	0.0826004	-16.3807	2.62647e-60	7.8295e-59					G075655 (IGFBP1)
chr9_267, chr9_268, chr9_269	G085633	Breast	Up-regulated in cancer	209.862	1.48474	0.0906401	16.3806	2.63291e-60	7.8295e-59					G075663 (AC023669.2, AC023669.1, AC092657.2)
chr10_531, chr10_532, chr10_533, chr10_534	G011829	Lung	Up-regulated in cancer	26.6011	4.46892	0.27341	16.3451	4.71172e-60	8.14727e-59					G075797 (FIGNL1, DDC)
chr19_219	G040735	Lung	Down-regulated in cancer	413.359	-2.17406	0.133042	-16.3412	5.02265e-60	8.66818e-59					G075801 (GRB10)
chr8_171	G080092	Kidney	Up-regulated in cancer	18.6019	2.75501	0.168392	16.3607	3.64996e-60	8.69924e-59					G075959 (ELDR, CALM1P2)
chrX_301	G089151	Kidney	Down-regulated in cancer	12.4082	-3.62305	0.221515	-16.3557	3.95806e-60	9.40948e-59					G076298 (Unannotated)
chr7_38	G074361	Breast	Up-regulated in cancer	6175.83	1.38102	0.0843909	16.3646	3.42266e-60	1.0108e-58					G076417 (WBSCR17)
chr5_720	G068745	Kidney	Up-regulated in cancer	20.9778	3.09378	0.189211	16.3509	4.28495e-60	1.01607e-58					G076481 (ABHD11, CLDN3, WBSCR27)
chr17_354	G036082	Kidney	Up-regulated in cancer	97.0757	1.89323	0.115797	16.3496	4.37875e-60	1.03567e-58					G076532 (Unannotated)
chr8_548	G082753	Breast	Up-regulated in cancer	949.684	1.18365	0.0723508	16.3599	3.69952e-60	1.08882e-58					G076599 (SRRM3, HSPB1)
chr17_333	G035934	Kidney	Up-regulated in cancer	66.7794	2.12349	0.129914	16.3453	4.69986e-60	1.10601e-58					G076625 (AC004980.10)
chr6_443	G072343	Kidney	Up-regulated in cancer	1281.32	1.95633	0.119687	16.3454	4.69092e-60	1.10601e-58					G076628 (Unannotated)
chr14_17	G023733	Kidney	Up-regulated in cancer	15.3874	2.15755	0.132096	16.3333	5.72405e-60	1.34364e-58					G076631 (AC114737.3, DTX2P1, AC114737.5, AC007000.8, AC007000.9, CCDC146)
chr1_567, chr1_568, chr1_569, chr1_570	G004828	Liver	Up-regulated in cancer	392.387	1.84771	0.111819	16.5241	2.46043e-61	1.49553e-58					G076637 (AC007000.12, AC007000.10, AC007000.7)
chr14_215	G025170	Lung	Up-regulated in cancer	26.0949	4.05133	0.248429	16.3078	8.6841e-60	1.49584e-58					G076638 (AC073635.5, GSAP)
chr13_34	G021242	Lung	Down-regulated in cancer	131.351	-1.9279	0.118225	-16.3071	8.79137e-60	1.51141e-58					G076673 (MAGI2)
chr2_402, chr2_403, chr2_404, chr2_405	G045238	Lung	Up-regulated in cancer	31.7761	7.14125	0.437952	16.306	8.94368e-60	1.53465e-58					G076725 (CD36)
chr16_111	G030065	Breast	Down-regulated in cancer	131.878	-1.1132	0.0681407	-16.3368	5.40224e-60	1.58453e-58					G076785 (SEMA3A, AC004907.2, AC093716.1)
chr1_246	G002273	Lung	Up-regulated in cancer	21.4421	5.76253	0.353846	16.2854	1.2522e-59	2.14044e-58					G076918 (Unannotated)
chr10_551	G011937	Lung	Up-regulated in cancer	3646.38	1.22642	0.075331	16.2804	1.36038e-59	2.32094e-58					G076919 (CTB-111F10.1)
chr16_307	G032064	Lung	Up-regulated in cancer	36.6584	2.09131	0.128478	16.2777	1.42184e-59	2.42118e-58					G076989 (GNGT1, AC002075.3, AC002076.9, AC002076.10, GS1-345D13.1)
chr4_802	G064172	Breast	Down-regulated in cancer	16.1513	-2.46781	0.15132	-16.3086	8.57453e-60	2.50644e-58					G077079 (DLX6-AS1, DLX5)
chr8_341	G081299	Kidney	Up-regulated in cancer	11.8094	3.68589	0.226276	16.2894	1.17468e-59	2.75047e-58					G077123 (Unannotated)
chr11_484	G015775	Uterus	Down-regulated in cancer	15861.1	-3.81336	0.230502	-16.5438	1.77602e-61	2.92049e-58					G077124 (Unannotated)
chr12_3	G016476	Kidney	Up-regulated in cancer	101.276	2.06039	0.126517	16.2855	1.25144e-59	2.92284e-58					G077289 (MUC3A, MUC12)
chr12_4	G016483	Kidney	Down-regulated in cancer	6001.64	-1.52253	0.0934913	-16.2853	1.25523e-59	2.92436e-58					G077326 (COL26A1)
chr8_577	G083014	Thyroid	Up-regulated in cancer	81.5726	6.51429	0.397571	16.3852	2.43823e-60	2.99407e-58					G077342 (CTA-313A17.2, SPDYE6)
chr9_190, chr9_191	G084975	Breast	Down-regulated in cancer	11.3125	-2.42067	0.148548	-16.2955	1.0629e-59	3.09647e-58					G077401 (RELN)
chr6_269, chr6_270	G071445	Lung	Up-regulated in cancer	798.277	4.39727	0.270417	16.2611	1.86498e-59	3.16976e-58					G077475 (RP5-884M6.1)
chr1_853, chr1_854	G007445	Lung	Up-regulated in cancer	12.275	5.6407	0.346956	16.2577	1.97107e-59	3.34373e-58					G077504 (SLC26A4)
chr3_551	G058158	Lung	Down-regulated in cancer	183.581	-1.76459	0.108573	-16.2526	2.14011e-59	3.62362e-58					G077712 (AC073130.3, AC002066.1, AC073130.1)
chr15_99	G027225	Breast	Down-regulated in cancer	2093.98	-1.87024	0.114896	-16.2776	1.42264e-59	4.13045e-58					G077751 (CFTR, AC000111.4)
chr2_860	G048591	Lung	Up-regulated in cancer	20.6841	6.05133	0.372531	16.2438	2.47109e-59	4.17615e-58					G077826 (KCND2)
chr2_300	G044126	Thyroid	Up-regulated in cancer	3322.76	1.52403	0.0931787	16.356	3.94005e-60	4.76382e-58					G077875 (FEZF1, CADPS2, RNF133, RNF148)
chr5_422, chr5_423, chr5_424, chr5_425	G066702	Thyroid	Up-regulated in cancer	906.756	2.99783	0.18335	16.3504	4.32353e-60	5.14828e-58					G077887 (Unannotated)
chr12_483, chr12_484	G020266	Lung	Down-regulated in cancer	2169.63	-1.20365	0.0741793	-16.2263	3.28802e-59	5.5463e-58					G077943 (Unannotated)
chr7_677	G078976	Colorectal	Up-regulated in cancer	187.107	2.9818	0.182685	16.3221	6.87578e-60	5.57293e-58					G077967 (GRM8, AC000367.1)
chr2_257, chr2_258	G043662	Kidney	Up-regulated in cancer	44.3339	2.54698	0.156852	16.2381	2.71113e-59	6.28484e-58					G078048 (KCP)
chr6_232, chr6_233	G071285	Colorectal	Down-regulated in cancer	2241.91	-1.14813	0.0703819	-16.3129	7.99124e-60	6.41093e-58					G078165 (Unannotated)
chr9_266	G085628	Colorectal	Up-regulated in cancer	8248.65	1.05416	0.0646402	16.3081	8.64209e-60	6.86304e-58					G078177 (AC093106.4, AC009518.3, AC009518.4, AC105443.2)
chr1_750	G006339	Thyroid	Up-regulated in cancer	25153.3	5.01449	0.307083	16.3294	6.09466e-60	7.14894e-58					G078192 (PLXNA4)
chr9_181	G084898	Lung	Down-regulated in cancer	488.026	-2.43273	0.150079	-16.2097	4.3083e-59	7.24004e-58					G078222 (LRGUK)
chr5_669	G068395	Thyroid	Up-regulated in cancer	10.5488	5.69781	0.349033	16.3246	6.60023e-60	7.62811e-58					G078238 (AKR1B15)
chr4_522	G062669	Lung	Down-regulated in cancer	457.109	-1.35392	0.0835753	-16.2	5.0412e-59	8.45581e-58					G078240 (AC083874.3)
chr5_519	G067182	Kidney	Up-regulated in cancer	109.821	1.54478	0.0952575	16.2169	3.8308e-59	8.83644e-58					G078248 (AGBL3, AC083862.6, TMEM140)
chr5_518	G067148	Kidney	Up-regulated in cancer	11.5067	2.86049	0.176404	16.2155	3.91651e-59	9.01185e-58					G078283 (AC024084.1, AC009784.3)
chr7_133	G074961	Lung	Up-regulated in cancer	250.238	1.95097	0.120483	16.1929	5.66382e-59	9.4647e-58					G078417 (DENND2A)
chr10_122	G008750	Breast	Up-regulated in cancer	160.165	2.96682	0.182876	16.2231	3.46084e-59	1.00143e-57					G078477 (TRBV5-1, TRBV6-1, TRBV7-1)
chr3_410	G057116	Kidney	Up-regulated in cancer	263.854	2.54389	0.156986	16.2046	4.67908e-59	1.07136e-57					G078523 (CLCN1)
chr1_596	G005159	Kidney	Down-regulated in cancer	133.536	-2.36215	0.145774	-16.2042	4.71032e-59	1.07587e-57					G078542 (CTAGE6)
chr18_2	G036273	Lung	Down-regulated in cancer	1935	-2.0849	0.128869	-16.1785	7.15622e-59	1.18921e-57					G078580 (TPK1, RP4-547C10.1)
chr5_195, chr5_196, chr5_197, chr5_198	G065254	Lung	Up-regulated in cancer	37.4392	4.05375	0.250564	16.1785	7.15095e-59	1.18921e-57					G078673 (ZNF783, RP4-800G7.2)
chr1_551	G004598	Breast	Up-regulated in cancer	77.0776	1.40228	0.0865005	16.2112	4.20183e-59	1.21176e-57					G078705 (Unannotated)
chr8_456	G082150	Lung	Up-regulated in cancer	187.404	8.67121	0.536158	16.1729	7.83852e-59	1.30018e-57					G078899 (DPP6)
chr14_16	G023724	Kidney	Up-regulated in cancer	59.103	1.71848	0.106176	16.1853	6.40735e-59	1.4599e-57					G078906 (Unannotated)
chr16_368	G032428	Kidney	Up-regulated in cancer	82.7148	1.88772	0.116634	16.1851	6.42825e-59	1.46109e-57					G078925 (AC099552.3)
chr2_592	G046636	Lung	Up-regulated in cancer	4367.83	1.09702	0.0678623	16.1654	8.84859e-59	1.4623e-57					G078951 (Unannotated)
chr3_180	G055679	Lung	Up-regulated in cancer	18482.1	1.47434	0.09122	16.1625	9.27265e-59	1.52956e-57					G078976 (AC021218.2)
chr11_289	G014407	Colorectal	Down-regulated in cancer	6486.29	-1.37805	0.0847641	-16.2575	1.97753e-59	1.55474e-57					G078977 (Unannotated)
chr8_415, chr8_416, chr8_417	G081844	Lung	Up-regulated in cancer	24.1616	4.05015	0.250609	16.1613	9.45893e-59	1.55742e-57					G079083 (Unannotated)
chr16_81, chr16_82, chr16_83	G029868	Kidney	Up-regulated in cancer	709.412	1.27739	0.0789447	16.1809	6.88334e-59	1.56073e-57					G079145 (Unannotated)
chrX_172	G088399	Kidney	Up-regulated in cancer	130.302	1.83459	0.113436	16.173	7.81757e-59	1.76825e-57					G079209 (CSMD1)
chr12_481	G020250	Kidney	Up-regulated in cancer	11.9288	3.21089	0.198554	16.1713	8.03233e-59	1.81243e-57					G079286 (ANGPT2)
chr11_114	G013049	Liver	Up-regulated in cancer	109.57	3.42286	0.209185	16.3628	3.52469e-60	1.97762e-57					G079372 (Unannotated)
chr5_36, chr5_37, chr5_38, chr5_39, chr5_40	G064400	Kidney	Up-regulated in cancer	1599.49	1.39649	0.0863911	16.1647	8.94593e-59	2.0137e-57					G079409 (Unannotated)
chr2_689, chr2_690, chr2_691, chr2_692, chr2_693, chr2_694	G047300	Breast	Up-regulated in cancer	29873.9	1.8374	0.113568	16.1788	7.11232e-59	2.04426e-57					G079433 (Unannotated)
chr2_689, chr2_690, chr2_691, chr2_692, chr2_693, chr2_694	G047300	Lung	Up-regulated in cancer	11678.5	2.01067	0.124571	16.1408	1.31792e-58	2.16599e-57					G079450 (MSRA)
chr1_877, chr1_878	G007604	Lung	Up-regulated in cancer	710.457	2.72443	0.168816	16.1385	1.36931e-58	2.24631e-57					G079528 (Unannotated)
chr12_179, chr12_180, chr12_181, chr12_182, chr12_183	G017868	Thyroid	Up-regulated in cancer	652.37	1.37098	0.0843363	16.2561	2.02149e-59	2.30244e-57					G079536 (Unannotated)
chr4_661, chr4_662	G063551	Lung	Down-regulated in cancer	1890.65	-1.15686	0.0716947	-16.1359	1.42813e-58	2.33852e-57					G079546 (RPS3AP34, RPS3AP35)
chrX_420, chrX_421, chrX_422	G089858	Kidney	Up-regulated in cancer	23.5386	2.80363	0.173621	16.148	1.17385e-58	2.63594e-57					G079631 (MSR1)
chr15_182	G028040	Kidney	Down-regulated in cancer	2829.07	-1.38079	0.0855322	-16.1435	1.26263e-58	2.82169e-57					G079638 (MSR1)
chr10_153, chr10_154, chr10_155	G008950	Colorectal	Down-regulated in cancer	5082.76	-1.89491	0.116839	-16.2181	3.75432e-59	2.92242e-57					G079738 (Unannotated)
chr2_134	G042808	Kidney	Up-regulated in cancer	18.1573	2.55037	0.158029	16.1386	1.36636e-58	3.03892e-57					G079754 (Unannotated)
chr1_170	G001509	Thyroid	Up-regulated in cancer	36.8136	2.0524	0.126404	16.2368	2.76866e-59	3.10842e-57					G079853 (TNFRSF10B)
chr8_632	G083289	Kidney	Up-regulated in cancer	2094.01	1.48715	0.0921624	16.1362	1.42042e-58	3.14415e-57					G080021 (EPHX2)
chr13_347	G023170	Lung	Up-regulated in cancer	1311.62	1.16047	0.0720102	16.1154	1.98941e-58	3.25167e-57					G080042 (NUGGC)
chr1_253	G002330	Uterus	Up-regulated in cancer	493.275	3.11938	0.190482	16.3763	2.82504e-60	3.40316e-57					G080092 (C8orf75)
chr20_95	G049902	Uterus	Up-regulated in cancer	1175.84	2.80411	0.171246	16.3747	2.89736e-60	3.40316e-57					G080153 (PURG)
chr15_187, chr15_188, chr15_189	G028067	Kidney	Up-regulated in cancer	12.6366	2.34849	0.14559	16.1308	1.55085e-58	3.42473e-57					G080333 (Unannotated)
chr6_140	G070426	Kidney	Up-regulated in cancer	8604.43	1.96472	0.121844	16.1248	1.70762e-58	3.75618e-57					G080377 (TACC1)
chr8_574	G083000	Kidney	Up-regulated in cancer	183.702	2.32526	0.144204	16.1248	1.70901e-58	3.75618e-57					G080402 (ADAM18)
chr20_186	G050669	Breast	Up-regulated in cancer	49.6658	3.27464	0.202881	16.1407	1.32052e-58	3.77028e-57					G080407 (ADAM2)
chr12_120, chr12_121	G017463	Lung	Up-regulated in cancer	2089.65	1.74133	0.10815	16.1011	2.5049e-58	4.08678e-57					G080540 (Unannotated)
chr1_706, chr1_707	G006028	Kidney	Up-regulated in cancer	13.0638	2.6063	0.161703	16.1178	1.91408e-58	4.19701e-57					G080549 (SLC20A2)
chr1_641	G005582	Lung	Up-regulated in cancer	16.6166	5.032	0.312648	16.0948	2.775e-58	4.51921e-57					G080571 (CHRNA6)
chr8_524, chr8_525, chr8_526, chr8_527	G082575	Lung	Up-regulated in cancer	13.1122	4.03847	0.250964	16.0918	2.91105e-58	4.73217e-57					G080751 (Unannotated)
chr2_624	G046759	Lung	Up-regulated in cancer	1718.92	1.30667	0.081229	16.0862	3.18675e-58	5.17096e-57					G080875 (Unannotated)
chr6_563	G072985	Lung	Down-regulated in cancer	2711.07	-1.27736	0.0794163	-16.0843	3.28745e-58	5.32472e-57					G080909 (XKR4)
chr18_163	G037436	Lung	Down-regulated in cancer	1607.45	-1.06228	0.0660616	-16.0802	3.5126e-58	5.67912e-57					G080912 (Unannotated)
chr3_435	G057265	Uterus	Up-regulated in cancer	606.809	3.29766	0.202112	16.316	7.59358e-60	7.8043e-57					G080961 (Unannotated)
chr19_220	G040740	Kidney	Up-regulated in cancer	295.143	1.74234	0.10843	16.0688	4.22476e-58	9.22027e-57					G080980 (Unannotated)
chr12_148	G017622	Colorectal	Up-regulated in cancer	502.182	1.7575	0.108849	16.1462	1.20837e-58	9.22348e-57					G081097 (CLVS1)
chr14_3, chr14_4, chr14_5, chr14_6, chr14_7, chr22_15, chr14_8, chr14_9	G023633	Lung	Up-regulated in cancer	16.7473	3.50306	0.218354	16.043	6.40011e-58	1.0329e-56					G081215 (PDE7A)
chr5_585	G067650	Breast	Up-regulated in cancer	93.2874	1.44127	0.0896835	16.0706	4.10185e-58	1.16726e-56					G081299 (Unannotated)
chr2_74, chr2_75	G042363	Lung	Down-regulated in cancer	3321.48	-1.34418	0.0838716	-16.0266	8.32654e-58	1.33897e-56					G081320 (SULF1)
chr19_146	G039909	Breast	Up-regulated in cancer	87.6739	1.45295	0.0904771	16.0588	4.96257e-58	1.40753e-56					G081397 (TRPA1)
chrX_61	G087603	Kidney	Up-regulated in cancer	16.0312	3.9647	0.247167	16.0406	6.65033e-58	1.44463e-56					G081398 (Unannotated)
chr14_293	G025783	Lung	Up-regulated in cancer	15.4681	2.8509	0.177943	16.0214	9.05793e-58	1.45398e-56					G081494 (Unannotated)
chr18_246	G038028	Breast	Up-regulated in cancer	127.827	5.59822	0.348669	16.056	5.19362e-58	1.46822e-56					G081567 (Unannotated)
chr3_710	G059131	Breast	Up-regulated in cancer	1370.9	1.33477	0.0831693	16.0488	5.82831e-58	1.64225e-56					G081578 (Unannotated)
chr8_58	G079233	Lung	Up-regulated in cancer	50.3696	7.53476	0.470675	16.0084	1.11603e-57	1.78824e-56					G081579 (Unannotated)
chr5_720	G068745	Colorectal	Up-regulated in cancer	213.559	5.07978	0.315443	16.1037	2.40435e-58	1.8176e-56					G081662 (FABP5)
chr13_338	G023102	Thyroid	Up-regulated in cancer	16582.3	1.50182	0.0931525	16.1221	1.78351e-58	1.97417e-56					G081741 (RALYL)
chr10_530	G011821	Colorectal	Up-regulated in cancer	386.719	4.256	0.264409	16.0963	2.70917e-58	2.02852e-56					G081793 (SLC7A13)
chr10_336	G010159	Kidney	Up-regulated in cancer	5864.56	1.42057	0.0887041	16.0147	1.00839e-57	2.1854e-56					G081844 (Unannotated)
chr1_267	G002438	Breast	Up-regulated in cancer	72.1746	1.55721	0.0971781	16.0243	8.64646e-58	2.42836e-56					G081868 (Unannotated)
chr11_326	G014734	Kidney	Up-regulated in cancer	17.9689	4.25506	0.265808	16.008	1.1232e-57	2.42856e-56					G081871 (Unannotated)
chr2_430	G045464	Lung	Down-regulated in cancer	45.5571	-2.82689	0.176815	-15.9878	1.55304e-57	2.48404e-56					G082030 (NDUFAF6)
chr5_369, chr5_370	G066382	Lung	Down-regulated in cancer	74.9247	-2.14046	0.133899	-15.9857	1.60845e-57	2.56808e-56					G082057 (KB-1043D8.8, GDF6)
chr7_38	G074361	Kidney	Up-regulated in cancer	11116.3	1.57935	0.0986931	16.0026	1.22511e-57	2.64279e-56					G082302 (KB-1639H6.6, KB-1639H6.7, KB-1639H6.8, KB-1639H6.4, BAALC)
chr11_236	G013860	Kidney	Up-regulated in cancer	1025.95	1.96248	0.122705	15.9935	1.41825e-57	3.05236e-56					G082329 (RIMS2)
chr3_700	G059004	Breast	Up-regulated in cancer	3152	1.25488	0.0784308	15.9998	1.28156e-57	3.56431e-56					G082358 (ZFPM2)
chr7_341	G076594	Lung	Up-regulated in cancer	19.4642	2.70924	0.169717	15.9633	2.30289e-57	3.67028e-56					G082370 (Unannotated)
chr20_187	G050707	Lung	Down-regulated in cancer	1857.85	-1.48707	0.0931645	-15.9617	2.36164e-57	3.75723e-56					G082612 (SLC30A8)
chr2_69	G042287	Breast	Up-regulated in cancer	5162.36	1.54099	0.0963456	15.9944	1.3987e-57	3.87754e-56					G082679 (DEPTOR, COL14A1)
chr6_520	G072770	Kidney	Down-regulated in cancer	195.293	-1.6183	0.101327	-15.9711	2.0328e-57	4.35487e-56					G082680 (Unannotated)
chr8_659, chr8_660	G083438	Breast	Up-regulated in cancer	2161.56	1.13078	0.0707419	15.9846	1.63685e-57	4.52318e-56					G082725 (Unannotated)
chr13_19, chr13_20	G021116	Lung	Down-regulated in cancer	59.7175	-2.94261	0.18459	-15.9413	3.27237e-57	5.18773e-56					G082798 (FER1L6)
chr5_545	G067351	Thyroid	Up-regulated in cancer	33.466	3.80153	0.236708	16.06	4.86329e-58	5.30842e-56					G082921 (Unannotated)
chrX_167	G088232	Colorectal	Up-regulated in cancer	47.677	2.84892	0.177717	16.0307	7.8047e-58	5.78873e-56					G082926 (Unannotated)
chr12_265	G018778	Lung	Up-regulated in cancer	6517.98	1.0412	0.0653474	15.9334	3.71794e-57	5.88367e-56					G082937 (PVT1)
chr12_50	G016922	Kidney	Up-regulated in cancer	24.2896	3.0484	0.191099	15.9519	2.76364e-57	5.89345e-56					G082943 (Unannotated)
chr4_721	G063752	Kidney	Down-regulated in cancer	181.7	-1.54016	0.0965823	-15.9466	3.00813e-57	6.3856e-56					G082981 (CCDC26, GSDMC)
chr7_198	G075527	Lung	Up-regulated in cancer	126.25	2.14252	0.13452	15.9272	4.10606e-57	6.47499e-56					G083000 (Unannotated)
chr11_400	G015248	Colorectal	Down-regulated in cancer	87.2507	-1.57988	0.0986023	-16.0228	8.86181e-58	6.51136e-56					G083014 (Unannotated)
chr3_242, chr3_243	G056173	Lung	Down-regulated in cancer	1811.78	-1.0576	0.0664057	-15.9264	4.15837e-57	6.54595e-56					G083194 (FAM135B)
chr3_474	G057671	Lung	Up-regulated in cancer	5951.36	1.42422	0.0894303	15.9254	4.21987e-57	6.63112e-56					G083225 (KCNK9)
chr10_175, chr10_176	G009073	Lung	Up-regulated in cancer	32.6202	2.39149	0.150176	15.9246	4.27613e-57	6.70776e-56					G083272 (SLC45A4)
chr12_316, chr12_317	G019131	Lung	Up-regulated in cancer	81.4827	3.01109	0.189086	15.9244	4.29186e-57	6.72066e-56					G083289 (PTP4A3)
chr19_218	G040699	Breast	Up-regulated in cancer	5685.39	4.33945	0.271964	15.956	2.58943e-57	7.06461e-56					G083290 (MROH5)
chr19_47	G038688	Breast	Up-regulated in cancer	1332.6	1.18753	0.0744322	15.9546	2.6474e-57	7.19992e-56					G083721 (Unannotated)
chr19_287	G041636	Lung	Down-regulated in cancer	636.241	-1.62804	0.102286	-15.9166	4.86307e-57	7.60183e-56					G083869 (TYRP1)
chr3_350, chr3_351	G056705	Breast	Down-regulated in cancer	1262.33	-1.30943	0.082091	-15.9509	2.80602e-57	7.60723e-56					G083935 (FREM1)
chr2_620	G046752	Kidney	Up-regulated in cancer	20.9695	2.36481	0.148412	15.9341	3.6757e-57	7.78497e-56					G083990 (SH3GL2)
chr4_612, chr4_613	G063158	Breast	Down-regulated in cancer	88.4699	-2.39761	0.150354	-15.9464	3.01562e-57	8.12421e-56					G084100 (CDKN2A)
chr2_125	G042736	Breast	Up-regulated in cancer	385.051	1.02061	0.0640056	15.9456	3.05793e-57	8.21245e-56					G084180 (TEK)
chr2_703	G047378	Breast	Down-regulated in cancer	15.6546	-3.53478	0.221695	-15.9443	3.11887e-57	8.35001e-56					G084193 (LINGO2)
chr1_549	G004531	Lung	Down-regulated in cancer	1913.3	-1.98852	0.124997	-15.9085	5.52803e-57	8.62623e-56					G084217 (LINC01242)
chr4_46	G059844	Colorectal	Up-regulated in cancer	1576.72	1.52011	0.0950032	16.0006	1.26579e-57	9.21451e-56					G084425 (CD72)
chr15_92	G027089	Liver	Up-regulated in cancer	313.135	3.12259	0.193872	16.1064	2.29914e-58	1.19785e-55					G084482 (MELK)
chr5_598, chr5_599	G067906	Colorectal	Up-regulated in cancer	38.6263	2.98369	0.186688	15.9822	1.70096e-57	1.22687e-55					G084672 (Unannotated)
chr14_146	G024689	Breast	Up-regulated in cancer	754.301	1.34661	0.0845931	15.9187	4.69958e-57	1.25429e-55					G084776 (AQP7P4)
chr2_903	G048902	Breast	Up-regulated in cancer	466.71	4.56896	0.287034	15.9178	4.76665e-57	1.26825e-55					G084952 (C9orf135)
chr11_340	G014867	Head-Neck	Down-regulated in cancer	29.0693	-5.32417	0.329007	-16.1826	6.696e-59	1.34673e-55					G084975 (TRPM3)
chr8_163	G080021	Kidney	Down-regulated in cancer	3876.57	-1.3395	0.0842588	-15.8974	6.60263e-57	1.38894e-55					G085003 (Unannotated)
chr18_33	G036504	Kidney	Up-regulated in cancer	1433.67	1.76273	0.110885	15.897	6.64809e-57	1.39535e-55					G085032 (TMC1)
chr2_726	G047469	Lung	Down-regulated in cancer	431.448	-1.67173	0.105371	-15.8652	1.10391e-56	1.71961e-55					G085083 (RORB)
chr10_283, chr10_284	G009788	Colorectal	Down-regulated in cancer	962.594	-1.56721	0.0981954	-15.9601	2.42224e-57	1.73124e-55					G085154 (PRUNE2)
chr12_210	G018213	Colorectal	Up-regulated in cancer	3999.42	2.01074	0.125994	15.9591	2.46419e-57	1.74535e-55					G085180 (GNA14)
chr3_141	G055286	Colorectal	Down-regulated in cancer	2160.59	-1.98172	0.124184	-15.9579	2.50918e-57	1.76136e-55					G085237 (Unannotated)
chr7_474, chr7_475	G077475	Colorectal	Up-regulated in cancer	16.1117	6.0231	0.37752	15.9544	2.65669e-57	1.84839e-55					G085679 (C9orf129)
chr2_641	G046897	Breast	Down-regulated in cancer	239.744	-1.33901	0.0842717	-15.8892	7.52902e-57	1.9848e-55					G085826 (CTSV)
chr8_556	G082889	Lung	Up-regulated in cancer	11.2472	4.54478	0.286665	15.854	1.32005e-56	2.05273e-55					G085957 (PLPPR1)
chr11_531, chr11_532	G016336	Lung	Down-regulated in cancer	363.037	-2.16552	0.13661	-15.8518	1.36532e-56	2.11945e-55					G086139 (Unannotated)
chr16_11	G029220	Breast	Up-regulated in cancer	22.6501	2.18969	0.137876	15.8816	8.49816e-57	2.23343e-55					G086356 (AKNA)
chr20_207, chr20_208	G050877	Lung	Up-regulated in cancer	20.5306	3.95544	0.249654	15.8437	1.5545e-56	2.40893e-55					G086365 (Unannotated)
chr18_90, chr18_91	G036948	Lung	Up-regulated in cancer	1441.94	2.11433	0.133521	15.8352	1.77884e-56	2.75183e-55					G086376 (Unannotated)
chr11_60	G012607	Kidney	Up-regulated in cancer	9495.4	1.7999	0.113551	15.8511	1.38139e-56	2.89284e-55					G086405 (PAPPA)
chr11_340	G014867	Thyroid	Up-regulated in cancer	1340.06	3.14381	0.19707	15.9528	2.72534e-57	2.93404e-55					G086411 (ASTN2, RPL10P3)
chr12_420	G019768	Lung	Up-regulated in cancer	16.8707	3.76846	0.238094	15.8276	2.00658e-56	3.09345e-55					G086437 (Unannotated)
chr18_92	G036965	Lung	Down-regulated in cancer	907.097	-2.9864	0.188795	-15.8183	2.32845e-56	3.58349e-55					G086558 (OR1J2, OR1J4, OR1N2, OR1H1P, OR1Q1, OR1L1)
chr1_312, chr1_313, chr1_314	G002762	Breast	Down-regulated in cancer	216.503	-1.68995	0.106652	-15.8454	1.51371e-56	3.96609e-55					G086561 (OR1L8, OR1B1)
chr11_18	G012206	Kidney	Up-regulated in cancer	39.7132	3.61601	0.228427	15.8301	1.93023e-56	4.03313e-55					G086598 (LHX2)
chr2_744	G047613	Lung	Down-regulated in cancer	1017.18	-1.03992	0.065795	-15.8054	2.85585e-56	4.37263e-55					G086944 (FAM78A)
chr6_108, chr6_109	G069900	Kidney	Down-regulated in cancer	1733.44	-1.03769	0.0655779	-15.8238	2.13065e-56	4.44195e-55					G086960 (Unannotated)
chr17_279	G035431	Thyroid	Up-regulated in cancer	293.978	4.5792	0.287563	15.9242	4.30697e-57	4.57412e-55					G087062 (ADAMTSL2)
chr10_334	G010144	Kidney	Up-regulated in cancer	103.924	2.01916	0.127644	15.8187	2.312e-56	4.80927e-55					G087119 (COL5A1)
chr14_62	G024153	Breast	Down-regulated in cancer	92.3491	-2.27915	0.143953	-15.8326	1.85419e-56	4.84344e-55					G087164 (OBP2A, PAEP)
chr12_44	G016872	Kidney	Up-regulated in cancer	33.7692	2.13759	0.135149	15.8165	2.39526e-56	4.97135e-55					G087263 (TRAF2)
chr22_85	G053581	Breast	Up-regulated in cancer	1643.58	2.02536	0.127946	15.8298	1.93697e-56	5.04434e-55					G087292 (Unannotated)
chr1_436, chr1_437	G003443	Lung	Up-regulated in cancer	13.5798	4.92826	0.31203	15.7942	3.41172e-56	5.2148e-55					G087300 (Unannotated)
chr8_124	G079729	Thyroid	Up-regulated in cancer	3426.36	1.24516	0.0782635	15.9099	5.41263e-57	5.67171e-55					G087309 (RP13-122B23.8, NRARP, EXD3)
chr8_341	G081299	Breast	Up-regulated in cancer	30.7467	3.30816	0.209127	15.819	2.30296e-56	5.96134e-55					G087375 (IL3RA)
chr7_534	G077826	Lung	Up-regulated in cancer	69.65	2.63945	0.167208	15.7855	3.91834e-56	5.97897e-55					G087379 (P2RY8)
chr12_272	G018815	Thyroid	Up-regulated in cancer	382.495	2.66276	0.167486	15.8984	6.50084e-57	6.72238e-55					G087581 (FRMPD4)
chr13_369	G023276	Lung	Up-regulated in cancer	40.8899	3.51881	0.22309	15.7731	4.76754e-56	7.26239e-55					G087584 (GS1-324M7.4, GS1-324M7.6)
chr3_78	G054898	Liver	Up-regulated in cancer	115.814	3.10769	0.194415	15.9848	1.63028e-57	7.92749e-55					G087603 (GS1-600G8.5)
chr1_235	G002231	Lung	Down-regulated in cancer	133.524	-2.59735	0.164732	-15.7671	5.24168e-56	7.97109e-55					G087637 (ASB9)
chr16_182, chr16_183	G030858	Uterus	Up-regulated in cancer	802.351	2.86228	0.178672	16.0197	9.30386e-58	8.49959e-55					G087663 (GRPR, MAGEB17)
chr20_264	G051319	Kidney	Up-regulated in cancer	3229.61	1.02465	0.0649295	15.781	4.20265e-56	8.68392e-55					G087697 (Unannotated)
chr7_141	G075048	Lung	Up-regulated in cancer	56.5399	1.93261	0.122663	15.7554	6.30565e-56	9.57283e-55					G087779 (PHEX)
chr18_200	G037632	Colorectal	Down-regulated in cancer	10210.9	-1.55612	0.0981966	-15.847	1.4743e-56	1.01675e-54					G087995 (CFAP47, RP13-172P16.1)
chr17_313	G035678	Kidney	Up-regulated in cancer	15.9524	2.40328	0.152392	15.7704	4.97446e-56	1.02333e-54					G088002 (BX842568.2, BX842568.4)
chr3_512	G057924	Thyroid	Up-regulated in cancer	6777.88	2.23739	0.141051	15.8622	1.15715e-56	1.18104e-54					G088024 (RP5-972B16.2, LANCL3, XK, CYBB)
chr7_577	G078192	Kidney	Down-regulated in cancer	79.161	-2.72953	0.173182	-15.761	5.76729e-56	1.18382e-54					G088137 (RP1-154K9.2, RP5-1044O17.1)
chr2_462	G045716	Colorectal	Up-regulated in cancer	2316.24	1.13084	0.0714611	15.8246	2.10539e-56	1.42695e-54					G088194 (CXorf36)
chr9_73	G084076	Lung	Up-regulated in cancer	148.859	3.76041	0.23913	15.7254	1.01303e-55	1.53272e-54					G088232 (RP1-30G7.2)
chr20_264	G051320	Lung	Up-regulated in cancer	47.2568	1.68276	0.107046	15.72	1.10372e-55	1.66711e-54					G088399 (LL0XNC01-36H8.1)
chr1_429	G003394	Lung	Up-regulated in cancer	1141.14	3.65456	0.232489	15.7193	1.11528e-55	1.68174e-54					G088447 (Unannotated)
chr1_863	G007513	Lung	Up-regulated in cancer	73.827	2.56839	0.163419	15.7166	1.16412e-55	1.75244e-54					G088497 (Unannotated)
chr1_30, chr1_31, chr1_32, chr1_33	G000189	Prostate	Down-regulated in cancer	85.3749	-2.5677	0.16099	-15.9494	2.87513e-57	1.84057e-54					G088508 (Unannotated)
chr19_274	G041493	Kidney	Up-regulated in cancer	4164.17	1.31614	0.0836997	15.7245	1.02754e-55	2.09993e-54					G088512 (Unannotated)
chr6_492, chr6_493, chr6_494	G072643	Prostate	Down-regulated in cancer	17.9575	-4.84419	0.30399	-15.9354	3.59944e-57	2.12699e-54					G088544 (WNK3)
chr15_99	G027225	Lung	Down-regulated in cancer	1289.03	-1.36095	0.0866781	-15.7012	1.48476e-55	2.22392e-54					G088703 (RP6-159A1.3, RP6-159A1.4)
chr22_97, chr22_98	G053827	Lung	Down-regulated in cancer	18.3589	-2.70031	0.172069	-15.6932	1.68452e-55	2.51891e-54					G088720 (EDA2R)
chr3_527, chr3_528	G057993	Kidney	Up-regulated in cancer	13067.3	1.63901	0.104325	15.7107	1.27852e-55	2.60142e-54					G088734 (AR)
chr15_65	G026877	Kidney	Up-regulated in cancer	85.8703	1.74877	0.111349	15.7053	1.39213e-55	2.82642e-54					G088799 (TEX11)
chr16_67	G029747	Colorectal	Down-regulated in cancer	8005.27	-1.24093	0.0786483	-15.7783	4.39103e-56	2.95062e-54					G088826 (Unannotated)
chr6_476	G072551	Thyroid	Up-regulated in cancer	8911.49	1.34346	0.0850147	15.8027	2.98152e-56	3.00407e-54					G088865 (PHKA1)
chrX_387	G089702	Kidney	Down-regulated in cancer	25.7542	-2.20589	0.140492	-15.7012	1.48363e-55	3.00565e-54					G088920 (SLC16A2)
chr10_83	G008452	Breast	Up-regulated in cancer	4806.8	1.09561	0.0697247	15.7133	1.22589e-55	3.15427e-54					G089013 (LPAR4)
chr14_96, chr14_97, chr14_98, chr14_99, chr14_100	G024403	Breast	Up-regulated in cancer	214.006	4.41702	0.281111	15.7127	1.23711e-55	3.17366e-54					G089151 (DACH2, RP1-225D2.1, RP5-1059E7.2)
chr18_142	G037264	Lung	Up-regulated in cancer	96.7728	4.30343	0.274489	15.6779	2.14053e-55	3.19013e-54					G089576 (RP6-191P20.5, VSIG1)
chr8_668	G083517	Breast	Up-regulated in cancer	59.2952	1.67485	0.106601	15.7114	1.26356e-55	3.23185e-54					G089581 (Unannotated)
chr19_194, chr19_195	G040422	Head-Neck	Down-regulated in cancer	708.417	-3.11582	0.195219	-15.9606	2.40327e-57	3.86687e-54					G089702 (RP1-93I3.1)
chr9_45, chr9_46, chr9_47	G083869	Kidney	Down-regulated in cancer	80.7469	-4.82566	0.307689	-15.6836	1.9585e-55	3.95048e-54					G089743 (KLHL13, RP1-169K13.3)
chr5_736	G068918	Kidney	Up-regulated in cancer	10.5908	4.29153	0.273658	15.6821	2.00478e-55	4.0351e-54					G089763 (RP4-562J12.2, RP13-347D8.1)
chr10_386	G010607	Lung	Down-regulated in cancer	4091.41	-1.74592	0.111475	-15.6621	2.748e-55	4.08189e-54					G089774 (KIAA1210)
chr1_178	G001584	Lung	Up-regulated in cancer	10302	1.08428	0.0692339	15.6612	2.787e-55	4.13297e-54					G089828 (NKAPP1, EEF1A1P30)
chr16_3, chr16_4, chr16_5, chr16_6	G029176	Breast	Up-regulated in cancer	2849.59	1.02594	0.0654212	15.6821	2.00382e-55	5.11004e-54					G089858 (RP13-192B19.2)
chr20_264	G051320	Kidney	Up-regulated in cancer	54.0844	1.69134	0.107962	15.6661	2.57842e-55	5.17851e-54					G089904 (Unannotated)
chr10_540	G011863	Thyroid	Up-regulated in cancer	4046.53	2.50541	0.15894	15.7632	5.56988e-56	5.54097e-54					G089924 (STAG2, SH2D1A)
chr4_206	G060764	Colorectal	Down-regulated in cancer	2217.73	-1.67845	0.106652	-15.7377	8.34714e-56	5.56146e-54					G089925 (TENM1, RP3-384D21.2, RP1-161N10.1)
chr10_114, chr10_115	G008710	Breast	Up-regulated in cancer	5599.79	1.6503	0.105283	15.675	2.24289e-55	5.70278e-54					G089975 (RP1-203C2.4, RP1-30E17.2, RP1-136O17.1)
chr2_144	G042930	Kidney	Up-regulated in cancer	36.1088	2.50889	0.160251	15.656	3.02521e-55	6.06279e-54					G090002 (SASH3, RP4-753P9.3)
chr6_234	G071287	Lung	Up-regulated in cancer	165.372	3.29104	0.210559	15.63	4.54765e-55	6.72167e-54					G090056 (FIRRE, RP1-197O17.2)
chr16_230, chr16_231, chr16_232	G031414	Kidney	Up-regulated in cancer	73.2563	3.18416	0.203531	15.6446	3.61481e-55	7.22885e-54					G090069 (HS6ST2, RP3-363L9.1)
chr3_384, chr3_385, chr3_386, chr3_387	G056929	Kidney	Down-regulated in cancer	88.2374	-1.56241	0.0998753	-15.6436	3.67438e-55	7.33223e-54					G090088 (GPC3)
chr1_774	G006712	Lung	Up-regulated in cancer	780.095	1.29163	0.082702	15.6179	5.49631e-55	8.09711e-54					G090339 (Unannotated)
chr12_12	G016541	Lung	Up-regulated in cancer	8026.12	1.29995	0.0832477	15.6155	5.71348e-55	8.38945e-54					G090358 (RP1-73A14.1)
chr2_490	G046009	Kidney	Up-regulated in cancer	1702.15	1.30323	0.0833678	15.6322	4.3906e-55	8.74273e-54					G090393 (AC002368.2, AFF2, AC002368.3)
chr16_194	G030960	Lung	Down-regulated in cancer	230.615	-1.74373	0.111687	-15.6127	5.96719e-55	8.74764e-54					G090560 (ABCD1)
chr1_184, chr1_185	G001628	Breast	Up-regulated in cancer	176.196	2.17797	0.139271	15.6383	3.99383e-55	1.01248e-53					G090561 (Unannotated)
chr2_416	G045327	Colorectal	Down-regulated in cancer	635.707	-2.44044	0.155499	-15.6943	1.65472e-55	1.09323e-53					G090692 (Unannotated)
chr8_225	G080540	Kidney	Up-regulated in cancer	107.654	1.57309	0.100729	15.617	5.57433e-55	1.10291e-53					G090720 (TBL1Y)
chr10_46	G008231	Lung	Up-regulated in cancer	149.911	3.51376	0.225281	15.5972	7.60122e-55	1.11067e-53					G090835 (GYG2P1)
chr17_58	G032949	Kidney	Down-regulated in cancer	4766.4	-1.27562	0.0817219	-15.6092	6.29958e-55	1.24114e-53					G090867 (TMSB4Y, KALP)
chr2_128	G042772	Lung	Up-regulated in cancer	24.7764	5.30973	0.34066	15.5866	8.97844e-55	1.30977e-53					G090896 (Unannotated)
chr5_203	G065280	Prostate	Up-regulated in cancer	63.5015	5.63695	0.35647	15.8132	2.52173e-56	1.38371e-53					G000044 (RNF223, C1orf159)
chr7_622	G078580	Kidney	Up-regulated in cancer	1439.01	2.00187	0.12834	15.5982	7.48726e-55	1.47202e-53					G000045 (Unannotated)
chr20_266	G051330	Breast	Up-regulated in cancer	5933.06	1.0239	0.0655858	15.6116	6.06894e-55	1.53401e-53					G000047 (Unannotated)
chr6_459	G072476	Kidney	Up-regulated in cancer	2805.14	1.11065	0.071223	15.5939	8.00398e-55	1.5703e-53					G000054 (Unannotated)
chrX_133	G087995	Breast	Up-regulated in cancer	64.471	3.24524	0.207952	15.6057	6.65886e-55	1.67819e-53					G000066 (PUSL1)
chr4_345	G061711	Colorectal	Down-regulated in cancer	71.8966	-2.1086	0.13463	-15.6622	2.74425e-55	1.79794e-53					G000132 (PRKCZ)
chr16_323	G032155	Lung	Up-regulated in cancer	46.6573	2.22116	0.142714	15.5638	1.28351e-54	1.86025e-53					G000189 (PRDM16)
chr2_208, chr2_209, chr2_210	G043316	Lung	Down-regulated in cancer	1858.35	-1.12248	0.072121	-15.5638	1.28292e-54	1.86025e-53					G000216 (TP73)
chr11_379, chr11_380	G015096	Liver	Up-regulated in cancer	60.3048	2.92776	0.185512	15.782	4.1372e-56	1.88605e-53					G000231 (RP13-15E13.1)
chr1_253	G002330	Liver	Up-regulated in cancer	163.526	3.01233	0.190979	15.7731	4.76464e-56	2.04431e-53					G000323 (KCNAB2)
chr14_279, chr14_280	G025697	Kidney	Up-regulated in cancer	28.4178	2.27843	0.146369	15.5664	1.23191e-54	2.41179e-53					G000340 (ESPN)
chr8_81	G079372	Kidney	Up-regulated in cancer	14.2073	2.4085	0.154729	15.5659	1.24119e-54	2.42487e-53					G000343 (TNFRSF25, PLEKHG5, NOL9)
chr2_763	G047791	Kidney	Up-regulated in cancer	65.3032	1.84202	0.118339	15.5656	1.24663e-54	2.4304e-53					G000383 (Unannotated)
chr19_69	G039000	Kidney	Up-regulated in cancer	40.8631	3.69815	0.237639	15.5621	1.31758e-54	2.56337e-53					G000476 (Unannotated)
chr1_936, chr1_937, chr1_938, chr1_939	G007834	Colorectal	Up-regulated in cancer	129.477	3.66586	0.234416	15.6383	3.99453e-55	2.59545e-53					G000946 (PLA2G5)
chr8_616	G083225	Lung	Up-regulated in cancer	47.8983	3.70144	0.238169	15.5412	1.82412e-54	2.63527e-53					G000949 (PLA2G2F)
chr3_578, chr3_579, chr3_580, chr3_581	G058340	Lung	Up-regulated in cancer	1426.22	1.22039	0.0785281	15.5408	1.83565e-54	2.64765e-53					G000952 (PLA2G2C, RP3-340N1.5)
chr4_61	G059922	Lung	Up-regulated in cancer	8166.17	2.97648	0.191588	15.5359	1.98354e-54	2.85636e-53					G001131 (MYOM3)
chr1_408	G003227	Breast	Up-regulated in cancer	1260.7	2.70648	0.173827	15.57	1.16437e-54	2.92591e-53					G001369 (STX12, RP3-426I6.5, RP3-426I6.6)
chr1_742, chr1_743	G006258	Kidney	Up-regulated in cancer	2744.5	1.51707	0.097598	15.544	1.74607e-54	3.38287e-53					G001499 (NKAIN1)
chr5_44	G064410	Lung	Up-regulated in cancer	31.1321	4.04797	0.26085	15.5184	2.6052e-54	3.73954e-53					G001504 (SERINC2)
chr5_251	G065539	Breast	Down-regulated in cancer	74.5371	-1.54326	0.0992335	-15.5518	1.5465e-54	3.87482e-53					G001509 (Unannotated)
chr20_143, chr20_144	G050248	Lung	Up-regulated in cancer	909.655	1.00093	0.0645148	15.5147	2.75894e-54	3.95389e-53					G001584 (KIAA1522)
chr20_76, chr20_77	G049648	Breast	Up-regulated in cancer	402.832	3.03501	0.195208	15.5476	1.65235e-54	4.12799e-53					G001620 (Unannotated)
chr3_331	G056629	Lung	Down-regulated in cancer	2481.5	-1.51924	0.0979578	-15.5091	3.01054e-54	4.30757e-53					G001628 (CSMD2)
chr17_149, chr17_150	G034066	Thyroid	Up-regulated in cancer	87.1397	2.82222	0.180568	15.6296	4.57381e-55	4.43772e-53					G001997 (SLC2A1, RP5-848E13.5, RP5-848E13.4)
chr1_551	G004599	Lung	Up-regulated in cancer	25.9388	2.12099	0.136777	15.5069	3.1136e-54	4.44793e-53					G001998 (Unannotated)
chr6_338	G071768	Breast	Down-regulated in cancer	514.769	-1.16813	0.0751629	-15.5413	1.82348e-54	4.54232e-53					G002014 (CFAP57)
chr3_724, chr3_725, chr3_726, chr3_727	G059234	Colorectal	Up-regulated in cancer	58.3574	3.2576	0.208811	15.6007	7.20214e-55	4.64125e-53					G002231 (SLC5A9)
chr22_178	G054363	Breast	Down-regulated in cancer	1662.2	-1.23209	0.079291	-15.5388	1.89385e-54	4.70396e-53					G002273 (Unannotated)
chr5_204	G065287	Lung	Up-regulated in cancer	20.2754	2.79543	0.180348	15.5002	3.45776e-54	4.93171e-53					G002330 (ORC1)
chr4_407, chr4_408, chr4_409, chr4_410	G062054	Kidney	Down-regulated in cancer	202.846	-1.8673	0.120379	-15.5118	2.88569e-54	5.54469e-53					G002357 (ZYG11A)
chr17_230, chr17_231, chr17_232, chr17_233	G035009	Colorectal	Up-regulated in cancer	46.0536	3.32381	0.213233	15.5877	8.82966e-55	5.64381e-53					G002372 (MAGOH, RP5-1024G6.8, LRP8, RP4-784A16.3, RP4-796B4.1)
chr17_200	G034723	Breast	Up-regulated in cancer	23.6282	6.29416	0.405387	15.5263	2.30358e-54	5.70519e-53					G002388 (NDC1)
chr8_348	G081398	Kidney	Up-regulated in cancer	516.241	1.83746	0.118498	15.5063	3.14693e-54	6.0342e-53					G002437 (DHCR24)
chr11_511, chr11_512	G016138	Kidney	Up-regulated in cancer	13.4356	1.78099	0.114862	15.5055	3.182e-54	6.08892e-53					G002490 (PRKAA2)
chrX_479	G090088	Kidney	Down-regulated in cancer	1651.37	-2.81473	0.181539	-15.5048	3.21849e-54	6.14614e-53					G002497 (RP5-1103B4.3)
chr20_245, chr20_246, chr20_247, chr20_248, chr20_249, chr20_250, chr20_251	G051241	Thyroid	Up-regulated in cancer	497.114	3.62729	0.232467	15.6035	6.89342e-55	6.52715e-53					G002498 (C8B)
chr11_328	G014794	Kidney	Up-regulated in cancer	172.815	1.56416	0.100909	15.5006	3.43412e-54	6.5445e-53					G002554 (HOOK1)
chr2_199, chr2_200	G043221	Kidney	Up-regulated in cancer	31.3995	3.43365	0.221527	15.4999	3.47391e-54	6.60682e-53					G002557 (C1orf87)
chr14_298	G025838	Lung	Down-regulated in cancer	18.0831	-2.16999	0.140171	-15.481	4.66219e-54	6.63899e-53					G002562 (Unannotated)
chr3_172	G055571	Head-Neck	Down-regulated in cancer	3355.68	-1.70288	0.107984	-15.7697	5.02841e-56	6.74226e-53					G002565 (Unannotated)
chr3_99, chr3_100	G055043	Head-Neck	Down-regulated in cancer	42.2982	-3.4576	0.21944	-15.7565	6.19687e-56	7.12198e-53					G002697 (AK4, RP4-700A9.1)
chr1_741	G006253	Colorectal	Up-regulated in cancer	208.564	4.08356	0.262232	15.5723	1.12334e-54	7.12235e-53					G002728 (WDR78)
chr2_308	G044276	Prostate	Down-regulated in cancer	50.2581	-2.57441	0.163962	-15.7012	1.4842e-55	7.60111e-53					G002808 (LRRC7, PIN1L)
chr1_138	G001122	Thyroid	Up-regulated in cancer	8434.29	1.15222	0.0739099	15.5896	8.56838e-55	8.01654e-53					G002847 (NEGR1)
chr12_424, chr12_425, chr12_426, chr12_427, chr12_428, chr12_429	G019835	Kidney	Up-regulated in cancer	117.276	1.52745	0.0986557	15.4826	4.54494e-54	8.62612e-53					G002855 (RP4-660H19.1)
chr3_186	G055710	Breast	Down-regulated in cancer	18.4401	-1.66349	0.107353	-15.4954	3.72392e-54	9.17002e-53					G002934 (ST6GALNAC3)
chr10_344, chr10_345	G010289	Kidney	Up-regulated in cancer	2288.45	2.15873	0.13953	15.4714	5.41166e-54	1.02502e-52					G002941 (ST6GALNAC5, RP4-564M11.2)
chr9_377	G086527	Breast	Down-regulated in cancer	4118.95	-1.02071	0.06591	-15.4865	4.28085e-54	1.05113e-52					G002968 (MIGA1, NEXN)
chr8_571	G082981	Kidney	Up-regulated in cancer	83.8029	2.83163	0.183057	15.4686	5.65211e-54	1.0684e-52					G002971 (DNAJB4, GIPC2)
chr12_289	G018991	Kidney	Up-regulated in cancer	16.736	2.506	0.162028	15.4664	5.84889e-54	1.09891e-52					G002977 (PTGFR)
chr15_237, chr15_238	G028507	Kidney	Up-regulated in cancer	1006.58	1.56932	0.101466	15.4664	5.84835e-54	1.09891e-52					G002992 (ADGRL4)
chr4_433, chr4_434	G062187	Breast	Down-regulated in cancer	95.8111	-1.60781	0.103856	-15.4812	4.64918e-54	1.13832e-52					G003038 (ADGRL2, RP5-837I24.1, RP5-837I24.6)
chr10_396, chr10_397	G010666	Kidney	Down-regulated in cancer	1456.44	-1.45677	0.0942254	-15.4605	6.40681e-54	1.1989e-52					G003050 (Unannotated)
chr10_395	G010663	Prostate	Down-regulated in cancer	52.2829	-2.16151	0.137992	-15.664	2.66418e-55	1.27914e-52					G003067 (RP4-601K24.1)
chr14_220, chr14_221, chr14_222, chr14_223, chr14_224, chr14_225, chr14_226	G025240	Kidney	Down-regulated in cancer	28.108	-2.477	0.160274	-15.4548	7.00759e-54	1.30869e-52					G003068 (Unannotated)
chr4_753, chr4_754	G063852	Lung	Down-regulated in cancer	15.4792	-3.69488	0.239455	-15.4304	1.02208e-53	1.44625e-52					G003114 (SYDE2)
chr16_10	G029200	Breast	Up-regulated in cancer	8754.18	1.29645	0.0838511	15.4613	6.33187e-54	1.54591e-52					G003134 (COL24A1)
chr1_318, chr1_319, chr1_320, chr1_321, chr1_322, chr1_323	G002808	Lung	Up-regulated in cancer	45.2321	4.55625	0.295382	15.4249	1.113e-53	1.57242e-52					G003145 (CLCA4)
chr17_242, chr17_243	G035094	Breast	Up-regulated in cancer	2889.88	1.11403	0.0720699	15.4576	6.70771e-54	1.63303e-52					G003183 (Unannotated)
chr14_295, chr14_296, chr14_297	G025820	Breast	Down-regulated in cancer	3685.44	-1.71587	0.111104	-15.4439	8.29753e-54	2.00306e-52					G003256 (LRRC8D)
chr3_653	G058693	Uterus	Up-regulated in cancer	2972.27	2.96872	0.189503	15.6659	2.58936e-55	2.12897e-52					G003267 (Unannotated)
chr22_143, chr22_144, chr22_145, chr22_146, chr22_147, chr22_148, chr22_149, chr22_150	G054233	Thyroid	Up-regulated in cancer	213.38	2.56622	0.16536	15.519	2.5795e-54	2.38498e-52					G003269 (RP5-827O9.1)
chr4_58, chr4_59	G059902	Breast	Up-regulated in cancer	329.981	3.38802	0.21963	15.426	1.09367e-53	2.63278e-52					G003394 (ABCA4)
chr6_12, chr6_13, chr6_14, chr6_15, chr6_16, chr6_17	G069142	Lung	Up-regulated in cancer	1353.45	1.30659	0.0848985	15.39	1.91026e-53	2.69451e-52					G003443 (RP4-617C6.1)
chr20_265	G051323	Lung	Up-regulated in cancer	271.423	2.92732	0.190219	15.3892	1.93452e-53	2.72445e-52					G003515 (PALMD, RP4-684L20.2)
chr1_927	G007784	Kidney	Up-regulated in cancer	11.8469	3.68554	0.239281	15.4026	1.57313e-53	2.92031e-52					G003517 (FRRS1)
chr11_114	G013049	Colorectal	Up-regulated in cancer	486.788	1.46167	0.0944232	15.48	4.73343e-54	2.95351e-52					G003607 (COL11A1)
chr11_428, chr11_429	G015408	Head-Neck	Up-regulated in cancer	9316.26	6.10097	0.389654	15.6574	2.95702e-55	2.97366e-52					G003609 (Unannotated)
chr12_8	G016509	Breast	Up-regulated in cancer	88.788	5.52721	0.358663	15.4106	1.38961e-53	3.33584e-52					G003697 (NTNG1)
chr11_278, chr11_279	G014344	Lung	Up-regulated in cancer	47.4925	3.17079	0.206275	15.3717	2.53498e-53	3.56449e-52					G003709 (Unannotated)
chr17_166	G034279	Lung	Up-regulated in cancer	21.6835	6.14502	0.399778	15.3711	2.55799e-53	3.59121e-52					G003752 (RP5-1065J22.4, C1orf194)
chr3_752, chr3_753, chr3_754	G059411	Lung	Up-regulated in cancer	1914.3	1.7574	0.114333	15.371	2.56245e-53	3.59184e-52					G003928 (Unannotated)
chr14_349, chr14_350	G026347	Kidney	Up-regulated in cancer	175.962	3.43396	0.223144	15.389	1.93967e-53	3.5936e-52					G003953 (MAGI3)
chrX_343, chrX_344	G089352	Lung	Up-regulated in cancer	3224.09	1.18257	0.0769673	15.3646	2.82845e-53	3.9585e-52					G004021 (Unannotated)
chr19_215	G040661	Kidney	Down-regulated in cancer	56.415	-1.3989	0.0909444	-15.3819	2.16529e-53	4.00364e-52					G004158 (PHGDH)
chr11_257	G014072	Lung	Up-regulated in cancer	41.4372	2.29878	0.149641	15.362	2.9432e-53	4.11267e-52					G004358 (LINC00624)
chr3_681, chr3_682	G058816	Uterus	Up-regulated in cancer	297.618	5.13207	0.328736	15.6115	6.07596e-55	4.54151e-52					G004397 (Unannotated)
chr20_186	G050669	Kidney	Up-regulated in cancer	22.3002	2.72372	0.177197	15.3711	2.55741e-53	4.7193e-52					G004532 (Unannotated)
chr7_140	G075017	Head-Neck	Down-regulated in cancer	32.817	-5.70897	0.365496	-15.6198	5.34007e-55	4.77343e-52					G004531 (ADAMTSL4)
chr14_316	G025998	Colorectal	Up-regulated in cancer	76.1811	2.74072	0.177436	15.4462	8.00087e-54	4.91429e-52					G004598 (Unannotated)
chr11_430	G015411	Colorectal	Up-regulated in cancer	1083.82	1.28773	0.0833718	15.4457	8.07003e-54	4.91834e-52					G004599 (TDRKH)
chr15_190	G028102	Breast	Down-regulated in cancer	695.553	-1.5618	0.101534	-15.382	2.16183e-53	5.16076e-52					G004670 (PGLYRP3, PGLYRP4)
chr2_194, chr2_195	G043203	Breast	Down-regulated in cancer	310.297	-1.28504	0.0835756	-15.3757	2.38154e-53	5.65386e-52					G004738 (UBAP2L)
chr3_764	G059458	Lung	Up-regulated in cancer	21.0498	2.36198	0.153982	15.3393	4.17917e-53	5.83066e-52					G004771 (Unannotated)
chr19_254	G041178	Colorectal	Up-regulated in cancer	3901.11	1.3142	0.0851514	15.4337	9.71811e-54	5.83235e-52					G004828 (MSTO1, DAP3)
chr7_104, chr7_105	G074723	Breast	Down-regulated in cancer	71.3301	-3.12375	0.203286	-15.3663	2.75394e-53	6.51994e-52					G004840 (Unannotated)
chr4_605	G063040	Lung	Up-regulated in cancer	152.377	2.90148	0.189299	15.3275	5.01271e-53	6.98271e-52					G004917 (INSRR)
chr13_216, chr13_217, chr13_218, chr13_219	G022489	Kidney	Down-regulated in cancer	494.009	-2.37163	0.154554	-15.345	3.82713e-53	7.04842e-52					G004934 (Unannotated)
chr13_236, chr13_237	G022625	Breast	Down-regulated in cancer	5458.91	-1.11027	0.0722964	-15.3573	3.16669e-53	7.47653e-52					G004942 (FCRL5)
chr19_244	G041049	Thyroid	Up-regulated in cancer	498.384	4.81055	0.311491	15.4436	8.32624e-54	7.60883e-52					G005147 (FCGR3A, FCGR3B)
chr1_218	G001997	Breast	Up-regulated in cancer	6886.51	1.60449	0.104497	15.3544	3.30913e-53	7.79141e-52					G005212 (Unannotated)
chr2_846	G048419	Lung	Up-regulated in cancer	1323.31	2.52282	0.164725	15.3154	6.03802e-53	8.39792e-52					G005366 (ADCY10, RP1-313L4.4)
chr8_665	G083500	Breast	Up-regulated in cancer	3952.53	1.69491	0.110422	15.3494	3.5765e-53	8.39793e-52					G005391 (RP1-10C16.2)
chr12_15	G016566	Thyroid	Up-regulated in cancer	449.634	5.39386	0.349603	15.4285	1.05242e-53	9.50688e-52					G005418 (F5)
chr3_398	G057029	Breast	Down-regulated in cancer	303.485	-1.63015	0.106263	-15.3407	4.08837e-53	9.5737e-52					G005471 (FMO1)
chr15_103	G027290	Thyroid	Up-regulated in cancer	676.561	3.79418	0.245962	15.4259	1.09675e-53	9.79476e-52					G005473 (HMGB1L11, TOP1P1)
chr12_229	G018459	Kidney	Up-regulated in cancer	13.7319	3.36794	0.219824	15.3211	5.52679e-53	1.01386e-51					G005493 (METTL13, DNM3, RP4-612B18.4)
chr7_283, chr7_284	G076185	Lung	Up-regulated in cancer	15.3773	5.13296	0.335452	15.3016	7.4544e-53	1.03518e-51					G005510 (RP3-332O11.1, RP3-332O11.2, RP1-15D23.2, RP3-471M13.2)
chr2_630, chr2_631	G046814	Kidney	Down-regulated in cancer	396.275	-3.41767	0.223158	-15.315	6.07119e-53	1.11154e-51					G005525 (TNFSF4)
chr8_669, chr8_670, chr8_671	G083533	Breast	Up-regulated in cancer	2847.93	1.2781	0.0833942	15.326	5.12878e-53	1.19774e-51					G005582 (Unannotated)
chr7_326	G076441	Lung	Up-regulated in cancer	1218.54	1.05985	0.0693133	15.2907	8.8224e-53	1.22325e-51					G005616 (BRINP2)
chr6_402	G072183	Colorectal	Up-regulated in cancer	476.249	1.40584	0.091387	15.3834	2.11617e-53	1.2604e-51					G005656 (RALGPS2)
chr20_24	G049280	Lung	Up-regulated in cancer	35.1118	4.9924	0.326612	15.2854	9.56458e-53	1.32411e-51					G005677 (AXDND1, TDRD5)
chr8_242, chr8_243	G080639	Lung	Up-regulated in cancer	25.4259	6.95385	0.455045	15.2817	1.01321e-52	1.40051e-51					G005686 (FAM163A)
chrX_184, chrX_185	G088472	Breast	Up-regulated in cancer	17257.1	1.18812	0.0775963	15.3116	6.39761e-53	1.49e-51					G005716 (XPR1, KIAA1614)
chr17_130, chr17_131	G033771	Lung	Up-regulated in cancer	396.971	1.12979	0.0739658	15.2745	1.13078e-52	1.56061e-51					G005741 (CACNA1E)
chr7_354	G076671	Breast	Up-regulated in cancer	31.4034	3.56207	0.23275	15.3043	7.15724e-53	1.66241e-51					G005757 (Unannotated)
chr4_738, chr4_739, chr4_740, chr4_741, chr4_742	G063795	Thyroid	Up-regulated in cancer	141.81	3.1599	0.205322	15.39	1.91065e-53	1.68717e-51					G005758 (ZNF648, GS1-122H1.1, GS1-122H1.2, GS1-122H1.3)
chr15_94	G027130	Uterus	Up-regulated in cancer	576.858	3.07829	0.198361	15.5186	2.59577e-54	1.77854e-51					G005801 (NMNAT2)
chr2_306, chr2_307	G044266	Kidney	Down-regulated in cancer	19.6713	-2.14238	0.140291	-15.271	1.19288e-52	2.17542e-51					G005806 (NCF2)
chr2_245, chr2_246	G043565	Breast	Up-regulated in cancer	65.0417	3.98601	0.260767	15.2857	9.52455e-53	2.20631e-51					G005899 (PLA2G4A)
chr18_117	G037054	Lung	Up-regulated in cancer	28.5494	5.68374	0.37267	15.2514	1.61132e-52	2.22039e-51					G005905 (Unannotated)
chr3_435	G057265	Liver	Up-regulated in cancer	120.215	3.09372	0.200022	15.4669	5.80401e-54	2.35191e-51					G005924 (Unannotated)
chr5_567	G067479	Kidney	Up-regulated in cancer	201.289	2.02709	0.132793	15.265	1.30773e-52	2.38022e-51					G005956 (Unannotated)
chr12_383	G019540	Colorectal	Up-regulated in cancer	690.049	1.14234	0.0744626	15.3411	4.05957e-53	2.39972e-51					G006027 (Unannotated)
chr5_191	G065207	Lung	Down-regulated in cancer	369.778	-2.21334	0.145228	-15.2404	1.90556e-52	2.6178e-51					G006028 (Unannotated)
chr12_141	G017567	Kidney	Up-regulated in cancer	1096.96	1.38814	0.0909877	15.2563	1.4939e-52	2.71377e-51					G006097 (KCNT2)
chr19_26, chr19_27	G038557	Colorectal	Down-regulated in cancer	35.5474	-2.7318	0.17819	-15.3308	4.75855e-53	2.79192e-51					G006110 (ASPM, SEPT14P12, ZBTB41)
chr20_95	G049902	Liver	Up-regulated in cancer	350.144	2.84266	0.183977	15.4512	7.40928e-54	2.84438e-51					G006236 (C1orf106, MROH3P)
chr4_201	G060681	Breast	Down-regulated in cancer	19.3661	-3.96011	0.259359	-15.2689	1.23318e-52	2.84891e-51					G006253 (PKP1)
chr4_389, chr4_390	G061943	Kidney	Down-regulated in cancer	533.821	-1.13409	0.0743598	-15.2514	1.61226e-52	2.92309e-51					G006313 (KDM5B)
chr8_34	G079176	Lung	Down-regulated in cancer	1463.53	-1.31299	0.0862037	-15.2312	2.19484e-52	3.01059e-51					G006339 (MYBPH, CHI3L1)
chr7_198	G075527	Kidney	Down-regulated in cancer	267.695	-2.95253	0.193675	-15.2447	1.78457e-52	3.22921e-51					G006537 (Unannotated)
chr11_484	G015776	Colorectal	Down-regulated in cancer	11575.2	-2.12315	0.138615	-15.3169	5.89904e-53	3.43542e-51					G006543 (Unannotated)
chr6_204, chr6_205	G071082	Kidney	Up-regulated in cancer	37.1058	2.39453	0.157151	15.2371	2.00675e-52	3.62421e-51					G006555 (CR1)
chr13_98	G021752	Kidney	Up-regulated in cancer	32.1351	2.51955	0.165363	15.2365	2.02536e-52	3.65075e-51					G006621 (SYT14)
chr5_594	G067805	Head-Neck	Down-regulated in cancer	43.6064	-3.7717	0.243629	-15.4813	4.63894e-54	3.73202e-51					G006672 (Unannotated)
chr1_728	G006110	Uterus	Up-regulated in cancer	1164.28	3.06979	0.198513	15.4639	6.08049e-54	3.84568e-51					G006712 (TMEM206)
chr15_111	G027349	Colorectal	Down-regulated in cancer	8812.93	-2.37758	0.155339	-15.3057	7.00036e-53	4.04683e-51					G006809 (KCNK2)
chr4_740, chr4_741	G063797	Thyroid	Up-regulated in cancer	861.536	3.75313	0.244824	15.3299	4.82644e-53	4.21456e-51					G006890 (Unannotated)
chr2_628	G046799	Colorectal	Up-regulated in cancer	4947.82	1.10971	0.0725526	15.2953	8.22011e-53	4.71726e-51					G006933 (Unannotated)
chr3_433, chr3_434	G057261	Lung	Up-regulated in cancer	46.8403	5.5341	0.364056	15.2012	3.46939e-52	4.74433e-51					G006998 (Unannotated)
chr2_902	G048882	Lung	Up-regulated in cancer	11510.4	2.39123	0.157436	15.1886	4.21016e-52	5.73979e-51					G007000 (Unannotated)
chr8_546	G082725	Lung	Up-regulated in cancer	31.2424	3.24639	0.213742	15.1884	4.2223e-52	5.74759e-51					G007002 (Unannotated)
chr2_910	G048924	Kidney	Up-regulated in cancer	33.831	1.45252	0.0955297	15.2049	3.28042e-52	5.9016e-51					G007017 (HHIPL2, TAF1A)
chr7_283, chr7_284	G076186	Breast	Up-regulated in cancer	41.2622	3.53516	0.232293	15.2185	2.66478e-52	6.13972e-51					G007019 (Unannotated)
chr3_235, chr3_236	G056147	Colorectal	Down-regulated in cancer	7065.45	-1.22272	0.0800501	-15.2745	1.13139e-52	6.44567e-51					G007040 (SUSD4)
chr9_210	G085180	Head-Neck	Down-regulated in cancer	78.1116	-2.80687	0.181803	-15.4391	8.93881e-54	6.53752e-51					G007041 (Unannotated)
chr20_149, chr20_150	G050316	Lung	Up-regulated in cancer	369.049	3.03872	0.200202	15.1783	4.92714e-52	6.69687e-51					G007075 (Unannotated)
chr10_282	G009779	Kidney	Down-regulated in cancer	14.2612	-3.68102	0.242244	-15.1955	3.7861e-52	6.7982e-51					G007113 (DNAH14)
chr22_93	G053745	Kidney	Up-regulated in cancer	113.21	2.99315	0.197	15.1936	3.89674e-52	6.98341e-51					G007184 (PARP1)
chr2_133	G042798	Colorectal	Down-regulated in cancer	5520.74	-1.01443	0.0664385	-15.2687	1.23588e-52	6.9903e-51					G007286 (Unannotated)
chr11_327	G014759	Kidney	Down-regulated in cancer	349.342	-1.97215	0.129811	-15.1924	3.96932e-52	7.09983e-51					G007433 (Unannotated)
chr11_295	G014507	Kidney	Up-regulated in cancer	25.8114	2.69163	0.177245	15.186	4.38166e-52	7.82235e-51					G007445 (RP5-865N13.2)
chr6_106	G069876	Liver	Up-regulated in cancer	1702.13	2.28985	0.148868	15.3817	2.17226e-53	7.92222e-51					G007447 (Unannotated)
chr11_500	G015972	Breast	Down-regulated in cancer	838.409	-1.56435	0.102953	-15.1947	3.83127e-52	8.80372e-51					G007476 (PCNX2, RP5-862P8.1, RP5-862P8.3)
chr5_98, chr5_99, chr5_100	G064756	Lung	Up-regulated in cancer	36.2125	8.14937	0.537683	15.1565	6.86745e-52	9.31997e-51					G007513 (RP5-827C21.2, RP5-827C21.6)
chr12_81, chr12_82	G017219	Prostate	Down-regulated in cancer	68.148	-4.3905	0.28538	-15.3847	2.0722e-53	9.36388e-51					G007577 (GNG4)
chr14_307	G025940	Kidney	Down-regulated in cancer	1255.18	-1.35419	0.089245	-15.1739	5.26748e-52	9.38579e-51					G007604 (EDARADD, RP4-670F13.2)
chr5_580	G067614	Colorectal	Up-regulated in cancer	2614.38	1.87971	0.123269	15.2489	1.67492e-52	9.40587e-51					G007625 (RYR2)
chr2_453	G045598	Kidney	Up-regulated in cancer	339.374	2.8758	0.189599	15.1678	5.77479e-52	1.02701e-50					G007708 (RGS7)
chr22_49	G053291	Kidney	Up-regulated in cancer	10.0626	2.58274	0.170295	15.1662	5.91888e-52	1.05063e-50					G007718 (KMO)
chr11_43	G012445	Kidney	Up-regulated in cancer	4215.59	1.24064	0.0818243	15.1622	6.2912e-52	1.11459e-50					G007724 (WDR64)
chr1_624, chr1_625	G005474	Colorectal	Down-regulated in cancer	181.031	-1.69448	0.111232	-15.2337	2.11323e-52	1.17831e-50					G007741 (TUBB8P6)
chr16_34	G029503	Colorectal	Down-regulated in cancer	395.375	-1.51624	0.0995398	-15.2325	2.15085e-52	1.19084e-50					G007742 (PLD5)
chr7_672	G078925	Kidney	Down-regulated in cancer	52.2928	-2.72733	0.180119	-15.1418	8.57729e-52	1.511e-50					G007761 (Unannotated)
chr22_81, chr22_82	G053558	Breast	Up-regulated in cancer	22.0497	2.61277	0.172403	15.155	7.02019e-52	1.6003e-50					G007834 (KIF26B)
chr17_39	G032624	Lung	Up-regulated in cancer	173.1	2.41498	0.159727	15.1194	1.20551e-51	1.62616e-50					G007841 (Unannotated)
chr10_386	G010607	Thyroid	Down-regulated in cancer	1095.52	-2.14956	0.141042	-15.2405	1.90288e-52	1.64337e-50					G007902 (Unannotated)
chr6_162	G070667	Lung	Up-regulated in cancer	494.609	1.19349	0.0789521	15.1166	1.25854e-51	1.69515e-50					G007916 (Unannotated)
chr3_74, chr3_75	G054879	Colorectal	Up-regulated in cancer	139.85	2.70957	0.178223	15.2033	3.36316e-52	1.84903e-50					G007924 (OR3D1P, OR14K1, OR9H1P, HSD17B7P1, TRIM58, OR2W3)
chrX_276	G089068	Lung	Down-regulated in cancer	5108.05	-1.07829	0.0713962	-15.1029	1.54918e-51	2.08349e-50					G007990 (TUBB8, IL9RP2)
chr17_318	G035713	Breast	Up-regulated in cancer	9299.15	1.66943	0.110318	15.1329	9.82569e-52	2.22802e-50					G008046 (ADARB2)
chr15_97	G027199	Colorectal	Up-regulated in cancer	350.909	3.15754	0.207906	15.1873	4.29031e-52	2.34239e-50					G008118 (PFKP)
chr13_195	G022406	Lung	Up-regulated in cancer	23.6955	7.01326	0.464609	15.095	1.74734e-51	2.34296e-50					G008227 (AKR1E2, AKR1C1)
chr3_235, chr3_236	G056147	Head-Neck	Down-regulated in cancer	1964.3	-1.16566	0.0759361	-15.3506	3.50991e-53	2.3531e-50					G008231 (AKR1C2)
chrX_355	G089463	Lung	Down-regulated in cancer	36.1266	-1.63776	0.108519	-15.092	1.82873e-51	2.44843e-50					G008244 (AKR1CL1)
chr14_341	G026216	Colorectal	Down-regulated in cancer	1095.86	-1.17321	0.0772745	-15.1824	4.62405e-52	2.50719e-50					G008252 (NET1)
chr17_273, chr17_274, chr17_275, chr17_276	G035401	Breast	Down-regulated in cancer	1171.89	-1.06186	0.0702126	-15.1235	1.13361e-51	2.55702e-50					G008254 (CALML5)
chr1_427	G003372	Colorectal	Down-regulated in cancer	1013.9	-1.42888	0.0942151	-15.1661	5.93067e-52	3.1719e-50					G008259 (Unannotated)
chr8_567, chr8_568, chr8_569	G082937	Breast	Up-regulated in cancer	1461.19	1.62573	0.107637	15.1038	1.52892e-51	3.42176e-50					G008319 (PRKCQ)
chr12_149, chr12_150	G017628	Breast	Down-regulated in cancer	638.581	-1.04775	0.0694031	-15.0966	1.7049e-51	3.79583e-50					G008386 (Unannotated)
chr13_146	G022202	Lung	Down-regulated in cancer	315.674	-1.78001	0.118177	-15.0623	2.86485e-51	3.82421e-50					G008504 (FRMD4A)
chr2_511, chr2_512	G046101	Lung	Up-regulated in cancer	196.222	1.05972	0.0703814	15.0569	3.11267e-51	4.14884e-50					G008674 (Unannotated)
chr1_14	G000066	Breast	Up-regulated in cancer	656.295	1.36031	0.0901529	15.0889	1.91623e-51	4.25531e-50					G008750 (ARMC3)
chr2_308	G044276	Thyroid	Up-regulated in cancer	1138.52	2.87386	0.189356	15.177	5.02134e-52	4.28942e-50					G008756 (C10orf67)
chr5_720	G068745	Lung	Up-regulated in cancer	10.6831	2.60582	0.173111	15.0529	3.30257e-51	4.39542e-50					G008801 (ENKUR)
chr1_136	G001097	Colorectal	Down-regulated in cancer	721.936	-1.86374	0.123095	-15.1406	8.74346e-52	4.64467e-50					G008810 (GPR158)
chr4_324	G061556	Colorectal	Down-regulated in cancer	595.469	-4.57645	0.302279	-15.1398	8.84332e-52	4.66619e-50					G008822 (MYO3A)
chr10_500	G011589	Breast	Down-regulated in cancer	864.211	-1.12031	0.0742805	-15.0822	2.12194e-51	4.7e-50					G008832 (RP13-16H11.7, RP13-16H11.1)
chr4_212	G060804	Colorectal	Down-regulated in cancer	8307.85	-1.21287	0.0801325	-15.1358	9.40209e-52	4.92795e-50					G008969 (KIAA1462)
chr11_272, chr11_273	G014298	Thyroid	Up-regulated in cancer	4023.94	1.71538	0.113132	15.1626	6.2514e-52	5.28277e-50					G009073 (Unannotated)
chr5_493	G067041	Head-Neck	Down-regulated in cancer	22.3538	-3.35066	0.219123	-15.2912	8.75105e-53	5.41555e-50					G009307 (CCNYL2)
chr6_65	G069532	Kidney	Down-regulated in cancer	212.427	-1.58911	0.105553	-15.0551	3.1938e-51	5.59455e-50					G009340 (RASGEF1A)
chr7_283, chr7_284	G076185	Breast	Up-regulated in cancer	35.1186	3.07063	0.203794	15.0673	2.65759e-51	5.87128e-50					G009379 (C10orf136)
chr10_426	G010968	Lung	Up-regulated in cancer	388.959	1.3115	0.0872759	15.027	4.88314e-51	6.47975e-50					G009429 (ALOX5)
chr15_297	G029104	Thyroid	Up-regulated in cancer	1268.3	2.7048	0.178572	15.1468	7.95101e-52	6.64755e-50					G009640 (PRKG1)
chr5_735	G068901	Breast	Up-regulated in cancer	47.3894	2.36957	0.157361	15.0581	3.05318e-51	6.72796e-50					G009649 (Unannotated)
chr17_287, chr17_288	G035510	Colorectal	Down-regulated in cancer	300.403	-4.31917	0.28585	-15.1099	1.39289e-51	7.25224e-50					G009653 (Unannotated)
chr17_60	G032974	Colorectal	Down-regulated in cancer	55.098	-2.93019	0.19396	-15.1072	1.45092e-51	7.50472e-50					G009656 (Unannotated)
chr3_179	G055648	Uterus	Up-regulated in cancer	678.505	3.03585	0.198861	15.2662	1.28429e-52	7.54244e-50					G009690 (PCDH15)
chr5_437	G066771	Breast	Up-regulated in cancer	572.188	3.94976	0.262448	15.0497	3.46788e-51	7.62225e-50					G009715 (Unannotated)
chr5_734	G068876	Breast	Up-regulated in cancer	11944.3	1.04368	0.0693532	15.0487	3.51839e-51	7.71353e-50					G009761 (PHYHIPL)
chr2_554	G046358	Lung	Up-regulated in cancer	407.713	2.78286	0.185468	15.0045	6.85558e-51	9.08364e-50					G009762 (FAM13C)
chr1_308, chr1_309	G002728	Colorectal	Down-regulated in cancer	209.246	-2.18351	0.144663	-15.0938	1.77899e-51	9.14145e-50					G009840 (RTKN2)
chr17_200	G034723	Lung	Up-regulated in cancer	19.4313	6.33424	0.422235	15.0017	7.15534e-51	9.46681e-50					G009880 (JMJD1C-AS1)
chr16_382	G032453	Lung	Up-regulated in cancer	1257.5	1.10413	0.0736095	14.9999	7.353e-51	9.71399e-50					G009916 (Unannotated)
chr12_98	G017309	Lung	Down-regulated in cancer	25.2035	-2.02025	0.134713	-14.9967	7.71546e-51	1.01778e-49					G009959 (TET1, COX20P1)
chr15_61	G026839	Kidney	Up-regulated in cancer	40.929	2.3914	0.159286	15.0133	6.01057e-51	1.04892e-49					G009977 (SRGN)
chr7_413, chr7_414	G076919	Kidney	Up-regulated in cancer	52.5768	2.05345	0.136783	15.0125	6.08081e-51	1.0592e-49					G010061 (SGPL1)
chrX_234	G088826	Kidney	Up-regulated in cancer	19.0495	2.03835	0.135832	15.0064	6.67057e-51	1.15976e-49					G010062 (Unannotated)
chr1_637	G005536	Colorectal	Down-regulated in cancer	6985.64	-1.38532	0.0919058	-15.0733	2.42696e-51	1.23729e-49					G010091 (CDH23)
chr10_316	G009947	Colorectal	Down-regulated in cancer	1337.81	-2.28142	0.151359	-15.073	2.43932e-51	1.23729e-49					G010123 (SPOCK2, ASCC1)
chr18_97, chr18_98	G036976	Kidney	Up-regulated in cancer	39.2212	2.21528	0.147696	14.999	7.45667e-51	1.29402e-49					G010159 (P4HA1)
chr16_182, chr16_183	G030858	Liver	Up-regulated in cancer	133.276	2.96353	0.195017	15.1963	3.74374e-52	1.30033e-49					G010309 (RP13-39P12.2, DLG5)
chr21_208	G052618	Liver	Up-regulated in cancer	162.988	2.38174	0.156775	15.1921	3.99208e-52	1.32356e-49					G010464 (NRG3)
chr5_557	G067419	Kidney	Up-regulated in cancer	758.708	1.35284	0.0902097	14.9966	7.72619e-51	1.3383e-49					G010497 (Unannotated)
chr4_519	G062656	Kidney	Down-regulated in cancer	1018.04	-1.40507	0.0937142	-14.9931	8.14723e-51	1.406e-49					G010552 (GRID1)
chr15_20	G026612	Breast	Down-regulated in cancer	39.5058	-1.41079	0.0940467	-15.001	7.23698e-51	1.58256e-49					G010575 (MMRN2)
chr3_551	G058158	Colorectal	Down-regulated in cancer	171.705	-2.59101	0.172097	-15.0555	3.17621e-51	1.60073e-49					G010607 (PAPSS2)
chr18_163	G037436	Breast	Down-regulated in cancer	2713.76	-1.06268	0.07085	-14.999	7.44954e-51	1.62123e-49					G010633 (LIPK)
chr7_380, chr7_381	G076755	Breast	Down-regulated in cancer	305.577	-2.11525	0.141026	-14.999	7.45153e-51	1.62123e-49					G010657 (IFIT3)
chr12_196	G017995	Breast	Down-regulated in cancer	1126.35	-1.50559	0.10042	-14.9929	8.16564e-51	1.77211e-49					G010803 (PLCE1)
chr4_457	G062284	Lung	Up-regulated in cancer	103.625	7.5866	0.507182	14.9583	1.37407e-50	1.80994e-49					G010812 (CYP2C18, CYP2C19, CYP2C9)
chr14_303	G025878	Colorectal	Down-regulated in cancer	335.198	-3.10095	0.206092	-15.0465	3.64254e-51	1.82406e-49					G010859 (TLL2)
chr8_530, chr8_531	G082612	Breast	Up-regulated in cancer	427.912	5.00351	0.33383	14.9882	8.7679e-51	1.89802e-49					G010949 (HPSE2)
chr5_594	G067805	Colorectal	Down-regulated in cancer	14.6833	-3.18062	0.211459	-15.0413	3.93984e-51	1.96044e-49					G010968 (ENTPD7, CUTC)
chr21_155	G052333	Prostate	Up-regulated in cancer	77.5938	3.6887	0.24304	15.1774	4.99362e-52	2.019e-49					G011178 (COL17A1)
chr22_111	G053950	Lung	Up-regulated in cancer	1262.14	1.03003	0.0689139	14.9466	1.63861e-50	2.15522e-49					G011197 (SORCS3)
chr9_387	G086583	Lung	Up-regulated in cancer	2000.43	1.06716	0.0713992	14.9464	1.64444e-50	2.15972e-49					G011440 (TDRD1)
chr2_392	G045068	Lung	Up-regulated in cancer	93.8674	3.43272	0.229727	14.9426	1.74085e-50	2.28299e-49					G011589 (GRK5)
chr1_14	G000066	Lung	Up-regulated in cancer	625.476	1.18652	0.0794226	14.9394	1.82737e-50	2.39294e-49					G011648 (Unannotated)
chr10_255, chr10_256	G009656	Liver	Up-regulated in cancer	170.179	5.89074	0.388867	15.1485	7.75531e-52	2.45945e-49					G011692 (DMBT1)
chr14_294	G025791	Thyroid	Down-regulated in cancer	130.252	-1.83756	0.122053	-15.0554	3.18361e-51	2.63368e-49					G011821 (ADAM12)
chr4_1	G059604	Kidney	Up-regulated in cancer	35.3702	1.48206	0.0991404	14.9491	1.57971e-50	2.72113e-49					G011829 (C10orf90)
chr14_6, chr14_7, chr22_15, chr14_8, chr14_9	G023639	Kidney	Up-regulated in cancer	10.6402	2.51708	0.168381	14.9488	1.58626e-50	2.72737e-49					G011861 (CLRN3)
chr4_199	G060663	Kidney	Up-regulated in cancer	25.0853	2.83404	0.189616	14.9462	1.64924e-50	2.82523e-49					G011868 (MKI67)
chr15_142	G027592	Thyroid	Up-regulated in cancer	11496.2	1.23395	0.0819987	15.0484	3.53942e-51	2.89753e-49					G011937 (GLRX3)
chr7_664, chr7_665, chr7_666, chr7_667	G078899	Lung	Down-regulated in cancer	41.0474	-3.00708	0.20153	-14.9213	2.39727e-50	3.13007e-49					G011978 (TCERG1L)
chr5_21, chr5_22	G064359	Kidney	Up-regulated in cancer	10.9772	2.90076	0.19424	14.9339	1.98225e-50	3.38325e-49					G012007 (BNIP3)
chr15_297	G029106	Breast	Down-regulated in cancer	109.212	-1.83349	0.122661	-14.9477	1.61293e-50	3.45674e-49					G012040 (CFAP46)
chr19_92	G039260	Kidney	Up-regulated in cancer	773.615	1.00595	0.067372	14.9313	2.06113e-50	3.51146e-49					G012056 (Unannotated)
chr2_89	G042451	Kidney	Up-regulated in cancer	27.5978	7.17109	0.480341	14.9291	2.12979e-50	3.6218e-49					G012092 (SPRN, OR6L2P, SYCE1, OR6L1P)
chr2_764	G047815	Breast	Down-regulated in cancer	228.625	-1.46554	0.0980787	-14.9425	1.743e-50	3.7262e-49					G012103 (Unannotated)
chr5_415, chr5_416, chr5_417, chr5_418, chr5_419	G066683	Lung	Up-regulated in cancer	14.6328	3.94463	0.264582	14.9089	2.88535e-50	3.75096e-49					G012206 (MUC5B)
chr12_582	G020854	Lung	Up-regulated in cancer	76.0762	2.11807	0.142087	14.9069	2.97354e-50	3.86e-49					G012312 (TRPM5)
chr17_289	G035512	Lung	Up-regulated in cancer	13.8584	4.87901	0.327351	14.9045	3.08032e-50	3.99283e-49					G012326 (SLC22A18)
chr19_52	G038761	Breast	Up-regulated in cancer	100.902	2.77458	0.185788	14.9342	1.97564e-50	4.20264e-49					G012454 (OR56A3)
chr1_358	G002977	Lung	Down-regulated in cancer	88.1599	-2.67716	0.179663	-14.901	3.24698e-50	4.20277e-49					G012509 (SYT9)
chr11_139	G013225	Thyroid	Up-regulated in cancer	534.545	1.35753	0.0903641	15.0229	5.2021e-51	4.21477e-49					G012607 (ADM, AMPD3)
chr3_179	G055649	Lung	Up-regulated in cancer	15.2516	2.1276	0.142809	14.8983	3.38294e-50	4.37244e-49					G012612 (LYVE1, MRVI1)
chr4_31, chr4_32, chr4_33, chr4_34, chr4_35	G059771	Kidney	Up-regulated in cancer	3604.33	1.18738	0.079631	14.911	2.79433e-50	4.74323e-49					G012679 (CTC-497E21.4, CTC-497E21.3)
chr15_122, chr15_123	G027386	Colorectal	Down-regulated in cancer	152.262	-2.96482	0.198032	-14.9714	1.1292e-50	5.5835e-49					G012731 (PDE3B)
chr8_409	G081805	Lung	Up-regulated in cancer	28.7243	3.60152	0.242011	14.8816	4.33756e-50	5.59821e-49					G012834 (LDHA, AC084117.3, LDHC, LDHAL6A)
chr1_233	G002197	Breast	Up-regulated in cancer	125.477	2.0681	0.138681	14.9126	2.7272e-50	5.77279e-49					G012905 (NELL1)
chr6_592	G073227	Breast	Up-regulated in cancer	1164.32	1.39016	0.0932191	14.9128	2.72099e-50	5.77279e-49					G012915 (Unannotated)
chr1_391	G003134	Lung	Up-regulated in cancer	178.592	1.58639	0.106621	14.8788	4.52831e-50	5.83598e-49					G013018 (SLC5A12)
chr5_702, chr5_703, chr5_704	G068586	Lung	Down-regulated in cancer	25.8731	-1.98191	0.133212	-14.8778	4.59288e-50	5.9107e-49					G013026 (BBOX1)
chr10_541	G011868	Uterus	Up-regulated in cancer	3391.07	3.35888	0.222063	15.1258	1.09433e-51	5.99836e-49					G013027 (Unannotated)
chr8_362	G081523	Lung	Up-regulated in cancer	25.6479	8.61653	0.579264	14.875	4.79257e-50	6.15001e-49					G013031 (CCDC34, LGR4)
chr6_521	G072772	Lung	Down-regulated in cancer	34.4298	-2.37233	0.159555	-14.8684	5.28689e-50	6.77463e-49					G013049 (KIF18A)
chr6_55	G069445	Lung	Up-regulated in cancer	18.4769	3.71802	0.250094	14.8665	5.43679e-50	6.95676e-49					G013189 (EHF)
chr19_210, chr19_211	G040635	Lung	Up-regulated in cancer	5760.69	1.08885	0.0732653	14.8617	5.84288e-50	7.46571e-49					G013476 (MYBPC3, SPI1)
chr7_56	G074424	Lung	Down-regulated in cancer	201.17	-1.95305	0.131438	-14.8591	6.0691e-50	7.74372e-49					G013478 (Unannotated)
chr8_317, chr8_318, chr8_319	G081131	Lung	Up-regulated in cancer	20.4753	3.63141	0.24441	14.8579	6.18449e-50	7.86853e-49					G013783 (LPXN)
chr12_424, chr12_425, chr12_426, chr12_427, chr12_428, chr12_429	G019835	Breast	Up-regulated in cancer	108.201	1.45171	0.0975007	14.8893	3.87029e-50	8.15228e-49					G013795 (GLYATL2)
chr2_446, chr2_447, chr2_448, chr2_449, chr2_450	G045582	Colorectal	Up-regulated in cancer	40.2925	2.72877	0.182618	14.9425	1.74266e-50	8.563e-49					G013798 (GLYATL1)
chr17_325	G035807	Kidney	Up-regulated in cancer	781.943	2.22345	0.149521	14.8704	5.12778e-50	8.67255e-49					G013860 (MS4A4A)
chr16_34	G029503	Lung	Down-regulated in cancer	632.913	-1.29465	0.0871906	-14.8485	7.11131e-50	9.0221e-49					G013863 (Unannotated)
chr12_237	G018549	Kidney	Up-regulated in cancer	17.004	1.72069	0.115741	14.8667	5.4255e-50	9.14289e-49					G014025 (CHRM1)
chr6_630	G073497	Colorectal	Up-regulated in cancer	69.7533	1.97416	0.132167	14.9368	1.89929e-50	9.27468e-49					G014072 (FLRT1)
chr5_586	G067668	Thyroid	Up-regulated in cancer	80.3986	3.54442	0.236826	14.9663	1.21838e-50	9.77067e-49					G014118 (NRXN2)
chr15_92	G027089	Uterus	Up-regulated in cancer	2162.9	2.32636	0.154175	15.0892	1.9085e-51	9.80731e-49					G014261 (Unannotated)
chr15_113	G027362	Colorectal	Down-regulated in cancer	7853.86	-1.66858	0.11176	-14.9299	2.10466e-50	1.02141e-48					G014287 (RBM4B, SPTBN2)
chr1_849	G007404	Liver	Up-regulated in cancer	683.044	1.50509	0.099994	15.0518	3.3613e-51	1.02156e-48					G014298 (PC)
chr4_541, chr4_542	G062762	Breast	Down-regulated in cancer	377.45	-1.66471	0.11196	-14.8688	5.25414e-50	1.10401e-48					G014310 (RHOD)
chr4_121	G060253	Kidney	Up-regulated in cancer	177.172	1.72484	0.11613	14.8527	6.67754e-50	1.12325e-48					G014343 (DOC2GP, NUDT8, TBX10)
chr3_577	G058328	Lung	Up-regulated in cancer	10.2959	5.51826	0.372082	14.8308	9.26594e-50	1.1739e-48					G014344 (Unannotated)
chr3_645	G058631	Lung	Up-regulated in cancer	2017.24	1.62222	0.109394	14.8292	9.48949e-50	1.20053e-48					G014405 (MTL5)
chr1_740	G006236	Thyroid	Up-regulated in cancer	236.14	3.99989	0.267608	14.9469	1.63269e-50	1.29609e-48					G014443 (TPCN2)
chr8_382	G081662	Kidney	Up-regulated in cancer	557.25	1.7195	0.11588	14.8386	8.24815e-50	1.38495e-48					G014454 (MYEOV)
chr3_708	G059078	Liver	Up-regulated in cancer	66.2176	5.97936	0.397931	15.0261	4.9521e-51	1.44482e-48					G014507 (Unannotated)
chr14_288	G025748	Lung	Up-regulated in cancer	895.067	1.02537	0.069224	14.8123	1.21914e-49	1.54017e-48					G014508 (Unannotated)
chrX_403, chrX_404	G089763	Kidney	Up-regulated in cancer	25.6899	2.22356	0.149942	14.8294	9.45279e-50	1.58436e-48					G014518 (Unannotated)
chr3_676	G058771	Lung	Up-regulated in cancer	1906.11	1.50738	0.101795	14.8079	1.30271e-49	1.64343e-48					G014553 (Unannotated)
chr4_440	G062210	Lung	Up-regulated in cancer	10327.3	1.11601	0.0753753	14.8061	1.33842e-49	1.68374e-48					G014584 (Unannotated)
chr22_137, chr22_138, chr22_139	G054194	Breast	Up-regulated in cancer	86.947	3.47994	0.234547	14.8369	8.4598e-50	1.76894e-48					G014597 (OR7E128P, OR7E126P)
chr8_568, chr8_569	G082943	Breast	Up-regulated in cancer	216.01	1.96801	0.132679	14.8329	8.97444e-50	1.872e-48					G014631 (Unannotated)
chr8_206	G080377	Breast	Down-regulated in cancer	1412.19	-1.86259	0.12559	-14.8307	9.2787e-50	1.93078e-48					G014759 (MAP6)
chr9_439	G087164	Head-Neck	Up-regulated in cancer	131.991	4.86797	0.323439	15.0507	3.41698e-51	1.96354e-48					G014794 (Unannotated)
chr1_260, chr1_261	G002372	Lung	Up-regulated in cancer	2509.2	1.02774	0.0694645	14.7952	1.57237e-49	1.97528e-48					G014834 (CAPN5, OMP)
chr2_297	G044090	Kidney	Up-regulated in cancer	51.1601	2.42126	0.163449	14.8136	1.19668e-49	2.00213e-48					G014835 (MYO7A)
chr3_668, chr3_669	G058729	Kidney	Down-regulated in cancer	179.563	-1.66012	0.112084	-14.8113	1.23801e-49	2.06756e-48					G014838 (PAK1, CLNS1A)
chr2_864	G048623	Lung	Up-regulated in cancer	54.1888	2.14586	0.14508	14.7909	1.67646e-49	2.10309e-48					G014883 (Unannotated)
chr12_273	G018830	Head-Neck	Up-regulated in cancer	272.267	4.53948	0.301857	15.0385	4.10627e-51	2.20233e-48					G014890 (ODZ4)
chr13_398	G023395	Head-Neck	Up-regulated in cancer	22284.5	2.38908	0.15892	15.0332	4.45202e-51	2.23853e-48					G015096 (NOX4)
chr8_203	G080320	Breast	Down-regulated in cancer	1959.83	-1.35935	0.0917211	-14.8205	1.08042e-49	2.24279e-48					G015107 (TRIM49, TRIM64B, TRIM49D1, TRIM53)
chr3_78	G054898	Colorectal	Up-regulated in cancer	419.433	1.43933	0.0967496	14.8769	4.65766e-50	2.24654e-48					G015227 (C11orf97)
chr20_252	G051273	Breast	Up-regulated in cancer	46.2965	2.86283	0.193172	14.8201	1.08625e-49	2.24946e-48					G015234 (AMOTL1, ST13P11)
chr11_228, chr11_229	G013783	Kidney	Up-regulated in cancer	607.207	1.01467	0.0685409	14.8039	1.38255e-49	2.30483e-48					G015259 (Unannotated)
chr3_653	G058693	Stomach	Up-regulated in cancer	6387.93	2.34599	0.154585	15.176	5.09589e-52	2.32806e-48					G015267 (Unannotated)
chr5_622	G068024	Lung	Up-regulated in cancer	28.3147	4.04176	0.273393	14.7837	1.86547e-49	2.33366e-48					G015321 (CNTN5)
chr9_35, chr9_36	G083844	Colorectal	Up-regulated in cancer	49.4804	7.98586	0.536933	14.8731	4.92742e-50	2.36216e-48					G015354 (TRPC6)
chr13_216, chr13_217, chr13_218, chr13_219	G022489	Lung	Down-regulated in cancer	325.879	-2.12363	0.143674	-14.7809	1.94441e-49	2.42564e-48					G015396 (Unannotated)
chr2_687, chr2_688	G047295	Lung	Up-regulated in cancer	122894	2.03663	0.137804	14.7792	1.99668e-49	2.48738e-48					G015401 (Unannotated)
chr18_60, chr18_61	G036747	Breast	Up-regulated in cancer	201.185	4.62459	0.31228	14.8091	1.27958e-49	2.64345e-48					G015403 (AP000647.3, MMP10)
chr1_310	G002730	Colorectal	Down-regulated in cancer	1794.84	-1.11674	0.0751406	-14.862	5.81581e-50	2.77115e-48					G015408 (MMP13)
chr22_85	G053581	Lung	Up-regulated in cancer	337.299	2.76712	0.18734	14.7706	2.26847e-49	2.81813e-48					G015411 (DCUN1D5)
chr19_297	G041720	Kidney	Up-regulated in cancer	32409.7	1.21821	0.0823752	14.7885	1.73812e-49	2.88727e-48					G015477 (GUCY1A2)
chr8_122, chr8_123	G079711	Lung	Up-regulated in cancer	401.784	1.42698	0.0966452	14.7651	2.45793e-49	3.04926e-48					G015564 (Unannotated)
chr4_384, chr4_385, chr4_386, chr4_387, chr4_388	G061939	Breast	Down-regulated in cancer	677.517	-1.18792	0.0802693	-14.7992	1.48267e-49	3.05565e-48					G015637 (PTS)
chr9_350	G086321	Colorectal	Up-regulated in cancer	276.505	2.12963	0.143377	14.8534	6.61741e-50	3.1341e-48					G015643 (Unannotated)
chr9_352	G086356	Kidney	Up-regulated in cancer	2119.36	1.21129	0.0819446	14.7818	1.9204e-49	3.17872e-48					G015732 (AP000797.1, AP000797.2, AP001891.1, AP000770.2)
chr10_350	G010333	Thyroid	Up-regulated in cancer	117.52	4.38257	0.294522	14.8803	4.42629e-50	3.47862e-48					G015843 (AP002954.6)
chr16_271	G031808	Lung	Up-regulated in cancer	13.7941	3.09546	0.209897	14.7476	3.18979e-49	3.95172e-48					G015925 (Unannotated)
chr12_548, chr12_549	G020745	Colorectal	Up-regulated in cancer	11.621	6.06537	0.408902	14.8333	8.92229e-50	4.20042e-48					G015958 (Unannotated)
chr1_391	G003134	Breast	Up-regulated in cancer	178.746	1.52019	0.102888	14.7752	2.11816e-49	4.3445e-48					G015987 (UBASH3B)
chr15_51, chr15_52	G026771	Lung	Up-regulated in cancer	852.396	1.88398	0.127831	14.7381	3.6705e-49	4.54098e-48					G016138 (ACRV1, PATE2)
chr9_134, chr9_135	G084482	Colorectal	Up-regulated in cancer	1477.36	1.42778	0.096292	14.8276	9.71694e-50	4.5473e-48					G016158 (Unannotated)
chr8_97, chr8_98	G079544	Lung	Down-regulated in cancer	252.152	-1.55769	0.105694	-14.7377	3.6903e-49	4.55918e-48					G016208 (Unannotated)
chr4_634	G063309	Breast	Down-regulated in cancer	922.965	-1.27773	0.0865428	-14.7641	2.4945e-49	5.0921e-48					G016261 (LINC01395)
chr19_214	G040659	Thyroid	Up-regulated in cancer	28532.5	1.35819	0.0914407	14.8533	6.62617e-50	5.15595e-48					G016336 (NTM, AP004248.4)
chr2_513	G046113	Colorectal	Up-regulated in cancer	5159.12	1.03296	0.0697141	14.8172	1.13471e-49	5.27874e-48					G016392 (JAM3)
chr21_9, chr21_127	G052130	Breast	Down-regulated in cancer	736.647	-1.89174	0.128202	-14.7559	2.81775e-49	5.72476e-48					G016457 (IQSEC3)
chr6_659	G073742	Kidney	Up-regulated in cancer	787.451	1.63066	0.110634	14.7393	3.60663e-49	5.9487e-48					G016458 (Unannotated)
chr3_770	G059485	Lung	Up-regulated in cancer	126.915	1.96347	0.133426	14.7158	5.10606e-49	6.27366e-48					G016472 (B4GALNT3)
chr1_895	G007685	Kidney	Down-regulated in cancer	63.5634	-3.39842	0.230729	-14.7291	4.19358e-49	6.90459e-48					G016476 (NINJ2, RP5-1154L15.2)
chr6_21	G069181	Kidney	Up-regulated in cancer	533.816	1.29311	0.0878049	14.7271	4.31865e-49	7.09798e-48					G016541 (FKBP4, ITFG2)
chr11_139	G013225	Colorectal	Up-regulated in cancer	754.204	2.03511	0.137615	14.7884	1.74108e-49	8.00491e-48					G016562 (RP5-1063M23.3)
chr4_490, chr4_491	G062475	Lung	Up-regulated in cancer	20.3615	4.43196	0.301523	14.6986	6.58303e-49	8.06624e-48					G016563 (RP5-1063M23.2)
chr20_173	G050593	Kidney	Up-regulated in cancer	241.835	1.44134	0.0979313	14.7178	4.95343e-49	8.12694e-48					G016577 (EFCAB4B, RP5-1180D12.1)
chr8_531, chr8_532	G082613	Lung	Up-regulated in cancer	14.2513	4.95226	0.337047	14.6931	7.13839e-49	8.72286e-48					G016642 (Unannotated)
chr2_446, chr2_447, chr2_448, chr2_449, chr2_450	G045582	Lung	Up-regulated in cancer	51.0874	1.975	0.13442	14.6928	7.17214e-49	8.75217e-48					G016645 (Unannotated)
chr10_235	G009432	Colorectal	Down-regulated in cancer	276.169	-1.37489	0.0930329	-14.7785	2.01641e-49	9.21687e-48					G016659 (ANO2, VWF)
chr8_538, chr8_539, chr8_540	G082679	Kidney	Down-regulated in cancer	5029.28	-1.41316	0.096111	-14.7035	6.12434e-49	1.00304e-47					G016686 (Unannotated)
chr3_401	G057053	Breast	Down-regulated in cancer	337.467	-1.22796	0.0834517	-14.7147	5.18924e-49	1.0518e-47					G016699 (NCAPD2, SCARNA10)
chr21_100, chr21_101, chr21_102	G051885	Breast	Down-regulated in cancer	16.7585	-2.92289	0.198641	-14.7145	5.20653e-49	1.05282e-47					G016760 (ACSM4)
chr10_255, chr10_256	G009656	Breast	Up-regulated in cancer	33.4542	2.60005	0.176725	14.7124	5.36757e-49	1.08284e-47					G016865 (OVOS)
chr2_696, chr2_697	G047323	Kidney	Down-regulated in cancer	2730.76	-1.07792	0.0733463	-14.6963	6.80546e-49	1.11263e-47					G016874 (KLRF1)
chr4_129, chr4_130	G060279	Lung	Up-regulated in cancer	16.7606	5.7593	0.392428	14.6761	9.17454e-49	1.11805e-47					G016889 (CLEC12A)
chr7_628, chr7_629, chr7_630, chr7_631, chr7_632, chr7_633, chr7_634, chr7_635, chr7_636, chr7_637, chr7_638, chr7_639	G078615	Breast	Up-regulated in cancer	157.383	3.2503	0.221045	14.7043	6.05263e-49	1.21533e-47					G016910 (KLRD1)
chr16_12	G029225	Breast	Up-regulated in cancer	17.1775	3.92187	0.266729	14.7036	6.11116e-49	1.22423e-47					G016915 (Unannotated)
chr17_49, chr17_50	G032756	Colorectal	Down-regulated in cancer	158.794	-3.07524	0.208381	-14.7578	2.74154e-49	1.2459e-47					G016940 (PRH1, TAS2R10, PRR4, PRH1-PRR4, TAS2R12, TAS2R13, TAS2R14, TAS2R15, TAS2R50, TAS2R20, TAS2R19, TAS2R31, TAS2R63P, TAS2R46, TAS2R64P, TAS2R43, TAS2R30, TAS2R18)
chr10_323	G009992	Colorectal	Down-regulated in cancer	448.233	-3.78879	0.256776	-14.7553	2.84633e-49	1.28608e-47					G017133 (H2AFJ)
chr1_810, chr1_811	G007040	Lung	Up-regulated in cancer	1349.17	2.22306	0.151592	14.6647	1.08473e-48	1.3183e-47					G017219 (PIK3C2G)
chr19_267	G041340	Kidney	Up-regulated in cancer	69.484	2.41315	0.164342	14.6837	8.20451e-49	1.33668e-47					G017222 (PLCZ1)
chr2_613, chr2_614	G046735	Kidney	Down-regulated in cancer	53.4766	-3.43161	0.233709	-14.6833	8.24792e-49	1.3414e-47					G017247 (AEBP2)
chr6_351, chr6_352	G071829	Lung	Up-regulated in cancer	14.221	2.85116	0.19446	14.6619	1.13075e-48	1.37237e-47					G017278 (Unannotated)
chr1_858	G007476	Colorectal	Up-regulated in cancer	704.504	1.49707	0.101547	14.7427	3.42844e-49	1.54025e-47					G017282 (SLCO1B3, SLCO1B7, SLCO1B1)
chr5_332, chr5_333, chr5_334	G066043	Liver	Up-regulated in cancer	150.991	2.62163	0.176369	14.8645	5.60658e-50	1.57286e-47					G017309 (ST8SIA1)
chr1_66, chr1_67, chr1_68	G000323	Lung	Down-regulated in cancer	1809.96	-1.20014	0.0819115	-14.6516	1.31564e-48	1.59031e-47					G017326 (Unannotated)
chr10_47, chr10_48, chr10_49, chr10_50	G008244	Kidney	Up-regulated in cancer	66.2963	2.12167	0.144642	14.6684	1.02767e-48	1.66844e-47					G017366 (CASC1)
chr13_51, chr13_52	G021466	Kidney	Down-regulated in cancer	2260.28	-1.2531	0.0854433	-14.6659	1.06567e-48	1.72713e-47					G017463 (STK38L, ARNTL2, SMCO2, RP13-200J3.2)
chr1_591	G005129	Colorectal	Down-regulated in cancer	794.778	-1.2806	0.0869576	-14.7267	4.34292e-49	1.94e-47					G017466 (Unannotated)
chr2_558	G046394	Liver	Down-regulated in cancer	2274.64	-2.42111	0.163081	-14.846	7.38304e-50	1.99451e-47					G017513 (FAR2)
chr14_51, chr14_52	G024075	Breast	Down-regulated in cancer	418.867	-1.35191	0.0921659	-14.6682	1.03066e-48	2.05988e-47					G017518 (OVCH1)
chr13_425	G023512	Kidney	Up-regulated in cancer	33.2642	2.47546	0.16894	14.6529	1.29154e-48	2.08594e-47					G017567 (DDX11)
chr15_76	G026941	Kidney	Up-regulated in cancer	2015.61	2.02884	0.13847	14.6519	1.31067e-48	2.11317e-47					G017576 (FAM60A)
chr5_693, chr5_694	G068517	Lung	Up-regulated in cancer	1234.04	4.03653	0.275887	14.6311	1.77877e-48	2.14433e-47					G017622 (BICD1)
chr2_430	G045464	Colorectal	Down-regulated in cancer	26.9022	-3.51107	0.238567	-14.7174	4.98678e-49	2.21503e-47					G017628 (FGD4)
chr1_875	G007587	Thyroid	Up-regulated in cancer	3466.69	1.51497	0.10268	14.7543	2.88644e-49	2.22397e-47					G017791 (PDZRN4)
chr6_573	G073070	Breast	Down-regulated in cancer	3753.61	-1.3562	0.0925198	-14.6585	1.18864e-48	2.3701e-47					G017844 (Unannotated)
chr1_706	G006027	Lung	Up-regulated in cancer	43.6497	5.41398	0.370234	14.6231	1.99947e-48	2.40715e-47					G017868 (TMEM117)
chr1_854	G007447	Lung	Up-regulated in cancer	27.6737	5.61675	0.384108	14.6228	2.00893e-48	2.4153e-47					G017973 (Unannotated)
chr3_339	G056670	Kidney	Up-regulated in cancer	155.518	3.13129	0.213908	14.6385	1.59545e-48	2.55903e-47					G017995 (ENDOU, RP1-197B17.7, RAPGEF3)
chr11_114	G013049	Kidney	Up-regulated in cancer	114.463	1.50576	0.102864	14.6384	1.59854e-48	2.55959e-47					G018037 (ANP32D, C12orf54)
chr8_415, chr8_416, chr8_417	G081844	Kidney	Up-regulated in cancer	54.0668	2.40829	0.164575	14.6334	1.71988e-48	2.74915e-47					G018088 (TUBA1C)
chr1_170	G001504	Breast	Up-regulated in cancer	11322.9	1.4894	0.10168	14.648	1.38768e-48	2.76058e-47					G018162 (RP3-405J10.5)
chr3_360	G056785	Breast	Down-regulated in cancer	1889.21	-2.06954	0.141318	-14.6446	1.45913e-48	2.89602e-47					G018213 (CELA1, GALNT6)
chr14_137	G024618	Colorectal	Down-regulated in cancer	569.883	-1.88151	0.128025	-14.6964	6.79915e-49	3.00308e-47					G018258 (KRT80, RP3-416H24.1, KRT81, KRT83)
chr9_4, chr9_5, chr9_6, chr9_7, chr9_8	G083616	Lung	Up-regulated in cancer	22.3746	4.35017	0.297828	14.6063	2.56015e-48	3.0739e-47					G018278 (KRT6B, KRT6C, KRT6A)
chr14_21	G023826	Thyroid	Up-regulated in cancer	216.115	4.61096	0.313076	14.7279	4.26506e-49	3.25428e-47					G018321 (TNS2)
chr5_146, chr5_147, chr5_148, chr5_149	G064937	Lung	Up-regulated in cancer	26.8472	4.12604	0.282647	14.5979	2.89758e-48	3.47438e-47					G018422 (MUCL1)
chr9_390	G086598	Kidney	Up-regulated in cancer	12.2284	3.59141	0.245724	14.6156	2.23302e-48	3.55112e-47					G018452 (OR6C70)
chr10_95, chr10_96	G008590	Breast	Down-regulated in cancer	153.28	-1.45475	0.0994334	-14.6304	1.79764e-48	3.55965e-47					G018537 (TIMELESS, MIP)
chr2_145	G042973	Breast	Up-regulated in cancer	2679.97	1.7816	0.121784	14.6292	1.83024e-48	3.61588e-47					G018544 (RBMS2)
chr20_36, chr20_37	G049352	Kidney	Up-regulated in cancer	21.6504	2.21183	0.15135	14.614	2.28692e-48	3.63064e-47					G018549 (Unannotated)
chr4_182	G060559	Lung	Up-regulated in cancer	213.171	2.38994	0.163874	14.584	3.55164e-48	4.24727e-47					G018640 (Unannotated)
chr22_119	G054025	Kidney	Up-regulated in cancer	97.6537	3.4534	0.236487	14.6029	2.69034e-48	4.25658e-47					G018775 (RPS11P6)
chr20_181, chr20_182	G050629	Lung	Up-regulated in cancer	1530.51	2.66845	0.182977	14.5835	3.57455e-48	4.26328e-47					G018777 (C12orf56)
chr15_247	G028588	Thyroid	Up-regulated in cancer	186.776	3.80778	0.25891	14.707	5.8156e-49	4.39469e-47					G018778 (XPOT, TBK1)
chr13_338	G023102	Lung	Down-regulated in cancer	4376.25	-1.09246	0.0749644	-14.573	4.16915e-48	4.95924e-47					G018828 (Unannotated)
chr17_240	G035080	Breast	Up-regulated in cancer	1514.92	1.24162	0.0850014	14.607	2.53342e-48	4.9822e-47					G018830 (HMGA2)
chr9_14	G083720	Colorectal	Up-regulated in cancer	920.567	1.06901	0.0729131	14.6614	1.13825e-48	4.99939e-47					G018855 (GRIP1)
chr22_133	G054185	Breast	Up-regulated in cancer	19.406	4.31967	0.295795	14.6036	2.66335e-48	5.22576e-47					G018972 (YEATS4)
chr1_431	G003413	Head-Neck	Down-regulated in cancer	2108.25	-1.0673	0.0720751	-14.8082	1.29714e-49	5.7975e-47					G019009 (Unannotated)
chr11_333	G014834	Head-Neck	Down-regulated in cancer	861.649	-2.62646	0.177355	-14.809	1.28057e-49	5.7975e-47					G019011 (PTPRB, PTPRR)
chr12_99, chr12_100	G017326	Lung	Up-regulated in cancer	24.2472	4.99126	0.34281	14.5598	5.05759e-48	5.99217e-47					G019052 (TPH2, TRHDE)
chr14_349, chr14_350	G026347	Lung	Up-regulated in cancer	69.336	4.54633	0.312274	14.5588	5.13443e-48	6.06716e-47					G019084 (Unannotated)
chr7_345, chr7_346, chr7_347	G076625	Lung	Up-regulated in cancer	34.5703	2.15921	0.148436	14.5464	6.15816e-48	7.26728e-47					G019131 (Unannotated)
chr3_726, chr3_727	G059241	Lung	Up-regulated in cancer	17641.4	2.71438	0.18665	14.5426	6.51085e-48	7.67338e-47					G019208 (SYT1)
chr19_129	G039727	Breast	Up-regulated in cancer	230.021	1.77461	0.121741	14.577	3.93677e-48	7.70673e-47					G019218 (RP1-78O14.1)
chr10_423, chr10_424	G010949	Breast	Down-regulated in cancer	72.7698	-3.04074	0.20865	-14.5734	4.14629e-48	8.0801e-47					G019224 (Unannotated)
chr12_78, chr12_79, chr12_80, chr12_81	G017217	Colorectal	Down-regulated in cancer	35.0541	-4.97944	0.340409	-14.6278	1.86703e-48	8.10971e-47					G019241 (OTOGL)
chrX_70	G087667	Colorectal	Up-regulated in cancer	347.416	6.25027	0.427305	14.6272	1.88411e-48	8.13894e-47					G019255 (PTPRQ)
chr4_470, chr4_471	G062354	Lung	Down-regulated in cancer	284.522	-2.11198	0.14528	-14.5373	7.03155e-48	8.27616e-47					G019262 (LIN7A)
chr6_490	G072621	Lung	Up-regulated in cancer	313.283	2.77429	0.19086	14.5357	7.19686e-48	8.45962e-47					G019329 (SLC6A15)
chr4_238	G060947	Lung	Up-regulated in cancer	33.3601	9.18233	0.631784	14.534	7.38158e-48	8.66538e-47					G019335 (LRRIQ1, ALX1)
chr3_507	G057896	Lung	Up-regulated in cancer	1040.54	1.20335	0.0828	14.5332	7.46789e-48	8.75522e-47					G019384 (Unannotated)
chr11_262	G014202	Colorectal	Up-regulated in cancer	60.0862	5.97397	0.408721	14.6163	2.21178e-48	9.5022e-47					G019385 (Unannotated)
chr2_321	G044315	Colorectal	Up-regulated in cancer	81.9844	6.68877	0.457668	14.6149	2.25725e-48	9.64483e-47					G019445 (Unannotated)
chr9_330, chr9_331	G086139	Kidney	Up-regulated in cancer	12.1476	2.40027	0.165047	14.5429	6.47673e-48	1.01782e-46					G019587 (NTN4)
chr1_182	G001620	Lung	Up-regulated in cancer	16.2237	2.29662	0.158183	14.5187	9.21842e-48	1.07934e-46					G019599 (LTA4H)
chr9_77	G084100	Uterus	Up-regulated in cancer	3790.9	5.29702	0.358601	14.7713	2.24222e-49	1.08444e-46					G019626 (RMST)
chr1_858	G007476	Lung	Up-regulated in cancer	798.921	1.00504	0.0692296	14.5175	9.3906e-48	1.09806e-46					G019768 (HELLPAR)
chr11_297	G014518	Lung	Up-regulated in cancer	26.8845	1.97767	0.136253	14.5147	9.78467e-48	1.14265e-46					G019790 (C12orf42)
chr3_358	G056781	Lung	Up-regulated in cancer	19.3135	5.81502	0.400709	14.5118	1.01974e-47	1.1893e-46					G019829 (TXNRD1, EID3)
chr5_557	G067419	Uterus	Up-regulated in cancer	4492.84	2.60889	0.176745	14.7607	2.62387e-49	1.19853e-46					G019905 (BTBD11)
chr1_9, chr1_10	G000044	Lung	Up-regulated in cancer	710.104	1.01896	0.0702197	14.511	1.03275e-47	1.2029e-46					G019917 (Unannotated)
chr11_61	G012612	Colorectal	Down-regulated in cancer	949.459	-2.7285	0.186899	-14.5988	2.85819e-48	1.21465e-46					G020123 (RPH3A)
chr3_467	G057629	Lung	Up-regulated in cancer	161.6	2.25452	0.155376	14.5101	1.04561e-47	1.21631e-46					G020213 (Unannotated)
chr11_265	G014239	Breast	Up-regulated in cancer	252.072	2.7413	0.188497	14.543	6.47187e-48	1.25551e-46					G020250 (Unannotated)
chr14_342	G026236	Colorectal	Down-regulated in cancer	2640.71	-1.88457	0.129139	-14.5933	3.09625e-48	1.30175e-46					G020266 (Unannotated)
chr1_504	G003953	Kidney	Down-regulated in cancer	417.052	-1.61538	0.111212	-14.5253	8.38261e-48	1.3129e-46					G020284 (KSR2)
chr17_39	G032624	Colorectal	Down-regulated in cancer	115.287	-2.9987	0.205581	-14.5865	3.42539e-48	1.43247e-46					G020345 (CCDC60)
chr1_645	G005616	Thyroid	Up-regulated in cancer	134.866	4.1551	0.284224	14.6191	2.12081e-48	1.58737e-46					G020355 (RPL35AP30, CCDC64, RP1-267D11.1)
chr1_249	G002292	Colorectal	Down-regulated in cancer	489.229	-1.10089	0.0755303	-14.5755	4.02416e-48	1.67397e-46					G020495 (ABCB9)
chr7_141	G075048	Kidney	Up-regulated in cancer	44.8703	1.59605	0.110014	14.5077	1.08364e-47	1.69437e-46					G020513 (RILPL2)
chr14_16	G023728	Kidney	Up-regulated in cancer	913.929	1.51983	0.104775	14.5057	1.11427e-47	1.73934e-46					G020554 (FAM101A)
chr15_233	G028462	Kidney	Up-regulated in cancer	46.3143	1.70483	0.117529	14.5056	1.11636e-47	1.73969e-46					G020606 (TMEM132B)
chr8_334, chr8_335	G081283	Breast	Up-regulated in cancer	13.0157	4.15007	0.28592	14.5148	9.76483e-48	1.88582e-46					G020701 (TMEM132C)
chr2_451, chr2_452	G045594	Kidney	Up-regulated in cancer	17.3273	4.65721	0.321206	14.4991	1.22704e-47	1.90898e-46					G020754 (RIMBP2)
chr8_667	G083513	Lung	Up-regulated in cancer	7187.27	1.01191	0.0699186	14.4727	1.80334e-47	2.09229e-46					G020774 (ADGRD1)
chr10_386	G010607	Colorectal	Down-regulated in cancer	5370.03	-1.96858	0.135209	-14.5596	5.07589e-48	2.10035e-46					G020778 (Unannotated)
chr2_568, chr2_569, chr2_570	G046487	Breast	Up-regulated in cancer	604.461	5.02272	0.346356	14.5016	1.18308e-47	2.27969e-46					G020779 (RPS6P20)
chr4_538	G062759	Breast	Down-regulated in cancer	408.764	-1.19573	0.0824582	-14.501	1.19348e-47	2.28946e-46					G020795 (Unannotated)
chr14_141	G024640	Breast	Up-regulated in cancer	228.351	1.39818	0.0964488	14.4966	1.27338e-47	2.43188e-46					G020854 (RP13-714J12.1)
chr7_146	G075129	Breast	Down-regulated in cancer	108.954	-1.95132	0.134636	-14.4933	1.3351e-47	2.54409e-46					G020867 (RP13-554M15.5, POLE)
chr14_96, chr14_97, chr14_98, chr14_99, chr14_100	G024403	Lung	Up-regulated in cancer	18.6164	5.16499	0.357218	14.4589	2.20179e-47	2.55129e-46					G020971 (Unannotated)
chr8_67	G079286	Kidney	Up-regulated in cancer	1682.13	2.52443	0.174377	14.4769	1.69575e-47	2.62941e-46					G021020 (LATS2)
chr3_763	G059449	Kidney	Up-regulated in cancer	1903.33	1.11665	0.0771472	14.4743	1.76194e-47	2.71846e-46					G021116 (SGCG)
chr10_1	G007990	Breast	Up-regulated in cancer	38.2518	2.0217	0.139543	14.488	1.44387e-47	2.73921e-46					G021151 (SPATA13, C1QTNF9)
chr12_273	G018828	Head-Neck	Up-regulated in cancer	131.287	4.08599	0.278031	14.6962	6.81917e-49	2.84002e-46					G021242 (WASF3)
chr8_478	G082370	Head-Neck	Up-regulated in cancer	151.026	4.15561	0.282813	14.6938	7.06033e-49	2.84002e-46					G021466 (FRY, EEF1DP3)
chr17_316	G035691	Lung	Up-regulated in cancer	6204.28	1.72264	0.119235	14.4474	2.60261e-47	3.00795e-46					G021496 (STARD13)
chr6_195	G071014	Lung	Up-regulated in cancer	193.851	1.46145	0.101166	14.446	2.65507e-47	3.06462e-46					G021521 (RFC3)
chr4_389, chr4_390	G061943	Breast	Down-regulated in cancer	289.376	-2.05782	0.142119	-14.4795	1.63227e-47	3.08981e-46					G021589 (Unannotated)
chr10_328, chr10_329	G010061	Lung	Up-regulated in cancer	1021.31	1.04714	0.0724949	14.4444	2.72003e-47	3.13556e-46					G021646 (LHFP)
chr4_560	G062825	Lung	Up-regulated in cancer	491.355	1.84139	0.127519	14.4401	2.89489e-47	3.33284e-46					G021738 (TNFSF11)
chr14_293	G025783	Breast	Up-regulated in cancer	16.4603	2.28854	0.158149	14.4708	1.853e-47	3.49994e-46					G022155 (Unannotated)
chr10_290, chr10_291	G009840	Uterus	Up-regulated in cancer	292.165	3.01945	0.205697	14.6791	8.77441e-49	3.79701e-46					G022157 (Unannotated)
chr8_284, chr8_285	G080896	Colorectal	Up-regulated in cancer	36.9337	5.20275	0.3584	14.5166	9.51325e-48	3.91587e-46					G022202 (PCDH17)
chr11_379, chr11_380	G015096	Colorectal	Up-regulated in cancer	142.449	3.18934	0.219738	14.5143	9.83881e-48	4.02879e-46					G022385 (PCDH9)
chr18_99	G036980	Thyroid	Up-regulated in cancer	3681.56	3.12054	0.214494	14.5484	5.9785e-48	4.43255e-46					G022406 (Unannotated)
chr4_136, chr4_137	G060313	Thyroid	Down-regulated in cancer	274.893	-1.51273	0.104008	-14.5444	6.34262e-48	4.65857e-46					G022412 (Unannotated)
chr15_302, chr15_303	G029120	Prostate	Up-regulated in cancer	1562.32	1.75526	0.119784	14.6535	1.27871e-48	4.67765e-46					G022489 (DACH1)
chr12_260	G018743	Breast	Down-regulated in cancer	313.859	-1.51529	0.104863	-14.4502	2.49984e-47	4.71132e-46					G022544 (Unannotated)
chr18_97, chr18_98	G036976	Lung	Up-regulated in cancer	14.4891	4.10106	0.284479	14.416	4.10287e-47	4.71146e-46					G022586 (UCHL3, LMO7)
chr1_328, chr1_329, chr1_330, chr1_331, chr1_332, chr1_333, chr1_334	G002847	Lung	Down-regulated in cancer	62.5141	-2.01561	0.13984	-14.4137	4.24158e-47	4.86451e-46					G022654 (POU4F1)
chr1_335, chr1_336	G002855	Lung	Up-regulated in cancer	29.3249	4.43407	0.307645	14.4129	4.29072e-47	4.91457e-46					G022775 (Unannotated)
chr11_493	G015925	Lung	Up-regulated in cancer	27.0578	7.39993	0.513494	14.4109	4.41698e-47	5.05273e-46					G022839 (Unannotated)
chrX_48	G087539	Breast	Up-regulated in cancer	1221.63	1.29499	0.089651	14.4448	2.70202e-47	5.08121e-46					G022926 (Unannotated)
chr11_503	G015987	Lung	Down-regulated in cancer	318.95	-1.63145	0.113214	-14.4103	4.45779e-47	5.09291e-46					G022930 (Unannotated)
chr2_881	G048793	Breast	Down-regulated in cancer	119.747	-1.94683	0.134782	-14.4443	2.72308e-47	5.10965e-46					G022948 (GPC5)
chr11_9	G012167	Breast	Up-regulated in cancer	4449.53	1.20709	0.0835893	14.4407	2.86779e-47	5.36945e-46					G023018 (CLDN10)
chr4_392	G061950	Kidney	Up-regulated in cancer	55.7783	2.03417	0.141036	14.423	3.70711e-47	5.71017e-46					G023102 (DOCK9)
chr4_475	G062377	Lung	Up-regulated in cancer	20.075	1.79389	0.124574	14.4002	5.15906e-47	5.88658e-46					G023130 (LINC01232)
chr2_135	G042813	Colorectal	Up-regulated in cancer	97.5512	2.71066	0.18711	14.487	1.46395e-47	5.96349e-46					G023160 (Unannotated)
chr3_685	G058834	Lung	Up-regulated in cancer	2138.54	1.14132	0.0792889	14.3944	5.61169e-47	6.37867e-46					G023170 (TMTC4)
chr19_252, chr19_253	G041170	Head-Neck	Up-regulated in cancer	74.583	4.20804	0.287572	14.633	1.73082e-48	6.63068e-46					G023180 (FGF14)
chr18_136, chr18_137	G037224	Thyroid	Up-regulated in cancer	34.2567	2.76601	0.190512	14.5188	9.2051e-48	6.69842e-46					G023189 (FGF14)
chr1_767	G006649	Colorectal	Up-regulated in cancer	3795.48	1.59188	0.109999	14.4717	1.82871e-47	7.41098e-46					G023215 (SLC10A2)
chr16_18	G029283	Breast	Up-regulated in cancer	552.671	2.93922	0.203904	14.4147	4.18049e-47	7.81024e-46					G023276 (Unannotated)
chr3_653	G058693	Liver	Up-regulated in cancer	533.368	2.45155	0.167972	14.595	3.02086e-48	7.86933e-46					G023351 (Unannotated)
chr6_554	G072925	Breast	Down-regulated in cancer	12.9131	-1.92786	0.133774	-14.4113	4.39065e-47	8.18508e-46					G023358 (Unannotated)
chr2_226	G043487	Lung	Up-regulated in cancer	99.7935	1.53586	0.106835	14.376	7.31701e-47	8.296e-46					G023437 (Unannotated)
chr11_265	G014239	Thyroid	Up-regulated in cancer	8021.98	3.9078	0.269447	14.503	1.15933e-47	8.35889e-46					G023497 (Unannotated)
chr7_38	G074361	Colorectal	Up-regulated in cancer	8125.35	1.48374	0.102595	14.4621	2.10257e-47	8.47714e-46					G023521 (Unannotated)
chr6_189	G070934	Liver	Up-regulated in cancer	611.696	1.44587	0.0991302	14.5856	3.47054e-48	8.72901e-46					G023531 (PROZ)
chr16_18	G029283	Colorectal	Up-regulated in cancer	40.9275	4.37715	0.302734	14.4587	2.20879e-47	8.85997e-46					G023576 (GAS6)
chr12_201	G018088	Uterus	Up-regulated in cancer	11311.1	2.52337	0.172633	14.617	2.18937e-48	9.00051e-46					G023633 (POTEM, DUXAP9)
chr9_239, chr9_240	G085340	Lung	Up-regulated in cancer	25.0327	5.50895	0.383441	14.3671	8.32129e-47	9.42273e-46					G023639 (OR11H13P, DUXAP10, POTEG)
chr9_132, chr9_133	G084452	Colorectal	Down-regulated in cancer	489.852	-2.43686	0.168597	-14.4538	2.37344e-47	9.47208e-46					G023637 (OR11H13P, DUXAP10)
chr8_535	G082645	Breast	Up-regulated in cancer	68.6006	1.56046	0.108383	14.3976	5.35457e-47	9.93891e-46					G023696 (CCNB1IP1, RPPH1)
chr5_199, chr5_200, chr5_201, chr5_202	G065275	Stomach	Up-regulated in cancer	1616.78	3.11734	0.211444	14.7431	3.40932e-49	1.03837e-45					G024033 (Unannotated)
chr12_132	G017521	Breast	Down-regulated in cancer	672.735	-2.16699	0.150544	-14.3944	5.61103e-47	1.03925e-45					G024047 (RPL26P3, EIF4A1P12)
chr4_745, chr4_746	G063812	Breast	Up-regulated in cancer	762.36	1.18208	0.0821385	14.3912	5.87271e-47	1.08538e-45					G024049 (Unannotated)
chr1_564	G004771	Lung	Up-regulated in cancer	24.2613	4.74411	0.330523	14.3533	1.01548e-46	1.14699e-45					G024061 (Unannotated)
chr14_322, chr14_323	G026048	Lung	Up-regulated in cancer	29.5727	5.21721	0.363498	14.3528	1.02351e-46	1.15461e-45					G024075 (PRKD1)
chr8_280	G080872	Breast	Up-regulated in cancer	5218.36	1.12797	0.078409	14.3857	6.36284e-47	1.17344e-45					G024168 (NPAS3)
chr7_202	G075609	Kidney	Up-regulated in cancer	70.9328	1.33827	0.0931167	14.372	7.75438e-47	1.18659e-45					G024172 (EGLN3)
chr14_295, chr14_296, chr14_297	G025820	Kidney	Down-regulated in cancer	3908.5	-1.69905	0.118321	-14.3596	9.27537e-47	1.41237e-45					G024356 (Unannotated)
chr16_213	G031277	Thyroid	Up-regulated in cancer	1954.77	1.04372	0.0721675	14.4625	2.09032e-47	1.49344e-45					G024367 (Unannotated)
chr2_763	G047791	Lung	Up-regulated in cancer	72.9095	1.3204	0.0921209	14.3333	1.3546e-46	1.52044e-45					G024370 (Unannotated)
[truncated: 13,399 more rows]
