# Supplementary material for: CRISPRs in the human genome are differentially expressed between malignant and normal adjacent to tumor tissue
Source: Commun Biol. 2022 Apr 8;5:338. doi: 10.1038/s42003-022-03249-4 (PMC8993844; doi:10.1038/s42003-022-03249-4)
Supplement: Supplementary file 13 — Supplementary Data 10 [file 42003_2022_3249_MOESM13_ESM.xlsx]

## Sheet: GDS4966 - Active TB
Supplementary Data 10 - U133 plus 2 probe regions that overlap with the hCRISPRs and were analysed for differences in expression between peripheral blood mononuclear cells of patients with active pulmonary tuberculosis (PTB), latent TB infection (LTBI) or healthy donors
	Tuberculosis	Tuberculosis	Tuberculosis	Tuberculosis	Tuberculosis	Tuberculosis	Tuberculosis	Tuberculosis	Tuberculosis	Latent infection	Latent infection	Latent infection	Latent infection	Latent infection	Latent infection	Healthy control	Healthy control	Healthy control	Healthy control	Healthy control	Healthy control
Probe	GSM1327526	GSM1327533	GSM1327531	GSM1327540	GSM1327529	GSM1327527	GSM1327530	GSM1327535	GSM1327528	GSM1327548	GSM1327543	GSM1327545	GSM1327547	GSM1327551	GSM1327539	GSM1327544	GSM1327549	GSM1327546	GSM1327550	GSM1327542	GSM1327541
1554007_at	8.6774	8.33724	7.3344	8.80215	8.12625	8.30227	8.90179	9.9636	8.40466	9.55704	9.70011	8.99863	9.56209	9.35516	9.83474	9.06704	9.72017	9.51326	9.27338	9.81344	9.70613
1554108_at	7.3707	5.75282	5.7807	7.44068	6.65951	5.71917	7.29665	7.57129	6.77171	6.52581	5.64354	6.01496	6.45399	4.64525	6.97862	6.30717	6.85201	6.39128	6.66643	6.35825	6.24399
1554723_x_at	4.7714	3.20145	4.02034	3.34404	0.0192424	0.690782	4.11577	0	5.04224	1.25247	1.27089	1.31292	4.43464	5.25364	1.06916	4.18497	3.25614	0.83203	4.34324	3.94144	4.79072
1555014_x_at	6.31101	5.84355	7.31703	6.20528	6.52219	5.48246	7.11295	5.22327	4.72493	6.94902	6.56922	6.60262	7.26372	6.35442	6.88382	7.36966	7.02418	6.17981	6.73852	6.41794	5.62978
1556520_at	6.13	6.80521	6.23549	5.3789	5.3986	6.18271	6.46118	6.23315	6.03519	5.25345	5.2274	6.29863	3.19474	7.02342	5.96728	5.11874	3.0872	5.66483	5.91679	5.76229	6.59935
1556521_a_at	4.37634	0.0839251	4.73904	5.50958	3.61854	2.13575	4.52772	3.95976	1.34675	4.31546	2.35932	3.71204	3.97893	1.94132	4.17199	2.71362	3.68967	3.93568	5.13911	4.84031	5.41256
1556701_at	3.1875	3.70889	4.61602	2.34537	4.28736	3.66026	3.16096	3.35539	3.98246	2.73044	3.94868	3.93279	3.35947	3.92525	4.12832	3.18788	3.41471	3.31486	3.46932	3.75025	5.77302
1556836_at	3.10488	4.34166	3.12796	5.66905	3.55328	2.57404	5.03042	4.02615	3.96471	3.9884	1.81452	1.60389	1.70164	6.14181	5.11007	2.06493	2.26136	4.62943	5.47715	3.91859	1.37428
1556837_a_at	1.13321	1.84622	1.54509	3.95557	2.51946	1.62936	2.94764	1.3508	1.11521	1.07792	1.27189	1.38611	1.9175	1.38506	4.97614	1.2245	2.03649	1.69935	2.494	1.2183	1.49159
1557339_at	5.72033	5.83702	3.18635	2.07769	5.52461	5.66631	1.95003	0.792605	5.09776	4.3282	2.6998	3.02726	4.8747	5.65244	2.27127	1.68382	2.26722	4.6311	0.742186	5.27539	4.70691
1557341_x_at	3.68128	4.11013	3.17215	5.119	5.41364	2.54742	5.33668	4.55053	4.74699	4.27539	5.30134	3.4234	2.39446	6.61829	5.89004	2.05197	5.72947	2.97211	5.32037	3.25752	5.0185
1557539_at	7.06066	7.91367	7.52764	7.30183	7.54008	7.58652	6.98687	7.2897	7.89382	7.66485	7.84527	8.14552	7.62944	7.66677	7.59433	6.93547	7.58211	7.69736	7.09819	7.767	7.57341
1557555_at	6.7452	5.41038	6.44547	6.70296	6.74301	5.328	7.78913	5.92473	4.78418	7.56494	7.65853	6.90266	7.75872	7.25728	7.05178	6.32531	7.96177	7.20492	7.23819	7.67435	7.36818
1557645_at	5.25407	4.61031	4.53489	5.9068	3.25418	4.43282	5.37411	1.24961	5.37563	5.36723	5.86846	2.42633	2.01682	2.9435	5.54689	1.22929	2.86119	5.83229	2.06991	6.16382	5.55427
1557807_a_at	5.35736	2.01884	1.62843	3.32581	1.77025	1.95235	2.51304	2.90125	2.71836	1.96636	1.55317	1.73694	2.79123	1.58431	2.49288	5.71653	0.967064	3.09767	1.67294	3.12481	1.9292
1558275_at	8.05354	8.12104	8.2953	8.49799	8.43649	7.605	8.00534	7.9496	7.79548	8.03865	7.34251	7.90413	7.88452	7.99897	8.13529	7.55528	7.76822	8.05885	7.84765	7.44921	8.06214
1558385_at	6.00369	5.68846	5.81956	6.75643	6.04365	4.43077	6.61571	5.78558	5.38085	7.0919	7.72905	7.81015	7.41198	7.2846	7.69371	6.80349	7.03327	7.20912	6.74741	7.58018	7.47599
1558489_at	5.03175	5.2707	4.7873	2.00899	1.35281	0.557547	4.39635	3.27533	1.85744	1.5308	2.24444	2.61389	1.04614	1.53612	1.1378	3.10605	4.02805	4.11196	1.01035	1.08292	4.42168
1558960_a_at	5.81509	3.9784	4.40706	6.51514	6.46978	6.11419	3.27084	4.05506	4.89387	6.3003	5.22767	6.67342	6.7745	5.67659	6.572	4.89254	6.65299	6.12831	4.36892	6.45595	5.71292
1559053_at	5.95348	5.90972	4.7646	2.52427	5.93628	2.04842	5.80954	5.16914	4.65174	5.43624	6.33321	6.5443	6.22862	5.2416	6.02238	5.87226	6.40004	5.22823	6.09697	5.71902	6.80877
1559054_a_at	7.42636	6.90613	6.20593	7.39748	6.1692	6.48586	7.48052	7.76644	7.03116	7.9505	8.34169	7.23513	8.37893	7.70483	8.53619	7.39019	8.66201	7.75105	8.2054	8.3986	8.75996
1559151_at	5.08972	5.35402	5.50971	4.13355	4.61433	4.44099	6.31323	5.61147	5.38342	5.82047	5.89351	6.08771	6.53203	5.62672	5.34023	5.78723	5.61864	5.6805	6.05352	6.18538	4.97294
1559166_at	2.76058	5.55718	2.94272	2.75307	2.86854	3.5043	2.49117	4.65604	2.66745	2.9389	4.10702	3.06978	2.8712	2.83758	2.93887	2.74062	3.9415	1.9258	3.14887	3.27616	3.77525
1559232_a_at	6.22434	6.63725	6.34125	6.82817	6.25885	5.61505	6.74781	7.18731	6.83796	7.09263	6.58656	6.46233	7.39694	5.67787	7.05448	6.75298	6.82619	7.01665	7.40672	7.13534	7.01908
1559278_at	1.68207	1.32075	2.34542	1.46428	4.65936	0.859545	1.0769	2.37351	4.6537	0.743524	4.8148	2.48498	1.32315	3.20302	0.675095	1.72332	2.55753	1.14978	2.51094	4.1784	2.93786
1559434_at	1.38473	0.578974	1.87754	1.98428	2.48115	1.93054	4.35866	2.1178	1.07716	3.51603	4.22303	1.93157	2.4561	4.49825	1.74336	0.632121	1.11958	1.32356	2.02701	2.91901	3.47112
1559563_at	4.89846	5.74699	5.54214	3.83798	4.05414	3.30483	3.45973	2.43514	2.99354	3.52585	3.83595	3.67479	2.67292	3.20122	4.82261	2.50831	3.72012	2.90206	6.65955	5.4507	3.56951
1559565_x_at	4.29673	5.74459	4.87072	2.63846	4.71333	3.4638	4.03893	2.43019	5.31774	2.38439	2.45321	3.89336	5.67562	4.8191	3.56662	4.89139	2.32046	2.61157	4.2715	4.81277	5.94921
1559770_at	5.16074	2.55355	1.16158	4.50888	4.57854	1.0295	0.108061	4.91857	0.816659	1.12746	4.37906	5.38054	3.39133	4.82243	3.02251	5.06839	4.90388	5.00982	3.84942	3.96127	5.83151
1560185_at	1.60327	1.56364	4.40128	5.04404	0.398877	1.81276	0.891526	2.2064	0.142349	0.710249	0	1.40532	0.699213	1.87036	1.81247	1.87147	2.32986	0.221949	1.29902	0.405093	0.933933
1560230_at	6.63357	4.06496	7.36687	6.21486	6.19751	2.63511	5.73436	6.91762	6.74022	6.6861	6.70884	7.09007	7.18109	7.15867	6.35924	7.0895	6.5668	7.07217	6.97068	6.74316	6.57807
1560476_at	6.12485	6.47642	4.88315	4.18085	5.83528	5.87895	6.27204	5.86903	6.1525	4.87787	5.7618	6.86577	6.66808	4.86678	6.8859	5.91039	4.27769	5.74892	6.48391	5.77057	6.60649
1560498_at	5.39477	4.71352	2.55242	3.20076	5.27807	3.13445	2.28632	3.35223	3.04783	4.72271	5.90004	3.17472	2.99083	5.24599	5.68864	5.03072	5.17856	4.72077	3.69771	2.14795	2.51983
1561092_at	6.61791	5.91058	6.99138	6.62651	3.08245	6.07139	6.21696	3.40808	6.07248	4.48939	4.12141	4.19941	6.49049	5.52435	5.44729	5.64096	6.89744	7.33602	4.93543	5.94609	4.465
1562055_at	5.52047	5.24759	7.01355	6.06373	6.18441	6.0583	6.58102	5.51191	5.95683	6.64538	5.57168	6.33843	4.2457	5.64687	6.99902	5.68399	4.74571	6.5841	5.70226	5.47778	6.59227
1562586_at	5.55145	5.52414	3.78016	2.04401	5.07164	3.53268	5.80765	2.84273	5.47821	1.50899	3.41024	3.59667	2.15803	5.05938	4.12013	3.15093	2.95739	1.76086	5.86935	4.65784	3.82902
1562642_at	0.711984	4.99893	5.59663	5.64663	5.09814	3.23984	2.9641	4.11114	4.06808	2.0606	0.948114	5.63281	1.35185	4.66322	6.11676	2.69177	3.30617	4.80981	5.35008	4.26896	2.28146
1562723_at	6.57492	6.33418	6.40248	6.26995	4.82181	4.23769	4.49531	4.577	6.53596	5.53328	5.10121	6.57052	6.10681	5.80071	6.13038	6.01711	6.97405	6.1859	5.71395	5.9303	6.29624
1562907_at	0.786759	6.16484	5.62425	4.71291	3.57474	4.71202	5.71922	5.82349	5.3501	4.02428	4.5505	4.72608	4.67629	6.10576	5.34369	5.94175	2.96137	6.49293	3.74185	4.2631	4.78506
1563460_at	2.07825	2.9188	1.21671	3.39761	2.41883	2.62153	3.05164	1.07616	5.10856	2.103	4.1572	3.15997	1.59281	3.25988	5.11838	4.85238	0.966254	2.31508	2.15672	2.19317	4.47697
1563690_at	2.83255	1.89497	3.44226	1.41506	3.99526	0.746273	3.93703	1.53337	1.76478	0.946176	4.44557	1.38457	3.54687	5.2806	0.27526	4.29752	2.08646	2.27228	0.998078	0.774508	1.69784
1563958_at	2.77178	3.23294	6.57419	6.04715	4.60228	5.77877	2.5745	4.97532	4.46203	6.59842	5.64535	5.27228	5.17839	5.47806	5.65313	5.88199	4.67015	6.29615	4.6798	5.14117	3.59257
1564424_at	8.28869	8.18792	8.80941	8.5299	8.88668	8.78618	9.00751	9.13213	7.78646	9.46734	9.63729	9.44285	8.82683	8.14223	9.245	9.02355	9.1221	8.97526	8.93094	9.61101	9.20249
1564498_at	7.34001	7.35027	7.25028	7.45537	7.4132	6.51795	7.5698	6.6291	6.93413	7.37221	7.06581	7.21701	7.58911	7.2633	7.61659	7.50579	7.55856	7.48821	7.42418	7.49208	7.52281
1564545_a_at	4.29801	4.11653	3.36301	3.4159	0.825182	2.85095	3.79855	1.98289	2.85894	4.04141	2.87917	3.12173	2.34987	2.63029	2.65508	2.96045	2.60227	2.60262	3.44187	1.301	2.98539
1564984_at	4.33763	4.66013	5.8326	5.47949	5.04077	5.62572	3.19034	2.90502	4.98485	6.34396	5.80169	5.84814	2.23119	3.37737	4.6323	4.84574	5.19468	5.23382	5.98477	5.0465	6.02342
1565801_at	3.18833	5.32127	6.4013	4.80126	4.68739	4.39696	5.4745	4.82556	3.01142	4.50349	5.37518	5.28838	5.65607	5.89718	5.12189	5.47516	5.163	5.52308	4.88295	2.99565	4.58895
1565845_at	5.82022	5.31181	6.89434	3.80083	5.68196	6.24978	5.92348	5.14402	6.31344	2.05928	6.79459	6.69537	6.02364	5.21668	5.5413	2.05063	6.06512	6.14654	6.05831	3.00789	7.27416
1566032_at	4.37907	6.37528	6.1882	5.70033	5.38289	5.40332	6.22566	5.23899	5.47378	5.49743	6.2639	6.00342	6.09343	6.03862	6.14339	6.67295	5.70843	5.74615	6.25294	5.64051	6.43205
1566033_at	5.43286	4.51441	4.95024	4.46481	3.54593	5.15501	4.98795	2.58199	5.2439	0.797258	3.11975	2.51426	5.18554	4.95902	2.77939	4.83371	3.47094	4.3842	5.38442	5.18026	5.62796
1566428_at	6.21521	6.46205	6.43795	5.8271	5.91589	5.1232	6.54028	5.20702	6.40477	6.25292	6.64059	6.4325	7.86425	5.25116	7.5626	5.56491	6.33728	6.54369	5.37647	7.42737	5.96009
1566503_at	5.81519	4.40283	6.24682	1.31241	3.75656	4.54761	4.31559	5.81487	5.91799	2.38707	6.12513	4.49268	6.00981	3.33788	6.44338	1.76935	6.32041	2.50471	3.07104	2.9392	5.60724
1566504_at	2.03497	5.76124	6.90422	5.75025	5.66207	6.53789	6.49378	5.80756	4.70696	6.08334	5.73566	6.93655	6.3581	3.8376	5.59733	6.06574	5.5082	6.53613	6.51523	5.67833	6.70212
1566548_at	4.2841	2.91951	4.28318	2.3109	3.65642	2.79253	3.12606	4.54742	4.32207	2.83088	2.75845	4.00522	4.22318	5.99533	3.56336	3.04776	2.92933	3.34572	5.05543	3.1817	6.02482
1566549_at	4.7119	6.0933	6.25612	6.40439	6.61773	7.01277	6.95673	3.57368	6.04064	7.18363	5.78547	4.23722	5.79452	6.48156	6.39978	5.87066	2.29179	6.67361	7.09997	6.27297	6.03019
1566803_at	1.74988	5.85317	4.76237	4.88956	3.16551	2.05081	4.91687	1.76782	5.56129	2.90216	3.71194	5.01262	3.45039	5.00304	2.97469	1.67642	2.01783	3.12355	6.16848	5.16046	4.88384
1567031_at	4.98264	5.49264	5.21507	4.001	4.57268	5.50355	6.06394	5.56637	5.22758	6.44539	5.13929	5.51841	5.02737	5.8041	5.12125	4.25988	6.13929	2.1199	5.79049	5.99416	1.62266
1568780_at	9.76237	7.52942	9.42186	9.8437	9.50873	8.81563	9.4491	9.08729	8.94888	8.57285	8.23233	7.81235	9.50139	7.94548	8.84503	8.38305	9.06057	8.18166	8.76738	8.74097	8.48312
1569041_at	7.58058	8.26358	8.14614	8.56754	7.56089	8.18418	9.15828	8.43591	8.19179	8.20948	8.67237	7.86789	9.03329	7.7052	8.55733	8.08449	7.72322	8.13388	8.84243	8.34146	8.17081
1569405_at	4.88211	5.44061	4.11272	4.69659	4.52203	3.55364	3.44823	5.61684	4.38023	4.35979	4.9686	5.54333	3.08992	4.91824	4.32868	4.45617	0.919717	3.02284	2.60367	4.94427	3.90779
1569603_at	4.96099	3.05452	4.58849	3.81171	3.21777	5.62459	2.54049	1.67478	5.59695	3.68183	6.29434	4.81167	6.17775	3.61373	4.86794	5.95407	5.4057	4.33354	4.98932	2.10968	5.90583
1569603_at	4.96099	3.05452	4.58849	3.81171	3.21777	5.62459	2.54049	1.67478	5.59695	3.68183	6.29434	4.81167	6.17775	3.61373	4.86794	5.95407	5.4057	4.33354	4.98932	2.10968	5.90583
1569981_at	1.04871	1.01683	2.32239	0.550954	1.43794	0	1.28654	0.463094	1.61176	3.37023	5.56005	1.98799	1.69975	3.87265	4.78323	4.18463	0.863237	0.12112	0	1.34901	0
1570215_at	3.05945	4.26805	4.27768	2.23229	2.04617	2.97123	2.37926	2.32751	3.98002	3.20178	3.91963	4.93121	3.02513	1.62319	4.50932	2.81737	4.83699	4.25296	4.02078	2.06056	2.72342
201205_at	5.89736	6.42289	6.94311	6.42925	6.69834	7.20553	7.06202	6.12683	6.08904	6.27505	6.92456	7.23358	6.80864	7.05764	7.58895	7.2958	6.86162	7.14093	7.30239	6.61592	7.42976
202280_at	3.04491	2.7468	3.39867	2.45944	2.05564	1.50808	2.8128	2.32549	5.48325	3.98192	2.36075	5.27078	2.69694	3.97444	3.85377	3.19749	2.87473	2.46234	3.24802	1.30743	3.6373
203326_x_at	3.86334	4.77993	4.6612	4.34813	6.46159	3.99646	4.56955	3.65151	3.7007	3.63135	4.49297	4.37156	4.51569	3.37803	4.66985	3.52123	4.55661	4.64067	3.54105	5.20979	3.93917
204782_at	2.81514	0.944141	5.54139	1.46056	5.38818	4.20004	4.79159	3.67049	5.6692	5.2206	3.48271	3.10008	4.87398	5.45226	6.06237	6.13675	4.45804	5.34531	5.24633	3.31605	3.19364
205703_at	4.28433	5.03288	3.82599	5.00962	1.27823	1.3233	1.61317	5.80575	2.76681	2.03883	4.70833	6.43399	3.26177	3.12566	3.27259	4.85325	4.56952	4.37615	5.93415	4.30244	3.3325
205800_at	2.72323	1.15653	2.45633	3.04201	2.0041	2.80306	2.88091	5.87019	0.97491	2.50572	5.25734	5.42333	1.65132	1.48995	3.85168	1.75451	2.99554	3.81836	5.31977	1.44989	1.62731
207730_x_at	10.8803	10.8895	11.0746	11.1434	11.1283	10.8069	11.4675	11.0396	11.1255	11.7759	11.42	11.4015	11.8636	11.304	11.5754	10.9506	11.7441	11.7711	11.3965	11.5828	11.8764
210679_x_at	10.7204	10.4989	10.7466	10.9741	10.8775	10.5821	11.3425	10.9504	10.5113	11.068	11.0197	10.9772	11.5689	10.7319	11.272	10.8107	11.2546	11.1702	11.2247	11.2001	11.1189
210723_x_at	6.72435	6.00738	7.34662	7.21678	6.93515	7.13749	6.5337	7.11364	6.55819	6.33526	6.34298	6.75806	7.12209	6.52532	7.24434	6.10217	6.8762	7.36905	7.30935	6.08399	6.89379
211633_x_at	8.38088	8.02664	8.04976	9.35817	8.21916	8.29939	8.39684	7.7338	7.0518	7.29066	7.84212	7.10726	7.61114	7.63583	7.72335	7.19887	7.74662	7.10673	4.94939	6.36851	4.81769
211878_at	2.5139	5.55616	4.23648	5.71824	3.66694	2.60398	1.98767	5.68516	3.3481	3.27071	3.17997	2.72788	4.95821	1.30125	3.21492	3.38868	2.3695	6.18818	3.87854	3.07594	2.89476
214160_at	4.70828	6.45989	6.01507	4.21669	3.79608	5.0918	6.13323	4.72892	2.97425	5.09448	1.3164	5.44592	5.53315	3.21059	4.2731	2.95601	5.5772	2.91021	6.31741	4.97563	5.26454
214227_at	3.18359	3.24783	4.10659	1.85109	3.65465	3.34235	5.04013	3.47719	4.93807	5.78578	3.89042	3.7555	2.13326	5.54138	3.71987	3.17705	3.20766	3.00529	3.74284	4.4085	6.26642
214863_at	5.38958	5.37059	3.42119	3.07991	1.91431	3.40848	2.06633	4.36535	3.43552	2.66382	3.23127	5.34866	3.48721	2.675	3.51359	1.49579	4.83286	2.90746	3.53993	6.01867	2.82425
214979_at	5.40209	6.94549	6.86646	6.19512	5.63978	4.94835	6.22911	6.31058	5.40479	6.51988	3.67093	6.3486	5.84225	5.76727	4.2903	4.80087	5.82739	5.78425	6.25094	5.44357	6.94937
215538_at	5.31737	5.52192	4.43455	6.08813	4.01282	5.78368	4.99194	5.92821	5.38107	1.60711	5.93098	6.6521	5.33052	5.33288	6.20245	4.41353	6.04191	5.78765	5.43519	6.00399	5.67929
215675_at	4.28948	2.73692	3.2734	5.78647	1.62188	2.15226	2.38585	3.14583	3.20436	5.18245	5.67231	3.01523	2.10162	3.10661	2.30183	4.06501	2.20113	2.97742	4.79326	5.52366	3.08696
215774_s_at	3.8727	5.33158	1.50127	5.2494	5.41091	2.08546	2.31601	3.9526	4.60817	4.1652	1.18001	1.19335	1.52365	6.0522	0.976029	5.65043	3.62002	0.833248	4.50844	0.746105	5.35018
216249_at	5.1733	5.21013	6.98089	7.02143	5.86309	4.7254	5.79902	5.7331	6.63188	5.38853	5.59005	2.10198	5.0246	6.10478	5.12713	3.15455	6.484	5.48292	2.36676	4.7059	6.36179
216301_at	6.25883	6.01964	6.79308	6.23703	5.27	7.023	6.01541	6.88401	6.55107	5.50024	5.721	5.91361	6.53865	4.73777	6.28781	6.04918	6.57137	6.59467	6.67641	5.18688	6.80234
216318_at	5.13643	6.86528	5.97962	5.99425	6.04917	5.89667	5.61907	6.18166	4.88215	3.66188	5.72108	6.25394	5.75163	6.55738	6.01788	5.64813	6.4844	6.24276	5.58001	5.45154	7.23139
216427_at	4.59732	3.10149	2.68662	2.46668	5.0256	2.57475	3.79996	3.07507	4.31928	4.83806	2.11356	4.72623	3.45874	2.54151	2.2569	3.20257	4.47777	4.07339	2.44606	1.87659	3.13274
216431_at	2.91408	5.92296	4.24199	5.75041	3.0982	2.82624	2.29038	2.4864	2.38672	4.12992	2.38148	1.96399	4.98737	2.53003	2.1898	5.57759	2.36427	2.37213	2.74052	1.81716	2.39944
216681_at	1.07102	0.928026	1.40209	1.16247	0.179347	1.63202	1.65141	1.53749	0.390136	0.575439	1.0406	1.72242	1.78523	1.50372	1.61998	0.98885	1.08209	2.3002	1.65928	0.837599	2.60589
216739_at	6.78556	6.08588	6.55061	3.12528	7.1945	6.00516	6.8708	6.17748	7.05752	6.85178	6.91738	7.42684	6.30769	6.91011	7.11321	6.46248	6.74529	6.72403	7.55318	6.74384	7.22727
216771_at	2.28388	4.97906	5.06319	5.84884	5.90599	5.79234	5.13087	5.67635	5.48502	3.51263	5.62033	5.49896	6.19995	5.70687	3.41771	4.37199	5.01515	3.40207	5.97662	4.25892	6.919
216772_at	4.13237	4.99419	4.13146	3.61106	4.53386	2.60745	2.92212	3.35288	5.12598	3.72038	1.00346	2.50052	5.24847	4.85948	2.47485	4.5886	2.33789	5.30726	2.36493	5.86289	2.61028
216792_at	5.89092	2.29365	6.27206	5.16098	5.96077	5.84887	3.62425	4.99443	5.78036	5.53705	6.19075	2.56699	3.05382	1.89138	6.00686	5.63094	4.43592	5.84402	2.78049	4.95811	5.24182
216801_at	3.2502	5.28839	6.87331	3.99444	6.03092	6.06467	6.41867	6.91158	5.80931	6.84588	5.99517	6.7337	6.41805	6.31724	6.84813	6.48409	6.79263	6.33006	6.73607	5.75147	6.48232
216934_at	6.57956	5.02557	4.25925	5.7516	6.4874	5.0233	6.20285	6.31246	4.85948	5.52088	3.28146	6.17644	5.79771	5.69952	5.72423	5.06788	3.4212	6.8087	6.80075	5.9747	6.75701
216936_at	5.77732	5.4407	6.53288	5.91921	6.60364	5.32391	4.57557	6.43104	4.46718	1.91814	2.93793	4.81176	5.56382	5.37621	3.00493	3.57251	5.35609	4.3563	5.65726	4.9459	4.65783
217065_at	3.7636	5.55515	5.53546	5.6287	1.2717	1.79073	5.72656	2.23745	3.02533	2.76063	3.76523	6.05705	5.6837	5.69857	4.41834	5.11127	2.44132	0.570248	5.0257	2.44426	4.25195
217091_at	4.24364	5.14288	5.35023	4.85627	1.17707	2.38287	0	2.57096	0	3.98586	2.4006	4.98739	3.32934	4.02901	4.81591	3.78515	2.1084	5.37249	4.5714	4.20578	3.53413
217152_at	7.73362	7.4877	6.60559	7.05871	6.4837	7.38184	8.16569	7.91024	5.77611	8.77971	8.85176	8.47816	9.15249	8.4408	8.72872	8.33663	8.71338	8.95747	8.67937	9.33303	9.38796
217193_x_at	6.95777	6.20943	3.06391	6.66238	5.40782	5.13413	5.53773	4.08659	6.05871	6.75211	5.94827	5.53708	6.61632	6.7058	6.31355	5.51262	5.00155	4.85554	5.92372	4.43182	6.45286
217482_at	7.78751	6.57981	7.29003	7.50923	7.36859	5.86216	8.55379	7.37033	7.44699	7.98519	7.8484	7.48532	7.76	7.7433	8.09267	8.2473	7.90151	7.21638	8.11779	8.23671	7.85385
217490_at	7.1742	7.75736	8.31648	7.80563	7.45861	8.16488	7.3971	8.09051	7.50833	7.02347	6.85682	6.60876	7.68761	7.2231	7.6936	6.56156	7.26825	7.82087	8.06689	7.46913	7.60485
221074_at	1.90793	3.32931	2.02637	1.99913	2.81076	3.18821	2.3574	3.67989	2.33595	1.74413	2.17424	3.16269	2.97496	2.68562	1.88327	3.29151	1.72132	2.34454	2.78756	2.55174	2.46454
221137_at	0.210936	3.58837	3.03301	2.93267	1.85675	1.07799	5.69371	4.51011	1.43159	5.26806	2.27243	4.34325	0.958124	1.62962	5.42408	5.04094	4.182	1.90201	4.09728	3.29894	4.1536
221138_s_at	4.95075	2.7368	0.902832	5.46208	3.8496	5.14937	5.78733	5.52747	2.84317	4.32708	4.66891	4.2157	5.55549	4.96741	4.23513	2.9421	5.76403	5.36687	3.04375	4.92577	5.07266
221625_at	4.70849	5.40924	3.47871	5.52015	4.6218	3.52662	6.06228	4.14056	2.76549	5.73067	5.06038	5.36573	5.20261	6.39622	5.81876	5.52658	5.47002	2.76075	4.7872	4.75413	5.58122
222968_at	8.4713	8.3407	7.83872	8.69397	7.59269	8.47799	8.43482	9.51885	8.58066	8.08454	7.68818	9.27914	8.18303	8.52134	8.74911	8.89405	9.4011	9.07937	8.50348	9.04376	8.68485
224238_at	2.77724	2.54362	1.08676	2.99048	1.65016	3.56436	0.656866	5.32657	1.16554	3.34737	4.58169	3.89438	1.78652	3.08406	5.29818	1.09308	2.31612	2.15938	5.91846	2.15985	4.85622
226061_s_at	1.56992	1.66123	1.84132	5.44376	4.68421	1.60622	1.8301	1.46255	4.35635	1.28566	1.53166	1.88863	2.64774	1.66225	1.9838	1.58469	3.0867	2.04138	1.55188	1.97855	2.98297
226812_at	5.9306	3.56165	5.68871	4.16411	3.48068	3.19645	4.12621	3.32675	4.66667	6.09848	4.4933	6.52832	5.84188	3.99412	3.10871	5.88324	3.48922	3.51098	3.35373	4.61171	5.13569
227661_at	1.86716	3.04313	3.16081	2.38878	1.86972	2.75464	3.2287	2.88539	2.14407	1.62799	2.34223	3.83773	3.13432	1.92768	2.0722	3.17342	3.47224	2.05698	3.53675	1.78529	2.98593
230162_s_at	3.77312	3.48357	4.14916	3.88803	1.41001	5.4122	4.83197	3.50222	5.04904	5.93064	2.21769	3.71476	5.64387	3.58413	5.73479	3.92114	5.73006	3.64196	4.18329	3.70927	6.04899
230400_s_at	5.86885	6.29803	6.14406	6.42469	6.26864	6.23393	6.56872	6.70744	6.57664	5.22118	6.59489	7.08862	6.50983	6.28966	4.93192	6.26053	6.78772	5.91997	5.84445	5.80499	6.43934
230461_s_at	5.79706	3.81918	4.12714	4.49646	3.01098	4.93391	5.77732	5.71489	4.58184	4.71524	2.74	5.8911	5.3093	3.51103	6.34245	6.6205	2.77117	3.5532	4.55885	5.91328	3.09133
230694_at	2.50649	5.10951	3.42721	5.95978	4.00242	1.60432	2.90813	3.81621	4.75078	2.59398	3.22601	2.83109	5.79007	5.94498	4.97307	2.96702	5.15897	3.2902	5.78464	3.22256	3.00514
231818_x_at	7.0117	7.77834	5.86593	7.92334	7.50079	7.26267	7.48867	7.26114	6.95308	6.74732	8.29695	7.71475	7.09426	6.78971	8.49562	7.29162	7.60346	8.10676	7.3535	7.75244	8.30299
231888_at	3.66553	7.04475	6.55132	4.93395	5.66927	5.52603	5.6431	5.21456	6.19262	4.44064	4.58352	4.50991	6.12993	3.56383	2.89082	5.22996	6.22387	4.64109	5.9622	5.31245	4.36524
232344_at	9.32696	5.24247	8.26414	8.88203	8.22499	8.47257	10.3751	8.81706	8.38086	9.18337	9.25493	9.15355	9.63664	9.57595	9.55532	9.30596	9.8735	9.83187	9.7262	9.52025	9.40771
232344_at	9.32696	5.24247	8.26414	8.88203	8.22499	8.47257	10.3751	8.81706	8.38086	9.18337	9.25493	9.15355	9.63664	9.57595	9.55532	9.30596	9.8735	9.83187	9.7262	9.52025	9.40771
232626_at	6.8794	6.76378	6.41334	6.99631	6.17393	4.97811	8.06709	6.3958	7.73285	7.3307	7.21395	6.67956	6.86626	7.35238	7.05284	5.35882	6.83221	4.11895	6.67606	5.97898	6.52906
232778_at	8.37272	8.89316	8.27385	9.13765	9.1104	8.21526	9.36589	8.50261	8.52249	8.41892	8.37241	7.98213	8.86593	8.24516	9.26017	7.98767	8.37072	8.18436	8.58892	9.26915	8.46784
232840_at	5.04303	6.10655	7.58386	6.07106	5.35037	5.08432	2.55594	4.87775	6.14752	5.58861	5.70937	4.85327	2.02914	5.70082	4.9852	5.78099	3.43611	4.41897	6.23456	5.30808	6.39115
232840_at	5.04303	6.10655	7.58386	6.07106	5.35037	5.08432	2.55594	4.87775	6.14752	5.58861	5.70937	4.85327	2.02914	5.70082	4.9852	5.78099	3.43611	4.41897	6.23456	5.30808	6.39115
232947_at	2.77066	4.54747	4.32818	1.0373	0.9545	5.15961	2.3821	1.8139	0.666919	4.83828	4.63871	5.03512	4.52639	2.9674	3.43185	5.25925	4.7896	6.17063	2.6553	5.00875	4.95893
233248_at	7.56215	7.58774	7.14975	8.26582	8.10612	7.92703	7.69673	7.3015	7.48146	7.39661	7.46574	8.39401	8.41549	7.36493	8.2018	7.44499	7.79049	7.93768	7.20223	8.14862	8.33648
233266_at	6.03424	5.83167	6.88034	6.18692	6.29487	6.25801	5.19667	7.04225	6.47291	6.66058	3.57261	6.11793	5.89916	6.40634	6.01414	6.01409	6.52258	6.58598	3.71104	6.38414	5.84943
233382_at	1.14798	2.26841	6.1384	2.60728	4.19616	2.81698	0.962223	1.62417	2.27476	4.72043	1.24583	2.89343	5.67733	4.2509	3.2714	5.51855	6.39481	2.75451	6.16384	1.54495	5.94347
233390_at	2.22517	0.934057	1.57239	2.94079	2.36733	2.11149	2.09145	2.86187	1.60066	3.34979	2.07974	2.15775	2.71452	5.87808	2.39432	2.68299	1.8247	1.88406	1.52796	1.68567	3.36203
233395_at	1.37508	1.852	1.79495	1.86111	2.02986	2.02114	1.70431	1.68236	1.62376	1.29294	2.18045	1.81274	1.69986	2.39093	1.76412	1.69088	1.7491	3.61239	2.39272	1.98255	2.75577
233629_at	2.65623	4.71226	5.44135	3.21902	4.22343	4.36752	2.29656	4.53927	3.30306	5.1352	2.07794	5.51589	5.16181	3.4103	5.00408	3.68723	5.80896	4.16078	3.83365	2.49986	3.7631
233635_at	2.08253	1.60857	2.86858	1.19884	5.7784	4.98173	2.29444	6.77611	3.29284	6.05597	5.86611	4.02667	6.3511	3.36926	6.3636	3.91452	4.60425	4.5118	5.82297	6.34473	6.69885
233674_at	8.34646	9.76616	9.5562	9.04565	9.42294	9.25788	8.14972	8.77661	8.99252	9.56376	9.88021	9.65266	9.196	9.31296	8.98889	9.8305	9.01156	9.08521	9.61284	8.92733	9.08865
233697_at	4.78554	2.6288	4.99463	4.88819	0.462276	5.70643	4.85871	0.482527	4.96093	2.23214	4.5119	3.93112	3.91435	4.60697	1.02495	4.47919	4.75773	3.91461	3.01391	5.14178	5.6259
233706_at	2.64557	3.18697	1.94558	2.26569	4.90429	2.5829	5.40496	2.20313	2.9894	1.57765	5.6253	4.31909	6.71197	5.59392	5.45881	6.32882	4.92973	3.14899	6.6323	5.4774	6.24989
233708_at	6.10189	5.37068	3.12614	1.83059	1.99105	5.02059	2.96589	3.42179	4.5101	4.82172	3.40144	3.45003	4.97955	5.15804	3.32007	2.88378	1.62551	1.74103	1.9157	0.655078	4.88478
233717_x_at	2.45405	5.18865	4.89761	3.42592	5.28085	4.80407	2.56166	4.49939	4.2473	4.84615	5.27376	5.54874	2.2515	2.77369	4.39502	4.4501	3.855	3.24822	6.43929	4.013	5.17024
233789_at	0.645354	2.4504	4.45552	4.21117	2.11294	4.3978	1.92414	1.19173	0.529961	1.14399	0	3.48609	0.772214	3.27627	1.03733	0.65266	0.805472	2.21647	1.60537	4.71257	4.43201
233853_at	4.99576	5.62903	5.42384	5.60469	5.84166	5.30088	3.21721	3.16327	5.46194	6.44329	5.95363	4.92711	5.14915	5.2709	4.41537	5.50555	6.40832	6.07426	5.0881	3.95033	6.12718
233920_at	4.84138	4.89859	6.24316	6.34185	4.88935	4.58066	4.93819	3.57652	3.08534	4.94283	6.17542	2.50644	5.55438	4.20323	6.26855	5.56402	4.71782	5.75288	5.40551	1.91946	3.43935
233921_s_at	7.37978	5.59067	6.73955	7.13113	7.23378	6.40225	7.9378	6.74826	6.63374	8.49368	8.30489	8.06355	8.1628	7.09478	7.75633	7.27702	7.78056	7.36241	7.53183	8.36644	7.18658
234095_at	5.00406	1.87346	4.70527	2.22153	5.27318	3.94045	6.63919	5.17675	5.26485	3.85941	1.6097	4.91311	4.63413	4.389	5.41226	4.42501	4.42496	2.28308	2.46956	5.79153	4.9524
234214_at	6.47171	6.70941	7.55804	7.13897	6.51497	6.81872	4.90313	7.58706	6.35686	5.46073	6.74706	7.56676	6.93628	7.31135	7.64991	6.88159	4.40353	5.90579	6.11792	4.54305	7.33043
234439_at	7.0592	5.06555	6.16656	6.66469	6.23699	6.31614	7.07207	6.44171	5.58988	6.50487	6.84309	6.28149	6.49461	5.9342	6.6889	6.9897	6.33593	4.78469	7.39505	6.4332	5.83527
234454_at	3.16919	3.18734	5.21915	6.37258	2.14297	3.08367	6.54306	3.00168	3.13727	3.12109	4.4068	2.10477	1.6914	6.3046	3.89016	3.69119	4.08298	3.09641	2.82583	4.17311	2.76474
234490_at	5.87796	6.10183	6.01006	6.20903	4.96991	6.5104	4.7378	6.46846	6.24173	6.502	6.49009	5.46987	6.05222	5.84931	6.7466	5.47844	5.60625	6.09097	6.402	5.64686	6.38663
234574_at	9.02609	7.97857	8.78288	8.7286	8.53823	8.5557	8.38523	8.84697	9.55198	8.33392	7.85695	8.30032	9.06485	8.8178	8.54837	8.91207	8.6036	8.38893	8.72449	8.44301	8.90107
234643_x_at	6.07045	7.98534	7.7019	7.4131	7.00701	7.06585	6.89322	7.36195	7.4438	8.10717	8.87602	8.3375	8.71747	7.95651	8.33742	7.99858	7.76237	8.16162	8.00607	8.0689	7.38776
234707_x_at	5.27257	3.55225	4.07347	5.85326	4.95474	6.84177	6.72137	3.65864	2.91354	5.68993	4.44816	6.60271	3.13843	6.60358	4.86308	3.3994	5.56792	5.98884	3.05423	5.9062	2.68714
236303_at	6.24017	4.37912	5.69905	6.18378	6.02764	6.10719	6.44125	5.55916	5.61149	6.39863	6.03663	5.63193	6.55831	2.86287	5.90099	5.70699	5.93501	5.14862	5.63524	6.18135	6.77741
238183_at	6.4257	8.31505	7.25675	7.35927	7.04526	7.46344	7.66363	8.01259	7.48613	6.7199	8.58448	8.41773	7.52172	6.68603	7.71204	7.71334	6.71427	7.11225	7.83874	5.33254	7.74364
238305_at	1.97651	2.60497	3.66571	3.9942	4.64186	3.07343	2.34121	1.8568	4.2657	4.77634	5.30165	4.5738	4.63753	4.85009	3.6582	2.98358	2.18418	2.5818	5.38231	1.63364	2.96564
239815_at	8.15021	8.42106	7.69892	8.26303	7.94113	7.95765	8.87836	8.93546	8.14289	8.51805	8.52421	8.57074	8.96126	8.56035	8.88152	7.99308	8.6181	9.03986	8.20869	8.62939	8.48264
241468_at	3.83293	4.74217	4.10773	3.41754	6.44266	5.14167	4.40003	6.42356	5.61666	3.65935	3.18877	6.08213	2.85996	5.74927	3.8104	6.11964	5.55053	6.25767	6.50261	6.4431	4.2137
242575_at	4.99794	4.82677	5.63603	5.54033	5.41005	4.87003	2.26509	6.04996	5.05351	5.83425	5.88237	4.67057	3.9466	0.698822	5.84219	3.14792	4.13802	4.12927	0.769839	2.23532	5.46988
242924_at	5.63627	5.95679	6.35263	6.10339	5.5223	6.31533	5.57507	6.14437	5.92573	6.61917	6.02985	6.02493	6.40743	6.35467	6.44121	6.04506	6.40464	6.447	5.82855	6.89228	6.394
243147_x_at	9.18899	8.50743	9.15219	9.5714	9.48485	9.58588	10.1018	9.57006	8.54329	10.1018	9.50624	9.49307	9.98985	9.49398	9.56419	9.36434	9.6439	9.89367	9.42174	9.76678	9.6619
243186_at	5.89422	5.42966	2.17168	5.70541	5.85954	6.18851	6.04084	5.44126	4.72153	6.83973	6.76216	6.591	5.74981	6.39716	5.2823	6.22704	6.01003	6.71777	5.79662	5.60288	5.83432
243246_at	6.04903	6.74622	6.35277	6.51602	6.61446	6.57775	6.61774	6.7782	6.82104	6.24169	6.6594	6.31918	6.96807	6.41221	6.47141	6.81132	6.55719	6.60785	6.39766	6.7338	6.09678
243246_at	6.04903	6.74622	6.35277	6.51602	6.61446	6.57775	6.61774	6.7782	6.82104	6.24169	6.6594	6.31918	6.96807	6.41221	6.47141	6.81132	6.55719	6.60785	6.39766	6.7338	6.09678
243973_at	6.95985	6.89668	6.93536	6.35054	6.1822	7.01061	7.82357	7.41754	6.69322	7.37344	7.57704	7.05542	7.01138	7.59171	7.36984	7.37257	7.58514	7.57651	7.28303	7.74294	6.91086

## Sheet: GDS3615 - Asthma
Supplementary Data 10 - U133 plus 2 probe regions that overlap with the hCRISPRs and were analysed for differences in expression between peripheral blood mononuclear cells of children with acute asthma during exacerbation and at subsequent convalescence
	Convalescence	Convalescence	Convalescence	Convalescence	Convalescence	Acute stage	Acute stage	Acute stage	Acute stage	Acute stage
Probe	GSM401289	GSM401291	GSM401293	GSM401295	GSM401297	GSM401290	GSM401292	GSM401294	GSM401296	GSM401298
1554007_at	44.4021	57.4619	73.3357	59.6749	66.1745	21.3271	49.338	68.0153	44.5859	44.6263
1554108_at	22.7903	25.7686	26.5449	30.2121	29.2647	20.7681	31.0883	24.3228	32.9765	24.8669
1554723_x_at	7.8096	7.79675	7.05437	7.72296	8.63588	7.78789	7.53549	8.03841	7.86248	7.86801
1555014_x_at	28.3207	28.6164	26.6521	29.8841	27.7492	29.7805	25.0606	24.4032	23.0854	28.251
1556520_at	11.8612	10.1588	8.71372	10.1238	9.28039	9.03762	10.2623	9.30478	8.99473	10.6076
1556521_a_at	7.90661	7.99772	7.42665	7.89037	8.02253	9.57011	7.80774	9.53987	7.69188	8.22846
1556701_at	34.4998	30.5017	34.8751	32.025	30.8645	36.1555	28.7019	29.417	29.4869	31.4059
1556836_at	20.7441	17.0549	17.5142	15.5055	13.8274	16.2225	15.4996	18.3297	13.2004	14.6926
1556837_a_at	19.4853	14.159	12.8744	13.5032	15.065	17.736	12.1362	14.2207	13.4841	12.9952
1557339_at	10.1086	10.793	12.597	10.8852	10.294	11.4945	10.6249	10.6323	10.5264	10.138
1557341_x_at	14.6313	15.4547	15.5719	13.3035	12.9436	16.8582	14.2611	14.1945	12.8541	14.0232
1557539_at	89.8469	55.136	83.399	60.6336	51.947	93.7979	55.247	46.7153	42.1076	50.4535
1557555_at	31.3842	24.6794	29.5369	21.9522	26.8725	35.0471	29.3589	33.3999	19.9533	27.8484
1557645_at	10.5363	10.7162	11.0853	9.4634	9.54568	11.4258	11.0513	9.52882	9.58411	11.1069
1557807_a_at	11.5948	16.4265	13.2635	13.3698	10.601	15.0016	13.3869	12.0536	11.07	10.4527
1558275_at	29.7844	31.341	35.5711	35.5989	32.5676	27.4367	41.4354	37.9098	27.4486	38.7197
1558385_at	16.5863	15.6125	19.5683	15.2581	15.2007	19.5673	16.6934	15.8413	15.5372	17.1459
1558489_at	19.0405	20.938	14.0206	18.819	18.6535	14.5923	18.0795	14.3143	14.6388	15.7853
1558960_a_at	23.0047	26.4828	24.9047	29.3541	24.6348	27.0573	25.2308	24.8738	22.9583	26.816
1559053_at	11.5466	9.53091	9.49467	9.37825	11.2783	10.5706	10.4848	10.5328	9.1605	9.82439
1559054_a_at	26.855	26.2274	26.9267	21.9309	26.3278	26.3109	25.4854	22.5514	19.8471	20.322
1559151_at	7.31458	7.47851	7.06881	6.54876	7.88544	8.38499	8.15399	7.1502	8.75984	7.88166
1559166_at	17.429	19.8202	19.9858	19.6024	17.5886	18.4811	19.1747	17.3881	16.5548	22.0783
1559232_a_at	121.266	92.7985	96.6302	105.286	87.2138	84.8354	83.6986	72.6173	62.2955	98.891
1559278_at	13.343	10.121	9.14763	10.2227	10.7626	9.36482	11.2806	10.0877	9.11122	9.41521
1559434_at	8.26053	8.00026	8.04973	7.83424	8.41962	8.45644	7.35791	7.79333	7.56306	7.28381
1559563_at	15.8951	20.7173	20.204	20.6634	14.9972	14.2096	20.4697	19.4544	17.7452	18.1647
1559565_x_at	17.0015	18.359	20.1538	20.3618	16.9285	19.5914	20.7851	20.8473	20.6365	22.1882
1559770_at	8.80785	8.71125	8.75901	9.58367	8.43548	8.48731	7.65384	8.1063	8.37146	8.8567
1560185_at	8.81206	8.72676	9.67402	8.78846	7.61431	8.70921	8.15073	8.89197	8.30978	7.62899
1560230_at	14.2736	11.9874	11.6681	12.1385	12.1302	16.2708	11.9172	12.2826	12.105	12.4493
1560476_at	23.8329	20.016	19.3391	18.1301	19.2809	30.1485	18.9945	19.7808	17.8112	22.1112
1560498_at	13.0426	13.5115	13.1799	15.5788	13.6143	16.8357	11.1786	15.733	13.7386	11.937
1561092_at	30.3926	28.1751	36.9715	32.8975	22.6296	25.1816	23.5396	23.5233	18.0154	27.6794
1562055_at	17.206	19.2586	16.9336	17.6925	17.8838	18.4472	21.6834	18.3228	19.9225	22.4163
1562586_at	38.5716	37.6457	30.2784	29.8225	26.0549	39.8686	32.9739	26.129	24.1558	28.7966
1562642_at	9.87305	11.1211	12.459	11.2019	11.3915	12.2116	9.85416	11.2318	11.4092	9.99801
1562723_at	36.2198	30.2391	31.7588	20.8463	21.2834	29.3224	25.9452	27.086	25.4112	22.4186
1562907_at	14.8977	15.4555	15.8967	13.9888	14.078	13.6176	16.4393	15.5451	13.7928	16.0363
1563460_at	15.6958	14.678	14.984	18.8159	14.4446	14.6635	12.2906	11.0193	15.4973	16.1246
1563690_at	9.01518	9.1875	9.76748	10.3836	8.6133	9.72221	9.02647	9.06079	9.65786	9.49098
1563958_at	11.7444	12.0561	13.6864	10.5298	12.1328	12.8676	13.3875	13.0859	13.6331	13.5028
1564424_at	149.354	66.5837	105.077	86.1905	84.4269	100.787	57.3463	57.9537	46.3383	59.6165
1564498_at	41.114	34.6642	30.4097	35.2485	33.6857	37.944	33.7911	36.3745	34.2052	44.85
1564545_a_at	18.0781	16.9568	21.2854	19.6248	18.4181	22.2751	16.4033	26.4972	16.5494	19.1163
1564984_at	27.0044	28.7295	23.7289	20.0231	22.2494	31.3288	25.254	22.6858	26.5519	23.5692
1565801_at	9.85503	11.1131	9.74903	9.26002	11.2298	10.1899	10.5326	10.7833	10.112	10.9955
1565845_at	30.9055	20.1784	16.5478	16.8291	17.4094	28.2077	21.0881	23.8001	18.9862	22.7438
1566032_at	10.252	13.1176	15.5175	13.9524	13.2708	10.7344	12.2692	12.1977	12.1229	12.9305
1566033_at	11.0828	11.2662	12.1538	11.1194	10.8747	11.5488	10.8191	10.2062	10.1044	9.39012
1566428_at	24.7171	11.7136	9.65522	10.8904	19.3935	33.2686	20.5952	16.6295	14.9021	24.1649
1566503_at	14.7665	16.0783	13.2828	15.5787	16.2519	17.4315	16.4627	14.7938	14.1316	15.1817
1566504_at	16.7762	18.7632	20.9517	20.0136	21.4284	19.5571	21.5731	17.0692	19.9639	21.3292
1566548_at	24.0281	26.4967	22.0404	23.0967	23.2102	24.7457	23.6118	23.4913	20.9209	22.7947
1566549_at	24.0464	25.5944	26.3841	25.5183	26.5943	36.0185	28.3447	30.2494	26.9495	35.1095
1566803_at	22.2339	21.0965	21.375	21.0852	21.1189	21.2454	20.5386	21.0588	19.5705	20.4005
1567031_at	11.1056	10.5475	10.8294	15.5125	11.9319	11.669	12.8204	13.7178	12.4629	12.1249
1568780_at	63.5285	34.3328	48.5884	38.8849	29.2612	55.0862	36.4353	43.655	42.6228	34.1025
1569041_at	25.042	21.1606	25.1056	30.4009	25.981	25.982	18.2763	16.9023	20.0741	23.103
1569405_at	11.5356	11.502	11.6188	13.3627	13.636	11.767	13.3142	11.8463	11.8334	12.3315
1569603_at	9.28832	9.19232	10.0815	9.94803	9.73321	9.77021	9.21042	9.41653	8.59484	9.73178
1569603_at	9.28832	9.19232	10.0815	9.94803	9.73321	9.77021	9.21042	9.41653	8.59484	9.73178
1569981_at	7.4264	7.07277	6.69604	6.93383	6.79005	7.17213	6.68189	6.38524	6.08011	6.59092
1570215_at	16.3914	14.7135	15.896	13.9034	14.744	15.6124	15.0441	14.3378	14.0158	14.6058
201205_at	26.8249	28.4432	30.1492	27.1169	27.494	29.9631	24.2505	29.8709	28.272	29.3813
202280_at	17.754	14.0953	16.8802	13.5803	12.6707	16.2134	13.1284	15.2187	12.6433	12.12
203326_x_at	68.9932	59.1691	57.4077	54.3622	53.9855	68.9065	55.9547	57.6001	51.8003	60.0542
204782_at	16.7502	16.8787	17.3119	16.9783	16.153	18.5895	17.9256	18.5494	15.2537	16.1921
205703_at	11.5742	11.1377	11.9582	12.6352	11.4962	12.2203	11.908	13.1365	12.2864	10.3174
205800_at	11.905	12.5095	12.2626	14.2396	15.4024	15.4487	12.1438	12.0476	14.0608	14.2866
207730_x_at	642.565	356.282	326.758	363.864	368.491	669.073	339.1	295.017	262.546	378.401
210679_x_at	327.121	185.382	214.487	217.991	229.452	342.148	207.331	183.402	166.182	257.85
210723_x_at	36.4895	27.9589	29.4278	31.0441	31.7554	34.4993	31.6993	28.444	26.6117	30.8872
211633_x_at	161.374	84.6088	87.9428	82.4449	167.75	223.582	149.32	132.716	187.883	112.003
211878_at	20.7043	17.4937	18.5461	16.9933	19.9765	23.3013	19.0743	21.412	20.7143	18.4788
214160_at	13.1848	12.9388	13.8126	12.2997	11.5357	11.3117	10.9052	12.8852	9.83995	11.7567
214227_at	19.9473	18.3928	17.4945	17.2135	14.368	18.5279	16.9247	15.8631	16.6412	15.8102
214863_at	12.4328	15.6936	16.7543	16.7822	13.7161	14.2238	13.7435	13.3876	11.9875	12.7175
214979_at	15.7874	19.3058	19.5833	20.0906	17.4766	21.4595	20.4781	21.8094	16.3928	19.7695
215538_at	27.7966	14.7814	15.3401	19.2473	13.9065	29.6824	17.4681	17.9773	15.766	14.8445
215675_at	34.5089	30.6499	27.5864	29.0617	27.039	33.6279	29.3603	32.0958	25.2842	28.5177
215774_s_at	10.5012	16.436	14.0362	21.8455	16.6928	10.6024	13.8503	13.0162	16.648	14.9895
216249_at	21.5286	15.0723	17.9829	21.7569	20.3556	19.2698	19.891	19.2728	19.3809	20.5902
216301_at	33.6189	30.9572	37.2788	39.735	37.4964	36.702	33.4862	36.0617	35.7136	35.9886
216318_at	34.3213	27.0983	24.4023	25.0724	22.1523	28.9414	24.686	26.5306	20.0688	22.3871
216427_at	31.296	23.4766	27.6876	25.5544	27.3986	26.2309	23.0912	29.6103	19.791	20.0341
216431_at	11.2212	13.6839	14.2352	14.4821	12.6322	14.8207	13.2447	13.5163	13.6662	16.8379
216681_at	7.23488	9.27139	9.34584	9.73183	9.66602	8.83698	9.37147	10.7833	9.19017	10.2137
216739_at	33.8061	38.1019	35.3363	35.7948	34.8811	38.3271	33.0221	44.0308	31.2202	36.4544
216771_at	15.2416	13.3343	12.3558	12.5234	12.0893	14.3723	12.5442	13.066	12.1262	11.9119
216772_at	11.5523	10.3103	12.6132	13.8803	11.5814	11.6699	12.4602	11.9685	11.6448	11.6468
216792_at	13.8269	18.9307	17.1446	17.5532	17.1871	16.0627	14.6216	14.1225	16.6863	14.5889
216801_at	19.7631	24.2125	21.5399	27.7391	27.371	21.9911	25.2994	24.1255	21.1985	26.6154
216934_at	18.0634	17.4729	16.6158	17.2522	16.524	14.644	18.1323	19.2505	13.6377	17.688
216936_at	28.5983	30.5384	26.6832	23.3771	26.8046	32.0578	33.7009	29.4552	27.3346	32.3644
217065_at	12.5137	10.3184	9.23009	11.0611	12.5159	9.78601	9.97678	11.3444	8.07662	10.2372
217091_at	6.39273	6.70375	7.82247	6.27135	7.18245	6.78688	6.85385	9.33081	6.42507	7.00822
217152_at	65.9407	40.4222	40.306	34.5041	34.694	40.2129	41.8315	38.9223	33.9055	32.6419
217193_x_at	40.7272	24.4785	31.8532	27.6677	28.4342	40.1835	28.4818	28.2933	27.492	23.7249
217482_at	33.527	29.4094	21.9204	30.4573	47.4505	30.5237	53.5034	46.1951	45.815	38.5666
217490_at	31.0365	33.069	27.0283	25.1526	25.7867	27.0837	24.928	30.1085	25.0757	26.9022
221074_at	27.1871	26.9897	18.8121	19.4076	23.4434	24.6433	21.0179	22.385	18.3153	22.7602
221137_at	14.1816	14.1292	16.5391	14.5521	13.6546	17.3016	14.4461	14.5965	13.5108	15.9388
221138_s_at	14.6223	17.8695	16.9317	19.3572	15.7189	12.3386	12.5226	13.677	14.7689	14.1491
221625_at	15.1379	15.1976	14.4735	15.4531	16.1696	12.8606	14.4119	17.2927	13.7474	20.0138
222968_at	63.963	56.5239	46.2381	78.7397	58.3553	73.0715	51.6844	45.9801	45.6037	71.4256
224238_at	9.4351	10.76	9.60312	10.4672	10.8109	9.08715	13.5798	13.0863	11.2034	11.2578
226061_s_at	11.5568	15.0487	15.3614	17.1799	13.3991	14.6195	16.8636	13.4394	15.4714	17.1623
226812_at	19.2199	20.0225	23.9958	20.866	20.1563	17.0617	18.7767	17.1208	17.8577	18.3068
227661_at	33.0758	23.7748	26.4771	32.0464	24.4977	28.9533	23.6585	22.7493	20.3479	22.2377
230162_s_at	19.0063	19.2234	17.8679	20.167	18.4089	20.7383	17.1945	18.5639	18.5103	18.6547
230400_s_at	10.9733	15.3419	13.4805	26.1222	18.8289	11.6768	13.24	14.2375	17.5332	21.285
230461_s_at	123.535	53.5869	39.0069	32.4572	44.4393	107.355	61.4515	71.3936	43.6001	36.5248
230694_at	21.7766	21.6043	24.0603	23.6197	19.6586	23.9794	19.8163	23.441	18.4861	18.282
231818_x_at	129.885	70.3797	73.9876	78.4987	82.1838	116.333	63.9362	63.323	60.6542	70.1171
231888_at	37.8084	30.2418	33.823	34.9015	26.6323	38.2024	34.4983	40.4528	30.7487	28.0626
232344_at	71.2001	37.1094	26.5023	21.5779	47.2726	83.9142	114.818	68.8068	63.6117	50.0939
232344_at	71.2001	37.1094	26.5023	21.5779	47.2726	83.9142	114.818	68.8068	63.6117	50.0939
232626_at	28.2646	17.8769	17.1947	16.4504	15.9072	22.3117	16.1999	18.1134	19.12	12.7302
232778_at	125.972	80.9908	118.825	122.034	92.9161	89.3641	69.8344	76.5582	53.3614	81.8502
232840_at	8.51024	9.56169	10.0392	9.91734	10.7182	9.85784	10.5879	10.5154	9.80834	9.08772
232840_at	8.51024	9.56169	10.0392	9.91734	10.7182	9.85784	10.5879	10.5154	9.80834	9.08772
232947_at	8.89068	10.9244	9.48232	10.3165	9.86886	9.5138	9.94579	9.64741	8.56823	9.76065
233248_at	51.2451	44.1389	46.0401	52.8315	43.4937	43.2846	41.0222	36.4385	39.2213	52.7964
233266_at	30.2696	34.3943	33.6204	32.1675	33.3459	25.3465	28.0658	23.4137	23.7982	26.1571
233382_at	11.7429	10.6217	10.6675	10.7329	10.2863	10.6491	11.171	10.6082	10.9271	10.2581
233390_at	16.9018	16.4704	15.7182	15.717	14.8504	15.0374	15.5834	17.1248	12.9372	15.0655
233395_at	23.4222	12.1355	14.178	12.2056	12.5562	17.4427	18.0621	14.5527	12.0894	13.1413
233629_at	12.7663	14.3555	14.9908	14.044	13.1826	15.0572	15.7572	17.2429	14.7393	14.0433
233635_at	19.6676	11.4878	12.3794	10.887	14.1948	13.2838	16.9699	14.3155	12.1083	12.8763
233674_at	23.9077	49.3986	53.1909	63.2293	33.2696	35.0437	60.0319	68.5565	67.0925	46.0184
233697_at	8.06324	8.62125	8.3412	8.71552	8.41937	8.26849	7.40113	8.84577	8.53624	7.63471
233706_at	85.4439	24.1523	23.749	17.1186	22.882	58.1221	24.8891	24.6735	23.8262	19.2778
233708_at	15.3105	17.9789	15.6532	14.0933	14.6161	13.4956	16.3691	13.3498	15.7818	18.3703
233717_x_at	23.0021	22.7923	27.1444	23.5803	21.894	22.9608	22.2257	26.3569	20.6751	22.7363
233789_at	8.33219	7.46247	8.68381	7.46737	7.34212	8.07912	7.60763	7.3756	7.38	7.90513
233853_at	10.925	12.3567	10.6869	11.5954	10.9028	10.6135	10.7039	10.3018	10.7731	11.501
233920_at	28.5758	29.311	26.9827	25.5147	26.2444	35.6196	27.04	24.0388	22.2816	24.5758
233921_s_at	41.068	31.0829	47.7246	29.002	42.4288	44.6761	45.535	59.3703	33.7904	39.4069
234095_at	26.7838	15.1618	17.6295	17.0077	13.9698	22.0627	18.7871	18.6927	16.9501	16.2838
234214_at	40.9	44.2666	43.0547	41.9572	42.096	47.9096	44.5383	43.5007	40.8765	36.1237
234439_at	27.4412	22.8993	23.9319	25.6823	23.5361	32.0155	25.9844	22.9065	24.598	25.3171
234454_at	18.4149	20.5697	18.7894	20.9805	18.0665	19.3885	19.6742	18.4568	16.3907	18.6229
234490_at	18.2193	14.8159	16.409	18.2399	14.6168	19.0115	14.1049	16.3178	13.6181	15.2436
234574_at	58.7405	47.6057	45.084	98.6579	32.2601	48.3483	39.7224	35.339	37.151	37.9564
234643_x_at	74.7973	60.8175	60.958	52.9368	49.7759	50.4514	46.4667	50.0426	36.3031	74.1925
234707_x_at	48.5938	40.041	48.4607	38.4115	44.2836	46.7977	50.676	55.9883	46.6721	40.4893
236303_at	42.8557	53.4524	56.2175	44.6076	49.7524	41.1411	41.2171	46.8803	40.4434	51.3454
238183_at	59.6863	70.2661	71.8529	74.2905	71.1305	74.8864	71.7577	77.1744	72.8998	71.1309
238305_at	11.5697	11.3945	11.9667	11.2639	11.9908	10.8733	11.8422	12.1191	10.0872	10.6033
239815_at	366.119	275.038	361.403	334.89	255.937	234.12	273.103	220.701	167.651	252.742
241468_at	22.0473	29.0693	25.5772	25.5743	27.9436	26.8694	26.1121	24.2668	22.2052	26.0776
242575_at	15.625	13.349	16.1239	19.0338	13.885	11.2791	13.2239	14.2309	15.0728	19.7699
242924_at	9.12335	17.3793	15.0583	23.2554	14.211	9.59208	13.9118	13.5753	17.4007	14.1046
243147_x_at	153.578	93.8261	98.7342	107.374	97.3786	129.281	98.7611	93.112	75.0918	104.399
243186_at	26.6998	27.4258	31.4766	24.1251	22.2095	27.1311	22.4569	29.1779	23.731	21.6173
243246_at	15.3006	30.1215	32.1726	44.9071	26.8931	19.2281	25.2163	28.7668	19.9436	35.0675
243246_at	15.3006	30.1215	32.1726	44.9071	26.8931	19.2281	25.2163	28.7668	19.9436	35.0675
243973_at	37.6001	27.4186	27.3222	22.8777	28.2771	29.8662	28.4002	30.7723	26.3934	36.1844

## Sheet: GDS3902 - CBLL
Supplementary Data 10 - U133 plus 2 probe regions that overlap with the hCRISPRs and were analysed for differences in expression between peripheral blood obtained from chronic B-lymphocytic leukemia (B-CLL) patients and healthy donors
	HC 1	HC 2	HC 3	HC 4	HC 5	CBLL 1	CBLL 2	CBLL 3	CBLL 4	CBLL 5	CBLL 6	CBLL 7	CBLL 8	CBLL 9	CBLL 10	CBLL 11	CBLL 12
Probes	GSM658010	GSM658011	GSM658012	GSM658013	GSM658014	GSM658015	GSM658016	GSM658017	GSM658018	GSM658019	GSM658020	GSM658021	GSM658022	GSM658023	GSM658024	GSM658025	GSM658026
1554007_at	0.22708	0.453639	0	-0.357409	-0.169279	1.02454	1.18837	1.36279	2.5274	2.83797	2.29187	0.150213	1.80358	1.0459	2.5915	1.10379	2.60115
1554108_at	-0.327539	-0.106263	0	0.140413	0.413938	-0.120023	-0.262589	-0.759698	0.0813308	0.309734	0.290208	-0.0294766	0.0819912	0.0285077	-0.126238	1.00379	0.833014
1554723_x_at	0.370589	0	-0.0865238	0.0708237	-0.2348	-0.0733619	0.105338	-0.226449	-0.202826	-0.134302	0.0240638	0.274506	0.115202	0	0.0273619	-0.0406389	-0.0272226
1555014_x_at	0	0.0253944	0.00171185	-0.167069	-0.0789795	-0.332478	0.37658	-0.518961	-0.0545769	-0.167069	0.432726	-0.123108	-0.167069	-0.430891	-0.0618429	-0.158876	-0.582194
1556520_at	0	0.0616252	-0.139905	0.118618	-0.0577979	-0.0817888	0.458674	-0.116918	-0.0195894	-0.0853724	-0.163365	0.393798	0.0344348	-0.121735	-0.250898	-0.224091	-0.235048
1556521_a_at	0	-0.0867467	-0.071068	0.0625544	0.026932	-0.15726	0.457142	-0.0214241	-0.0214241	-0.227267	0	0.28377	0.207918	-0.146282	0	-0.0806601	0.0858748
1556701_at	0.279799	-0.0326257	0	-0.119571	0.224518	0.0831356	0.524946	-0.224201	-0.296929	-0.38091	0.305577	-0.21001	0.0230689	-0.152835	-0.22049	-0.250112	-0.0254354
1556836_at	0.147704	-0.275485	-0.112517	0.0784974	0	0.3128	0.179359	0	-0.267462	-0.207306	0.0991318	-0.046664	0.354561	-0.359998	0.0228415	-0.093241	-0.294775
1556837_a_at	-0.0675116	-0.123693	0.140858	0.13608	0	-0.12244	-0.204918	-0.0083828	-0.0733967	0.0994451	0.112764	-0.0083828	-0.0910139	-0.0083828	0.165786	-0.0083828	0.0883069
1557339_at	-0.141801	0.153427	-0.0574853	0	0.0372422	-0.483795	0.295122	0.0794232	-0.119258	0.0304892	0.023978	0.047049	0.138249	0.183781	0.00488544	0.23633	0.023978
1557341_x_at	-0.120544	0	-0.194611	0.0331707	0.11269	-0.1301	0.0587885	0.146997	0.102373	0.207941	0.146997	0.267224	0.121547	0.543784	0.267224	0.381356	0.292535
1557539_at	-0.770326	0.0367861	0.229484	0	-0.365773	0.447528	-1.55675	-0.93362	-1.11061	-0.622481	-0.45088	0.0380316	-0.677252	0.103222	-0.743896	-0.583356	-0.603262
1557555_at	-0.488088	0	0.134334	-0.418772	0.31107	-0.0400176	-0.556726	-0.702033	0.71698	-0.812756	-0.386199	-0.0929728	0.0587926	0.676036	-0.50683	0.089292	0.208236
1557645_at	-0.190308	0	0.0738356	-0.0919626	0.160319	-0.0357215	-0.0282676	-0.182754	-0.152689	-0.411837	-0.13307	-0.0383692	0.00680137	-0.378984	0.0122309	-0.207073	-0.275517
1557807_a_at	0.131314	-0.0590665	0	-0.171665	0.217519	-0.0693192	-0.214226	0.0497019	-0.0590665	-0.314722	0.0161777	-0.171665	-0.0590665	0.0159571	-0.090631	-0.0771298	-0.0756307
1558275_at	-0.187349	-0.0453243	0	0.0900803	0.0379815	0.0246692	0.524052	0.170185	0.638964	0.693329	0.307055	0.854576	-0.0531116	0.544947	0.403572	0.379121	0.440391
1558385_at	-0.247851	0.644289	0.0120726	-0.305526	0	-0.11505	-0.0391645	0	-0.0784311	-0.137067	0.120539	-0.193997	-0.355144	0.0392518	-0.363323	-0.430899	-0.442543
1558489_at	0.030961	-0.230312	0.0101099	-0.0128915	0	-0.0583882	0	0	0	0.116059	0.0044384	0.32581	0.0587947	-0.0435038	0	0	-0.0909922
1558960_a_at	-0.0169263	0.0790472	0.25099	-0.0774264	0	-0.443587	0.0494089	-0.204329	-0.45278	-0.0329933	-0.166731	0.0161791	-0.0513272	-0.117791	-0.0774264	-0.359685	-0.157099
1559053_at	0.100497	0	0.0701604	-0.0526078	-0.225358	-0.6041	-0.167884	-0.0819201	0.492118	0.574917	0.22932	-0.40401	-0.478869	0.0637276	0.139166	-0.354534	-0.142072
1559054_a_at	-0.646018	0.26669	-0.0736771	0.0349712	0	-0.886798	-0.52872	0.492203	0.823308	1.17052	1.09807	-1.09644	0.191206	-0.349623	0.427042	0.0112896	0.0858831
1559151_at	-0.129986	0	0.395186	-0.140413	0.361214	0.0650873	-0.187183	0.174699	0.477141	0.654781	0.630001	0.199487	-0.0232356	0.205215	0.30419	0.610878	0.727522
1559166_at	0.0617232	0.164341	-0.0235841	-0.237994	0	-0.223644	-0.228734	-0.288929	-0.348322	-0.294863	-0.201631	-0.382104	-0.482481	-0.479164	-0.46681	-0.482294	-0.470807
1559232_a_at	0.0169721	-0.238963	-0.172614	0	0.261149	-0.00595617	0.20542	-0.459631	1.24683	0.839122	0.306951	0.146119	-0.457101	0.354041	0.125922	0.599067	0.020072
1559278_at	0.00827789	0	-0.171571	0	-0.366223	-0.108276	0.116846	-0.0385416	-0.0283375	0.124863	0.453346	0.0437648	0.0707905	-0.188562	0.378096	-0.146935	-0.182827
1559434_at	0.35305	-0.120488	0.0520287	-0.0159912	0	0.0105426	0.188071	-0.0987897	0.0175626	0.00599384	-0.0514433	0.0175626	-0.02949	-0.00195956	0.0350277	-0.0826757	0.0751052
1559563_at	-0.622037	-0.626087	0.0642033	0	0.218083	-0.263076	-0.219963	-0.316697	-0.215962	-0.545021	-0.10876	-0.314058	0.00722551	-0.238882	-0.48112	-0.480649	-0.327273
1559565_x_at	-0.13152	0.204771	0	-0.0814104	0.332647	-0.0814104	-0.000826836	0.0530081	-0.268489	-0.19591	0.088975	-0.0514994	-0.112975	-0.0349007	-0.0814104	-0.294077	-0.191333
1559770_at	0.144784	-0.170869	0.00248742	-0.14467	0	-0.249509	-0.209336	-0.0725725	-0.110332	-0.180558	0.0251286	0.0509839	0.0647585	-0.281033	-0.217647	-0.0725725	0.0502484
1560185_at	0	-0.1136	0.125402	-0.258903	0.0267005	0.296328	-0.339013	-0.140916	-0.331865	-0.162999	-0.12923	-0.0435498	0.115142	-0.145706	-0.142533	-0.137224	-0.142533
1560230_at	-0.291344	0.312798	0.0331125	-0.185604	0	-0.197628	-0.291344	-0.192139	-0.344013	-0.440219	-0.564507	-0.779657	-0.168768	-0.546993	-0.555291	-0.407054	-0.291344
1560476_at	0.105245	0	-0.191194	-0.402829	0.0407543	-0.663127	1.00276	-0.381487	0.473476	0.979784	0.668119	0.658239	0.238661	0.18721	-0.0773754	0.0977387	0.100986
1560498_at	-0.170199	0.365772	0.0621789	0	-0.170199	-0.334249	-0.170199	-0.302757	-0.193255	-0.170199	0.159775	-0.337976	-0.265894	-0.208576	0.192068	-0.462243	-0.390772
1561092_at	0	0.0223417	-0.191401	-0.0320363	0.00508738	-0.0381274	0.156434	-0.363371	0.187473	0.132606	0.276548	0.332903	0.547374	0.302013	-0.0107527	0.305083	-0.049684
1562055_at	0.153467	0.212656	-0.0325556	-0.0675154	0	0.171755	0.340486	-0.165418	-0.343816	-0.360222	0.0429053	0.207941	0.262379	-0.209673	-0.159771	-0.104776	-0.0913372
1562586_at	-0.248129	0	0.0292473	0	0.34763	-0.317985	0	-0.133165	-0.238555	-0.304697	0.447419	0.277357	0.222169	-0.0919333	0.27789	-0.575152	-0.0696898
1562642_at	0.196128	-0.126759	0.106567	-0.0736406	0	-0.00919557	0.798947	-0.65292	-0.0131018	-0.574784	0.516178	1.03744	-0.104978	-0.449386	-0.436374	-0.534851	-0.636367
1562723_at	-0.0255709	0.0489855	-0.0403709	0.470642	0	-0.0930357	-0.23919	0.311931	-0.391541	-0.141181	-0.0412178	-0.0915833	-0.406034	-0.0915833	-0.0915833	-0.24761	-0.440276
1562907_at	-0.135014	-0.0481884	0.178634	0.0282779	0	0.157651	0.0701954	0.151922	0.181727	0.0282779	0.167819	0.00911283	0.0722129	0.031462	0.0282779	-0.258579	-0.0393517
1563460_at	0.02791	-0.0784845	-0.177151	0	0.0445292	-0.177151	0.0474749	-0.366981	-0.273099	-0.0856395	-0.0735135	-0.0346882	-0.422478	-0.236602	-0.318181	-0.544916	-0.291485
1563690_at	0	-0.0640798	0.0869396	0.00248551	-0.0168695	-0.017611	0.110115	-0.146435	-0.142601	-0.158665	-0.0754089	-0.175478	-0.173144	-0.0201194	-0.0754089	-0.00517273	-0.223839
1563958_at	0.0951018	-0.155366	0.199173	-0.220853	0	0.0486741	-0.096519	-0.0909286	-0.0770521	-0.178851	0.34226	0.219136	-0.0909286	-0.168342	-0.306075	-0.216481	-0.117211
1564424_at	-0.302037	0.528277	0.232209	-0.331436	0	0.789954	0.757419	-0.267365	-0.419877	-0.0519738	-0.0968065	-0.244774	-0.483069	0.147203	-0.0519738	0.237876	-0.408442
1564498_at	0	-0.0398922	-0.00240231	0.182808	0.0237589	-0.398953	-0.00240231	-0.102974	0.349861	-0.466596	0.771603	-0.304161	-0.00240231	-0.37779	0.562003	0.0870757	-0.12527
1564545_a_at	0	-0.0670533	0.0236785	-0.202464	0.064733	-0.0455642	-0.112008	-0.0670533	0.0060761	-0.0744359	0.569897	0.208697	-0.322147	-0.144604	-0.13823	-0.375391	-0.175508
1564984_at	0.0719812	-0.113957	0	-0.0247593	0.132953	0.0339427	-0.0855	-0.141721	0.0341814	-0.128322	-0.101998	0.120128	0.180795	-0.0822897	-0.214817	-0.0919027	0.150292
1565801_at	-0.0151088	-0.023464	0.282152	0.0650871	0	0.0616729	-0.213767	-0.224731	-0.0802774	-0.068264	0.362963	0.482174	-0.0123584	-0.167024	-0.156325	-0.413772	-0.204459
1565845_at	0	0.186965	-0.208094	-0.0575995	0.213344	-0.491499	0.145152	-0.144844	-0.532193	-0.391211	0.0922856	0.120183	0.327851	-0.377743	-0.398019	-0.193698	-0.331567
1566032_at	0.29973	0.0214024	-0.0570652	0	-0.0329757	-0.171338	0.199269	-0.154326	-0.190559	-0.317189	-0.17148	-0.0413318	0.229147	-0.21538	-0.110938	-0.252813	-0.122297
1566033_at	-0.176944	0.119891	0	0.0162561	-0.158959	-0.170072	-0.111862	-0.364913	-0.114272	-0.0389028	0.0881159	-0.111862	-0.123643	-0.156963	-0.298721	-0.111862	-0.111862
1566428_at	-0.216237	0	0.121154	-0.496943	0.507645	-2.34072	-0.739108	-1.37229	-0.158282	1.02465	-0.506434	-0.00874043	-0.666913	0.7727	-0.540967	0.0118933	0.606499
1566503_at	0.0230281	0.0500021	-0.262657	-0.118049	0	0.109585	0.0546117	-0.159006	-0.0693707	-0.447671	0.581389	0.0749829	-0.0716469	-0.380248	0.00605917	-0.184413	-0.0299821
1566504_at	0.0342474	-0.158468	-0.106956	0	0.0407901	-0.26482	-0.0952134	-0.569182	-0.352116	-0.583604	0.125671	-0.137558	0.0716124	-0.306096	-0.675703	-0.54445	-0.441607
1566548_at	0.0229108	0	-0.00483727	0	-0.0825424	-0.0851359	0	-0.192052	0	0	0.216924	-0.0510445	0.367895	0.198454	0.236041	0.0243149	-0.0636065
1566549_at	0	0.152424	-0.0148115	0.23136	-0.0626626	0.27327	0.239331	0.152424	0.318655	0.190358	0.226636	0.220836	-0.2639	0.163647	0.212228	-0.00811434	-0.104535
1566803_at	0	-0.0219245	0.193143	-0.144789	0.310921	0.0815818	0.0127292	0.119909	-0.0259938	-0.0926383	0.0631335	0.0811608	0.141327	-0.0368941	0.159097	0.162205	0.111336
1567031_at	0.161474	0	-0.0413601	-0.439448	0.164052	0.175347	-0.0137584	0.057899	-0.0111001	-0.113431	0.156737	0	0.122959	-0.261399	0.0643823	0	0.0143361
1568780_at	-1.06679	0.512686	0.238697	-0.632504	0	-0.343353	-0.174062	-0.653835	-0.504739	-0.695465	-0.424787	-1.7293	-0.414417	-0.833161	-1.14549	-0.528426	0.06391
1569041_at	-0.0645471	0	0.627343	-0.0649872	0.314631	0.110875	0.870928	0.200159	0.959049	1.6619	0.737844	0.0814862	0.249409	0.924321	0.439288	0.571788	0.526326
1569405_at	0.259472	0	-0.0973783	0.565931	-0.145399	0.257444	-0.0973783	-0.120448	-0.166038	-0.064899	0.0724614	0.401602	0.0386837	-0.162293	0.121055	-0.0907073	-0.0345516
1569603_at	0.471416	-0.117924	-0.071147	0	0.137846	0.049675	0.062216	-0.162902	-0.246734	0.00908232	0.275131	-0.112691	-0.1167	-0.256584	-0.0498514	-0.193958	-0.155215
1569603_at	0.471416	-0.117924	-0.071147	0	0.137846	0.049675	0.062216	-0.162902	-0.246734	0.00908232	0.275131	-0.112691	-0.1167	-0.256584	-0.0498514	-0.193958	-0.155215
1569981_at	-0.0175946	-0.0938463	0.0142834	0	0.0645359	-0.131378	-0.0938463	-0.120706	-0.0394089	-0.136645	-0.0938463	-0.0938463	-0.0938463	0.00728774	0.0863972	-0.174538	-0.0985703
1570215_at	0.0257847	0	-0.202607	0.120046	-0.097441	-0.414364	0.102693	-0.0909898	-0.417653	-0.462807	0.544663	-0.174035	-0.13691	-0.335182	-0.306202	-0.113404	-0.20439
201205_at	0.484226	-0.0647907	0	-0.00135136	0.196615	0.575113	0.805789	0.197819	0.147891	0.0603561	0.369962	0.234398	-0.0771046	-0.211971	0.686512	-0.108582	0.131019
202280_at	0.0726755	0	-0.150064	-0.0551548	0.228177	0.0847676	-0.150064	-0.130677	-0.0551548	0.114856	-0.179013	-0.15903	-0.406274	0.0714414	0.0398462	-0.0551548	-0.0745416
203326_x_at	0.305083	-0.0506501	-0.0247908	0.165822	0	0.21956	-0.182652	0.0799479	-0.00362587	0.00806189	0.339414	0.100786	-0.172386	-0.32391	0.307094	0.165884	0.00806189
204782_at	0.104701	0	-0.140684	-0.146496	0.139449	0.177121	0.0693548	0.0693548	0.0138128	-0.247959	0.197482	0.63424	0.228626	0.0239654	0.138877	-0.240298	-0.272668
205703_at	-0.0502076	0.120443	0	-0.187654	0.20095	-0.0345287	0.142077	-0.183539	0.0343816	-0.0502076	0.1252	0.25016	0.192101	-0.134277	-0.0478311	-0.128306	-0.276775
205800_at	0.0761077	-0.259938	0	0.451941	-0.0317292	-0.064285	-0.102381	-0.0698068	0.0766518	0.195663	0.0598147	-0.145329	-0.0430882	-0.144977	-0.064285	-0.064285	-0.024852
207730_x_at	-0.109463	0	0.288656	-0.272568	0.645264	0.0215425	0.250588	0.167565	0.353441	0.668424	0.238614	0.325988	-0.781204	0.0121517	0.239727	0.479302	0.301238
210679_x_at	-0.188901	-0.0631294	0.223148	0	0.459441	-0.166109	0.28667	-0.391768	0.179514	0.39854	0.212112	0.183139	-0.976317	0.254658	-0.31548	0.224685	-0.0085535
210723_x_at	0.124757	-0.162459	0	-0.036768	0.335259	0.147059	0.136878	0.211601	0.133347	0.136878	0.173356	0.114089	-0.0380864	-0.0610018	0.0534048	0.196715	0.381588
211633_x_at	0.950788	-0.31648	-0.657125	0.418272	0	-1.54743	-0.959133	-2.0245	-1.0104	-2.40423	-2.08848	-2.2036	-0.850655	-0.682118	1.12321	-0.887557	-1.77634
211878_at	0.644145	-0.20045	-0.315869	0.11026	0	-0.451604	-0.352897	-0.80003	-0.385464	-0.408764	-0.598248	-0.410517	-0.366024	-0.352897	0.122372	-0.434812	-0.59606
214160_at	0.158946	-0.256971	0	0.126757	-0.288835	-0.632833	-0.130623	-0.30635	-0.121297	-0.182112	0.175939	0.198566	-0.410321	-0.0577118	0.0145969	-0.256971	-0.159685
214227_at	-0.181938	-0.209509	0.188363	0.156964	0	-0.38856	-0.20981	-0.249447	-0.148239	-0.439087	-0.169719	0.159538	-0.17561	-0.292799	-0.0738227	-0.243559	-0.171935
214863_at	0	-0.0594759	0.326217	0.212236	-0.310064	0	-0.0787835	-0.210054	0.245366	0.247546	0	0	-0.120336	-0.0552497	0.0977333	-0.126989	0.0880535
214979_at	-0.0766816	0.0351238	-0.303814	0	0.211305	0.0885854	0.17979	-0.0539637	0.0492551	-0.083683	0.0168505	-0.129589	0	0.205241	0.0627637	-0.308712	-0.360296
215538_at	-0.130097	-0.168156	0	0.102609	0.203045	-0.254113	-0.127865	0.270651	0.00431681	-0.39017	-0.127865	-0.268434	-0.186078	-0.0684147	-0.29414	-0.127865	0.0337877
215675_at	-0.0890946	-0.140565	0	0.144004	0.149178	-0.0106225	-0.469979	0.041244	0.355076	-0.348635	0.198293	0.0690985	-0.288024	0	0.400355	-0.203095	0.144454
215774_s_at	0.252709	-0.0405059	0	0.0117354	-0.124122	0.242026	0.130824	0.2341	0.447783	0.158353	0.22054	0.554227	0.00957918	0.130824	0.0341401	0.213465	0.0508604
216249_at	0.278089	-0.256084	0	0.0380111	-0.0684268	0.0286908	-0.189036	-0.179403	-0.105344	-0.399992	-0.0609896	-0.194447	0.129577	-0.119073	0.31143	-0.0817823	-0.111095
216301_at	0.0784409	-0.24994	-0.033287	0.0475311	0	0.0354133	0.0586236	-0.0287271	-0.312206	-0.213028	0.0238676	-0.178876	-0.284987	-0.370187	-0.304742	-0.244064	-0.218206
216318_at	-0.0254507	0	-0.0385256	0.0555935	0.0120659	0.156385	0.261275	0.220618	-0.0149441	0.100548	0.100478	0.0555935	-0.32101	-0.0427516	0.457303	0.345764	0.139977
216427_at	0.120622	0.00292087	0	-0.301905	-0.0931685	-0.0758858	-0.174955	0	0.0510767	0.130376	0.00878572	-0.138809	0.157795	0.0804765	0.0206347	0.0951765	0.255232
216431_at	0.300749	0.0459371	-0.264614	-0.298528	0	0.0324707	0.189146	-0.196606	-0.107132	-0.302634	0.173761	0.103555	-0.156722	-0.107132	-0.319463	-0.510456	-0.637507
216681_at	0	0.0721631	-0.136417	0.322435	-0.0741596	-0.00790882	-0.165962	-0.216351	-0.0133445	-0.224223	0.154794	0	0.213307	0.0764744	-0.117544	0.0716066	0.146273
216739_at	-0.248419	-0.01929	0.00254965	0	0	-0.00312567	0.221725	-0.239618	-0.186371	0.308341	0.35734	0.153513	0.154456	-0.243129	0	-0.0602093	-0.138609
216771_at	0.128983	-0.0462868	0.0373282	0	-0.0581508	-0.00714135	0.216571	-0.330304	-0.303882	-0.106374	0.165019	-0.0462868	-0.289751	-0.145522	-0.0462868	0.252258	-0.170432
216772_at	0.111355	0	-0.0129795	0.125564	-0.0546045	-0.200961	0.448852	0.003052	-0.0692935	0.023555	0.4266	-0.0692935	0.288957	-0.166525	-0.240028	0.0624366	-0.249242
216792_at	0.0133605	0.00716257	-0.0554919	0	-0.0283642	-0.288928	0.216703	-0.370385	-0.0993774	0.00419617	0.0130286	-0.0993774	-0.0993774	-0.52038	-0.63881	-0.331743	-0.0993774
216801_at	-0.240633	-0.0550466	0	0.263181	0.210461	-0.155276	0.124136	-0.362367	0.514793	-0.197299	0.503801	-0.330148	0.283769	0.0244312	-0.063745	0.27187	0.130684
216934_at	0.262034	-0.0587397	-0.0510035	0	0.11412	0.140781	-0.0510035	0.217733	0.235593	0.0564957	0.265958	0.163287	0.0564957	-0.0763807	-0.18063	-0.0629539	0.017385
216936_at	0.353011	0.118524	0	-0.206692	-0.00366259	0.117635	-0.142504	-0.154347	-0.169279	0.0954247	0.0841713	-0.00366259	0.264414	-0.00366259	-0.266156	-0.604737	-0.218339
217065_at	0.184686	-0.0179193	0.132452	0	-0.0347979	0.318254	0.130766	0.195807	0.303479	0.0375562	0.235193	-0.129743	-0.113305	0.146351	0.201115	0.184686	0.45687
217091_at	0	0.196814	-0.218845	-0.222801	0.0114732	-0.139735	-0.0854452	-0.168056	0.321382	-0.0669284	-0.0669284	-0.0318794	-0.0869224	-0.257668	-0.0244162	-0.252851	-0.196944
217152_at	-0.329198	0.225431	0	-0.528159	0.436005	-0.558457	-0.445564	1.71409	2.78899	2.10099	2.13634	0.0696783	0.450199	0.490795	1.96609	0.909623	0.675299
217193_x_at	-0.0253978	0.235098	0	-0.0565195	0.183006	0.135426	-0.582012	-0.359887	-0.482991	-0.373195	-0.0718536	-0.0209289	-0.336572	0.0380554	-0.230165	-0.129729	-0.35215
217482_at	-0.398197	0.675672	0.27142	-1.0582	0	1.0271	0.581705	0.499753	1.19139	1.43171	0.945139	0.802791	0.698291	0.827662	1.20323	0.22995	1.07659
217490_at	0	-0.0518265	0.129469	-0.0375018	0.350331	0.248019	-0.0502129	-0.0334492	0.0163383	-0.250373	0.225412	-0.0186605	0.105839	0.498135	-0.214682	0.00858498	-0.164034
221074_at	0.0645366	0	0.0753884	-0.0711544	-0.125489	-0.00610781	0.0368583	-0.0567787	0.0895257	0	0.434223	-0.644623	-0.104133	0.236698	-0.287791	0	0.0318274
221137_at	0.179013	-0.0362706	-0.0362706	0.0324755	0	-0.0418611	0.433444	-0.24035	-0.173333	-0.269204	0.531558	0.0207386	0.220487	-0.24035	-0.198029	-0.0362706	-0.0656593
221138_s_at	0	0.0971758	-0.200825	0.116164	-0.280847	0.20671	0.105119	-0.0535719	-0.138239	-0.138239	0.153431	-0.0348723	-0.166723	-0.11689	-0.100374	-0.185883	-0.138239
221625_at	-0.628539	-0.119906	0	0.511772	0.255619	-0.0314798	0.348579	-0.0781746	0.741448	0.714807	0.515998	0.401411	0.430626	0.60056	0.854826	0.842296	0.596083
222968_at	0.591464	0.19311	-0.0437231	-0.0279374	0	-0.274186	-0.152516	-0.620355	-0.0762577	0.121498	0.652876	-0.0522771	-0.20683	-0.579948	-0.149054	-0.136224	0.278875
224238_at	0.106584	0	0	-0.136722	-0.152806	-0.0346308	-0.175269	-0.158226	-0.156426	-0.176044	-0.0405786	0.141755	0.104702	-0.180275	-0.169611	-0.136722	-0.232024
226061_s_at	0.0270381	-0.149009	0	-0.130504	0.00759172	-0.374048	0.174041	-0.265559	-0.242732	0.103179	0.0794663	0.29969	-0.228573	0.174041	-0.254595	0.0613234	-0.130504
226812_at	0.133402	0	-0.158589	-0.153639	0.171987	0.726941	0.397306	0.101569	0.671077	0.341125	-0.0582371	0.838591	0.108281	0.0310354	0.498138	0.0193276	0.00040102
227661_at	0.0747952	0.140277	0	-0.289402	-0.521727	-0.152411	0.120529	-0.190141	-0.0135593	0.124436	0.523519	0.0524521	-0.0234239	0	0.230484	0.00710535	0
230162_s_at	-0.172088	0.0560083	-0.276455	0.170085	0	0.233809	0.0434537	0.264038	0	0	0.0108097	0.286201	-0.229563	-0.00283551	0.0316546	-0.0947719	0
230400_s_at	0	-0.0233309	0.0625546	0.179237	-0.00255895	0.383366	0.640765	0.0554066	0.225429	0.161318	0.303692	1.22677	0.478173	-0.0118339	0.740066	0.161318	0.000334024
230461_s_at	0.214635	-0.202418	0	-0.116396	0.0497591	-0.127135	0.0386794	-0.0497828	0.617838	0.348715	0.511452	0.257592	-0.32654	0.358647	0.0315506	0.370989	-0.124488
230694_at	0.146654	0	-0.111753	-0.00527406	0.220773	0.345712	0.492957	0.573495	0.763386	0.162169	0.0525775	0.417875	0.00383759	0.0515156	0.265681	0.160014	0.0148761
231818_x_at	-0.145524	-0.0231562	0.0469775	0	0.576109	0.218957	0.43825	0.22954	0.231288	0.81563	0.0744767	0.414256	-0.29178	0.451097	0.271363	0.586913	0.41326
231888_at	0.0986753	-0.0878186	-0.394886	0.236421	0	-0.0878186	0.177607	0.151718	-0.186115	-0.140726	-0.0878186	-0.0629768	0.0481892	-0.18457	-0.0878186	-0.0878186	-0.026063
232344_at	-0.00340176	0	-0.0479522	0.169971	0.512312	-0.904418	0.0499392	-0.0887413	-0.671737	-0.297147	-0.264642	0.34693	0.0868902	1.33269	0.832163	1.2341	0.839868
232344_at	-0.00340176	0	-0.0479522	0.169971	0.512312	-0.904418	0.0499392	-0.0887413	-0.671737	-0.297147	-0.264642	0.34693	0.0868902	1.33269	0.832163	1.2341	0.839868
232626_at	-0.210067	-0.307851	0.256857	0	0.942399	0.136558	0.702311	0.0514383	0.0662169	1.13483	1.00346	0.200159	-0.142475	1.3934	0.692018	0.951825	1.08154
232778_at	-0.240778	0	0.182886	-0.248333	0.330378	0.00275278	-0.660209	-0.802023	-0.00449896	-0.133427	-0.597358	0.106697	-1.16788	-0.658404	-0.418931	-0.811295	-0.688356
232840_at	-0.0231473	0	0.43897	0.19833	-0.0580049	0.0552988	0.0434146	-0.323175	-0.265063	-0.43236	-0.0479975	-0.235926	0.119422	-0.280639	-0.260514	-0.177109	-0.0329514
232840_at	-0.0231473	0	0.43897	0.19833	-0.0580049	0.0552988	0.0434146	-0.323175	-0.265063	-0.43236	-0.0479975	-0.235926	0.119422	-0.280639	-0.260514	-0.177109	-0.0329514
232947_at	-0.344722	0	0.0214756	-0.0310357	0.272576	-0.0346863	-0.0156596	-0.238348	-0.223912	-0.0197899	0.47436	0.0270412	0.054671	-0.0735962	-0.0310357	-0.0855339	-0.0803356
233248_at	-0.0599217	-0.056366	0	0.111269	0.0518856	0.259724	0.111269	0.304678	0.916444	0.666944	-0.112916	0.382016	-0.281417	-0.242598	-0.231112	0.733136	-0.321786
233266_at	0	-0.208299	-0.481614	0.157888	0.00400686	-0.357411	0.0756731	-0.507996	-0.628859	-0.381219	-0.19404	0.0094738	-0.0769529	-0.370368	-0.394411	-0.116796	-0.0929222
233382_at	-0.0378809	-0.155542	0	0.305478	0.150229	0.236367	-0.17056	0.0597436	-0.182236	-0.160583	0.278194	0	0.222723	-0.0274312	0	-0.174032	-0.0874403
233390_at	0.137789	0	-0.026525	0.0935478	-0.13892	0.158982	0.113997	0.0966952	0.203323	0.168038	-0.198768	0.0145025	-0.245577	-0.0436981	0.225208	-0.190083	-0.10903
233395_at	-0.00963545	-0.00350523	0.0411811	0	0.0151939	-0.110105	-0.0972829	0.21855	-0.0769315	0.101501	0.177374	0.0528479	0.018893	0.0411811	-0.000365973	-0.00350523	-0.272872
233629_at	0.230453	0	0.0148468	-0.166456	-0.384676	-0.0435753	0.181425	0.0523229	-0.206739	-0.0826995	-0.284295	0.194792	0.0649068	-0.163695	-0.136889	-0.0826995	0
233635_at	0.129935	-0.226684	-0.0106983	0	0.226039	-0.49356	0.757357	1.73854	1.82103	2.12354	1.59411	-0.237554	0.515749	0.993964	2.36959	1.84161	1.60818
233674_at	0.0716043	0	0.151204	-0.987679	-0.769392	0.638061	0.70576	1.21994	1.29537	0.800127	0.114236	-0.831881	0.771728	0.400048	2.34935	0.159854	0.225624
233697_at	0.0729115	-0.180695	0	-0.105769	0.170751	-0.0351458	-0.0807519	-0.0560904	-0.0807519	-0.0466406	0.351948	0.0128486	-0.219593	-0.140197	0.101843	-0.126997	-0.228471
233706_at	0	-0.141025	0.110124	-0.0273938	0.00384092	0.842833	0.443938	-0.155458	1.14965	0.461366	0.119249	0.0811462	-0.0947406	-0.0215049	-0.0380697	0.0811462	0.012486
233708_at	0.392383	-0.172713	0.120616	-0.164528	0	0.039618	0.0936022	0.0473974	0.262242	-0.373274	0.391795	0.572414	-0.219335	0.125547	0.451764	0.140075	-0.12868
233717_x_at	-0.0272183	0.281991	0.0358248	-0.201467	0	0.267903	0.291705	0.0983832	0.210606	0.503233	-0.0159085	0.404272	0.164442	0.164442	0.570785	-0.0326037	0.00600481
233789_at	0.0406485	-0.0440044	0	-0.0676692	0.254303	-0.154202	0.0310853	-0.118369	-0.207818	-0.151643	0.0736458	-0.135842	-0.000449181	-0.123656	-0.0556614	-0.259145	-0.19812
233853_at	-0.0585868	0.103261	-0.0244861	0	0.0280266	0.304613	0.516689	0.0107965	0.187644	0.0951917	0.362431	0.391755	0.540262	0.33417	0.0186224	0.0107965	-0.0839758
233920_at	0.040978	-0.0676365	-0.236091	0	0.0249481	-0.137286	-0.231736	-0.291326	-0.176848	-0.170936	-0.00645065	-0.128295	-0.116942	-0.146619	-0.0748711	-0.167618	-0.257322
233921_s_at	-0.971591	0	0.164805	-0.492649	0.320904	-0.422778	-1.32595	-1.22267	0.688773	-1.24658	-0.249228	-1.10502	-0.00341415	0.495568	-1.13889	-0.30431	-0.0211744
234095_at	-0.234533	-0.00208616	0.690598	0	0.260212	0.154632	0.478389	-0.557347	0.254269	0.561075	0.350597	-0.270925	-0.0675693	0.192945	-0.0802703	0.213588	0.148613
234214_at	0.116413	0	-0.0391221	-0.0925717	0.0822215	0.0914445	-0.0117831	0.18952	-0.434076	0.230277	0.179297	-0.0391221	-0.239846	-0.227973	-0.0391221	-0.322861	-0.0391221
234439_at	0.0531754	0	-0.00455546	0.142863	-0.0155792	0.0659895	0.26304	0.101054	-0.0607724	-0.088367	0.642509	-0.153271	-0.205045	-0.401661	-0.0263882	-0.174046	-0.287997
234454_at	0.1675	-0.0938787	-0.0742555	0	0.0277567	0.222243	-0.0611389	0.0389538	0.0603256	0.0164976	0.222204	0.0545125	-0.244615	0.222243	0.0164976	-0.175269	-0.106861
234490_at	0.348006	0	-0.0721629	0.147013	-0.117251	0.214795	0.140119	-0.300522	-0.0943251	-0.0671401	0.208636	-0.113415	0.563215	-0.0239558	0	-0.0914261	0.107486
234574_at	0.0212393	0	0.0614152	-0.0599713	-0.439342	1.47464	1.38473	0.383024	0.837186	0.405169	0.0877862	-0.0934167	0.0711899	-0.74721	-0.255514	-0.588035	-0.432962
234643_x_at	-0.620569	0	-0.447896	0.102599	0.59596	-1.2989	-0.102221	0.2253	0.46265	0.782208	0.339673	2.06193	1.18885	1.06688	0.593587	2.2446	2.69621
234707_x_at	-0.0662947	0	-0.0866256	0.171365	0.392197	-0.20489	-0.044384	-0.113257	-0.127011	-0.238042	-0.046638	-0.294517	0.0101562	-0.0662947	-0.0278578	-0.189463	-0.26766
236303_at	0.150343	0	-0.011847	-0.0211635	0.0684009	0.137561	0.188524	-0.048842	0.251135	0.236189	0.586789	0.188524	0.188524	0.730404	-0.0275321	0.479043	0.476761
238183_at	-0.149339	-0.00639486	0.281712	0.0391321	0	1.50499	-0.195792	0.0197988	1.04441	0.194015	0.368251	0.23666	-0.094305	0.63986	-0.0668364	0.57519	-0.396945
238305_at	0.16724	-0.0662446	-0.216393	0.0945203	0	0.324072	-0.178043	-0.11733	-0.0451112	-0.0715315	0.00548172	-0.0451112	0.0845776	0.134282	0.0798333	-0.0639815	-0.0451112
239815_at	0.0592337	-0.0124331	0	-0.0446229	0.478072	-0.21676	-0.441216	-0.442969	0.347089	-0.0271721	-0.465816	0.505687	-0.815187	-0.0836616	0.280356	-0.363723	-0.391506
241468_at	0	0.0588245	0.250996	-0.178511	-0.299744	0.190635	0.232919	0.101372	0.691112	1.45408	1.08419	0.504791	0.179068	0.147206	0.359809	0.126951	0.695064
242575_at	0	0.00260401	0.2224	-0.196572	-0.17924	-0.252667	0.102214	-0.316375	0.0148828	-0.127316	0.0301652	-0.0654466	0.090179	-0.298568	-0.243171	-0.257077	-0.221331
242924_at	-0.0987675	0.0429552	-0.0961747	0	0.0299847	1.07116	0.445654	0.444724	1.50479	0.713513	0.108579	1.14594	0.439906	1.01107	0.931902	0.0698454	0.239439
243147_x_at	-0.186299	0	0.252059	-0.130628	0.372289	-0.437894	0.27219	-0.530767	0.228326	0.469093	0.232656	0.282163	-0.616389	0.00806904	-0.0550156	0.151969	-0.0208063
243186_at	-0.250007	0	-0.256909	0.027777	0.027777	-0.0660009	0.384276	0.254804	-0.0877829	0.0428538	0.262003	0.300643	0.376657	0.0697637	0.314117	-0.363143	0.027777
243246_at	0.0695143	0.125767	-0.0570016	0	-0.228678	0.342609	0.584833	-0.195761	-0.134264	0.0261774	1.23597	0.745059	0.902808	-0.438425	0.308897	-0.442428	-0.209198
243246_at	0.0695143	0.125767	-0.0570016	0	-0.228678	0.342609	0.584833	-0.195761	-0.134264	0.0261774	1.23597	0.745059	0.902808	-0.438425	0.308897	-0.442428	-0.209198
243973_at	-0.0214448	0.0631218	-0.0502753	0	0.108685	-1.12759	-0.520972	0.790328	0.280557	1.24896	0.870226	-0.826796	0.46998	0.804303	0.982993	1.05635	1.16545

## Sheet: GDS3298 - Franciscella Inf.
Supplementary Data 10 - U133 plus 2 probe regions that overlap with the hCRISPRs and were analysed for differences in the peripheral blood monocyte response to Francisella tularensis infections
	Untreated	Untreated	Untreated	Untreated	Untreated	Untreated	F. novicida	F. novicida	F. novicida	F. novicida	F. tularensis	F. tularensis	F. tularensis	F. tularensis
Probes	GSM305430	GSM305432	GSM305434	GSM305436	GSM305438	GSM305440	GSM305429	GSM305431	GSM305433	GSM305435	GSM305437	GSM305439	GSM305441	GSM305442
1554007_at	2.32825	2.33025	2.32825	2.99873	2.33025	2.33078	2.32925	2.33025	2.33025	4.8756	3.54234	3.46951	3.07348	3.19491
1554108_at	2.36329	2.36329	2.33047	2.36329	2.36329	2.52423	2.34889	2.36329	2.36329	2.45116	2.36329	2.36607	2.36329	2.36329
1554723_x_at	2.32825	2.32825	2.32825	2.32825	2.32825	2.32825	2.32825	2.32825	2.32825	2.32825	2.34515	2.32825	2.32825	2.32825
1555014_x_at	2.32825	2.53222	2.49077	2.32825	2.53222	2.49083	3.27888	3.03605	2.53222	2.53222	3.27074	5.22929	2.93342	3.26107
1556520_at	2.32825	2.32825	2.32825	2.32825	2.32825	2.32825	2.32825	2.32825	2.32825	2.32825	2.32825	2.32825	2.32825	2.32825
1556521_a_at	2.32825	2.32825	2.32825	2.32825	2.32825	2.32825	2.32825	2.32825	2.32825	2.32825	2.32825	2.32825	2.32825	2.32825
1556701_at	2.32825	2.32825	2.32825	2.32825	2.32825	2.32825	2.32825	2.32825	2.32825	2.32825	2.32825	2.44418	2.33876	2.32825
1556836_at	2.32825	2.32825	2.32825	2.32825	2.32825	2.32825	2.32825	2.32825	2.32825	2.32825	2.32825	2.32825	2.32825	2.32825
1556837_a_at	2.32825	2.32825	2.32825	2.32825	2.32825	2.32825	2.32825	2.32825	2.32825	2.32825	2.32825	2.32825	2.32825	2.32825
1557339_at	2.32825	2.32825	2.32825	2.32825	2.32825	2.32825	2.32825	2.32825	2.32825	2.3471	2.32825	2.32825	2.32825	2.32825
1557341_x_at	2.32825	2.32825	2.32825	2.32825	2.32825	2.32825	2.32825	2.32825	2.35902	2.32825	2.32825	2.32825	2.32825	2.32825
1557539_at	4.22405	5.18897	4.89649	3.72284	3.41555	4.2221	6.70805	4.88928	5.16158	3.00032	3.71787	3.74742	3.44195	3.93635
1557555_at	4.79691	5.07233	5.39425	3.08532	4.02929	4.20729	6.02932	4.70549	7.04797	4.70957	5.7549	4.71534	6.59471	6.32314
1557645_at	2.32825	2.32825	2.32825	2.32825	2.32825	2.32825	2.32825	2.32825	2.32825	2.32825	2.32825	2.32825	2.44327	2.33052
1557807_a_at	2.32832	2.32832	2.32832	2.32832	2.32832	2.32832	3.11741	2.77204	2.32832	2.32832	2.32832	2.93266	2.32832	2.32832
1558275_at	3.10784	3.19647	3.19647	3.19647	3.19647	3.19647	3.19647	3.19647	3.19647	3.82477	3.91141	4.09531	3.19807	3.53251
1558385_at	6.30736	7.01061	6.50517	3.77474	4.27733	4.43092	4.87817	4.85519	4.74444	4.121	4.56701	4.48444	4.66759	5.34089
1558489_at	2.32825	2.32825	2.32825	2.32825	2.32825	2.32825	2.58695	2.32825	2.32825	2.32825	2.40821	2.32825	2.32825	2.32825
1558960_a_at	2.32825	2.32825	2.32825	2.35707	2.38341	2.32825	2.32825	2.32825	2.32825	2.32825	2.32825	2.32825	2.32825	2.32825
1559053_at	2.32825	2.93891	2.50264	2.32825	2.38108	2.55052	2.32825	2.32825	2.32825	2.32825	2.32825	2.32825	2.32825	2.32825
1559054_a_at	3.42055	4.60151	4.01394	3.23715	3.67199	4.19595	3.22308	2.49631	3.06677	3.23715	3.82796	3.74714	3.25121	3.23715
1559151_at	2.32825	2.32825	2.32825	2.32825	2.32825	2.32825	2.37547	2.32825	2.38928	2.32825	2.52228	2.36417	2.84083	2.86179
1559166_at	2.32825	2.32825	2.32825	2.32825	2.32825	2.32825	2.32825	2.32825	2.32825	2.32825	2.32825	2.32825	2.32825	2.32825
1559232_a_at	5.15853	6.22609	5.05755	5.14496	3.62397	2.76771	3.09406	2.38849	5.67051	4.98563	4.45166	4.19012	5.82418	5.29417
1559278_at	2.32825	2.32825	2.32825	2.32825	2.32825	2.32825	2.32825	2.32825	2.32825	2.32825	2.32825	2.32825	2.32825	2.32825
1559434_at	2.32825	2.32825	2.32825	2.32825	2.36129	2.32825	2.32825	2.41984	2.32825	2.32825	2.32825	2.32825	2.33199	2.32825
1559563_at	2.32825	2.32825	2.32825	2.32825	2.32825	2.32825	2.32825	2.32825	2.32825	2.32825	2.32825	2.32825	2.32825	2.32825
1559565_x_at	2.32825	2.33693	2.32825	2.32825	2.32825	2.32825	2.68725	2.32825	2.32825	2.32825	2.41719	2.79618	2.32825	2.32825
1559770_at	2.32825	2.32825	2.32825	2.32825	2.33927	2.32825	2.35814	2.32825	2.33485	2.32825	2.32825	2.34654	2.33895	2.32825
1560185_at	2.32825	2.32825	2.32825	2.32825	2.32825	2.32825	2.32825	2.32825	2.32825	2.32825	2.58023	2.32825	2.32825	2.32825
1560230_at	2.33865	2.59967	2.33865	2.33865	2.33865	2.33865	4.40151	4.07234	4.50885	2.35486	2.33865	2.33865	3.24358	2.90086
1560476_at	2.3763	2.63833	2.90647	2.3763	2.3763	2.36892	2.3763	2.3763	2.39478	2.3763	2.3763	2.3763	2.36892	2.3763
1560498_at	2.32825	2.32825	2.32825	2.32825	2.32825	2.32825	2.32825	2.62623	2.32825	2.32825	2.46539	3.1885	2.4246	2.32825
1561092_at	2.32994	2.32994	2.32994	2.32994	2.32994	2.32994	2.32994	2.32994	2.3397	2.32994	2.35726	2.39877	2.32994	2.3324
1562055_at	2.32825	2.32825	2.32825	2.32825	2.39661	2.32825	2.32825	2.32825	2.32825	2.32825	2.32825	2.52851	2.88685	2.37557
1562586_at	2.32825	2.32825	2.32825	2.32825	2.32825	2.32825	2.32825	2.32825	2.32825	2.32825	2.32825	2.32825	2.32825	2.32825
1562642_at	2.32825	2.32825	2.32825	2.32825	2.32825	2.32826	2.32825	2.32825	2.32825	2.32825	2.32825	2.32825	2.37192	2.32825
1562723_at	2.33128	2.33128	2.33128	2.33128	2.33128	2.33128	2.33128	2.33128	2.33128	2.33128	2.4024	2.33128	2.33128	2.33128
1562907_at	2.32825	2.32825	2.32825	2.32825	2.32825	2.32825	2.51207	2.32825	2.32825	2.35957	2.32825	3.00945	2.33804	2.32825
1563460_at	2.32825	2.32825	2.32825	2.32825	2.32825	2.32825	2.32825	2.32825	2.32825	2.32825	2.32825	2.32825	2.32825	2.32825
1563690_at	2.32825	2.34129	2.32825	2.32825	2.32825	2.32825	2.39792	2.32825	2.32825	2.32825	2.5614	2.51497	2.32825	2.32825
1563958_at	2.32825	2.32825	2.32825	2.32825	2.32825	2.32825	2.60192	2.78915	2.42791	2.32825	2.35872	4.10928	2.33735	2.32825
1564424_at	5.85817	6.9821	5.49529	4.08945	3.62776	3.30742	8.71194	7.82624	4.29527	4.9516	4.61309	5.07986	7.62153	6.4739
1564498_at	2.5575	2.77756	3.04909	2.5575	2.5575	2.66759	3.46191	2.5575	2.5575	2.5575	2.5575	2.62746	2.5575	3.06008
1564545_a_at	2.32825	2.32825	2.32825	2.32825	2.32825	2.32825	2.82567	2.32825	2.32825	2.32825	2.46033	2.34781	2.32825	2.32825
1564984_at	2.32825	2.40995	2.32825	2.32825	2.32825	2.32825	2.32825	2.32825	2.32825	2.32825	2.34373	2.44318	2.32825	2.32825
1565801_at	2.33242	2.32825	2.32825	2.32825	2.32825	2.32825	2.32825	2.64485	2.32825	2.32825	2.32825	2.48181	2.32825	2.32825
1565845_at	2.41212	2.41212	2.41212	2.41212	2.41212	2.41212	2.41212	2.93522	2.41212	2.41212	2.98209	2.44485	2.61451	2.41684
1566032_at	2.34095	2.37904	2.34007	2.34007	2.34007	2.34007	2.34007	2.34007	2.34007	2.33595	2.34007	2.34007	2.34007	2.34007
1566033_at	2.32825	2.32825	2.32825	2.32825	2.33268	2.32825	2.59591	2.32825	2.32825	2.32825	2.3364	2.32825	2.32825	2.32825
1566428_at	2.32825	2.32825	2.32825	2.32825	2.32825	2.32825	2.32825	2.32825	2.32825	2.32825	2.32825	2.51772	2.45891	2.32825
1566503_at	2.32825	2.32825	2.32825	2.32825	2.32825	2.32825	2.32825	2.32825	2.33497	2.32825	2.32825	2.32825	2.33585	2.32825
1566504_at	2.32825	2.32825	2.32825	2.32825	2.32825	2.32825	2.32825	2.32825	2.32825	2.32825	2.32825	2.32825	2.32825	2.32825
1566548_at	2.33723	2.32942	2.55288	2.32942	2.98722	2.33707	2.33707	2.53984	2.33707	2.33707	3.10197	2.45071	2.94725	2.33707
1566549_at	3.58069	2.63761	3.05846	2.60553	2.61577	2.6146	5.00761	2.6207	2.32825	3.3529	2.6207	2.6207	2.61824	2.57597
1566803_at	2.32825	2.32825	2.32825	2.32825	2.32825	2.32825	2.32825	2.32825	2.32825	2.32825	2.32825	2.75783	2.32825	2.32825
1567031_at	2.47192	2.52111	2.47192	2.47366	2.47192	2.47192	2.47192	2.77838	2.47192	2.6476	2.32825	2.32825	2.45927	2.47192
1568780_at	7.54856	8.41651	7.84045	5.39203	6.15162	5.50986	5.79563	4.81813	4.82427	4.30293	5.69103	4.82095	5.33564	5.17737
1569041_at	2.6336	2.61621	2.66013	2.32825	2.90346	2.78129	3.10939	2.61276	2.61621	2.61449	2.61621	2.61621	2.72117	2.89553
1569405_at	2.32825	2.32825	2.32825	2.32825	2.32825	2.32825	2.44882	2.32825	2.43729	2.32825	2.38388	2.6879	2.507	2.32825
1569603_at	2.32885	2.32885	2.32885	2.32885	2.32885	2.32825	2.36233	2.40958	2.32885	2.38446	2.32885	2.3514	2.32885	2.32885
1569603_at	2.32885	2.32885	2.32885	2.32885	2.32885	2.32825	2.36233	2.40958	2.32885	2.38446	2.32885	2.3514	2.32885	2.32885
1569981_at	2.32825	2.32825	2.32825	2.32825	2.32825	2.32825	2.39508	2.32825	2.45414	2.32825	2.32825	2.34294	2.32825	2.32825
1570215_at	2.32825	2.32825	2.32825	2.32825	2.32825	2.32825	2.32825	2.32825	2.32825	2.32825	2.32825	2.32825	2.32825	2.32825
201205_at	2.93858	2.80878	2.94815	2.94426	3.6241	3.09604	3.87161	3.17967	2.93363	2.94815	4.54121	3.59733	3.35787	2.94815
202280_at	2.32825	2.32825	2.33647	2.32825	2.32825	2.32825	2.32825	3.86892	2.32825	2.32825	3.03028	2.32825	2.32825	2.50481
203326_x_at	2.94472	2.96383	2.96383	2.96383	3.08222	2.96383	3.03578	3.98234	2.96383	2.96383	3.22755	3.1354	2.96383	2.96383
204782_at	2.32825	2.32825	2.32825	2.32825	2.32825	2.32825	2.56219	2.44339	2.32825	2.32825	2.54083	2.96553	2.39835	2.32825
205703_at	2.32828	2.32825	2.32825	2.32825	2.32825	2.32825	2.32825	2.32825	2.32825	2.32825	2.33695	2.4375	2.49099	2.39816
205800_at	2.33464	2.34002	2.33464	2.33464	2.33464	2.33464	2.63453	2.33464	2.33464	2.32878	2.37226	2.5162	2.33464	2.33464
207730_x_at	7.11122	7.59234	7.01328	6.85496	6.78142	6.66504	9.64289	8.7535	7.82909	8.08087	8.74929	9.05795	8.40033	8.24137
210679_x_at	6.42144	6.69322	6.3446	6.13923	6.63853	6.37335	8.75631	7.93381	7.20933	6.89587	7.97154	8.92263	7.83753	7.73703
210723_x_at	2.55695	2.48258	2.5963	2.61766	2.88587	2.76919	3.79103	2.75235	2.59695	2.71761	4.28002	4.67001	3.66118	3.34752
211633_x_at	2.33915	2.33915	2.33915	2.38941	2.33915	2.33915	2.34125	2.40694	2.46463	3.31129	3.02048	3.09107	2.33915	2.33915
211878_at	2.33048	2.32825	2.32825	2.32825	2.32825	2.32825	2.32825	2.32825	2.32825	2.32825	2.33364	2.34137	2.32825	2.32825
214160_at	2.32825	2.32825	2.32825	2.32825	2.32825	2.32825	2.32825	2.32825	2.32825	2.32825	2.97471	2.8264	2.32825	2.32825
214227_at	2.32825	2.32825	2.32825	2.32825	2.32825	2.32825	2.32825	2.32825	2.32825	2.32825	2.32825	2.32825	2.32825	2.32825
214863_at	2.32825	2.32825	2.32825	2.32825	2.32825	2.32825	2.32825	2.32825	2.32825	2.32825	2.32825	2.32825	2.32825	2.32825
214979_at	2.33609	2.41517	2.33594	2.34703	2.33308	2.33594	2.33594	2.33594	2.33594	2.33594	2.33594	2.36101	2.33594	2.33594
215538_at	2.32825	2.32825	2.32825	2.32825	2.32825	2.32825	2.32825	2.32825	2.32825	2.32825	2.45434	2.32825	2.32825	2.32825
215675_at	2.32825	2.32825	2.32825	2.32825	2.33954	2.32825	2.38495	2.32825	2.37222	2.32825	2.32825	2.68665	2.55649	2.32825
215774_s_at	2.32929	2.32825	2.32826	2.35986	2.32826	2.32826	2.32826	2.32826	2.32826	2.43952	2.32826	2.32826	2.32826	2.32826
216249_at	2.35528	2.35528	2.35528	2.47084	2.35528	2.35528	3.20481	3.41968	2.38282	2.35528	2.42571	2.87059	2.41021	2.35528
216301_at	2.36929	2.36929	2.36929	2.54818	2.36929	2.36918	3.59595	3.742	2.56674	2.37189	3.53791	3.08152	3.24244	2.36918
216318_at	2.32825	2.32825	2.32825	2.32825	2.32825	2.32825	2.32825	2.32825	2.32825	2.32825	2.32825	2.32825	2.32825	2.32825
216427_at	2.35838	2.35838	2.35838	2.32868	2.32868	2.32825	2.35838	2.42728	2.39376	2.35838	2.35838	2.40422	2.35838	2.38285
216431_at	2.32825	2.32825	2.32825	2.32825	2.32825	2.32825	2.32825	2.32825	2.39577	2.32825	2.72039	2.32825	2.32825	2.52542
216681_at	2.32825	2.32825	2.32825	2.32825	2.32825	2.32825	2.32825	2.32825	2.32825	2.32825	2.32825	2.32825	2.32825	2.32825
216739_at	2.90882	2.91093	2.9659	2.90882	2.90882	2.90882	2.90882	3.78297	2.90882	2.90712	2.90882	2.90882	2.90945	2.90882
216771_at	2.33746	2.33346	2.33546	2.33746	2.47499	2.33746	2.33746	2.33746	2.48936	2.38778	3.41593	2.81235	2.69232	2.33746
216772_at	2.32825	2.32825	2.32825	2.32825	2.32825	2.32825	2.32825	2.32825	2.32825	2.33369	2.32825	2.32825	2.32825	2.32825
216792_at	2.32825	2.32825	2.32825	2.32825	2.32825	2.32825	2.32825	2.32825	2.48485	2.32825	2.32825	2.32825	2.32836	2.32825
216801_at	2.32825	2.32825	2.32825	2.32825	2.33421	2.32825	2.32825	2.40185	2.32825	2.32825	2.33405	3.42874	2.32825	2.32825
216934_at	2.32825	2.32825	2.3327	2.32825	2.32825	2.32825	3.13904	2.32825	2.32825	2.32825	2.46258	3.81086	2.32825	2.32825
216936_at	2.37913	2.37913	2.4247	2.37913	2.46188	2.37913	2.37913	3.19195	2.37913	2.37913	2.38467	2.37913	2.68981	2.37913
217065_at	2.32825	2.32825	2.32825	2.32825	2.32825	2.32825	2.32825	2.5105	2.32825	2.32825	2.32825	2.32825	2.32825	2.32825
217091_at	2.32825	2.40562	2.32825	2.32825	2.32825	2.32825	2.32825	2.38502	2.32825	2.32825	2.32825	2.32825	2.32825	2.32825
217152_at	6.15219	7.21187	6.71073	6.47478	4.25343	3.88358	7.33045	6.40102	7.53508	7.24558	5.75539	5.14181	5.21572	5.42102
217193_x_at	2.32825	2.32825	2.32825	2.32825	2.32825	2.32825	2.32825	2.32825	2.32825	2.32825	2.32825	2.32825	2.32825	2.32825
217482_at	3.61761	5.12289	3.83895	2.59988	3.65224	4.32537	4.77025	4.81578	4.12621	3.01515	2.87829	2.84421	3.27219	2.73885
217490_at	3.14786	3.25037	3.25072	3.25037	3.51426	3.42382	3.45955	3.46346	3.48748	3.25037	3.25037	3.25037	3.48728	3.25037
221074_at	2.32825	2.32825	2.32825	2.32825	2.32825	2.32825	2.32825	2.32825	2.32825	2.32825	2.32825	2.32825	2.32825	2.32825
221137_at	2.32825	2.32825	2.32825	2.32825	2.32825	2.32825	2.52497	3.13872	2.32825	2.32825	2.32825	2.32825	2.32825	2.34397
221138_s_at	2.32829	2.32829	2.32844	2.32829	2.32829	2.32829	2.32829	2.32829	2.32829	2.32829	2.32829	2.43727	2.32829	2.32829
221625_at	2.32825	2.32825	2.32825	2.32825	2.32834	2.32825	2.32825	2.32825	2.32825	2.51994	2.32825	2.32825	2.3868	2.32825
222968_at	5.27746	4.40362	4.8441	4.95391	5.13471	4.85969	4.42915	4.43552	4.36652	6.0938	4.85969	4.42915	4.86718	5.43622
224238_at	2.32859	2.32825	2.32825	2.32825	2.32825	2.32825	2.32825	2.32825	2.81224	2.32825	2.32825	2.35006	2.35425	2.34853
226061_s_at	2.32825	2.32825	2.3993	2.32825	2.35785	2.32825	2.32825	2.32825	2.32825	2.32825	2.32825	2.40997	2.32825	2.32825
226812_at	2.35637	2.35637	2.35637	2.35637	2.35637	2.35637	2.55411	2.35637	2.35637	2.35637	2.37453	2.90496	3.04858	2.35637
227661_at	2.36641	2.32825	2.32825	2.32825	2.32825	2.32826	3.68983	3.7359	2.32825	2.32825	2.32825	2.32825	2.32825	2.32825
230162_s_at	2.32825	2.32825	2.32825	2.32825	2.32825	2.32825	2.32825	2.32825	2.32825	2.32825	2.32825	2.32825	2.32825	2.32825
230400_s_at	3.6709	3.82591	4.32378	3.57932	3.64489	3.56722	3.28115	3.28115	3.23951	2.92728	3.18471	3.18015	2.32825	2.91466
230461_s_at	3.41161	3.63354	3.57185	3.4972	3.91528	3.94991	5.06571	3.86642	3.46307	3.56191	3.50651	3.51771	4.15652	3.50651
230694_at	2.33359	2.41164	2.41135	2.41135	2.41164	2.41139	2.41164	2.83219	2.41164	2.41164	2.94139	3.53484	2.41164	2.4261
231818_x_at	4.06896	4.45324	4.04889	4.04889	3.86223	3.52242	5.36979	5.25582	4.42578	4.25312	3.91884	4.25046	4.04889	4.04889
231888_at	2.84693	3.45263	2.87556	2.87673	2.79665	2.73237	4.15303	3.01172	2.84693	2.93743	2.84693	4.39953	2.84693	2.84693
232344_at	5.47645	6.59432	5.66278	4.5893	4.78412	4.45704	5.62578	4.89649	5.20507	4.72107	4.89649	4.65551	4.23197	4.40761
232344_at	5.47645	6.59432	5.66278	4.5893	4.78412	4.45704	5.62578	4.89649	5.20507	4.72107	4.89649	4.65551	4.23197	4.40761
232626_at	2.41459	2.47631	2.41459	2.41459	2.84717	2.96627	2.5712	2.41585	2.34458	2.41459	3.24336	3.89072	3.55041	3.2721
232778_at	5.07253	5.10337	4.85253	4.3425	5.08117	4.76723	6.25511	4.86754	5.46684	5.16642	5.23261	5.11477	6.35934	5.50473
232840_at	2.37666	2.37666	2.37666	2.36248	2.37666	2.37666	5.06727	4.58638	3.16173	2.37666	2.39378	2.55757	2.36615	2.37666
232840_at	2.37666	2.37666	2.37666	2.36248	2.37666	2.37666	5.06727	4.58638	3.16173	2.37666	2.39378	2.55757	2.36615	2.37666
232947_at	2.32825	2.32825	2.32825	2.32825	2.32825	2.32825	2.32825	2.32825	2.32825	2.32825	2.32825	2.40878	2.32825	2.32825
233248_at	3.8339	3.68439	3.8349	3.99343	4.08028	3.8349	3.8339	3.8339	3.8283	4.01678	4.35878	4.27921	4.42333	5.17479
233266_at	2.33397	2.33412	2.33412	2.33412	2.33412	2.33412	3.29085	2.33412	2.33412	2.33412	2.79928	2.33412	2.62908	2.45947
233382_at	2.32825	2.32825	2.32825	2.32825	2.32825	2.32825	2.32825	2.32825	2.32825	2.32825	2.32825	2.32825	2.32825	2.32825
233390_at	2.32825	2.32825	2.32825	2.32825	2.32825	2.32825	2.38054	2.36204	2.33028	2.32825	2.38467	2.33716	2.32825	2.37775
233395_at	2.32825	2.32825	2.32825	2.32825	2.32825	2.32825	2.32825	2.38437	2.33417	2.32825	2.32825	2.33045	2.32825	2.32825
233629_at	2.33453	2.39675	2.33453	2.33453	2.33453	2.33464	2.33453	2.33453	2.63172	2.33453	2.34072	2.38643	2.33453	2.33463
233635_at	2.38979	2.38109	3.04626	2.38979	2.33599	2.38025	2.38109	2.32825	2.38979	2.38109	2.33055	2.39383	2.38979	2.38962
233674_at	7.5649	9.20147	7.80227	4.5093	7.4783	7.92454	9.16498	9.07305	8.50841	5.546	7.5787	6.95629	8.71163	8.51147
233697_at	2.32825	2.32825	2.32825	2.32825	2.32825	2.32825	2.82988	3.53948	2.32825	2.32825	2.32825	2.32825	2.32825	2.32825
233706_at	2.32825	2.32869	2.32825	2.32825	2.32825	2.32825	2.32825	2.40461	2.32825	4.1493	2.34819	2.32825	2.57883	2.32825
233708_at	2.32825	2.32825	2.32825	2.32825	2.32825	2.32825	2.32825	2.32825	2.32825	2.32825	2.32825	2.32825	2.32825	2.32825
233717_x_at	2.32825	2.32825	2.32825	2.32825	2.32825	2.3428	2.32825	2.36147	2.32825	2.32825	2.3832	2.32825	2.49139	2.32893
233789_at	2.32825	2.32825	2.32825	2.32825	2.32825	2.32825	2.35333	2.32825	2.32825	2.32825	2.32825	2.41646	2.32825	2.32825
233853_at	2.32825	2.34716	2.32825	2.32825	2.32825	2.32825	2.32825	2.32825	2.42306	2.32825	2.99812	2.32825	2.37567	2.32825
233920_at	2.32825	2.32825	2.32825	2.32825	2.32825	2.32825	2.32825	2.32825	2.32825	2.34141	2.32825	2.32825	2.32825	2.32825
233921_s_at	6.96154	6.93237	7.42701	4.59825	5.74879	6.25058	7.5681	5.67512	8.67559	6.46718	8.01411	6.98896	8.48124	8.51284
234095_at	2.34249	2.34249	2.34249	2.34249	2.35225	2.34249	2.34249	2.34249	2.34249	2.34249	2.34249	2.44857	2.34263	2.34249
234214_at	2.56137	2.56137	2.56137	2.34798	2.56137	2.56137	2.8357	2.56137	2.56137	2.56137	2.63819	2.98172	2.56137	2.62913
234439_at	2.53895	2.53895	2.55855	2.53895	2.53895	2.53895	3.07	2.76923	2.54111	2.53895	2.58373	3.47641	3.65581	2.53895
234454_at	2.32825	2.32825	2.32825	2.32825	2.32825	2.32825	2.32825	2.66563	2.33229	2.32825	2.32825	2.32825	2.32825	2.32825
234490_at	2.32825	2.32825	2.32825	2.32825	2.32825	2.34685	2.44423	2.32825	2.32825	2.32825	2.32825	2.32825	2.32825	2.32825
234574_at	5.44462	5.16552	5.22405	6.10685	6.10346	6.22249	3.658	4.60217	3.658	4.36786	4.43414	4.2011	4.59537	4.44157
234643_x_at	2.43113	2.35982	2.36177	2.34857	2.35955	2.35955	3.15373	2.49491	2.35955	2.35955	4.00354	2.42408	2.80412	3.06299
234707_x_at	2.32825	2.33778	2.33778	2.33778	2.33778	2.33778	2.40549	2.33778	2.33778	2.33778	3.28007	2.33778	2.34729	2.34791
236303_at	3.37309	3.11573	3.26929	3.00418	3.01756	3.03736	3.11573	4.05898	3.11573	3.11573	3.5621	3.11573	3.11573	3.11573
238183_at	2.34658	2.34658	2.34658	2.34569	2.34658	2.34658	2.34658	2.34658	4.35994	2.36961	5.60386	4.91247	5.66244	4.24078
238305_at	2.32825	2.32825	2.32825	2.32825	2.32825	2.32825	2.32825	2.32825	2.32825	2.32825	2.34635	2.48636	2.36276	2.33267
239815_at	6.26737	7.51154	6.66474	5.95048	6.26101	6.3241	5.0029	3.61833	7.29124	6.2636	6.75899	6.48448	6.83342	7.20323
241468_at	2.32825	2.32825	2.32825	2.32825	2.32825	2.32825	2.32825	2.32825	2.32825	2.32825	2.32825	2.34484	2.32825	2.32825
242575_at	2.32825	2.32825	2.32825	2.32825	2.32825	2.32825	2.32825	2.50511	2.32825	2.32825	2.61576	3.63203	2.99152	2.41589
242924_at	2.34375	2.4431	2.34375	2.36995	2.36995	2.34375	2.45036	3.25689	2.92874	2.36995	2.36995	2.35808	2.36995	2.36995
243147_x_at	7.5864	7.75468	7.71746	7.47534	7.74185	7.17201	8.90872	8.15275	8.06435	7.88064	9.16126	9.45797	8.81614	8.42282
243186_at	3.11152	2.99226	2.99308	2.99308	2.99308	2.99226	2.99308	3.59733	2.99226	3.27509	2.98272	3.39219	2.99308	2.99226
243246_at	2.57466	2.65658	2.57466	2.57466	2.32825	2.48397	2.57466	3.08296	2.60382	2.57466	2.61197	2.57466	2.57466	2.57466
243246_at	2.57466	2.65658	2.57466	2.57466	2.32825	2.48397	2.57466	3.08296	2.60382	2.57466	2.61197	2.57466	2.57466	2.57466
243973_at	3.50149	2.94907	3.26516	2.99579	2.81283	2.51237	2.75619	2.62456	2.73949	2.83885	2.94907	2.70349	2.94907	2.81275

## Sheet: GDS4882 - HCC
Supplementary Data 10 - U133 plus 2 probe regions that overlap with the hCRISPRs and were analysed for differences in expression between peripheral blood mononuclear cells obtained from hepatocellular carcinoma (HCC) patients and healthy donors
	HCC	HCC	HCC	HCC	HCC	HCC	HCC	Healthy	Healthy	Healthy	Healthy	Healthy	Healthy	Healthy	Healthy	Healthy	Healthy
Probes	GSM1200297	GSM1200298	GSM1200299	GSM1200300	GSM1200301	GSM1200302	GSM1200303	GSM1200304	GSM1200305	GSM1200306	GSM1200307	GSM1200308	GSM1200309	GSM1200310	GSM1200311	GSM1200312	GSM1200313
1554007_at	8.00168	9.11465	7.91898	8.43745	7.43135	9.0085	9.04373	5.79014	6.90707	5.47965	6.67018	6.38611	5.95523	6.93539	7.05745	6.4439	6.23595
1554108_at	6.95707	7.94012	6.97632	8.01836	7.23957	8.12119	7.06591	6.04505	6.69129	5.48371	5.81891	6.04873	5.80061	6.08305	6.28934	5.99551	6.23109
1554723_x_at	2.64532	2.64995	2.72944	2.65973	2.76449	2.72072	2.81027	2.74402	2.66865	2.67408	2.55794	2.68534	2.66685	2.77425	2.6914	2.64502	2.74585
1555014_x_at	3.15886	3.19816	2.84499	2.94441	2.80631	3.18965	3.60399	3.24791	3.5367	3.55424	3.17268	3.36987	3.5236	3.28727	3.60579	3.16435	3.23625
1556520_at	2.82986	2.72978	3.11479	2.8789	3.15512	3.09618	2.8877	3.12845	2.91258	2.92193	2.65155	3.03268	2.90867	4.13008	2.94124	2.86087	2.83873
1556521_a_at	2.7694	2.69557	2.85013	2.75273	2.90057	2.8258	2.83261	2.83653	2.79363	2.73693	2.69778	2.78529	2.75536	2.83538	2.78725	2.79768	2.82708
1556701_at	1.93045	1.91262	1.92545	1.87876	1.96414	1.92981	1.93465	1.90101	1.94371	1.93255	1.91812	1.92893	1.89719	1.93105	1.93036	1.9863	1.92005
1556836_at	2.55392	2.50889	2.59137	2.52087	2.57655	2.58998	2.55599	2.58647	2.50603	2.53554	2.48389	2.56005	2.56742	2.57847	2.58221	2.6169	2.58357
1556837_a_at	1.81858	1.84882	1.8538	1.80921	1.84344	1.86777	1.87757	1.88166	1.82879	1.813	1.78884	1.83615	1.80978	1.85265	1.87069	1.83476	1.84518
1557339_at	2.16545	2.20409	2.21074	2.17949	2.23423	2.21112	2.28086	2.20592	2.21522	2.18864	2.17992	2.20176	2.1947	2.26034	2.19386	2.14852	2.22867
1557341_x_at	2.12923	2.22952	2.19647	2.17976	2.23874	2.19934	2.24229	2.18729	2.22887	2.18099	2.17046	2.20781	2.19076	2.24134	2.19994	2.18074	2.28985
1557539_at	6.761	6.54435	5.47231	5.9402	4.96158	5.7178	4.82833	5.68439	6.90117	7.8146	7.40251	6.66074	7.04979	4.93395	7.38953	6.94317	5.8275
1557555_at	4.2751	4.90432	4.03527	4.66073	4.06579	4.50255	4.68071	4.18217	5.51791	4.77968	4.63669	4.44836	3.90078	4.24672	4.36722	4.16913	4.23496
1557645_at	3.47906	3.45141	3.70364	3.50806	3.62954	3.53468	3.56262	3.69198	3.57395	3.533	3.28205	3.56045	3.53109	3.61872	3.58788	3.65024	3.57516
1557807_a_at	2.3538	2.36381	2.3992	2.33369	2.3733	2.39638	2.35349	2.35878	2.33201	2.32851	2.28447	2.34126	2.33528	2.39478	2.35421	2.32417	2.35914
1558275_at	4.72607	4.79231	4.4238	4.45663	4.50115	4.82328	4.49695	4.3135	4.42121	4.7427	4.58674	4.46878	4.38142	4.1692	4.37769	4.59089	4.63571
1558385_at	4.1822	4.33404	4.55897	4.33797	4.56886	4.56392	4.21279	4.02758	4.48924	5.08504	4.53759	4.40382	4.37774	4.36531	4.31023	4.2442	4.19744
1558489_at	3.11979	3.17263	3.25342	3.05214	3.26244	3.24918	3.28605	3.28382	3.20746	3.17723	3.17924	3.22297	3.15949	3.3646	3.22811	3.1478	3.25899
1558960_a_at	2.57434	2.5833	2.67059	2.5663	2.61133	2.64337	2.64657	2.66551	2.59515	2.55458	2.64841	2.62679	2.59763	2.66504	2.6024	2.64432	2.66808
1559053_at	4.39501	4.33546	4.962	4.40501	4.60696	5.31504	5.60419	4.65944	4.91454	4.42859	3.92037	4.52343	4.4263	4.59737	4.64789	4.53821	4.57819
1559054_a_at	5.50723	5.74822	5.53768	5.5688	6.12649	6.40016	6.33927	5.54776	5.47061	5.51529	5.83093	5.45514	5.47791	4.55732	5.50728	5.43833	5.75081
1559151_at	2.89196	2.90386	2.87707	2.85672	2.95638	2.88643	3.02626	2.90498	2.81279	2.86298	2.75384	2.84318	2.86838	2.91117	2.80626	2.75664	2.91162
1559166_at	1.95107	1.94377	1.89149	1.88433	1.95821	1.96563	1.98063	1.91888	1.95999	1.94066	1.91424	1.94246	1.97529	1.96289	1.94876	1.93385	1.92755
1559232_a_at	5.75649	5.9938	4.19646	5.47326	4.11277	4.73761	5.09916	5.9842	6.90372	7.44923	7.0278	6.22404	6.40353	5.11487	6.24345	5.09564	5.79393
1559278_at	1.89374	1.89452	1.93814	1.88708	1.92729	1.86081	1.94613	1.90238	1.89581	1.90734	1.85336	1.89845	1.87689	1.92209	1.91783	1.88214	1.92825
1559434_at	3.03572	2.86811	3.16029	2.93411	3.19819	3.11081	3.18071	3.11006	2.97759	2.99002	2.91513	3.05311	2.93643	3.27294	3.09117	3.05125	3.13337
1559563_at	2.779	2.77763	2.84298	2.78631	2.87136	2.87074	2.86951	2.82544	2.75278	2.77955	2.69916	2.81295	2.85525	2.83141	2.87049	2.85931	2.84319
1559565_x_at	2.60156	2.62705	2.69542	2.82125	2.91246	2.85421	2.89014	3.00114	2.73474	2.79741	2.69057	2.85516	2.8293	3.21628	2.82504	2.81386	2.78809
1559770_at	2.74519	2.67554	2.8095	2.73926	2.87559	2.80496	2.86154	2.83387	2.74215	2.75941	2.59055	2.76842	2.70335	2.809	2.89217	2.75954	2.82576
1560185_at	2.49013	2.51109	2.59279	2.48754	2.64223	2.56952	2.67352	2.65108	2.53987	2.52262	2.45985	2.56437	2.50888	2.66551	2.5466	2.52332	2.66156
1560230_at	4.47633	4.68952	4.41447	4.92865	4.1779	4.45048	4.36621	4.41626	5.0664	4.57052	4.78657	4.41283	4.14356	4.3012	4.32	4.1213	3.98964
1560476_at	3.07912	3.20173	3.35752	3.29873	3.47969	3.34273	3.34924	4.26915	3.40928	3.37304	3.3759	3.44749	3.30415	3.32773	3.35123	3.28434	3.33254
1560498_at	1.92091	1.91869	1.91268	1.9146	1.96117	1.9369	1.96514	1.9448	1.91788	1.90962	1.90797	1.93037	1.9401	1.95714	1.92173	1.91688	1.95725
1561092_at	2.67987	2.78065	2.56659	3.33166	2.49391	2.48407	2.49823	2.83609	2.47563	3.48891	2.42543	2.73241	2.73366	2.36018	2.68128	2.79098	2.79955
1562055_at	2.76685	2.69121	2.75791	2.73165	2.74942	2.77016	2.75944	2.82123	2.75832	2.77008	2.76747	2.80892	2.80273	2.77558	2.91292	2.86147	2.81051
1562586_at	2.19361	2.20035	2.21966	2.14438	2.21331	2.20223	2.19901	2.20377	2.18301	2.1789	2.16514	2.19376	2.20961	2.19933	2.2146	2.20467	2.1848
1562642_at	2.70534	2.6939	2.78773	2.68468	2.7782	2.78163	2.80493	2.76492	2.71569	2.78046	2.64538	2.76419	2.76752	2.80368	2.79509	2.76835	2.83658
1562723_at	1.39235	1.43036	1.44371	1.44598	1.44055	1.43282	1.47049	1.42279	1.44065	1.42455	1.39584	1.44742	1.42187	1.47086	1.45082	1.5428	1.4566
1562907_at	2.47892	2.46651	2.47998	2.48321	2.49819	2.45879	2.48089	2.37366	2.44272	2.49577	2.47437	2.49017	2.50289	2.53675	2.51283	2.56615	2.5064
1563460_at	2.99645	3.22625	2.58235	2.56639	2.49704	2.56527	2.47693	2.98943	5.21917	3.28968	2.88964	3.22943	2.72115	3.02223	3.03172	2.90454	2.99733
1563690_at	3.07644	3.05027	3.21357	3.1167	3.20685	3.20304	3.25423	3.19554	3.13712	3.10544	3.02239	3.15536	3.03159	3.27284	3.26349	3.1166	3.25322
1563958_at	2.43839	2.44199	2.46223	2.39792	2.47533	2.52826	2.49834	2.4988	2.46549	2.42696	2.36579	2.46886	2.48812	2.5001	2.49072	2.46806	2.51568
1564424_at	7.81881	8.32573	5.87783	6.61646	4.31738	6.49125	6.71875	6.79254	8.71425	8.86834	7.97037	7.45953	8.19391	7.1336	6.4497	6.19124	6.82178
1564498_at	4.96495	4.87418	5.17156	5.18103	5.04923	5.21408	5.31676	5.00385	4.38697	5.1523	4.74131	4.92076	4.97212	5.02639	5.0772	4.93246	4.99427
1564545_a_at	2.20509	2.17671	2.20888	2.17093	2.20456	2.23484	2.19916	2.18737	2.17455	2.14809	2.15256	2.19386	2.20098	2.25055	2.23222	2.18228	2.21615
1564984_at	1.82243	1.85192	1.88516	1.86009	1.88121	1.8636	1.94362	1.90719	1.79337	1.81223	1.87934	1.87533	1.83828	1.88734	1.89141	1.87742	1.99134
1565801_at	2.43492	2.45416	2.50181	2.55862	2.56133	2.45071	2.40934	2.54074	2.42435	2.47943	2.36708	2.4763	2.45273	2.48243	2.50154	2.50568	2.53273
1565845_at	1.96116	1.97037	1.94126	1.96214	1.87498	1.98601	1.96225	1.89856	2.00456	1.9406	1.99878	1.95514	1.99726	1.91152	1.90866	1.99023	1.94604
1566032_at	2.44737	2.39165	1.91622	1.91761	2.01066	1.992	2.00119	2.42108	2.97562	3.00871	3.17805	2.68612	2.72247	2.50104	2.41947	2.48366	2.46495
1566033_at	3.06907	3.0845	3.19946	3.0161	3.16759	3.18068	3.21787	3.20865	3.07104	3.05026	2.96253	3.09811	3.02232	3.13931	3.24684	3.06206	3.12
1566428_at	4.48107	5.77678	6.12643	6.40718	4.74122	6.57498	5.58438	6.44152	8.39651	5.10206	5.2294	6.34127	7.13102	6.67406	5.0685	6.69097	6.33738
1566503_at	2.647	2.63773	2.75569	2.64429	2.80358	2.70616	2.82012	2.80569	2.68423	2.74294	2.6368	2.75363	2.69904	2.79448	2.80758	2.8175	2.79441
1566504_at	2.16401	2.13185	2.15732	2.17982	2.19722	2.17785	2.17085	2.17484	2.17575	2.17336	2.19959	2.19137	2.1356	2.1898	2.22432	2.20939	2.23972
1566548_at	2.60759	2.52263	2.64962	2.61779	2.73974	2.61832	2.62464	2.64693	2.60593	2.73219	2.58774	2.66581	2.58989	2.85009	2.64122	2.62434	2.71398
1566549_at	3.81695	3.82562	2.90481	3.8128	2.8787	3.97459	2.84547	3.8365	4.89321	4.43359	4.11926	4.06439	4.06087	3.83779	3.86104	3.74321	3.79406
1566803_at	2.63885	2.59944	2.68752	2.61558	2.67937	2.69219	2.69302	2.88578	2.66478	2.63282	2.61392	2.70001	2.64643	2.66542	2.7291	2.63314	2.82872
1567031_at	2.65763	2.65173	2.74832	2.75685	2.74518	2.72039	2.73213	2.76355	2.59424	2.62171	2.5842	2.66974	2.6652	2.77933	2.67974	2.63848	2.70125
1568780_at	10.3494	10.282	9.37431	9.41334	9.54357	9.67481	8.52297	8.34525	10.0995	9.91143	9.07244	8.91933	7.94625	8.99454	8.38901	9.36207	8.15353
1569041_at	8.29302	8.26239	8.2548	8.27883	8.36511	8.63758	8.15343	7.64627	7.82892	8.13137	7.91754	7.76313	7.20485	7.5597	8.02737	7.76328	7.78891
1569405_at	3.23428	3.20952	3.36253	3.16347	3.40726	3.3427	3.38728	3.45497	3.25928	3.18608	3.21819	3.32277	3.30668	3.39887	3.39064	3.30339	3.38683
1569603_at	2.30397	2.3058	2.40437	2.3861	2.46151	2.42585	2.55875	2.4375	2.39322	2.38089	2.32021	2.43729	2.39047	2.44632	2.52861	2.54903	2.48937
1569603_at	2.30397	2.3058	2.40437	2.3861	2.46151	2.42585	2.55875	2.4375	2.39322	2.38089	2.32021	2.43729	2.39047	2.44632	2.52861	2.54903	2.48937
1569981_at	3.24783	3.15301	3.45384	3.27058	3.48823	3.39506	3.47887	3.41621	3.27588	3.2942	2.99554	3.32996	3.16733	3.53768	3.48551	3.40439	3.39293
1570215_at	2.18531	2.20119	2.14594	2.13429	2.12704	2.23521	2.21935	2.15718	2.19446	2.17122	2.14847	2.18592	2.17449	2.20238	2.20261	2.21022	2.21221
201205_at	2.47152	2.44848	2.58067	2.55891	2.64966	2.55253	2.60411	2.60118	2.47183	2.62188	2.5844	2.59209	2.67009	2.64173	2.57704	2.56494	2.59577
202280_at	1.99967	1.99765	2.05021	1.97133	2.04486	2.0467	2.02913	2.0868	2.01866	2.03749	1.91448	2.03829	2.04656	2.0621	2.04685	2.0472	2.08445
203326_x_at	1.58685	1.62931	1.57241	1.57388	1.60289	1.58704	1.61163	1.63045	1.61658	1.59717	1.52029	1.59938	1.56084	1.57169	1.66354	1.65467	1.57918
204782_at	10.3073	10.5432	9.7686	10.3715	10.8058	10.0585	10.458	9.50464	9.75711	9.65245	10.1547	9.76853	9.70502	9.98718	10.2074	9.42021	9.52807
205703_at	3.73145	3.65412	4.12477	4.11725	4.97077	3.55734	4.06547	3.78016	3.55453	3.26496	3.37572	3.60085	3.36999	3.76996	3.73516	3.77296	3.78417
205800_at	2.89427	2.92669	2.81566	2.75701	2.86059	2.86214	2.91221	2.98185	2.85532	2.78211	2.99159	3.05403	3.63941	3.06503	3.12492	3.01786	3.0282
207730_x_at	2.66872	2.6619	2.68828	2.61067	2.85919	2.65097	2.70726	2.67719	2.63924	2.65352	2.58778	2.65373	2.63434	2.72457	2.61236	2.62629	2.72827
210679_x_at	9.13968	9.18562	8.74778	9.06614	8.54115	9.10326	9.13957	9.32728	9.61717	9.5786	9.37399	9.34682	9.54247	9.07076	9.24284	9.24517	9.12306
210723_x_at	4.01751	4.10106	4.41083	4.27791	4.24749	4.35588	4.40388	4.40255	4.30546	4.27597	4.33318	4.30351	4.09316	4.61281	4.03028	4.20907	4.46912
211633_x_at	3.17253	3.24361	2.43188	4.69714	2.40964	4.89823	2.9861	3.31553	3.9175	2.26493	2.49777	3.17096	3.41213	3.26643	3.29496	3.2651	3.30432
211878_at	2.61148	2.66234	2.648	2.63494	2.65145	2.6777	2.89099	2.72639	2.61269	2.62016	2.58775	2.66517	2.64847	2.79046	2.66335	2.63909	2.69812
214160_at	1.83511	1.8912	1.89064	1.86858	1.91839	1.91573	1.90327	1.86239	1.88522	1.86704	1.79325	1.87075	1.87241	1.92494	1.89452	1.82126	1.91568
214227_at	1.75945	1.76874	1.75715	1.72125	1.714	1.75981	1.70778	1.74495	1.76956	1.74992	1.67979	1.74014	1.75458	1.72601	1.75511	1.73921	1.7421
214863_at	2.04161	2.02454	2.06359	2.02389	2.09235	2.08119	2.05997	2.05438	2.0115	2.02571	1.96383	2.04199	2.0606	2.05484	2.0618	2.08065	2.06464
214979_at	2.96877	2.88485	3.01331	2.95247	3.07549	3.06283	3.02375	3.12327	2.94187	2.96222	3.02236	3.00073	2.93901	3.04769	3.00443	2.94504	3.02071
215538_at	1.99153	1.89109	1.97793	1.95799	1.93782	1.99071	1.9412	1.98777	1.93778	1.958	1.98304	1.96975	1.90501	1.97956	2.00331	1.99061	1.98264
215675_at	1.81702	1.81746	1.88414	1.84281	1.86592	1.85802	1.90198	1.89436	1.82448	1.83633	1.81728	1.86676	1.82506	1.89291	1.96234	1.86653	1.88156
215774_s_at	1.93319	1.92731	1.92875	1.8982	1.96983	1.92993	1.95322	1.94191	1.94331	1.94847	1.87756	1.94123	1.96706	1.95277	1.96581	1.92554	1.94865
216249_at	2.10153	2.10656	2.20331	2.16669	2.18833	2.19178	2.14818	2.23683	2.0865	2.09393	2.03107	2.1363	2.10237	2.19838	2.19439	2.14337	2.13985
216301_at	2.3171	2.28994	2.31124	2.32589	2.46118	2.37615	2.45115	2.52386	2.30111	2.33989	2.26686	2.38989	2.34096	2.33264	2.52425	2.53016	2.34928
216318_at	3.71056	3.6579	3.88279	3.77535	3.89812	3.81412	3.82223	3.87015	3.60329	3.78928	3.55622	3.77582	3.80028	3.79068	3.88054	3.88188	3.81009
216427_at	1.93167	1.95948	1.99091	1.97832	2.05886	1.96493	2.03804	1.99488	1.91271	1.92936	1.95828	1.97522	1.90988	2.05295	1.99292	2.00145	2.02452
216431_at	2.05393	2.0392	2.06329	2.03909	2.08324	2.06859	2.06138	2.0781	2.08068	2.10935	2.03631	2.0853	2.09487	2.08753	2.09975	2.09475	2.08635
216681_at	1.88757	1.88267	1.89991	1.85468	1.91763	1.89759	1.90548	1.92522	1.89407	1.87249	1.83035	1.89089	1.90299	1.89781	1.89688	1.88169	1.91653
216739_at	1.82607	1.83925	1.87911	1.90102	1.98092	1.85403	1.94618	1.95967	1.8547	1.87488	1.85685	1.91104	1.91221	1.89619	1.95775	1.98917	1.89797
216771_at	3.55536	3.54339	3.85773	3.61237	3.71716	3.67596	3.6697	3.73097	3.59211	3.58872	3.40554	3.62049	3.52933	3.79364	3.63688	3.58499	3.72225
216772_at	2.00341	1.96369	2.04024	1.95041	2.04986	2.04484	2.02526	2.04029	1.94881	1.98983	1.92717	2.01588	2.05174	2.04313	2.07747	2.03393	2.03058
216792_at	2.29008	2.36453	2.33442	2.31782	2.37236	2.35681	2.35416	2.37364	2.30742	2.31172	2.25786	2.3263	2.27002	2.34102	2.35939	2.34822	2.36739
216801_at	1.67461	1.66872	1.69468	1.69737	1.77874	1.68581	1.71587	1.79711	1.67173	1.6608	1.66845	1.71827	1.7307	1.69275	1.71179	1.83523	1.69587
216934_at	2.06584	2.05451	2.0782	2.04852	2.24757	2.1287	2.11676	2.11937	2.00331	1.96968	2.04829	2.10007	2.21839	2.14568	2.14942	2.11208	2.1344
216936_at	2.16753	2.15435	2.17708	2.13968	2.16501	2.30306	2.16959	2.23116	2.13773	2.17313	2.12176	2.18643	2.19187	2.19428	2.2063	2.1711	2.25056
217065_at	1.97648	1.99815	2.03621	1.93707	2.02904	2.028	2.0964	2.02887	1.95295	1.96497	2.03249	2.02026	2.02486	2.04075	2.06193	2.02082	2.05468
217091_at	2.75303	2.74245	2.80034	2.68214	2.8916	2.79353	2.83188	2.85687	2.76214	2.75343	2.70935	2.79345	2.76537	2.86056	2.84986	2.76839	2.8151
217152_at	6.16811	6.72497	6.39399	6.50182	6.48576	7.7437	7.21323	5.92506	6.86212	6.44793	6.39258	6.17757	6.074	6.15281	6.25095	5.72229	5.77038
217193_x_at	2.11208	2.09731	2.17849	2.1611	2.20986	2.17444	2.35202	2.24949	2.11224	2.10109	2.0946	2.1752	2.12353	2.23402	2.22716	2.20904	2.22561
217482_at	7.32972	7.96493	6.49915	7.67906	6.96044	7.52361	6.7658	5.72384	7.628	7.26259	6.64571	6.48288	6.48079	6.2891	6.1381	6.47468	5.70314
217490_at	5.6442	5.65602	5.58659	5.19657	5.68496	4.84204	5.43782	5.66594	5.38305	5.84689	5.72532	5.50038	5.72605	4.96136	5.58173	5.35992	5.25313
221074_at	1.86895	1.86051	1.89213	1.87576	1.94263	1.90497	1.90879	1.90909	1.84144	1.85055	1.83482	1.88679	1.86913	1.90358	1.89803	1.95689	1.9176
221137_at	2.56387	2.54963	2.59508	2.53664	2.62623	2.58614	2.62732	2.64689	2.56479	2.55623	2.5207	2.58762	2.59264	2.63935	2.54611	2.58265	2.63925
221138_s_at	3.23045	3.08231	3.24567	3.1445	3.27962	3.24976	3.16665	3.12642	3.20907	3.25037	3.09154	3.1346	3.20027	3.13997	3.08217	3.01243	3.09919
221625_at	3.62951	3.54212	3.83992	3.71069	3.7595	3.7994	3.7395	3.65524	3.79323	3.78112	3.66865	3.63487	3.79097	3.53556	3.51022	3.37282	3.60605
222968_at	5.18248	5.17612	5.73703	6.03087	5.69129	5.78171	5.58183	6.65434	5.3502	5.77634	5.82616	5.64414	3.94011	5.33586	6.01253	6.25776	5.64392
224238_at	3.31265	3.23895	3.42335	3.35413	3.41209	3.43875	3.41059	3.55892	3.43892	3.42805	3.28011	3.46048	3.30749	3.51249	3.53175	3.65331	3.43327
226061_s_at	1.81348	1.78451	1.81126	1.78266	1.78235	1.81639	1.82229	1.82335	1.80579	1.78994	1.7875	1.81363	1.82546	1.82554	1.83503	1.80608	1.82393
226812_at	1.95937	1.93764	2.0151	1.97197	2.01679	2.00799	2.00095	2.04228	1.94456	1.96467	1.96785	2.00617	2.00637	1.98943	2.08699	2.06226	1.99108
227661_at	1.64467	1.65837	1.68728	1.68592	1.73374	1.67876	1.7361	1.72153	1.67121	1.66657	1.67295	1.69333	1.65249	1.7355	1.69754	1.68682	1.73533
230162_s_at	1.82588	1.81553	1.87024	1.80224	1.98834	1.87821	1.84137	1.89916	1.85595	1.85229	1.80652	1.86476	1.84203	1.87248	1.89699	1.87749	1.87996
230400_s_at	2.64401	2.66426	2.73599	2.69826	2.72904	2.70363	2.74666	2.73746	2.7304	2.6002	2.58352	2.70436	2.7382	2.72224	2.7227	2.71089	2.79367
230461_s_at	2.8758	2.85191	2.83035	2.84588	2.88017	2.86547	2.80871	2.86666	3.02051	2.78284	2.79033	2.87176	2.80783	2.88859	2.94318	2.89462	2.85126
230694_at	1.79085	1.84425	1.92208	1.85705	1.90205	1.87922	1.91077	1.9008	1.82148	1.80906	1.81409	1.8571	1.79376	1.91572	1.906	1.87495	1.87806
231818_x_at	5.77508	5.91261	5.12523	5.6465	5.16351	5.49528	5.7618	5.84335	6.70169	6.5182	5.98573	6.14603	6.32143	5.81598	6.34263	5.84934	5.9359
231888_at	1.98139	1.94499	2.0817	1.90647	2.00255	1.91662	1.93479	1.96618	1.93568	1.98314	1.88797	1.95131	1.91965	1.9963	1.96035	1.94297	1.96956
232344_at	9.50831	9.82082	9.5951	9.27517	7.60655	8.78473	9.5646	7.02422	10.1416	7.27671	8.43303	7.97728	7.60999	9.30193	6.98767	7.47539	7.545
232344_at	9.50831	9.82082	9.5951	9.27517	7.60655	8.78473	9.5646	7.02422	10.1416	7.27671	8.43303	7.97728	7.60999	9.30193	6.98767	7.47539	7.545
232626_at	5.03196	7.16062	5.05498	4.56355	4.91123	6.04314	6.91729	5.12845	5.59701	5.15328	5.92949	5.1219	4.29236	6.33991	5.54496	2.99314	5.11853
232778_at	7.7676	7.69738	6.01859	7.77768	5.76266	6.56605	6.43914	7.21254	8.37137	9.05909	8.41241	7.92831	8.95148	7.04168	7.53098	7.44252	7.33267
232840_at	2.60778	2.63995	2.6276	2.57923	2.65815	2.63758	2.64502	2.61409	2.50078	3.34331	2.7668	3.08072	3.58952	2.81597	3.32552	4.07017	2.70036
232840_at	2.60778	2.63995	2.6276	2.57923	2.65815	2.63758	2.64502	2.61409	2.50078	3.34331	2.7668	3.08072	3.58952	2.81597	3.32552	4.07017	2.70036
232947_at	2.74665	2.65666	2.73517	2.64556	2.72672	2.73742	2.80381	2.776	2.7072	2.71623	2.62419	2.7404	2.73558	2.79583	2.77591	2.7396	2.79306
233248_at	7.97008	8.04191	7.34718	8.12887	7.36671	7.32352	7.34391	7.21512	7.48449	7.16336	7.98075	7.31354	6.97258	7.08938	7.45451	6.80429	7.65734
233266_at	2.14409	2.19604	2.21122	2.17299	2.28619	2.33008	2.20763	2.32641	2.2484	2.24323	2.18649	2.29478	2.27073	2.58474	2.26306	2.22749	2.30247
233382_at	1.89134	1.85813	1.87544	1.85971	1.88419	1.89999	1.89105	1.89729	1.90758	1.89448	1.84041	1.89718	1.90239	1.88862	1.92739	1.9183	1.89818
233390_at	2.62698	2.62685	2.63527	2.60066	2.66351	2.64758	2.66961	2.66899	2.62345	2.62191	2.59997	2.64909	2.60328	2.67288	2.72566	2.62525	2.70045
233395_at	1.90203	1.93417	1.93852	1.89659	1.95006	1.91329	1.93044	1.89921	1.9169	1.88372	1.88271	1.90765	1.90049	1.94515	1.90693	1.90528	1.92849
233629_at	2.05299	2.03406	2.02106	1.95045	2.02487	2.05547	2.15831	2.05241	2.07884	1.9993	2.01948	2.04069	2.00613	2.04123	2.07249	2.05421	2.04213
233635_at	3.06143	2.94044	2.94164	2.87501	3.0196	3.35841	3.16081	2.84772	2.89393	2.93686	2.8954	2.88617	2.94221	2.93952	2.81889	2.7774	2.92355
233674_at	7.28286	7.07323	5.61274	5.91491	5.1813	6.41628	5.06552	6.68392	8.227	8.90919	8.29883	7.50465	7.85042	6.10744	6.92139	7.91685	6.62679
233697_at	2.40339	2.45209	2.48241	2.42078	2.52484	2.45494	2.47432	2.50212	2.44522	2.40158	2.35808	2.44564	2.41399	2.57193	2.43297	2.43199	2.45285
233706_at	3.48464	3.45937	3.30404	3.65606	3.06225	3.55743	3.21939	3.38235	4.21322	3.85289	2.76817	3.48006	3.20788	3.48323	3.55569	3.34405	3.51309
233708_at	2.0829	2.06001	2.08137	2.04274	2.07902	2.07908	2.07012	2.13272	2.07833	2.0829	2.13326	2.10392	2.11752	2.0905	2.09396	2.08164	2.12442
233717_x_at	3.53562	3.74591	3.75197	3.70707	3.88572	3.71037	3.86654	3.82362	3.71182	3.6907	3.5706	3.74364	3.70903	3.90959	3.59487	3.84645	3.83608
233789_at	2.98103	2.97766	3.08341	3.00697	3.13732	3.08209	3.08035	3.16231	3.06981	3.0399	2.89864	3.06168	2.98652	3.1311	3.09733	3.04073	3.1288
233853_at	3.43928	3.3989	3.38043	3.36336	3.47474	3.39113	3.48269	3.43797	3.54166	3.59283	3.27798	3.46948	3.39704	3.49119	3.44631	3.49285	3.54746
233920_at	1.46498	1.46433	1.49558	1.47902	1.5003	1.51199	1.4804	1.4784	1.45906	1.42255	1.37677	1.45758	1.43595	1.49449	1.49435	1.45913	1.4975
233921_s_at	4.77468	6.72888	4.58278	5.20337	4.39361	5.15611	4.85776	3.25494	6.43974	5.06458	4.72489	4.21553	3.84994	3.22806	4.03051	4.61703	2.7301
234095_at	2.19852	2.19028	2.26817	2.13411	2.15803	2.1584	2.21382	2.1609	2.12691	2.11574	2.07856	2.13474	2.12335	2.17625	2.14437	2.11852	2.16804
234214_at	1.91765	1.93441	1.92649	1.94241	2.03492	1.94219	1.98074	1.97648	1.85313	2.00355	1.93945	1.93729	1.8595	1.93529	1.98238	1.95489	1.93096
234439_at	2.37551	2.35975	2.36646	2.43298	2.55205	2.56108	2.45478	2.49231	2.44002	2.4957	2.43855	2.53431	2.49532	2.53738	2.53996	2.92013	2.44945
234454_at	2.07554	2.10252	2.15943	2.12162	2.20327	2.14549	2.15587	2.17119	2.08794	2.08459	2.03913	2.12321	2.07388	2.18685	2.16176	2.13349	2.17002
234490_at	2.27722	2.34042	2.34412	2.40404	2.35798	2.37366	2.32983	2.3758	2.40739	2.35503	2.3386	2.40727	2.38822	2.55394	2.38575	2.52117	2.33953
234574_at	8.74546	9.0868	8.55699	9.22008	8.96479	8.78952	8.46665	8.49716	8.05953	8.9127	8.83453	8.6353	8.54199	8.99315	8.46392	8.92569	8.489
234643_x_at	4.66076	4.82126	4.65777	4.55496	4.46631	4.32353	4.57006	5.80995	5.9746	5.46382	4.95324	5.57718	6.54501	5.13179	5.21437	5.56127	5.54053
234707_x_at	2.65257	2.59775	2.69975	2.80383	2.75669	2.70359	2.72733	2.82993	2.62455	2.7052	2.64143	2.7252	2.66242	2.73522	2.79072	2.7592	2.77816
236303_at	2.82008	2.80437	2.83401	2.80906	2.89199	2.80197	2.85525	2.88936	2.79283	2.83909	2.82002	2.83811	2.84543	2.78669	2.98482	2.81204	2.77267
238183_at	3.9575	3.50015	4.39731	3.55294	3.92235	4.12346	4.23823	3.58051	3.15712	3.12987	3.89203	3.5244	4.04375	3.56823	3.52596	2.97285	3.84928
238305_at	3.16097	3.12235	3.23202	3.08385	3.17405	3.16739	3.26988	3.25345	3.27963	3.16168	2.99141	3.22588	3.37511	3.25287	3.21145	3.18083	3.32648
239815_at	8.17844	8.24022	7.40507	7.65604	6.69536	7.53564	7.53801	7.43284	8.19061	8.20498	8.34052	7.82342	8.15952	7.28502	7.78196	7.44719	7.56812
241468_at	1.93267	1.91276	1.92229	1.93588	1.96286	1.91644	1.95187	1.95085	1.96581	1.9201	1.9106	1.94404	1.96523	1.95089	1.94306	1.95229	1.93748
242575_at	2.00344	1.95226	2.00848	2.0025	2.05298	2.01215	1.99183	2.01529	1.96404	1.98883	1.92079	1.99053	1.97826	2.00332	2.02538	2.00103	2.01785
242924_at	3.7645	2.49066	3.24021	3.26641	3.22961	3.19832	3.24774	4.10313	3.20822	3.35821	3.41313	3.35284	3.3845	2.25613	4.06025	3.27572	3.11631
243147_x_at	10.1751	10.4029	10.2996	10.5727	10.0965	10.4339	10.4181	10.5615	10.6084	10.6697	10.1458	10.4917	10.509	10.4164	10.579	10.562	10.3732
243186_at	2.30441	2.33602	2.246	2.45956	2.46676	2.33348	2.35427	2.36846	2.32992	2.33611	2.14823	2.33826	2.30271	2.39575	2.37165	2.43078	2.36069
243246_at	2.77974	2.76464	3.38145	3.22026	3.08123	3.47741	3.0205	4.34746	3.26347	3.42285	3.14231	3.60147	3.59527	3.38229	3.55471	3.47199	4.23285
243246_at	2.77974	2.76464	3.38145	3.22026	3.08123	3.47741	3.0205	4.34746	3.26347	3.42285	3.14231	3.60147	3.59527	3.38229	3.55471	3.47199	4.23285
243973_at	4.43392	3.87559	3.51926	3.38433	3.67636	4.28414	4.24661	4.57879	4.51078	4.45396	4.57064	4.24125	4.43541	3.71187	3.87657	3.75451	4.2787

## Sheet: GDS5017 - NDPIT-CDPIT
Supplementary Data 10 - U133 plus 2 probe regions that overlap with the hCRISPRs and were analysed for differences in expression between T-cells from children with newly diagnosed ITP and children with chronic ITP
	NDPIT	NDPIT	NDPIT	NDPIT	NDPIT	NDPIT	NDPIT	CDPIT	CDPIT	CDPIT	CDPIT	CDPIT	CDPIT
Probes	GSM1141222	GSM1141223	GSM1141224	GSM1141225	GSM1141226	GSM1141227	GSM1141228	GSM1141229	GSM1141230	GSM1141231	GSM1141232	GSM1141233	GSM1141234
1554007_at	418	1019	558	900	404	705	427	2401	2168	1398	1649	1860	896
1554108_at	196	123	156	401	358	355	156	588	595	702	485	530	238
1554723_x_at	38	109	46	3	7	9	3	29	3	52	1	7	44
1555014_x_at	108	8	141	34	52	17	106	77	47	35	76	77	111
1556520_at	5	4	2	2	3	52	4	4	2	2	47	1	2
1556521_a_at	2	3	25	3	25	1	2	7	1	1	null	31	21
1556701_at	8	3	8	1	29	3	6	16	40	3	4	12	3
1556836_at	2	3	36	27	4	1	28	41	7	3	5	17	2
1556837_a_at	2	3	8	4	4	11	4	2	13	2	6	4	5
1557339_at	6	62	10	22	33	33	60	19	5	7	16	10	37
1557341_x_at	30	55	83	41	56	3	2	27	12	19	49	2	3
1557539_at	1294	701	1251	285	378	878	384	406	609	386	712	667	864
1557555_at	1361	3283	1660	465	674	1423	889	499	1403	1182	953	1342	1102
1557645_at	20	6	3	4	4	5	72	8	2	7	1	2	13
1557807_a_at	13	5	3	29	35	3	2	21	1	2	3	23	2
1558275_at	75	241	157	120	124	135	179	119	131	117	103	160	325
1558385_at	1553	294	656	544	333	1634	475	416	1630	430	884	1102	1518
1558489_at	74	2	1	37	3	25	35	39	16	26	34	14	1
1558960_a_at	81	73	11	46	81	67	122	39	3	55	61	60	111
1559053_at	86	197	404	87	48	109	112	118	123	163	79	88	137
1559054_a_at	277	522	863	211	192	257	212	364	239	355	162	224	344
1559151_at	75	110	1	38	72	33	35	108	112	218	64	99	90
1559166_at	5	2	35	48	11	31	5	37	3	71	66	33	49
1559232_a_at	250	178	118	134	189	56	184	284	3	205	59	146	364
1559278_at	1	2	2	35	2	4	4	1	1	1	2	17	12
1559434_at	2	26	12	2	2	5	3	2	26	1	6	1	39
1559563_at	16	2	86	2	6	44	42	18	34	24	4	90	42
1559565_x_at	9	5	32	2	17	14	72	3	66	17	18	5	52
1559770_at	14	1	2	1	5	4	2	2	13	10	3	5	1
1560185_at	8	2	34	16	31	56	9	54	11	10	9	50	24
1560230_at	85	54	78	63	38	41	4	58	95	81	222	69	188
1560476_at	101	78	69	26	129	16	51	48	76	3	28	86	123
1560498_at	11	64	27	71	7	47	78	19	20	72	51	110	10
1561092_at	1014	351	953	475	214	1024	1215	340	774	601	730	1010	1669
1562055_at	14	2	2	1	2	29	43	15	5	28	38	1	2
1562586_at	7	2	4	23	37	30	2	3	40	21	59	35	10
1562642_at	25	65	45	20	1	48	50	7	52	1	1	45	2
1562723_at	5	53	40	1	12	60	96	39	6	2	8	16	3
1562907_at	1	26	44	30	3	2	3	6	12	3	2	2	2
1563460_at	4	72	2	23	2	40	5	4	39	4	23	19	14
1563690_at	88	116	85	109	89	144	112	56	136	104	153	161	123
1563958_at	8	40	64	15	1	46	66	3	38	2	22	13	5
1564424_at	449	256	213	202	397	666	716	436	883	924	511	1132	1010
1564498_at	72	109	56	57	61	65	102	157	62	131	24	64	163
1564545_a_at	6	38	27	6	26	3	11	65	31	25	6	79	6
1564984_at	2	14	3	44	15	4	3	23	2	31	3	4	27
1565801_at	4	2	38	2	25	50	32	35	6	24	52	37	1
1565845_at	103	7	88	24	3	48	24	2	5	47	98	42	35
1566032_at	76	2	35	57	6	58	70	66	46	60	20	129	91
1566033_at	89	229	31	1	21	92	41	3	13	4	6	5	41
1566428_at	1	78	2	1	100	1	83	63	27	34	2	15	67
1566503_at	5	95	28	1	27	12	2	3	24	5	22	10	24
1566504_at	4	46	48	2	6	21	3	9	21	36	40	54	1
1566548_at	52	12	2	25	43	34	10	22	20	31	44	40	5
1566549_at	44	30	33	32	2	4	9	4	2	17	38	36	16
1566803_at	3	3	5	2	28	3	5	16	3	7	5	2	2
1567031_at	96	48	56	40	72	41	82	54	80	97	55	51	54
1568780_at	651	248	259	70	209	114	263	228	400	197	159	470	646
1569041_at	61	85	123	29	77	58	178	57	222	62	52	52	97
1569405_at	37	22	2	14	6	29	2	1	22	19	3	24	3
1569603_at	1	55	3	27	4	2	25	15	2	8	24	1	5
1569603_at	1	55	3	27	4	2	25	15	2	8	24	1	5
1569981_at	22	3	36	36	3	1	2	1	26	9	15	16	1
1570215_at	1	4	2	1	2	3	7	2	2	35	2	3	1
201205_at	448	327	492	267	390	274	391	366	144	212	139	255	416
202280_at	66	51	40	35	60	49	32	43	2	18	28	69	51
203326_x_at	116	13	147	149	201	120	178	180	69	184	232	110	253
204782_at	27	31	34	2	2	26	8	43	71	3	16	52	37
205703_at	54	58	52	80	52	12	38	37	51	5	6	73	2
205800_at	16	3	37	21	2	13	44	1	2	2	29	6	2
207730_x_at	1144	734	686	626	820	1130	1041	621	1277	641	1258	1445	1229
210679_x_at	1715	2190	1010	1122	1411	1559	1854	1214	2319	1147	1934	1583	1423
210723_x_at	89	3	91	44	31	51	89	50	79	66	21	107	131
211633_x_at	426	326	196	166	398	306	606	229	186	140	219	145	208
211878_at	7	12	5	4	26	1	2	22	3	1	3	7	1
214160_at	51	48	75	65	52	54	2	40	33	44	44	64	51
214227_at	50	69	57	7	53	88	51	89	24	32	56	31	62
214863_at	2	7	15	23	2	3	6	2	13	9	3	20	32
214979_at	31	63	5	5	2	30	2	40	3	24	23	6	33
215538_at	16	68	27	1	25	55	5	9	23	5	38	12	28
215675_at	26	3	79	4	5	4	97	9	12	7	73	15	11
215774_s_at	155	99	222	125	234	120	282	80	146	127	80	278	349
216249_at	270	109	107	186	137	119	112	112	106	95	166	96	142
216301_at	51	12	40	23	36	83	72	64	7	4	40	29	47
216318_at	23	91	143	3	45	56	65	45	37	53	9	36	64
216427_at	10	16	8	3	4	9	7	7	6	15	6	3	4
216431_at	5	3	36	8	10	29	50	41	17	2	2	30	1
216681_at	44	126	2	27	23	81	72	58	30	2	11	30	36
216739_at	25	46	36	30	6	39	92	20	35	48	8	34	7
216771_at	26	1	63	4	2	8	34	12	3	18	2	32	21
216772_at	2	5	41	2	12	26	26	37	35	7	1	25	26
216792_at	19	7	9	6	2	3	6	3	67	2	2	41	33
216801_at	53	7	3	2	27	3	45	2	17	51	41	5	4
216934_at	5	3	69	1	77	50	112	33	3	100	28	39	16
216936_at	38	10	63	10	59	57	2	5	45	40	15	74	47
217065_at	329	108	112	199	194	328	298	229	171	173	118	244	408
217091_at	59	9	2	1	15	33	42	3	29	22	3	12	16
217152_at	127	249	95	95	66	158	132	78	122	170	124	114	53
217193_x_at	1014	196	500	25	461	1579	710	146	45	257	34	8	101
217482_at	5608	6489	5369	1755	2796	4012	3852	3617	5522	3534	3565	3834	3474
217490_at	909	154	493	206	295	397	460	277	415	237	314	425	349
221074_at	2	47	97	2	4	41	53	8	3	5	3	35	2
221137_at	34	22	25	13	1	77	7	6	48	34	87	58	49
221138_s_at	27	41	45	46	34	39	47	46	28	40	27	39	28
221625_at	547	434	415	449	489	522	717	764	1060	803	768	737	834
222968_at	25550	12798	23871	23217	17614	17275	26905	18299	19264	18420	21395	20197	22572
224238_at	1	7	8	24	1	5	9	3	1	20	6	7	1
226061_s_at	163	137	129	154	171	59	223	124	70	108	50	142	237
226812_at	141	110	202	103	176	106	121	96	88	70	86	161	152
227661_at	56	3	100	9	2	66	34	33	32	30	26	75	34
230162_s_at	74	4	33	74	3	147	116	141	192	131	39	229	293
230400_s_at	767	1005	388	975	471	1323	413	795	762	856	772	884	552
230461_s_at	2053	603	1159	1031	1283	1447	1988	1921	1211	1661	943	1273	3554
230694_at	1	47	79	19	2	2	3	9	2	35	23	2	25
231818_x_at	372	100	38	134	682	122	752	343	271	416	333	210	562
231888_at	21	3	30	9	6	9	12	6	31	8	6	5	2
232344_at	347	170	328	133	380	208	205	144	109	386	96	399	266
232344_at	347	170	328	133	380	208	205	144	109	386	96	399	266
232626_at	132	199	164	88	24	211	72	84	183	88	90	114	101
232778_at	297	242	387	205	245	400	257	391	285	415	465	514	422
232840_at	16	7	46	16	28	4	2	2	24	2	64	1	20
232840_at	16	7	46	16	28	4	2	2	24	2	64	1	20
232947_at	2	2	6	1	4	3	1	1	45	1	2	6	27
233248_at	114	4	65	24	51	51	72	81	42	68	32	36	57
233266_at	49	30	7	32	76	61	49	49	4	44	6	120	16
233382_at	2	6	6	1	2	2	39	2	1	7	2	2	2
233390_at	2	38	4	1	53	1	5	22	1	21	6	34	1
233395_at	1	3	3	7	4	1	25	1	4	2	5	2	2
233629_at	3	61	64	2	6	63	28	23	85	50	65	94	60
233635_at	79	224	60	49	55	38	105	82	46	146	22	39	103
233674_at	127	562	218	179	83	447	138	300	519	425	79	478	216
233697_at	67	82	77	3	5	151	46	57	2	64	2	76	166
233706_at	310	278	291	265	146	231	327	172	280	203	377	323	229
233708_at	1	2	5	4	5	16	3	2	1	23	9	1	31
233717_x_at	56	11	34	66	25	2	31	20	6	15	2	70	3
233789_at	1	70	17	1	17	2	17	9	2	1	1	1	null
233853_at	32	64	42	27	3	1	2	1	22	16	31	31	32
233920_at	4	3	2	30	3	3	4	7	2	2	3	3	2
233921_s_at	2354	3736	2302	776	800	2456	1194	650	2219	1583	1144	1596	1700
234095_at	1525	1336	2212	995	1120	1711	1192	1171	2755	1983	1564	2788	2288
234214_at	134	37	84	70	178	49	297	72	46	49	95	186	243
234439_at	79	29	13	2	39	88	93	30	113	51	28	113	77
234454_at	2	7	35	1	5	38	5	3	10	1	9	10	11
234490_at	9	5	67	33	25	62	22	46	3	26	2	1	41
234574_at	59	48	59	49	28	79	75	33	59	54	57	65	26
234643_x_at	4	40	2	22	42	58	294	55	63	50	22	25	116
234707_x_at	1556	357	913	138	1129	2832	1314	347	152	363	53	172	386
236303_at	64	16	38	35	30	68	9	6	1	11	52	9	39
238183_at	87	110	74	15	141	56	58	29	101	48	151	31	162
238305_at	1	6	50	55	2	11	2	34	2	2	32	3	6
239815_at	127	356	356	130	126	338	176	150	329	250	356	226	239
241468_at	51	83	47	76	52	29	66	86	111	94	37	81	26
242575_at	78	87	100	37	155	150	37	75	173	97	86	118	124
242924_at	157	257	165	125	52	395	73	107	71	181	139	138	153
243147_x_at	1716	1158	1051	728	1184	1399	2090	781	2274	1185	3559	1206	1259
243186_at	109	14	7	86	106	105	121	34	89	13	4	143	158
243246_at	2341	2107	1218	2067	1495	1680	1894	1625	2278	2072	3081	1796	1595
243246_at	2341	2107	1218	2067	1495	1680	1894	1625	2278	2072	3081	1796	1595
243973_at	388	515	566	719	353	577	329	812	643	631	668	828	722

## Sheet: GDS1439 - Prostate Cancer
Supplementary Data 10 - U133 plus 2 probe regions that overlap with the hCRISPRs and were analysed for differences in expression between Benign, Primary or Metastatic forms of prostate cancer
	Benign	Benign	Benign	Benign	Benign	Benign	Primary	Primary	Primary	Primary	Primary	Primary	Primary	Metastatic	Metastatic	Metastatic	Metastatic	Metastatic	Metastatic
Probes	GSM74875	GSM74876	GSM74877	GSM74878	GSM74879	GSM74880	GSM74881	GSM74882	GSM74883	GSM74884	GSM74885	GSM74886	GSM74887	GSM74888	GSM74889	GSM74890	GSM74891	GSM74892	GSM74893
1554007_at	5455.37	3247.39	4446.5	3678.04	3685.99	4221.79	1928.61	1834.19	1570.04	1747.9	1892.54	2037.52	2562.8	2797.04	832.63	361.19	61.7	790.52	1089.83
1554108_at	103.41	113.14	111	116.73	127.7	112.26	128.29	100.15	75.96	106.17	158.18	101.47	97.59	60.72	60.89	54.16	47.37	65.87	87
1554723_x_at	38.2	60.78	4.23	32.41	35.11	25.29	11.29	21.1	1.4	36.34	4.39	1.29	1.53	6.6	46.92	10	1.37	68.89	2.6
1555014_x_at	190.63	256.47	173.03	163.48	189.19	158.24	117.56	192.2	286.74	212.94	77.01	75.73	162.56	564.81	523.09	248.3	174.19	403.07	374.82
1556520_at	101.72	33.92	24.9	19.55	75.36	100.54	44.86	75.71	120.33	125.36	101.3	33.99	2.52	55.59	8.47	150.21	98.74	83.13	72.88
1556521_a_at	29.75	58.45	2.25	10.39	3.62	41.58	11.9	29.1	40.71	36.12	5.15	30.37	3.68	8.69	58.25	30.87	5.86	6.74	43.15
1556701_at	14.74	23.7	27.02	16.99	17.62	22.39	13.45	21.33	31.9	16.2	29.68	18.77	20.69	34.68	17.13	19.01	27.19	230.48	25.68
1556836_at	81.82	8.39	4.44	8.43	39.24	5.12	6.53	8.71	13.1	11.66	6.32	10.64	6.49	58.84	112.66	8.7	12.87	21.2	20.52
1556837_a_at	5.06	19.24	5.03	11.81	4.54	3.96	9.37	3.98	39.05	7.26	8.19	6.3	9.8	6.61	6.41	7.17	15.12	16.58	17.45
1557339_at	56.66	83.83	68.46	8.18	21.36	4.83	8.62	37.05	21.68	15.9	12.61	61.39	2.89	77.63	34.84	73.76	59.45	5.05	35.68
1557341_x_at	23.27	126.04	63.04	23.48	13.92	74.58	87.24	63.83	116.42	83.61	5.81	35.76	12.35	8.05	103.05	99.54	11.23	19.53	4.39
1557539_at	310.38	273.27	184.42	258.18	260.58	227.27	233.9	265.31	418.75	189.13	223.72	207.69	231.15	715.58	67.57	201.55	166.01	304.26	432.41
1557555_at	305.77	722.65	222.13	197.31	227.81	239.35	407.47	270.62	534.95	444.51	273.06	289.87	280.74	555.83	129.58	512.64	207.85	376.35	211.5
1557645_at	65.58	8.13	51.51	40.98	51.6	82.6	36.9	65.2	107.37	108.51	107.79	72.08	93.3	122.36	79.97	15.79	125.95	74.14	125.33
1557807_a_at	42.71	25.75	14.11	5.33	19.05	10	29.94	50.87	106.81	7.73	21.89	10.42	12.86	6.48	54.84	87.6	50.76	13.48	12.75
1558275_at	172.56	259.52	20.22	152.86	170.47	155.83	183.65	136.08	292.1	184.59	187.85	191.41	153.74	319.3	310.47	218.27	334.51	227.49	266.48
1558385_at	137.54	168.93	150.68	210.04	143.44	153.97	109.57	113.31	101.2	164.98	144.94	99.17	99.41	118.01	36.78	241.65	180.6	148.36	198.03
1558489_at	36.68	4.54	9.65	32.18	21.64	6.34	30.21	45.44	40.37	84.74	47.89	26.66	5.5	87.64	5.47	12.82	11.49	26.68	62.89
1558960_a_at	42.84	158.68	27	53.88	70.28	136.95	23.04	91.49	8.27	14.46	9.16	49.65	18.53	24.18	46.38	66.32	28.7	50.46	83.51
1559053_at	119.27	117.14	65.14	63.41	50.87	79.52	109.29	36.22	41.26	87.93	14.19	101.74	35.32	51.89	14.85	47.05	79.56	11.27	12.36
1559054_a_at	381.05	377.84	199.92	220.47	236.73	243.31	237.63	268.71	278.33	280.41	153.1	289.59	230.21	217	71.79	205.97	102.16	133.21	68.79
1559151_at	6.72	13.37	87.59	68	80.51	38.44	31.61	55.01	67.3	89.45	58.54	37.2	74.95	41.41	3.77	58.37	13.8	58.56	34.62
1559166_at	28.53	87.83	10.33	13.99	32.55	53.24	104.54	14.53	23.14	22.23	22.16	23.23	21.88	36.07	43.98	11.08	18.01	22.68	26.15
1559232_a_at	459.06	558.89	304.61	577.17	586.78	612.35	578.89	382.4	532.35	406.04	428.14	535	495.12	476.28	873.16	940.66	767.9	638.89	722.3
1559278_at	4.21	4.98	4.83	8.03	6.12	2.45	2.75	25.42	15.87	6.14	21.57	3.59	6.29	32.7	6.41	5.66	8.23	6.01	9.45
1559434_at	5.15	15.6	39.73	4.13	1.81	6.22	22.57	8.33	8.61	11.28	3.14	3.72	24.98	30.06	52.33	3.71	11.94	9.66	44.84
1559563_at	14.4	47.52	5.09	9.2	16.25	77	7.2	15.25	28.17	10.99	14.22	4.87	15.54	26.11	18.39	14.89	15.1	24.96	8.81
1559565_x_at	9.78	85.79	34.38	5.84	12.96	21.76	10.98	48.36	18.47	108.32	12.7	28.46	47.84	97.01	9.78	61.74	22.3	50.73	21.73
1559770_at	3.2	90.08	58.17	41.85	68.27	43.41	44.96	39.74	38.3	11.69	92.36	47.25	58.97	104.47	31.86	36.67	8.88	46.22	47.18
1560185_at	35.41	4.95	45.94	67.15	33.97	32.08	2.8	11.2	70.99	40.84	42.71	8.57	20.23	16.04	37.21	4.59	25.77	32.74	4.44
1560230_at	139.16	213.71	197.11	125.25	107.79	211.56	72.5	218.66	187.22	202.4	121.48	208.75	171.96	120.5	314.39	146.25	31.66	146.11	120.68
1560476_at	397.5	298.31	220.54	262.53	293.11	364.98	392.31	315.33	472.35	380.84	341.12	335.61	358.43	656.27	486.42	394.15	279.94	487.66	681.02
1560498_at	35.98	10.78	6.69	3.98	4.91	5.01	5.9	8.67	9.38	9.01	7.91	10.14	8.85	12.5	11.71	8.63	14.9	10.25	7.77
1561092_at	16.93	29.09	35.93	25.33	16.51	17.17	21.48	100.6	44.54	61.09	23.94	27.36	60.32	156.54	182.62	247.08	26.5	136.48	115.11
1562055_at	85.08	64.1	53.65	70.98	34.89	98.82	118.5	117.59	164.56	164.52	96.66	98.07	103.38	124.12	115.82	93.64	125.3	106.54	79.58
1562586_at	75.05	55.29	5.76	9.71	74.13	13.57	9.38	17.17	33.54	18.93	28.16	19.36	19.49	22.06	35.64	14.51	19.34	34.39	9.29
1562642_at	20.17	103.67	57.36	28.75	56.86	52.7	22.74	94.08	101.75	26.61	39.47	49.48	4.43	10.56	86.35	44.79	46.79	4.67	64.32
1562723_at	93.51	104.75	150.45	85.42	94.67	52.3	73.51	75.44	99.18	130.81	90.8	114.3	128.97	152.67	127.01	121.65	100.54	142.5	88.9
1562907_at	11.11	56.33	53.57	3.14	3.85	112.11	16.06	26.83	20.87	9.34	107.27	18.21	49.99	16.87	56.25	16.29	6.82	8.47	40.92
1563460_at	262.33	540.81	248.26	483.72	328	408.36	246.28	191.67	324.74	257.06	251.66	224.45	245.84	880.05	651.39	128.46	82.69	460.21	367.15
1563690_at	2.2	3.07	3.53	33.5	6.22	32.51	5.31	2.95	15.45	12.74	3.51	1.53	5.13	26.96	8.66	14.38	9.33	4.72	3.16
1563958_at	29.66	21.92	26.42	12.11	26.31	10.15	5.48	57.36	9.45	18.66	67.83	16.72	17.52	10.12	54.46	175.27	174.1	87.64	37.78
1564424_at	1116.19	903.38	643.47	587.91	774.71	750.73	585.71	887.77	1391.81	770.12	765.21	769.34	814.78	2497.4	934.91	622.92	601.88	1059.02	1250.42
1564498_at	208.58	335.75	344.19	147.02	198.13	228.63	169.3	219.46	251.2	249.63	238.66	84.18	126.07	409.46	293.64	291.29	282.51	322.67	312.16
1564545_a_at	3.99	82.95	61.22	64.56	10.27	78.11	9.36	7.83	7.64	10.12	8.56	11.16	13.18	72.08	4.58	13.93	7.15	13.29	12.69
1564984_at	32.71	42.95	57.19	49.34	10.24	42.17	67.6	86.81	10.6	52.67	75.98	23.15	8.28	16.87	11.38	44.13	153.46	95.18	71.01
1565801_at	6.64	71.74	102.78	59.03	3	32.14	37.24	50.3	97.06	72.43	78.27	10.92	55.73	80.13	74.25	14.52	18.32	79.56	35.9
1565845_at	118.25	307.72	163.28	185.5	191.15	171.42	242.62	96.51	36.81	138.11	130.94	145.3	146.68	184.02	174.55	174.33	47.39	305.3	150.76
1566032_at	54.84	149.53	70.83	67.45	67.9	35.74	74	93.25	139.8	69.79	56.62	20.78	94.26	148.02	123.22	105.83	109.48	175.3	182.54
1566033_at	12.73	6.88	3.22	8.69	6.99	98.48	61.39	6.57	13.27	86.12	36.75	24.63	13.05	15.95	44.83	4.98	28.81	5.42	6.99
1566428_at	30.98	1.91	58.84	11.55	0.84	12.17	4.41	1.87	5.83	49.55	2.95	16.68	1.17	10.11	30.69	63.95	1.83	8.33	32.63
1566503_at	21.19	28.32	31.01	15.62	6.07	7.35	33.64	10.13	28.35	46.06	20.68	64.03	38.45	12.85	14.37	25.91	24.41	8.18	11.25
1566504_at	54.36	129.79	111.92	52.7	108.86	125.55	75.73	71.6	215.18	105.99	148.12	79.76	22.71	163.66	110.4	162.96	134.53	79.68	178.96
1566548_at	103.37	72.04	27.29	9.31	16.38	35.3	67.46	61.49	125.82	29.74	45.53	44.59	86.09	59.52	20.72	106.19	32.65	30.22	20.88
1566549_at	95.89	272.61	152.78	233.29	180.98	166.16	195.94	266.89	291.35	308.53	243.72	257.77	236.11	446.84	508.31	338.99	499.29	462.75	358.39
1566803_at	17.23	12.92	65.84	88.41	21.37	37.9	14.52	43.95	17.4	57.27	22.49	15.38	15.41	17.08	48.33	27.23	30.18	98.52	15.24
1567031_at	58.84	98.54	65.69	78.97	51.69	43.3	28.65	51.6	160.68	12.16	56.71	56.99	20.04	98.08	78.89	2.48	106.33	6.68	97.8
1568780_at	360.49	377.82	500.35	298.65	383.38	328.53	192	271.28	267.32	351.44	170.58	217.7	250.43	3269.76	1503.91	377.92	113.21	1224.32	1499.35
1569041_at	965.67	1066.99	591.31	872.96	888.2	1108.44	1036.77	961.71	1677.74	1079.19	1065.78	980.42	1057.09	1411.58	807.92	1262.09	1098.51	743.41	1034.48
1569405_at	15.36	22.65	69.8	30.65	36.37	54.08	8.15	10.14	163.95	63.08	50.3	55.99	63.07	17.72	57.61	36.23	31.1	7.99	27.49
1569603_at	132.81	142.91	139.34	59.16	73.55	120.64	27.73	191.69	207.82	136.2	104.59	101.2	129.47	123.73	65.1	50.13	122.06	57	12.46
1569603_at	132.81	142.91	139.34	59.16	73.55	120.64	27.73	191.69	207.82	136.2	104.59	101.2	129.47	123.73	65.1	50.13	122.06	57	12.46
1569981_at	56.01	4.5	0.97	1.21	6.38	24.84	9.51	1.16	1.27	7.6	1.17	3.44	3.6	47.98	7.36	55.27	13.46	2.53	10.39
1570215_at	19.33	22.21	15.4	31.68	7.68	16.15	71.96	28.88	16.9	27.23	40.31	7.29	4.39	7.98	7.26	26.78	25.11	9.88	9.03
201205_at	109.77	140.98	65.01	22.88	100.47	102.74	165.75	127.05	206.67	182.68	157.88	94.5	116.52	60.21	137.63	133	120.17	132.84	57.23
202280_at	6.07	8.7	3.75	3.99	12.82	23.92	3.73	3.68	4.21	7.64	7.31	7.19	6.79	11.68	7.99	10.37	16.35	53.22	5.01
203326_x_at	27.24	35.56	91.98	16.97	19.31	64.46	45.89	30.45	27.16	79.9	22.89	28.24	31.08	30.64	22.69	31.91	52.65	40.77	38.74
204782_at	26.84	14	4.14	4.28	7.18	2.36	19.87	36.14	25.51	13.8	8.5	3.89	51.19	100.22	57.32	37.47	4.01	7.4	20.77
205703_at	8.67	4.04	6.53	3.44	9.12	11.93	5.11	3.06	13.83	5.36	37.75	8.43	40.96	8.16	10.75	20.56	13.85	38.27	8.55
205800_at	3.73	92.21	19.77	3.82	7.24	14.31	5.69	3.98	16.11	6.14	9.99	9.38	7.85	36.75	6.35	11.33	15.84	25.16	51.54
207730_x_at	3126.4	6543.2	2412.5	2254.77	2840.55	3127.48	3197.48	2576.16	5192.94	3217.11	2883.63	2683.58	2519.08	8582.91	6000.62	5383.75	3984.28	5675.98	4986.1
210679_x_at	1456.54	2492.82	1121.7	960.85	1243.18	1251.28	1332.3	1219.12	2870.19	1599.96	1250.04	1243.91	1186.65	3862.12	2610.61	1575.64	1524.26	2182.84	2207.38
210723_x_at	85.69	154.54	35	100.95	83.8	117.96	88.99	90.31	11.84	162.85	95.11	120.84	83.36	112.18	101.06	107.37	93.21	139.26	113.35
211633_x_at	20.24	78.06	26.4	6.59	125.06	24.08	8.01	113.76	9.24	56.74	82.48	14.92	11.57	748.96	12645.8	1191.12	12.99	3971.43	4161.82
211878_at	36.95	13.19	76.23	31.1	6.79	80.84	47.3	66.98	15.31	71.82	7.67	32.46	48.25	21.42	48.54	9.78	12.95	28.51	26.46
214160_at	15.61	19.73	58.08	47.02	42.55	48.74	44.37	25.43	130.08	112.81	40	86.69	41.36	93.27	9.34	82.02	16.95	14.92	94.41
214227_at	13.08	46.18	14.16	17.35	17.52	10.17	21.3	15.63	17.86	27.52	46	20.47	3.68	15.18	11.95	11.86	20.2	16.74	40.87
214863_at	4.44	76.36	48.77	6.22	81.64	11.88	24.4	11.17	13.34	28.13	71.28	6.71	26.19	68.9	16.53	19.09	137.4	65.45	14.7
214979_at	95.34	8.55	75.29	50.15	41.68	56.75	55.04	10.26	13.74	132	58.74	33.83	29.17	97.9	6.5	49.16	38.52	9.7	29.38
215538_at	65.54	18.46	112.54	33.24	57.31	104.3	61.87	81.47	73.07	87.62	38.68	76.49	50	182.98	13.31	10.1	104.56	93.76	26.44
215675_at	23.9	84.39	10.37	16.67	12.38	7.19	46.61	77.75	15.83	31.94	36.06	34.65	12.14	80.08	48.31	75.16	60.71	33.99	102.61
215774_s_at	67.05	5.73	9.48	2.45	2.72	3.61	26.83	3.49	3.98	5.79	4.5	3.71	3.44	83.83	34.01	20.59	68.35	3.41	9.8
216249_at	53.35	11.12	69.8	19.89	46.38	8.22	64.44	40.91	148.65	146.59	38.54	62.35	49.51	38.98	71.48	35.78	34.96	99.16	12.11
216301_at	165.87	38.41	36.85	114.31	133.06	38.06	42.34	140.1	143.35	107.74	64.03	136.17	167.13	78.89	176.5	148.94	395.83	165.36	194.65
216318_at	9.06	107.29	16.35	8.78	8.39	33.42	25.01	17.39	13.98	29.73	27.27	13.29	31.9	41.41	7.8	34.29	139.17	8.34	32.68
216427_at	6.26	9.45	5.54	6.44	6.9	32.65	8.66	9.4	30.53	26.33	34.27	4.71	5.88	11.26	8.76	48.51	21.05	6.17	14.11
216431_at	63.74	76.14	33.83	25.25	18.28	7.02	71.34	57.89	23.7	37.85	74.81	70.96	11.68	14.85	13.89	9.32	81.63	13.2	5.1
216681_at	6.54	4.46	20.02	31.85	8.71	4.31	16.38	31.89	15.09	37.93	54.73	2.93	75.11	61.65	31.83	4.23	46.22	52.9	50.63
216739_at	108.97	190.87	164.33	117.69	63.65	150.52	180.71	227.31	250.48	152.24	243.12	116.74	232.94	102.98	212.88	206.69	65.24	214.17	150.99
216771_at	18.76	46.67	60.74	42.9	24.86	6.17	29.93	43.34	76.89	36.19	14.1	9.41	32.91	7.44	10.93	39.49	64.57	19.25	37.57
216772_at	3.92	11.23	7.05	31.15	18.17	3.68	19.47	5.38	9.01	46.96	41.48	30.01	14.54	64.88	37.88	23.62	46.71	10.28	7.77
216792_at	6.17	14.02	86	28.49	40.48	110.91	78.24	30.14	18.56	75.52	66.02	62.01	55.34	33.9	66.39	59.35	19.82	5.6	13.37
216801_at	159.94	146.79	36	22.2	34.21	75.48	30.81	76.85	81.12	97.99	47.89	32.3	105.01	97.22	51.05	77.78	16.89	95.69	140.73
216934_at	5.33	140.26	41.89	12.58	41.72	11.85	71.36	25.42	15.03	96.31	21.32	11.04	14.56	102.23	75.48	6.97	44.46	39.76	28.17
216936_at	15.79	23.77	46.15	25.06	18.54	40.75	18.56	71.27	110.86	42.68	11.32	66.98	23.33	74.58	101.24	33.77	169.45	66.46	64.92
217065_at	50.77	17.48	30.95	14.26	7.1	4.45	11.62	12.6	69.44	20.02	32.29	11.87	24.84	20.82	9.49	4.34	6.42	11.03	44.03
217091_at	28.57	4.75	29.37	20.9	4.27	6.09	16.21	2.25	30.14	2.61	4.87	16.12	34.49	60.45	2.56	15.43	22.99	21.33	3.81
217152_at	486.06	702.79	347.22	518.32	494.28	612.77	504.6	318.44	534.52	471.66	402.48	376.02	329.72	942.59	649.12	804.88	1034.21	970.01	814.92
217193_x_at	34.22	49.03	47.52	59.93	18.43	110.47	102.06	79.36	146.37	150.59	68.67	8.46	95.11	176.04	75.27	101.42	216.19	96.48	93.15
217482_at	946.4	1007.81	660.62	788.32	700.55	667.9	1088.57	712.73	943.69	744.78	1152.58	949.42	951.1	1063.61	1250.73	1100.83	1224.01	1123.21	1182.11
217490_at	118.64	162.35	45.75	102.16	20.8	62.11	102.79	40.26	155.1	205.06	93.41	124.99	117.03	158.39	48.78	134.81	173.48	117.95	202.23
221074_at	33.15	21.22	23.31	35.81	41.67	10.86	9.82	13	47.15	28.6	15.11	16.7	6.27	29.68	80.26	42.37	17.74	13.56	27.18
221137_at	48.83	81.01	31.36	80.87	8.39	83.83	33.12	82.21	138.73	78.44	3.91	44.11	64.56	9.76	106.52	38.68	99.38	108.63	103.01
221138_s_at	75.13	134.9	95.95	100.42	48.68	120.25	51.54	66.81	58.95	68.77	88.91	56.3	76.12	108.42	139.57	129.59	65.11	23.15	59.62
221625_at	91.15	57.18	97.89	90.18	70.74	89.79	83.82	98.93	109.43	61.82	84.19	50.65	51.78	229.07	155.78	218.18	98.67	175.57	199.09
222968_at	210.77	223.16	444.96	307.33	240.72	279.24	255.33	191.11	234.55	248.72	383.25	251.54	260.68	214.12	155.42	137.64	166.36	116.68	157.36
224238_at	9.13	4.46	7.1	4.95	5.7	8.23	12.78	4.66	47.86	11.52	9.05	8.56	10.37	34.44	43.09	5.67	12.23	21.07	37.95
226061_s_at	38.75	4.79	25.16	26.19	5.64	3.56	10.27	4.66	28.79	24.29	4.29	8.78	4.87	114.22	98.34	8.97	11.25	17.27	5.41
226812_at	11.9	13.1	13.07	34.04	11.02	12.4	24.12	8.85	68.29	24.45	30.6	10.45	4.44	52.15	11.41	14.64	8.88	28.9	61.1
227661_at	15.89	15.7	4.55	8.11	10.23	53.42	7.32	9.46	13.06	11.54	8.56	5.01	13.98	17.5	11.11	11.76	8.16	9.06	6
230162_s_at	5.6	152.49	34.61	24.14	62.13	32.06	40.76	36.51	185.94	86.94	24.54	91.45	11.34	45.52	101.1	69.19	110.44	61.37	6.44
230400_s_at	92.57	81.02	52.13	123.47	40.39	32.31	104.92	14.61	175.25	5.65	48.83	42.54	76.02	107.12	148.76	10.16	21.04	72.76	134.42
230461_s_at	1069.5	721.97	610.21	1135.84	848.81	846.89	867.03	695.54	796.04	825.7	497.22	674.33	608.55	2858.75	925.93	719.29	814.76	1284.17	1309.3
230694_at	20.17	28.75	45.94	12.86	8.5	52.12	15.56	6.08	55.05	37.31	64.49	60.29	11.07	23.67	4.78	21.98	28.13	19.47	42.25
231818_x_at	84.72	214.06	124.85	146.25	135.18	169.98	220.04	173.1	315.52	85.41	44.15	119.3	139.85	522.15	300.89	364.99	297.57	357.26	242.13
231888_at	82.32	101.68	124.62	74.08	131.55	102.11	182.94	112	141.02	262.21	36.06	176.21	105.43	24.39	184.05	204.63	199.11	259.61	202.62
232344_at	209.52	220.14	162.1	223.89	154.01	188.22	245.06	244.27	144.35	315.14	158.77	228.36	287.35	242.61	291.17	221.91	97.66	244.93	295.44
232344_at	209.52	220.14	162.1	223.89	154.01	188.22	245.06	244.27	144.35	315.14	158.77	228.36	287.35	242.61	291.17	221.91	97.66	244.93	295.44
232626_at	124.63	84.95	66.36	152.57	94.94	94.7	151.8	143.42	20.49	75.88	49.48	76.55	161.51	131.66	409.73	109.41	55.08	141.24	146.18
232778_at	505.63	784.29	389.28	442.9	491.03	504.95	705.17	525.01	920.79	605.9	590.08	564.34	599.89	1776.48	457.61	714.42	363.09	730.44	614.13
232840_at	65.29	68.22	61.76	11.06	3.76	8.63	24.68	34.73	107.7	21.49	59.01	11.36	6.5	30.3	6.83	74.72	7.46	18.14	2.66
232840_at	65.29	68.22	61.76	11.06	3.76	8.63	24.68	34.73	107.7	21.49	59.01	11.36	6.5	30.3	6.83	74.72	7.46	18.14	2.66
232947_at	252.52	229.7	265.38	204.91	161.48	216.87	108.93	199.73	97.58	79.45	140.74	117.53	157.44	113.16	58.55	68.95	16.27	102.23	34.14
233248_at	388.92	371.11	303.66	362.64	296.23	317.03	246.95	250.49	433.2	388.88	400.38	276.06	215.19	510.4	510.8	266.66	269.05	277.11	379.98
233266_at	68.45	144.65	82.83	17.39	25.13	21.23	49.65	100.31	73.44	167.66	78.83	94.29	101.48	66.17	172.11	140.06	33.48	40.35	124.45
233382_at	18.05	55.8	5.6	3.79	53.38	15.1	8.01	25.31	19.43	40.17	4.97	7.14	52.53	18.05	10.54	23.75	17.64	12.15	16.51
233390_at	18.39	18.46	13.47	3.55	8.97	4.76	7.67	21.81	15.59	144.38	14.08	6.06	9.26	8.31	22.03	16.38	37.12	16.13	8.09
233395_at	9.15	5.82	4.32	4.86	4.47	13.75	8.05	6.18	7.71	8.13	22.67	8.09	5.81	98.42	100.89	7.25	8.71	33.18	77.14
233629_at	17.48	31.58	4.75	3.42	27.68	16.77	13.13	27.36	29.56	24.49	8.8	11.56	7.06	8.73	4.74	9.9	8.84	9.97	19.58
233635_at	128.02	90.76	111.98	94.78	109.81	108.63	93.02	57.68	59.01	105.88	49.54	75.18	54.3	198.18	393.34	82.92	11.78	158.03	90.8
233674_at	341.69	438.94	278.17	209.63	204.77	256.08	179.07	228.16	422.98	314.23	244.28	231.08	258.74	11.41	231.49	382.73	241	234.16	286.75
233697_at	53.77	22.86	32.56	61.5	24.06	88.79	55.5	31.94	59.61	9.31	45.1	14.27	33.16	45.11	17.96	51.34	73.81	40.79	10.42
233706_at	92.34	142.05	60.67	114.54	65.09	65.12	105.22	30.82	267.46	102.69	260.08	158.32	197.87	124.55	407	171.05	13.01	185.13	162.67
233708_at	4.83	51.59	23.2	6.5	27.96	17.21	59.59	54.72	130.1	70.03	49.22	6.35	49.18	68.21	6.21	87.77	58.59	47.35	3.55
233717_x_at	16.8	11.1	35.33	73.1	57.4	13.9	97.86	22.09	22.21	16.53	5.53	7.17	23.81	6.46	56.05	13.66	45.73	71.39	57.91
233789_at	5.9	67.76	6.69	3.16	1.31	6.97	45.26	18.29	50.14	110.8	2.6	11.66	7.66	2.43	47.76	4.94	3.58	7.34	4.42
233853_at	24.59	51.56	25.54	48.67	64.21	71.63	45.27	19.68	122.21	49.86	60.03	76.32	46.86	154.87	71.59	8.77	49.81	53.87	71.55
233920_at	14.96	51.06	18.05	16.15	24.6	5.57	64.84	12.29	12.55	20.1	16.91	98.79	109.98	19.87	19.92	13.95	16.48	11.08	87.61
233921_s_at	637.93	1268.73	429.36	542.39	626.95	548.11	746.7	565.7	737.95	1077.01	578.02	682.51	772.98	1083.47	260.6	979.59	412	667.38	716.72
234095_at	369.92	416.41	274.43	455.23	380.22	284.17	301.59	254	495.56	320.24	452.37	355.62	320.97	855.67	208.8	231.5	371.56	322.66	314.69
234214_at	105.42	74.16	87.6	117.67	137.1	70.84	143.57	196.3	135.32	189.21	80.48	85.52	144.51	140.5	72.82	113.34	68.99	269.48	173.14
234439_at	165.53	122.97	33.89	15.64	125.54	55.5	108.35	105.49	71.12	148.79	108.46	40.11	26.52	122.38	137.87	168.31	90.42	262.84	76.07
234454_at	10.16	34.45	36.62	34.24	7.42	50.42	17.71	18.12	27.8	14.43	21.19	6.39	7.37	63.34	47.4	14.29	185.65	119.29	11.14
234490_at	45.21	99.28	70.5	73.27	103.8	67.48	50.21	179.27	196.07	199.52	120.49	76.22	121.89	91.54	82.71	161.19	105.65	87.69	152.1
234574_at	145.54	86.07	123.45	75.39	113.76	99.82	147.09	166.27	102.3	182.07	64.67	145.48	100.41	101.33	133.66	144.47	73.17	66.77	105.26
234643_x_at	175.07	247.24	111.1	246.1	224.92	195.37	303.76	107.31	183.56	224.03	134.12	206.61	97.22	220.1	312.97	372.4	404.48	231.43	201.39
234707_x_at	9.15	17.85	13.83	14.05	15.95	11.63	14.07	16.39	34.01	9.93	18.16	22.08	58.97	31.48	22.48	25.57	18.99	70.1	25.48
236303_at	162.28	258.5	154.05	86.3	138.72	92.02	143.44	153.7	203.39	172.74	73.7	108.05	76.16	247.02	133.08	168.45	135.7	172.11	54.33
238183_at	18.74	27.59	79.87	128.69	130.94	40.58	8.66	103.09	18.31	23.34	11.77	17.15	29.92	18.14	22.44	25.98	52.63	74.82	84.78
238305_at	7.27	7.89	11.92	3.34	37.76	9.11	9.92	4.43	91.13	112.79	8.61	43.28	40.26	14.96	16.79	22.71	15.91	48.81	38.31
239815_at	1047.99	1324.98	620.79	792.14	1003.2	975.35	750.87	1039.99	1260	808.16	1049.61	826.54	992.11	1975.55	452.03	825.24	390.46	914.74	1132.95
241468_at	117.74	202.93	67.1	30.8	59.49	121.5	157.4	78.17	134.39	127.74	146.18	19.64	48.4	13.41	171.84	23.53	117.91	5.82	127.7
242575_at	85.19	21.94	6.66	50.23	2.74	40.83	3.5	13.04	12.78	82.86	70.77	20.34	28.52	54.11	65.1	7.4	47.76	84.48	48.06
242924_at	44.23	82.39	68.69	110.3	51.91	186.27	90.87	78.15	89.19	104.04	93.44	115.7	87.33	43.21	102.36	80.88	118.92	91.25	67.73
243147_x_at	740.13	879.39	273.82	549.47	782.39	992.41	806.9	909.03	1469.61	784.85	796	716.2	975.5	1847.61	914.9	841.75	376.17	1491.56	440.97
243186_at	16.28	128.16	25.29	81.39	92.64	122.11	115.44	60.1	177.61	139.52	133.52	81.89	71.23	105.32	132.3	197.19	207.93	180.07	97.73
243246_at	88.13	62.45	52.79	43.31	74.94	42.39	85.56	62.23	120.03	96.64	43.58	49.76	56.05	140.24	47.7	42.2	60.86	71.41	72.27
243246_at	88.13	62.45	52.79	43.31	74.94	42.39	85.56	62.23	120.03	96.64	43.58	49.76	56.05	140.24	47.7	42.2	60.86	71.41	72.27
243973_at	462.1	602.74	297.36	301.23	341.36	345.65	502.53	278.74	310.17	474.9	269.53	292.48	270.06	613.68	300.7	258.5	191.36	451.53	322.32

## Sheet: GDS2697 - Teratozoospermia
Supplementary Data 10 - U133 plus 2 probe regions that overlap with the hCRISPRs and were analysed for differences in expression between males with consistent and severe teratozoospermia
	Healthy	Healthy	Healthy	Healthy	Healthy	Healthy	Healthy	Healthy	Healthy	Healthy	Healthy	Healthy	Healthy	Teratozoospermia	Teratozoospermia	Teratozoospermia	Teratozoospermia	Teratozoospermia	Teratozoospermia	Teratozoospermia	Teratozoospermia
Probes	GSM158463	GSM158464	GSM158465	GSM158466	GSM158467	GSM158468	GSM158469	GSM158470	GSM158471	GSM158472	GSM158473	GSM158474	GSM158475	GSM158476	GSM158477	GSM158478	GSM158479	GSM158480	GSM158481	GSM158482	GSM158483
1554007_at	18.192	14.6884	30.3737	14.6675	10.7462	153.685	54.1762	193.919	36.1112	53.1963	15.8707	58.6402	16.8346	16.5301	15.4527	17.9904	25.6621	23.1677	25.4396	26.5177	31.3409
1554108_at	15.251	10	10	10	10	11.2875	21.062	10	10	10	13.4538	10	10	10	10	10.7465	10	13.4482	10	14.3146	11.826
1554723_x_at	10	10	10	10	10	10	10	10	10	10	10	10	10	10.6611	10	10	10	10	10	10.2071	10
1555014_x_at	10	16.0537	10	10	13.7868	10	26.9922	11.0552	10	10	10	29.8415	13.9712	10	15.3161	22.6846	10	11.8079	44.9972	29.9585	65.5219
1556520_at	17.4272	14.1568	28.5635	10	10	26.4859	11.8805	13.0163	16.7048	10	17.3804	18.9831	14.6234	23.2737	10	27.4646	17.8128	12.8562	11.0103	10	10
1556521_a_at	18.084	21.309	37.9187	21.4342	28.3916	21.8732	19.2096	42.1426	38.7101	24.3411	12.5136	29.3063	17.4071	15.65	13.4932	22.4433	19.2216	25.1691	20.8903	14.4005	21.1875
1556701_at	61.2684	221.687	50.9547	179.877	115.589	66.233	62.1607	83.6952	74.3825	96.6833	110.088	93.0491	63.8814	125.739	65.2359	57.7348	110.914	33.4548	41.5461	71.8044	49.5964
1556836_at	13.5173	10	17.0446	10	10	10	10	15.4685	10	10	10	11.327	10	10	10	11.9459	10.1139	14.1809	10	10	10
1556837_a_at	27.3149	31.9078	24.9365	18.0256	35.2199	15.0754	24.7645	18.9942	15.2047	20.483	20.852	20.51	19.9766	25.5741	24.8389	23.8807	22.4147	26.9223	38.0045	15.3447	17.2615
1557339_at	16.3389	19.492	16.7317	35.3213	20.8621	41.0599	22.2216	25.1495	12.9226	18.5433	18.5474	37.9556	26.5117	39.3379	42.7061	35.1607	36.7165	26.3341	16.6688	42.6565	38.3872
1557341_x_at	11.5327	27.4527	15.6125	31.0569	16.4644	31.9089	25.8764	17.7826	26.2805	15.6259	14.1128	25.5956	20.856	20.5479	27.3295	14.9098	26.8692	31.8434	23.0339	48.4839	34.8208
1557539_at	36.6575	34.1215	43.5262	25.6664	32.8492	24.2981	26.6734	18.198	29.4885	19.8569	32.3242	26.4069	26.944	53.2313	41.436	61.6667	41.5139	74.6383	60.8709	71.7934	57.2251
1557555_at	106.629	79.9461	100.189	97.0205	116.27	67.5707	144.299	97.3462	54.9146	70.0759	75.8174	108.89	111.174	211.491	186.392	235.637	200.636	276.891	240.38	328.917	327.594
1557645_at	21.2405	28.4568	68.7682	43.1646	35.2854	96.6889	66.7971	67.9723	117.134	58.5613	133.263	107.317	35.0118	33.927	22.1638	42.2612	90.2023	56.8361	38.3771	38.7984	51.8152
1557807_a_at	29.8263	23.7551	17.4709	10	10	14.9432	10	10	12.1999	10.8376	35.0925	23.7163	10	10	18.0664	11.9868	10	10.4779	10	10	10
1558275_at	133.319	112.491	183.448	121.115	121.157	81.0759	110.967	109.227	99.2675	105.438	136.38	146.827	106.712	95.7148	92.6496	100.868	77.8282	110.056	133.699	84.787	135.73
1558385_at	30.214	14.3583	19.7951	10	28.1017	24.4465	39.6094	17.5684	16.9684	28.5722	45.3053	36.9908	44.7665	31.0906	25.163	33.6976	26.5	44.2486	12.7117	31.2025	38.3925
1558489_at	10	10	10	10	10	10	22.3727	10	13.5647	10	22.3937	18.5357	26.7922	12.4282	10	14.7205	10	24.8739	36.6289	24.3495	33.9027
1558960_a_at	10	10	10	30.7582	12.0627	10	10	10	10	11.5938	10	10	10	10	10	10	10	10	13.9504	10	10
1559053_at	28.2806	10	23.6532	10	11.6104	13.8116	21.1121	38.9267	30.8625	20.2611	26.0614	21.8832	15.0753	36.5442	25.4439	40.6266	10.8646	24.5902	38.7866	29.1875	61.2302
1559054_a_at	179.394	54.9356	67.2774	27.531	131.925	125.655	177.171	271.48	199.593	210.149	147.382	159.305	228.129	317.269	112.694	305.042	160.326	352.055	416.896	375.92	521.439
1559151_at	27.6571	22.5024	10	20.9455	10	11.6583	20.7742	10	10	12.8861	10	13.9844	10	10	16.7045	26.89	10	13.3018	12.8729	21.7691	16.1026
1559166_at	17.8853	13.0099	13.8973	32.6302	33.9305	11.3647	28.989	10	10	15.6365	27.4105	27.192	21.3904	64.5631	31.5205	61.4268	55.1891	67.2105	62.0115	72.0058	77.3758
1559232_a_at	77.1941	100.889	73.3336	131.077	99.4607	47.5254	43.6982	48.4036	53.5687	80.8809	73.3291	71.0874	60.2204	124.727	110.852	135.785	134.035	141.84	149.037	122.125	94.1511
1559278_at	21.5338	14.2893	10	11.4244	22.5578	10	20.9982	15.8625	19.3008	21.2659	20.466	21.4064	14.2131	41.9446	35.7222	39.9066	46.7255	37.7912	37.656	45.6551	69.231
1559434_at	10	10	10	14.4067	10	10	10	12.264	15.2232	10	11.9131	10	10.5588	10	11.4235	10	10	21.8104	24.7231	13.2473	16.6723
1559563_at	15.0846	79.2074	75.7226	54.1307	60.2288	44.9258	77.6077	77.1885	61.8779	49.3601	70.2186	57.4889	62.9174	56.6669	60.8066	41.7249	48.9979	39.9947	65.7958	53.9135	54.7504
1559565_x_at	33.7856	52.2043	37.3227	48.41	76.1778	49.0918	51.5068	69.3429	52.6455	44.6949	43.2292	30.1972	47.0893	49.8291	46.1008	27.1796	46.8981	41.2389	46.9598	36.2672	27.143
1559770_at	24.0027	14.927	28.9613	26.9676	28.2952	21.056	25.1479	16.3364	21.8544	13.6431	24.3466	24.2342	20.0093	22.1866	19.3305	22.1434	17.3281	19.8529	26.8251	28.8649	28.9497
1560185_at	58.2531	25.8691	31.8096	35.3016	43.1296	18.4735	23.8771	22.4174	26.7123	21.1363	30.6349	33.8834	30.521	22.8153	47.6307	42.1869	34.7012	27.5949	48.6062	33.1943	51.377
1560230_at	11.4903	10.12	10	10	10	16.1393	10	10	10	10.3772	10	10	10	10	10	10	10	10	10	10	10
1560476_at	53.6263	43.8826	58.9756	61.2021	60.6092	40.4099	45.855	31.895	40.9074	33.7505	34.253	33.8295	34.8407	136.94	211.935	129.805	149.943	143.206	177.542	179.908	344.274
1560498_at	22.7213	29.9585	27.6441	40.3593	23.3477	22.1232	16.4768	18.846	14.789	18.2331	19.4302	17.9236	15.1139	26.5593	15.9609	33.9051	21.055	28.8879	15.584	32.2184	28.3221
1561092_at	21.3123	10	10	15.7025	16.9675	23.5731	20.4695	56.3892	13.7843	10	10	17.8904	10	15.0024	22.1651	10	10.588	10	10	10.2407	10
1562055_at	92.4536	183.818	132.297	155.985	183.007	82.6104	164.926	129.025	116.897	148.004	136.824	139.256	137.771	166.094	189.076	148.275	165.352	121.394	90.6685	113.841	114.259
1562586_at	25.5692	55.8674	10	27.7075	34.8713	21.8915	40.8492	15.3071	21.4742	32.8847	45.8716	37.0048	26.0711	21.1594	24.9893	33.1449	33.1118	26.4477	43.2853	28.4553	23.5715
1562642_at	22.9839	37.0324	24.0664	28.5334	36.5199	13.1791	27.7657	15.0775	10	18.9166	28.7363	13.9034	26.8044	31.2511	40.4707	54.7843	30.9399	42.8635	24.0263	44.822	65.2429
1562723_at	82.7483	101.508	154.852	117.629	109.447	86.6669	40.2822	58.7327	83.4798	95.9011	62.1891	84.1983	50.8808	83.0753	127.519	40.2847	70.9047	36.2074	52.0978	34.725	39.0004
1562907_at	50.9427	24.7978	63.8343	57.872	37.1516	29.5943	55.2519	39.2034	42.2812	35.5528	48.4729	56.5976	45.2255	34.697	45.5179	58.5086	71.6955	80.5261	96.8134	60.2132	55.7254
1563460_at	10	10	10	10	10	10	10.1743	10	10	10	10	10	10.3749	10	10	10	10	10	10	10	10
1563690_at	12.6804	15.7422	10	10	10	10	11.5422	14.871	10	16.1479	14.8714	17.6987	10	10	10	17.8628	10	17.3179	10	28.2842	10
1563958_at	27.6915	28.4376	10	13.4715	14.2876	12.7924	32.3107	12.6253	10	10	11.357	19.896	13.3955	17.7153	10	14.5707	21.716	31.8522	12.3474	12.6842	17.3755
1564424_at	36.5699	19.8919	10	14.5734	38.4622	35.1604	21.6238	70.8294	27.0971	22.1965	16.3491	18.8151	20.7159	37.1032	18.5428	24.6165	28.4855	51.7422	40.9373	23.0123	28.2543
1564498_at	108.278	91.8756	67.3229	128.454	107.135	84.1914	104.169	106.378	107.797	128.352	117.643	97.098	113.983	67.2346	97.483	111.487	94.6275	119.138	98.5442	82.1059	88.3259
1564545_a_at	22.7399	21.1811	29.1752	31.9576	35.4314	25.335	45.694	27.2445	25.4197	62.3993	19.1159	39.9839	25.4915	42.0326	55.0029	28.9965	42.9189	39.0169	27.1167	28.8346	33.9243
1564984_at	295.507	304.165	317.621	583.625	336.722	183.872	297.313	286.802	247.456	176.143	358.838	321.476	287.6	294.649	334.364	271.033	266.424	273.355	254.83	269.068	318.896
1565801_at	14.5166	35.1325	27.5989	39.6019	33.0363	14.4355	11.4537	37.8795	10.3218	10	22.1321	35.1412	41.967	37.0541	27.0072	35.1974	20.3881	43.5919	23.188	34.9907	31.2408
1565845_at	88.4858	128.836	180.593	141.817	166.375	130.571	140.267	118.25	102.385	96.5161	162.738	177.129	243.841	162.246	166.05	155.488	175.908	184.068	170.013	159.726	180.776
1566032_at	30.1638	51.4217	48.7105	34.4709	51.4808	26.5653	34.2878	36.3894	33.8138	50.5672	36.2077	33.9369	41.1266	82.8572	89.2794	109.457	85.2326	91.0083	97.7465	93.8183	89.9839
1566033_at	17.7303	10	12.4266	13.6153	10.6079	23.2227	17.8083	15.6745	10	12.1551	10	10	10.923	10	21.1322	15.3405	10	23.5755	17.6528	21.0724	21.6012
1566428_at	10	11.5026	10	10	10	10	10	10	10	10	10.2766	10	11.6831	20.9135	15.1122	23.8008	18.0221	15.4984	23.6607	21.6485	15.5442
1566503_at	10	12.5349	10	10	10	10	10	10	15.1485	10	10	10	10	10	10.2338	13.3485	10	10.7192	19.956	13.3485	10
1566504_at	115.057	127.482	97.2016	126.081	108.876	58.5176	272.047	162.954	162.103	171.048	128.869	153.976	141.264	186.137	157.561	268.842	190.19	230.366	258.007	250.91	246.016
1566548_at	10	52.7097	18.6273	18.6369	20.6187	13.4125	10	36.5665	11.7003	10	10	10	11.2788	10	34.3593	21.8736	10	21.9529	39.3681	11.6797	16.5215
1566549_at	32.5549	36.0575	40.4786	37.5859	34.5847	31.1167	41.9876	21.5703	25.2622	35.0515	51.3011	41.9699	30.8607	67.4819	69.2234	68.4537	54.6591	62.1464	56.5175	48.2385	69.5589
1566803_at	10	10	48.3964	13.6341	10	52.3603	10	39.3711	123.325	10	10	23.4099	56.7246	29.2915	25.5243	10	65.293	10	23.0884	24.4529	11.6017
1567031_at	19.9902	29.9759	35.4021	31.5133	40.5513	15.0708	20.4495	14.0822	13.1024	16.8597	31.4057	23.69	18.9004	30.3881	34.6319	34.3189	18.7495	35.9005	35.797	30.9256	26.5518
1568780_at	83.7452	41.9967	37.8623	83.0057	37.605	27.8914	52.5079	80.692	28.1643	48.4948	20.2508	49.3107	50.8734	67.5178	143.461	154.397	133.45	226.777	123.715	165.088	511.459
1569041_at	20.1618	18.5989	13.3965	10	22.4737	10.1025	10	12.5833	14.1454	11.7429	16.1572	17.3028	27.3966	15.8326	21.7281	15.2879	10	10	20.7109	26.2571	55.7136
1569405_at	10	10	15.4821	14.2753	12.2656	10	14.7437	10	13.7069	10	16.6302	13.8728	10	14.8218	11.0204	16.4644	14.447	14.9053	15.7079	18.0902	14.1557
1569603_at	21.0298	40.9059	17.5376	27.3924	24.0557	23.579	21.0826	17.6269	21.0653	23.656	21.8091	21.8967	25.2549	19.8208	13.6124	20.072	17.1164	26.2231	25.1481	19.7691	28.784
1569603_at	21.0298	40.9059	17.5376	27.3924	24.0557	23.579	21.0826	17.6269	21.0653	23.656	21.8091	21.8967	25.2549	19.8208	13.6124	20.072	17.1164	26.2231	25.1481	19.7691	28.784
1569981_at	10	10	10	10	10	10	10	10	10	10	10.1185	10	10	10	13.9907	10	10	10	10	10	10
1570215_at	187.808	139.47	109.879	161.148	152.411	85.8363	142.358	83.0926	152.578	161.787	127.814	108.775	124.081	261.368	210.674	211.439	205.801	236.85	287.093	276.217	212.343
201205_at	80.4928	154.55	78.4741	109.233	142.302	60.3041	109.888	109.477	79.4006	73.7888	113.96	107.93	87.3317	105.279	128.109	109.815	100.413	104.051	132.56	83.7874	146.101
202280_at	10	10	10	10.5238	10	10	10	10	10	12.1513	10	10	10	10	10	10	10	14.6086	10	10	10
203326_x_at	16.5177	24.9967	10	10	11.714	10	10	10	12.5166	19.2048	18.5269	10	23.7772	10	10	15.0866	10	10	18.7002	10	10
204782_at	113.867	102.183	192.363	133.693	117.529	200.959	120.455	104.818	127.5	137.518	84.1154	226.668	159.084	101.777	118.063	129.797	117.613	165.474	110.015	137.03	120.765
205703_at	10	32.4638	10	11.2221	11.4275	13.747	16.1784	10	10	10	18.9932	10.8462	10	26.7298	16.7907	19.1485	20.1226	13.0671	18.2742	19.2928	12.402
205800_at	10	16.6819	21.2278	83.6483	48.3497	73.3253	10	16.2602	26.675	41.7992	15.672	15.1316	17.5463	171.214	52.1494	57.965	41.1915	29.3153	23.8133	27.7787	10
207730_x_at	3945.05	3237.13	3279.7	4078.26	4051.26	4357.31	3523.07	4428.69	4312.11	4217.45	3802.89	3971.31	3791.56	3636.97	3728.08	3351.21	3783.5	3578.78	3238.39	3293.63	3774.07
210679_x_at	4687.13	5036.23	4538.76	4655.71	5466.98	5368.79	4607.45	4895.31	4804.86	5133.18	4925.87	4840.74	4640.54	4700.68	4449.64	4552.43	4759.86	4417.89	4419.71	4522.27	4431.73
210723_x_at	51.6951	49.6377	99.0654	51.1604	69.907	51.4008	59.8511	46.2128	50.3047	92.1073	103.661	62.5734	57.6003	58.7152	50.1086	36.9091	60.267	44.4548	55.2808	79.9228	38.9927
211633_x_at	25.3314	61.7103	45.7469	50.1855	34.9927	36.7624	36.0167	51.9903	42.8285	55.5119	59.5196	13.6632	27.877	10	32.722	13.8639	25.756	15.2318	10	10	12.1486
211878_at	10	10	18.5115	11.4744	10	10	18.1902	10	10	15.007	14.6509	10	10.1592	12.655	10	10.6884	10.3473	10	10	10.2409	10
214160_at	18.4262	13.5701	20.2773	10	15.7618	10	15.1541	10	26.4153	10	18.2874	13.5641	10	31.4209	45.3287	64.2182	39.8225	78.1487	74.0317	61.9967	64.6021
214227_at	43.0641	75.914	17.6614	29.401	65.4733	17.9165	29.8645	36.9292	11.4169	29.565	24.503	44.321	52.2895	91.0698	62.786	100.782	80.4015	83.1095	90.183	76.586	88.8761
214863_at	16.7375	26.2272	20.2784	32.804	16.0124	24.0003	15.1294	14.7737	17.4627	10.4861	29.7131	27.4407	26.2441	17.9491	18.9715	24.8855	22.7022	30.7799	27.998	29.1584	29.7653
214979_at	17.4955	20.6447	10	20.6808	25.4905	10	18.1152	12.6075	10.187	15.2611	19.8575	30.2389	12.3491	26.3303	22.9528	21.3745	26.6829	26.1506	32.8271	15.4372	31.761
215538_at	42.5978	39.259	44.9275	43.0479	32.2559	42.0681	33.744	29.177	57.9971	63.7317	42.1301	37.7811	38.917	39.8895	39.1848	35.9318	29.8602	25.4472	23.5139	22.248	46.3355
215675_at	13.181	19.9488	27.9005	21.518	27.6829	17.0985	20.4861	11.0003	22.4694	15.4201	34.024	13.683	20.1947	14.674	16.8892	11.8198	15.11	30.5938	29.5013	21.8248	14.5105
215774_s_at	41.8911	73.706	41.0897	48.2668	48.4803	25.2801	40.1927	37.4204	24.3861	37.5482	49.2907	40.3273	45.8018	44.256	33.4724	50.8384	44.3436	31.7788	16.6428	16.8016	31.2902
216249_at	25.8517	47.0384	26.5045	38.9099	31.0884	16.7522	59.1792	24.5174	18.6471	31.2463	27.5128	34.1855	30.7376	54.8788	41.3701	31.7558	34.0995	33.5818	43.448	35.5288	54.652
216301_at	53.3277	93.3494	46.8592	65.2967	40.5805	54.7018	69.3152	46.4336	52.0916	68.0781	68.685	55.9772	56.1541	89.0264	86.8895	77.8815	86.7125	78.2205	53.6647	79.1809	69.2219
216318_at	40.6203	70.8045	48.5681	47.8207	40.0074	38.4251	50.7345	41.3831	41.8172	57.3083	49.0362	34.8638	37.2046	19.3333	20.5942	19.5668	27.151	27.9275	29.3461	33.1422	27.345
216427_at	31.0622	14.1326	10	15.8238	25.1464	11.3903	22.9692	31.5013	11.3326	10	12.2736	25.0821	10	18.8929	10	10	10	34.7835	10	10	10
216431_at	15.6195	37.3884	15.0234	23.9956	27.8632	20.3329	26.8464	22.4141	22.1688	15.1006	14.2071	29.7041	28.6525	55.9089	53.7757	60.9551	48.524	74.2252	65.2553	65.3197	68.8033
216681_at	24.1424	19.5925	18.9902	15.7193	11.7186	11.3425	15.2761	13.9919	10	21.0983	15.1019	13.7639	10	32.9703	63.2373	45.6649	40.533	66.7832	52.984	61.6153	71.9894
216739_at	95.3094	191.774	103.469	168.909	142.78	82.2843	108.687	86.0639	90.5273	84.5783	129.544	105.777	115.074	163.383	127.034	118.507	109.449	104.461	117.426	125.403	111.882
216771_at	20.4752	10.4184	21.0391	41.255	18.4945	12.9043	19.1303	15.5986	15.0631	23.8254	15.5013	31.2608	11.5071	12.2177	23.2193	18.8778	20.5556	20.0047	21.377	19.6267	16.4425
216772_at	41.1817	14.0449	82.2031	64.8648	10	10.4489	13.018	14.2189	50.5039	10	26.7395	83.8309	100.313	20.4098	34.4276	22.5933	35.2424	35.0946	58.4439	32.0552	29.174
216792_at	10	15.409	11.224	14.4688	16.1765	10	22.7796	14.1148	23.1452	12.1341	12.6057	16.3867	10.6831	13.0232	26.4181	28.648	35.773	17.9234	13.7122	24.4878	20.2013
216801_at	30.9316	30.1999	34.2512	24.6165	39.4416	23.7377	10	28.3008	24.3386	31.9961	24.8112	23.8386	20.1726	19.8017	28.0042	28.5288	31.2895	27.5575	34.0036	28.1537	33.1085
216934_at	15.2418	10	10	10	14.9716	10	10	10	10	10	10	10	10	10	10	10	10	10	10.1359	10	10
216936_at	27.2428	49.5157	20.7525	32.6312	28.8199	32.2574	31.4442	28.8766	42.8117	49.3486	34.4137	38.8304	45.4838	22.2821	33.9245	45.9323	27.3834	34.0933	52.9399	23.8398	51.008
217065_at	26.1896	24.5142	25.4141	15.3138	10	10	19.6287	16.2922	18.1194	10	13.131	14.2749	10	29.6973	21.1952	28.6389	10	29.0411	41.4741	38.3582	38.4836
217091_at	10	10	10	10	10	10	13.0004	10	10	12.3343	10	10	10	15.9056	10	10	13.3992	10	10	10	11.5609
217152_at	23.3518	25.2132	13.9378	12.9902	16.8652	10	41.865	17.9498	10	20.9769	17.3189	18.6074	10.4304	10	17.4782	24.3518	10	17.4441	31.1734	16.5193	25.6753
217193_x_at	13.7822	19.9621	19.1559	30.5766	22.6317	10	29.2649	16.9616	22.4789	27.7432	15.2425	22.1857	23.2846	22.0901	10.4023	21.559	11.8543	10	10	10	19.3136
217482_at	40.7899	12.7794	26.2997	28.3837	23.9866	61.1994	77.7715	64.1235	53.9878	38.0679	21.4841	63.907	29.2194	273.066	239.932	267.593	329.51	266.026	388.973	369.406	354.666
217490_at	69.7907	33.658	24.7631	28.371	29.8877	18.0123	26.1508	14.7529	10	23.2322	31.1143	25.2331	23.7461	53.7206	36.2485	62.048	48.2103	51.0929	87.0277	74.7201	94.4995
221074_at	18.9386	23.0961	14.5577	10	10	27.2594	10	10	11.7167	10	12.9471	19.6588	10	10	10	10	15.7921	14.9017	14.3707	10	10
221137_at	37.9854	23.9553	28.0547	29.6218	35.6891	38.4885	42.9428	27.9048	40.0623	54.8366	41.5757	36.7904	30.0133	83.239	78.7141	127.066	85.6537	116.344	105.927	136.019	131.428
221138_s_at	10	23.1694	40.7345	21.07	14.5318	47.7004	32.458	24.6246	40.4	20.8692	33.5591	26.6681	31.375	103.142	30.8868	26.7726	49.0908	26.6091	43.9454	31.9231	38.6954
221625_at	37.8123	31.7993	36.9532	30.5337	29.0452	50.8061	63.1498	61.6113	39.0289	62.635	40.1315	44.6451	28.5295	95.1075	97.4371	98.2976	122.692	137.883	160.882	155.437	174.256
222968_at	17.1218	10	10.5324	14.7823	14.0379	17.044	10	12.7146	10	10	19.2802	24.1698	13.2781	10	10	10	10	18.3997	14.4852	18.4891	10
224238_at	10	10	16.3905	14.155	28.675	10	10	10	10	10	11.1759	10	10	14.3709	14.4436	10.0615	10	12.1546	12.9408	10	22.3882
226061_s_at	66.9857	68.754	91.7953	58.3241	62.045	114.322	166.292	97.7991	149.521	141.174	123.983	139.467	117.454	32.1588	56.268	12.18	77.778	10	16.6123	10	10
226812_at	52.9029	139.735	130.102	146.023	157.692	80.3066	83.1423	83.2231	80.9008	38.5353	126.183	132.288	123.325	111.856	111.513	146.27	160.37	113.599	112.566	131.166	150.433
227661_at	13.2034	57.4203	47.613	17.9934	16.1554	25.6782	27.556	47.5212	37.1042	31.1475	30.1447	31.8672	26.1431	36.4753	28.0953	40.7753	46.3712	19.4827	18.2441	23.3223	27.544
230162_s_at	41.9491	52.8398	37.219	45.1143	49.8857	29.3882	66.627	28.5231	34.8052	46.8102	19.2569	15.0549	38.8615	46.113	45.7328	42.2972	34.0919	30.4822	41.1761	32.8778	45.4808
230400_s_at	38.0606	10	16.5998	10	18.1758	10.6493	10	10	10	16.1686	19.1432	10.6814	10	30.6448	15.6785	10.804	59.0914	42.242	28.3968	32.2257	48.1279
230461_s_at	14.2358	12.6448	13.5402	24.7424	16.2032	11.6382	36.5959	21.0061	24.0018	10	11.1903	32.4915	30.2128	24.605	17.0484	19.1984	28.8173	18.8592	13.3219	19.2033	30.9803
230694_at	24.7861	25.2824	42.9258	20.8533	12.9901	26.0533	22.6753	30.4615	42.6542	24.2834	11.3118	10	25.6308	16.8194	10.593	11.1713	28.997	19.5228	35.9028	17.172	14.3764
231818_x_at	57.3387	59.3842	34.1893	48.2962	31.7383	37.9518	25.4254	17.8969	47.8058	40.7901	23.9973	15.9225	15.6918	35.27	22.1224	26.6906	56.3153	32.0225	40.3341	30.4074	29.8626
231888_at	30.5207	50.9165	41.5082	46.7187	43.4618	28.357	29.5283	26.5612	38.2467	33.6915	34.7291	31.5438	38.26	26.729	35.4739	30.8275	36.9778	51.1141	40.4677	46.8667	36.8331
232344_at	106.242	81.249	48.6705	134.645	110.686	54.3197	61.1647	80.723	80.9232	61.3959	115.01	104.417	99.871	96.3921	92.0098	112.182	97.7752	135.45	113.929	116.386	145.604
232344_at	106.242	81.249	48.6705	134.645	110.686	54.3197	61.1647	80.723	80.9232	61.3959	115.01	104.417	99.871	96.3921	92.0098	112.182	97.7752	135.45	113.929	116.386	145.604
232626_at	39.4402	39.9166	28.4281	34.1674	34.7774	23.2797	61.134	57.4264	46.3827	48.2825	41.4347	37.6742	31.9962	29.4463	45.6999	69.1178	23.3833	63.3608	74.1071	61.1877	148.121
232778_at	40.4215	67.5994	61.9438	50.5739	67.0079	43.8155	88.8341	58.0517	33.9049	40.2506	50.8486	67.0067	64.2613	73.9246	66.5964	76.6852	59.0061	98.0995	102.077	77.8379	99.876
232840_at	19.3898	21.2368	29.5427	10	16.2414	15.5014	10	10.7052	17.9341	10	17.8016	23.725	15.1157	10	10	10.4612	10	13.5512	10	10	17.6115
232840_at	19.3898	21.2368	29.5427	10	16.2414	15.5014	10	10.7052	17.9341	10	17.8016	23.725	15.1157	10	10	10.4612	10	13.5512	10	10	17.6115
232947_at	59.7996	64.3167	42.127	106.902	60.7639	61.7401	81.6987	111.488	59.2873	52.2749	50.6161	72.7969	47.3804	136.379	137.223	150.647	168.607	177.885	132.418	152.101	207.557
233248_at	13.0498	110.881	45.84	104.124	58.6129	18.2192	10	10	14.1093	51.7784	10	19.8848	10	52.2452	36.5374	17.102	74.4535	20.0393	10	21.7917	10
233266_at	70.9476	18.6079	43.6039	18.6234	23.0594	32.3998	48.0847	25.1972	24.3552	26.8885	32.2982	27.7041	58.6785	16.7073	41.2031	36.3673	21.892	25.3388	55.0018	61.4234	53.6168
233382_at	16.307	17.8559	18.5245	10	18.1916	10.9942	14.4327	13.8395	18.3918	18.1152	24.3226	16.5263	10	22.9651	12.2315	12.3677	12.4229	18.7372	24.8909	17.6827	22.056
233390_at	10	10	10	10	10	10	17.8451	10	10	21.0599	10	10	10	10	17.079	10	10	10	10	10	10
233395_at	10	10	10	10	10	10	10	10	10	10	10	10	10	10	10	10	10	10	10	10	10
233629_at	49.545	57.5588	49.1071	76.8461	95.6262	32.3626	73.6249	72.3805	67.5679	48.2754	99.7064	113.662	73.6099	50.8081	50.2044	58.4046	50.8494	36.4144	49.147	48.0327	32.4349
233635_at	16.5978	10	10.4288	11.8573	18.0581	10	17.309	10	17.4128	17.9129	16.8556	10	10	180.263	94.3833	108.306	258.846	227.081	218.693	257.003	209.921
233674_at	114.151	82.7182	62.8616	91.7599	83.5313	73.568	63.4062	80.4062	83.7185	52.704	116.69	75.4891	83.0823	158.581	161.913	218.066	164.121	208.357	205.506	170.076	206.058
233697_at	10	10	10	10	10	10	10	10	10	10	10	10	10	10	10	11.9021	10	14.8055	10	18.9387	11.2197
233706_at	10	10	10	10	10	17.2197	10	10.3429	10	10.2644	10	12.5194	14.9153	37.3712	31.4358	38.6752	18.0226	28.4449	11.5138	30.3218	31.722
233708_at	44.3179	24.7597	10	13.4061	31.6975	10.4551	43.9038	13.8317	17.6825	10	10.3214	25.8954	23.5994	29.0853	34.572	36.8793	23.2469	23.9494	25.1884	55.2781	41.5397
233717_x_at	10	10	10	10	10	10	10	10	10	10	10	10	10	10	10	14.0563	10	10	10	10	10
233789_at	26.0154	10	10	10	10	59.2068	253.517	199.132	81.6304	33.8579	20.4408	115.638	51.444	110.735	38.4244	73.1685	70.6753	83.7149	79.4067	96.9908	67.3586
233853_at	86.561	52.2672	26.3245	25.7151	33.9418	81.6212	98.1441	54.0736	44.6631	77.8124	102.616	72.5564	42.1606	378.365	344.847	469.981	455.937	441.52	399.704	683.465	238.545
233920_at	23.4357	22.3957	38.5372	19.6888	17.5613	26.9628	29.0268	21.4199	19.7729	15.9972	31.1959	31.9513	36.7834	10	20.6344	14.4931	14.8053	10	20.1015	15.0533	10
233921_s_at	66.0552	39.9113	92.3415	45.4922	50.7157	31.1674	53.6495	30.4054	22.8578	30.6902	48.2573	28.4654	51.6022	146.57	106.591	369.049	138.453	426.087	343.44	356.02	691.015
234095_at	35.3886	31.6904	15.72	36.9093	27.6707	13.4112	29.1002	29.7302	27.7614	35.3875	35.2891	27.7648	24.1228	35.1926	35.5813	57.8586	53.3843	47.4913	33.5509	49.155	61.134
234214_at	34.8182	34.3432	40.743	39.5667	34.1035	21.7754	26.7227	36.9582	24.8012	24.3808	48.8141	44.6904	32.5774	39.4501	25.6706	34.0604	38.2604	25.2177	16.0966	34.5167	39.116
234439_at	53.133	76.5176	81.5679	81.5961	91.8236	55.8126	101.566	97.9787	86.2059	89.7373	93.2924	88.0759	54.3518	87.3692	67.7563	67.1303	97.3111	73.5843	61.0494	85.6429	66.2574
234454_at	10	10	11.5758	10	10	10	10	10	10	10	10	10	10	10.1989	11.2459	10	10	11.3909	15.1729	10.2641	12.8049
234490_at	38.2703	63.4615	52.4352	43.9608	35.4737	33.9835	44.9003	47.6277	40.2495	11.2558	37.4432	38.5446	31.9881	102.593	93.5249	117.295	128.298	120.677	117.676	111.834	97.0215
234574_at	12.5841	25.1223	19.8578	26.6795	25.0862	10	10.9617	13.3763	12.7194	12.0753	10	10	10	11.9474	10	10	10.7208	10	10	10	10
234643_x_at	45.7531	34.4403	62.7386	71.4442	38.1259	51.0388	63.1707	61.9597	47.3273	34.649	34.0581	67.1168	49.1671	144.234	82.5561	172.744	80.9493	169.079	141.904	135.898	175.823
234707_x_at	81.4941	79.5428	71.9276	125.173	94.7122	23.9116	68.8373	14.693	75.6028	113.638	31.3903	57.2183	118.388	117.024	66.3547	62.512	128.675	31.8371	65.7284	71.881	42.8171
236303_at	42.4409	59.6892	52.1203	43.5057	38.6063	38.827	30.2143	42.0865	56.0172	55.0618	41.491	28.9089	40.8179	47.2262	64.3707	58.8018	48.2659	44.2862	63.8176	62.5319	45.9657
238183_at	14.7214	10	18.6831	10	10	10	18.0378	10	10	13.9885	17.5953	10	13.4313	16.1113	10	10	10	23.8385	10	10	10
238305_at	10	10	10.0877	10	11.2605	10	11.7169	10	10	10	12.6191	10	10	10	12.5616	14.6331	10	14.0832	21.3399	16.7613	17.6658
239815_at	122.693	71.455	47.9948	77.5843	135.567	86.5064	218.476	177.783	71.6207	85.0461	133.154	89.4266	73.8094	82.9798	144.251	119.991	107.705	171.602	286.906	169.782	359.402
241468_at	10.9018	10	13.5815	10	10	11.1225	17.1716	10	19.0194	15.8032	10	10	12.2059	25.5086	12.8028	10	15.3773	10.0593	10	10	10
242575_at	68.1715	131.952	90.5069	86.9906	107.545	62.9203	130.211	92.1994	95.7203	137.629	150.145	71.8271	84.6721	181.694	151.72	172.686	171.711	109.215	164.773	117.839	135.305
242924_at	14.2032	10.6813	10	15.4704	12.5995	11.4988	24.3268	10	10	10	10	10	13.3724	93.8301	42.4518	74.0951	64.2118	57.3216	59.8341	112.974	100.319
243147_x_at	2909.58	2792.73	2403.74	2889	3067	3143.65	3163.63	2955.23	3215.08	3257.87	3063.83	3040.21	3181.02	3163.12	3419.58	3457.11	3170.8	3319.9	3293.74	3106.69	3351.82
243186_at	62.0607	41.9444	25.1978	46.1376	48.5886	33.2246	40.1995	31.476	37.574	30.0519	67.1056	42.9895	47.3353	49.5007	77.5644	59.7573	52.1284	67.8528	61.3863	86.5933	85.6958
243246_at	15.2398	20.1254	10	15.1813	16.1769	10.5763	24.3246	10	13.2827	10	14.3409	17.2468	16.029	30.9907	28.4303	36.4763	27.1809	35.4003	36.217	20.3972	29.6411
243246_at	15.2398	20.1254	10	15.1813	16.1769	10.5763	24.3246	10	13.2827	10	14.3409	17.2468	16.029	30.9907	28.4303	36.4763	27.1809	35.4003	36.217	20.3972	29.6411
243973_at	225.547	18.5103	18.713	68.0842	55.6137	12.0868	17.8785	19.8649	10	19.0448	129.245	25.5096	46.0497	100.829	63.5297	61.9089	146.216	92.2672	118.649	137.585	92.9321
