# Supplementary material for: CRISPRs in the human genome are differentially expressed between malignant and normal adjacent to tumor tissue
Source: Commun Biol. 2022 Apr 8;5:338. doi: 10.1038/s42003-022-03249-4 (PMC8993844; doi:10.1038/s42003-022-03249-4)
Supplement: Supplementary file 14 — Supplementary Data 11 [file 42003_2022_3249_MOESM14_ESM.xlsx]

## Sheet: Overlap U133 probes - Region
Supplementary Data 11 - Affymetrix U133 Plus 2 microarray non-coding RNA probe regions that overlap with the hCRISPR chr/start/end positions
Affymetrix U133 Plus 2 probe region					hCRISPR position
Chromosome	Start	End	Probe ID	Annotation	Chromosome2	Start2	End2
chr1	9740286	9747632	1557339_at	PIK3CD-AS2	chr1	9741915	9741994
chr1	9740286	9747632	1557341_x_at	PIK3CD-AS2	chr1	9741915	9741994
chr1	89150225	89226044	230400_s_at	No annotation	chr1	89189637	89189741
chr1	89150225	89226044			chr1	89195980	89196073
chr1	1677173	1677680	230694_at	No annotation	chr1	1677486	1677588
chr1	154190317	154191927	233248_at	No annotation	chr1	154191089	154191172
chr1	67096195	67096220	1569603_at	Transcribed locus	chr1	67096123	67096200
chr10	80288507	80434864	1557807_a_at	No annotation	chr10	80289681	80289817
chr10	80288507	80434864			chr10	80390267	80390368
chr10	3360886	3793053	1560185_at	No annotation	chr10	3775980	3776065
chr10	3360886	3793053			chr10	3403523	3403604
chr10	3360886	3793053			chr10	3543094	3543198
chr10	3360886	3793053			chr10	3699048	3699149
chr10	29883503	29885308	1560230_at	Transcribed locus	chr10	29884050	29884175
chr10	10966689	11763895	1566503_at	No annotation	chr10	11556214	11556318
chr10	64180584	65207333	1569041_at	Transcribed locus	chr10	64957301	64957398
chr10	64180584	65207333			chr10	64182989	64183074
chr10	64180584	65207333			chr10	64758405	64758499
chr10	64180584	65207333			chr10	65094900	65094990
chr10	5747858	5903379	232778_at	Transcribed locus	chr10	5774041	5774138
chr10	5747858	5903379			chr10	5776296	5776426
chr10	5747858	5903379			chr10	5781360	5781468
chr10	5747858	5903379			chr10	5870156	5870236
chr10	5747858	5903379			chr10	5884637	5884718
chr10	29962387	30350458	234439_at	Transcribed locus	chr10	30252296	30252401
chr10	29962387	30350458			chr10	30196395	30196547
chr10	29962387	30350458			chr10	30266461	30266569
chr11	12442787	13279860	216431_at	Transcribed locus	chr11	12967812	12967890
chr11	12442787	13279860			chr11	13125406	13125494
chr11	58346941	58381810	226812_at	No annotation	chr11	58367814	58367967
chr11	11992594	11995200	232947_at	Transcribed locus	chr11	11994386	11994526
chr12	122103201	122514540	1555014_x_at	Transcribed locus	chr12	122174568	122174740
chr12	122103201	122514540			chr12	122174321	122174450
chr12	122103201	122514540			chr12	122333268	122333375
chr12	95048476	95638986	1564545_a_at	Transcribed locus	chr12	95431119	95431214
chr12	95048476	95638986			chr12	95416868	95416974
chr12	69801513	70214650	1565801_at	Transcribed locus	chr12	70034502	70034605
chr12	69801513	70214650			chr12	70193756	70193846
chr12	122087645	122459181	210679_x_at	No annotation	chr12	122174568	122174740
chr12	122087645	122459181			chr12	122174321	122174450
chr12	122087645	122459181			chr12	122333268	122333375
chr12	95048476	95833057	216739_at	Transcribed locus	chr12	95431119	95431214
chr12	95048476	95833057			chr12	95416868	95416974
chr12	95048476	95833057			chr12	95648950	95649039
chr12	95048476	95833057			chr12	95831780	95831866
chr12	10423410	11136493	232626_at	Transcribed locus	chr12	10531650	10531735
chr12	10423410	11136493			chr12	10705772	10705877
chr12	10423410	11136493			chr12	11038147	11038244
chr12	10423410	11136493			chr12	11098788	11098912
chr12	49268653	49328298	236303_at	No annotation	chr12	49292884	49293011
chr14	27884493	28213632	1559434_at	Transcribed locus	chr14	28088572	28088671
chr14	27884493	28213632			chr14	28185735	28185838
chr14	106322286	106967485	211878_at	IGVH	chr14	106765150	106765547
chr14	106322286	106967485			chr14	106342983	106343084
chr14	106322286	106967485			chr14	106531849	106531973
chr14	106173474	106518511	216318_at	IGVH	chr14	106244826	106244914
chr14	106173474	106518511			chr14	106227348	106227431
chr14	106173474	106518511			chr14	106342983	106343084
chr14	59662111	59960928	221137_at	No annotation	chr14	59824004	59824163
chr14	59662111	59960928			chr14	59732861	59732980
chr14	59662111	59960928			chr14	59743054	59743135
chr14	59662111	59960928			chr14	59833616	59833705
chr14	59662111	59960928			chr14	59916167	59916241
chr14	77297604	77335220	234454_at	No annotation	chr14	77330809	77330900
chr14	57860358	57860828	243246_at	No annotation	chr14	57860381	57860523
chr15	89445339	89447877	1558960_a_at	Transcribed locus	chr15	89446088	89446173
chr15	34422526	35336559	1559151_at	Transcribed locus	chr15	34670007	34670131
chr15	34422526	35336559			chr15	34646568	34646667
chr15	34422526	35336559			chr15	34878970	34879051
chr15	34422526	35336559			chr15	34934736	34934839
chr15	90804312	91105865	1566032_at	Transcribed locus	chr15	91054385	91054459
chr15	64880471	65258312	217482_at	Transcribed locus	chr15	65046811	65046953
chr16	4001312	4398935	1558275_at	Transcribed locus	chr16	4133976	4134115
chr16	87431698	87759801	1561092_at	Transcribed locus	chr16	87739575	87739930
chr16	87431698	87759801			chr16	87545537	87545614
chr16	87431698	87759801			chr16	87618761	87618849
chr16	87431698	87759801			chr16	87753564	87753653
chr16	78935711	78942438	1563460_at	Transcribed locus	chr16	78937147	78937338
chr16	359059	438322	1564498_at	Transcribed locus	chr16	372220	372295
chr16	359059	438322			chr16	375060	375159
chr16	359059	438322			chr16	391761	391917
chr16	359059	438322			chr16	423673	423876
chr16	69694811	70327367	1565845_at	Transcribed locus	chr16	69825675	69825753
chr16	69694811	70327367			chr16	70189769	70189893
chr16	69694811	69950900			chr16	69825675	69825753
chr16	5641293	5808519	1570215_at	Transcribed locus	chr16	5652722	5652820
chr16	21526229	21905625	217490_at	Transcribed locus	chr16	21661461	21661546
chr16	21526229	21905625			chr16	21584700	21584808
chr16	21526229	21905625			chr16	21552521	21552689
chr16	21526229	21905625			chr16	21648684	21648792
chr16	78584635	78996239	224238_at	Transcribed locus	chr16	78937147	78937338
chr16	78584635	78996239			chr16	78595176	78595297
chr16	78584635	78996239			chr16	78663707	78663810
chr16	89357114	89556728	227661_at	No annotation	chr16	89450035	89450132
chr16	89357114	89556728			chr16	89445283	89445366
chr16	89357114	89556728			chr16	89377847	89377944
chr16	89357114	89556728			chr16	89438071	89438171
chr16	89357114	89556728			chr16	89513853	89513939
chr16	1797068	1811313	230162_s_at	No annotation	chr16	1799352	1799452
chr16	20701508	21596251	234643_x_at	Transcribed locus	chr16	21046208	21046339
chr16	20701508	21596251			chr16	20872575	20872761
chr16	20701508	21596251			chr16	21584700	21584808
chr16	20701508	21596251			chr16	21179629	21179765
chr16	20701508	21596251			chr16	21180379	21180481
chr16	20701508	21596251			chr16	21323740	21323925
chr16	20701508	21596251			chr16	21524320	21524415
chr16	20701508	21596251			chr16	21552521	21552689
chr16	20884198	21902647	243147_x_at	No annotation	chr16	21661461	21661546
chr16	20884198	21902647			chr16	21046208	21046339
chr16	20884198	21902647			chr16	21584700	21584808
chr16	20884198	21902647			chr16	21179629	21179765
chr16	20884198	21902647			chr16	21180379	21180481
chr16	20884198	21902647			chr16	21323740	21323925
chr16	20884198	21902647			chr16	21524320	21524415
chr16	20884198	21902647			chr16	21552521	21552689
chr16	20884198	21902647			chr16	21648684	21648792
chr17	8985535	9727777	1566803_at	Transcribed locus	chr17	9156556	9156643
chr17	8985535	9727777			chr17	9045196	9045306
chr17	8985535	9727777			chr17	9561213	9561347
chr17	48360270	49188027	216427_at	TMEM92-AS 1	chr17	48851027	48851109
chr17	15978220	16549265	217152_at	Transcribed locus	chr17	16048049	16048223
chr17	15978220	16549265			chr17	16174468	16174559
chr17	15978220	16549265			chr17	16526168	16527131
chr17	80338925	80338950	241468_at	No annotation	chr17	80338909	80338993
chr18	9574671	9933120	1563690_at	Transcribed locus	chr18	9786083	9786207
chr18	9574671	9933120			chr18	9912497	9912588
chr18	55377244	55395934	234095_at	Transcribed locus	chr18	55382257	55382350
chr19	44643460	44645650	1559770_at	Transcribed locus	chr19	44643370	44643474
chr19	36618668	37179708	216792_at	Transcribed locus	chr19	36687618	36687728
chr19	8240460	8641054	234490_at	Transcribed locus	chr19	8451335	8451489
chr19	8240460	8641054			chr19	8441283	8441390
chr19	8240460	8641054			chr19	8444097	8444291
chr19	8240460	8641054			chr19	8445717	8445832
chr19	8240460	8641054			chr19	8594711	8594915
chr19	8074484	8641054	234574_at	Transcribed locus	chr19	8166509	8166637
chr19	8074484	8641054			chr19	8451335	8451489
chr19	8074484	8641054			chr19	8441283	8441390
chr19	8074484	8641054			chr19	8444097	8444291
chr19	8074484	8641054			chr19	8445717	8445832
chr19	8074484	8641054			chr19	8594711	8594915
chr19	53055764	53451419	243973_at	No annotation	chr19	53094839	53094931
chr19	53055764	53451419			chr19	53407160	53407326
chr2	203879602	203922164	1554108_at	Transcribed locus	chr2	203911738	203911829
chr2	203879602	203922164			chr2	203915535	203915636
chr2	55852072	55858573	233635_at	Transcribed locus	chr2	55857156	55857247
chr20	49935494	50209168	1554723_x_at	Transcribed locus	chr20	50168646	50168745
chr20	49935494	50209168			chr20	49957571	49957687
chr20	50037844	50363368	233706_at	Transcribed locus	chr20	50168646	50168745
chr20	44705219	44705821	239815_at	Transcribed locus	chr20	44705156	44705235
chr20	61089216	61089241	1562586_at	Transcribed locus	chr20	61089231	61089326
chr21	40128328	40581393	238183_at	No annotation	chr21	40551557	40551627
chr22	22516597	23248620	216301_at	Ig lambda light chain variable region	chr22	22936417	22936532
chr22	22764327	23241835	217193_x_at	Ig lambda light chain variable region	chr22	22936417	22936532
chr22	40526914	40994205	233697_at	Transcribed locus	chr22	40801331	40801419
chr22	22786507	23241834	234707_x_at	immunoglobulin lambda variable 1-44	chr22	22936417	22936532
chr22	28296463	28297355	242924_at	Transcribed locus	chr22	28296803	28296912
chr3	106146913	106148922	1557645_at	Transcribed locus	chr3	106147511	106147661
chr3	155563133	155564208	1559232_a_at	Transcribed locus	chr3	155563617	155563716
chr3	13414819	13416603	1562723_at	Transcribed locus	chr3	13415593	13415693
chr3	171758835	171760763	232840_at	Transcribed locus	chr3	171760690	171760794
chr3	97172479	97174696	233789_at	Transcribed locus	chr3	97173244	97173346
chr4	142128796	142130411	1556520_at	Transcribed locus	chr4	142129922	142130061
chr4	142128796	142130411	1556521_a_at	Transcribed locus	chr4	142129922	142130061
chr4	179895985	179898053	1562642_at	Transcribed locus	chr4	179897657	179897750
chr5	86676620	86678864	232344_at	Transcribed locus	chr5	86678240	86678345
chr6	31802693	31807489	222968_at	No annotation	chr6	31804365	31804470
chr6	34254850	34360300	226061_s_at	No annotation	chr6	34321953	34322078
chr6	34254850	34360300			chr6	34316780	34316854
chr6	108947347	108948671	233629_at	Transcribed locus	chr6	108948653	108948760
chr6	108947347	108948667	233674_at	Transcribed locus	chr6	108948653	108948760
chr7	1552185	1864233	1557555_at	Transcribed locus	chr7	1852792	1852871
chr7	1552185	1864233			chr7	1861658	1861736
chr7	65273942	66354836	1559563_at	Transcribed locus	chr7	65452039	65452140
chr7	65273942	66354836			chr7	65358544	65358703
chr7	65273942	66354836			chr7	65634491	65634593
chr7	65273942	66354836			chr7	65667233	65667305
chr7	65273942	66354836	1559565_x_at	Transcribed locus	chr7	65452039	65452140
chr7	140860426	141203524	1562907_at	Transcribed locus	chr7	140900044	140900216
chr7	158501449	158571509	1564424_at	Transcribed locus	chr7	158525274	158525373
chr7	158501449	158571509			chr7	158538994	158539106
chr7	158501449	158571509			chr7	158562319	158562419
chr7	158501449	158571509			chr7	158550234	158550344
chr7	92355014	92462708	214160_at	No annotation	chr7	92415915	92415995
chr7	128311570	129406533	233717_x_at	Transcribed locus	chr7	128504820	128504898
chr7	128311570	129406533			chr7	128859001	128859101
chr7	128311570	129406533			chr7	128907038	128907135
chr7	128311570	129406533			chr7	129219046	129219136
chr7	65598910	65917175	233853_at	Transcribed locus	chr7	65634491	65634593
chr7	65598910	65917175			chr7	65667233	65667305
chr7	1552185	1864233	233920_at	Transcribed locus	chr7	1852792	1852871
chr7	1552185	1864233	233921_s_at	Transcribed locus	chr7	1852792	1852871
chr7	65390693	65500634	238305_at	No annotation	chr7	65452039	65452140
chr8	29671888	29686020	1559278_at	Transcribed locus	chr8	29679434	29679546
chr8	7468860	7925177	1568780_at	LOC729732	chr8	7552246	7552403
chr8	7468860	7925177			chr8	7891861	7891964
chr8	7468860	7925177			chr8	7569191	7569295
chr8	7468860	7925177			chr8	7908726	7908883
chr8	68255956	68404101	1569405_at	LOC102724708	chr8	68295467	68295567
chr8	42210559	42396605	231818_x_at	Transcribed locus	chr8	42317234	42317313
chr8	42210559	42396605			chr8	42339857	42339992
chr9	114311101	114766258	1554007_at	No annotation	chr9	114456269	114456364
chr9	114311101	114766258			chr9	114511136	114511246
chr9	114311101	114766258			chr9	114655624	114655711
chr9	140477240	140479471	1559166_at	Transcribed locus	chr9	140478444	140478563
chr9	36504497	36958546	1566428_at	Transcribed locus	chr9	36606129	36606253
chr9	36504497	36958546			chr9	36861230	36861330
chr9	140259247	140390859	1569981_at	Transcribed locus	chr9	140358201	140358306
chr9	140259247	140390859			chr9	140305319	140305466
chr9	140259247	140390859			chr9	140377663	140377754
chr9	115812397	116244326	233390_at	Transcribed locus	chr9	115902868	115902992
chr9	115812397	116244326			chr9	116099115	116099217
chr9	115812397	116244326	233395_at	Transcribed locus	chr9	115902868	115902992
chrX	2155553	2169916	1566548_at	Transcribed locus	chrX	2159579	2159659
chrX	46464683	46618359	214863_at	No annotation	chrX	46491840	46491982
chrX	129757874	130037208	216681_at	No annotation	chrX	129965144	129965220

## Sheet: Overlap U133 probes - Exact
Supplementary Data 11 - Affymetrix U133 Plus 2 microarray non-coding RNA probe positions that exactly match with the hCRISPR chr/start/end positions
U133 pl2 25bp probe position (start;end; ID)				hCRISPR position
Chrosome	Start	End	Probe ID (25bp)	Chromosome	Start2	End2	Probe region	Annotation	Overlap in bp
chr7	141293817	141293842	1555610_at:4	chr7	141293770	141293836	1555610_at	AGK	19bp
chr7	141293775	141293800	1555610_at:5	chr7	141293770	141293836			25bp
chr7	148991974	148991999	1556224_a_at:1	chr7	148991951	148992067	1556224_a_at	ZNF783	25bp
chr7	148992052	148992077	1556224_a_at:6	chr7	148991951	148992067			15bp
chr7	148992003	148992028	1556224_a_at:9	chr7	148991951	148992067			25bp
chr4	142129905	142129930	1556520_at:1	chr4	142129922	142130061	1556520_at	No annotation	8bp
chr4	142129899	142129924	1556520_at:3	chr4	142129922	142130061			2bp
chr4	142129901	142129926	1556520_at:7	chr4	142129922	142130061			4bp
chr4	142129971	142129996	1556521_a_at:2	chr4	142129922	142130061	1556521_a_at	No annotation	25bp
chr4	142129949	142129974	1556521_a_at:4	chr4	142129922	142130061			25bp
chr4	142129995	142130020	1556521_a_at:5	chr4	142129922	142130061			25bp
chr4	142129923	142129948	1556521_a_at:8	chr4	142129922	142130061			25bp
chr4	142129934	142129959	1556521_a_at:10	chr4	142129922	142130061			25bp
chr2	108439628	108439653	1558623_at:7	chr2	108439614	108439702	1558623_at	RGPD4-AS1	25bp
chr2	108439689	108439714	1558623_at:8	chr2	108439614	108439702			13bp
chr10	29884038	29884063	1560230_at:0	chr10	29884050	29884175	1560230_at	cDNA clone	13bp
chr10	29884060	29884085	1560230_at:5	chr10	29884050	29884175			25bp
chr10	29884031	29884056	1560230_at:9	chr10	29884050	29884175			6bp
chr3	186542560	186542585	1561571_at:0	chr3	186542559	186542633	1561571_at	LOC102724699	25bp
chr3	186542611	186542636	1561571_at:2	chr3	186542559	186542633			22bp
chr3	186542576	186542601	1561571_at:8	chr3	186542559	186542633			25bp
chr6	29702910	29702935	1562381_at:0	chr6	29702889	29703026	1562381_at	HLA-F-AS1	25bp
chr20	61089216	61089241	1562586_at:10	chr20	61089231	61089326	1562586_at	cDNA clone	10bp
chr1	246679673	246679698	1563074_at:2	chr1	246679587	246679685	1563074_at	LOC255654	12bp
chr1	246679650	246679675	1563074_at:5	chr1	246679587	246679685			25bp
chr1	246679588	246679613	1563074_at:8	chr1	246679587	246679685			25bp
chr12	131463436	131463461	1564984_at:2	chr12	131463458	131463545	1564984_at	cDNA clone	3bp
chr12	131463543	131463568	1564984_at:6	chr12	131463458	131463545			2bp
chr12	131463482	131463507	1564984_at:7	chr12	131463458	131463545			25bp
chr16	88738492	88738517	1568683_at:5	chr16	88738515	88738615	1568683_at	SNAI3-AS1	2bp
chr16	88738500	88738525	1568683_at:8	chr16	88738515	88738615			10bp
chr1	67096195	67096220	1569603_at:2	chr1	67096123	67096200	1569603_at	transcribed locus	5bp
chr1	67096121	67096146	1569603_at:6	chr1	67096123	67096200			23bp
chr1	67096102	67096127	1569603_at:7	chr1	67096123	67096200			4bp
chr1	67096145	67096170	1569603_at:9	chr1	67096123	67096200			25bp
chr1	67096160	67096185	1569603_at:10	chr1	67096123	67096200			25bp
chr1	173457527	173457552	200845_s_at:2	chr1	173457458	173457542	200845_s_at	PRDX6	15bp
chr1	173457466	173457491	200845_s_at:5	chr1	173457458	173457542			25bp
chr1	173457513	173457538	200845_s_at:6	chr1	173457458	173457542			25bp
chr19	6380265	6380290	202355_s_at:4	chr19	6380183	6380285	202355_s_at	GTF2F1	20bp
chr17	78093079	78093104	202812_at:0	chr17	78092964	78093110	202812_at	GAA	25bp
chr17	78093096	78093121	202812_at:4	chr17	78092964	78093110			14bp
chr17	78093109	78093134	202812_at:8	chr17	78092964	78093110			1bp
chr10	123239512	123239537	203639_s_at:0	chr10	123239519	123239645	203639_s_at	FGFR2	18bp
chr10	123239495	123239520	203639_s_at:2	chr10	123239519	123239645			1bp
chr16	15198318	15198343	204538_x_at:1	chr16	15198196	15198368	204538_x_at	NPIPA1	25bp
chr16	15198274	15198299	204538_x_at:6	chr16	15198196	15198368			25bp
chr16	15198328	15198353	204538_x_at:10	chr16	15198196	15198368			25bp
chr1	169511623	169511648	204713_s_at:3	chr1	169511571	169511645	204713_s_at	F5	22bp
chr1	169511572	169511597	204713_s_at:6	chr1	169511571	169511645			25bp
chr1	169511578	169511603	204713_s_at:8	chr1	169511571	169511645			25bp
chr19	9492316	9492341	207417_s_at:2	chr19	9491833	9492531	207417_s_at	ZNF559-ZNF177	25bp
chr19	9492302	9492327	207417_s_at:3	chr19	9491833	9492531			25bp
chr19	9492391	9492416	207417_s_at:4	chr19	9491833	9492531			25bp
chr19	9492456	9492481	207417_s_at:7	chr19	9491833	9492531			25bp
chr19	9492515	9492540	207417_s_at:8	chr19	9491833	9492531			16bp
chr19	9492412	9492437	207417_s_at:9	chr19	9491833	9492531			25bp
chrX	99884836	99884861	209109_s_at:3	chrX	99884792	99884892	209109_s_at	TSPAN6	25bp
chrX	99884768	99884793	209109_s_at:6	chrX	99884792	99884892			1bp
chr11	6452384	6452409	210013_at:1	chr11	6452320	6452448	210013_at	HPX	25bp
chr2	232570865	232570890	210723_x_at:2	chr2	232570820	232570905	210723_x_at	cDNA clone	25bp
chr2	232570808	232570833	210723_x_at:3	chr2	232570820	232570905			13bp
chr2	232570796	232570821	210723_x_at:7	chr2	232570820	232570905			1bp
chr2	232570850	232570875	210723_x_at:9	chr2	232570820	232570905			25bp
chr8	95803505	95803530	213391_at:9	chr8	95803460	95803554	213391_at	DPY19L4	25bp
chr8	57353921	57353946	213791_at:0	chr8	57353930	57354085	213791_at	PENK	16bp
chr8	57354057	57354082	213791_at:1	chr8	57353930	57354085			25bp
chr8	57353958	57353983	213791_at:6	chr8	57353930	57354085			25bp
chr8	57353972	57353997	213791_at:8	chr8	57353930	57354085			25bp
chr11	1977786	1977811	213897_s_at:0	chr11	1977647	1977793	213897_s_at	MRPL23	7bp
chr16	15198218	15198243	214035_x_at:5	chr16	15198196	15198368	214035_x_at	EST179659	25bp
chr16	15198274	15198299	214035_x_at:7	chr16	15198196	15198368			25bp
chr16	15198257	15198282	214035_x_at:9	chr16	15198196	15198368			25bp
chr5	140953458	140953483	215541_s_at:6	chr5	140953216	140953536	215541_s_at	DIAPH1	25bp
chr5	140953358	140953383	215541_s_at:9	chr5	140953216	140953536			25bp
chr5	140953351	140953376	215541_s_at:10	chr5	140953216	140953536			25bp
chr16	3536587	3536612	218661_at:4	chr16	3536609	3536687	218661_at	NAA60	3bp
chr16	3536681	3536706	218661_at:6	chr16	3536609	3536687			6bp
chr16	3536649	3536674	218661_at:10	chr16	3536609	3536687			25bp
chr7	1474087	1474112	219332_at:3	chr7	1474106	1474222	219332_at	MICALL2	25bp
chr7	1474206	1474231	219332_at:10	chr7	1474106	1474222			16bp
chr19	44611888	44611913	220019_s_at:1	chr19	44611748	44612024	220019_s_at	ZNF224	25bp
chr19	7083032	7083057	220444_at:0	chr19	7083049	7083177	220444_at	ZNF557	8bp
chr19	7083114	7083139	220444_at:6	chr19	7083049	7083177			25bp
chr4	1813307	1813332	222006_at:2	chr4	1813320	1813402	222006_at	LETM1	12bp
chr4	1813336	1813361	222006_at:6	chr4	1813320	1813402			25bp
chr4	1813330	1813355	222006_at:7	chr4	1813320	1813402			25bp
chr4	1813303	1813328	222006_at:8	chr4	1813320	1813402			8bp
chr4	1813396	1813421	222006_at:10	chr4	1813320	1813402			6bp
chr5	70806719	70806744	224227_s_at:0	chr5	70806187	70806861	224227_s_at	BDP1	25bp
chr5	70806631	70806656	224227_s_at:2	chr5	70806187	70806861			25bp
chr5	70806642	70806667	224227_s_at:4	chr5	70806187	70806861			25bp
chr5	70806528	70806553	224227_s_at:7	chr5	70806187	70806861			25bp
chr5	70806561	70806586	224227_s_at:9	chr5	70806187	70806861			25bp
chr5	70806393	70806418	224227_s_at:10	chr5	70806187	70806861			25bp
chr7	1037130	1037155	224478_s_at:4	chr7	1037114	1037199	224478_s_at	C7ORF50	25bp
chr7	1037148	1037173	224478_s_at:10	chr7	1037114	1037199			25bp
chr12	69237537	69237562	225160_x_at:5	chr12	69237539	69237679	225160_x_at	MDM2	23bp
chr1	228161584	228161609	225899_x_at:0	chr1	228160651	228161912	225899_x_at	LOC101929819	25bp
chr1	228161578	228161603	225899_x_at:4	chr1	228160651	228161912			25bp
chr16	1036398	1036423	226913_s_at:2	chr16	1036422	1036498	226913_s_at	SOX8	1bp
chr16	1036450	1036475	226913_s_at:4	chr16	1036422	1036498			25bp
chr16	1036487	1036512	226913_s_at:7	chr16	1036422	1036498			11bp
chr13	39623959	39623984	227040_at:5	chr13	39623831	39623972	227040_at	NHLRC3	13bp
chr13	39623970	39623995	227040_at:10	chr13	39623831	39623972			2bp
chr1	228161584	228161609	227129_x_at:0	chr1	228160651	228161912	227129_x_at	LINC01000	25bp
chr19	23441546	23441571	227234_at:5	chr19	23441514	23441609	227234_at	IPO5P1	25bp
chr19	23441523	23441548	227234_at:7	chr19	23441514	23441609			25bp
chr7	45004035	45004060	227799_at:0	chr7	45003972	45004055	227799_at	MYO1G	20bp
chr19	1357773	1357798	229033_s_at:0	chr19	1357661	1357777	229033_s_at	MUM1	4bp
chr19	1357729	1357754	229033_s_at:1	chr19	1357661	1357777			25bp
chr19	1357701	1357726	229033_s_at:3	chr19	1357661	1357777			25bp
chr19	1357760	1357785	229033_s_at:8	chr19	1357661	1357777			17bp
chr17	79224991	79225016	230448_at:0	chr17	79225001	79225087	230448_at	SLC38A10	15bp
chr17	79224982	79225007	230448_at:3	chr17	79225001	79225087			6bp
chr17	79225055	79225080	230448_at:10	chr17	79225001	79225087			25bp
chr19	1357713	1357738	230461_s_at:0	chr19	1357661	1357777	230461_s_at	MUM1	25bp
chr19	1357727	1357752	230461_s_at:8	chr19	1357661	1357777			25bp
chr1	1677518	1677543	230694_at:0	chr1	1677486	1677588	230694_at	No annotation	25bp
chr1	1677506	1677531	230694_at:9	chr1	1677486	1677588			25bp
chr1	1624243	1624268	230694_at:0	chr1	1624211	1624313			25bp
chr1	1624231	1624256	230694_at:9	chr1	1624211	1624313			25bp
chr22	33216419	33216444	231888_at:4	chr22	33216312	33216421	231888_at	KIAA1657 protein	3bp
chr6	2483982	2484007	232335_at:1	chr6	2483927	2484037	232335_at	GMDS-AS1	25bp
chr6	2484005	2484030	232335_at:3	chr6	2483927	2484037			25bp
chr6	2483995	2484020	232335_at:6	chr6	2483927	2484037			25bp
chr6	2484030	2484055	232335_at:9	chr6	2483927	2484037			7bp
chr6	2483947	2483972	232335_at:10	chr6	2483927	2484037			25bp
chr5	86678320	86678345	232344_at:1	chr5	86678240	86678345	232344_at	cDNA clone	25bp
chr17	40906158	40906183	232731_x_at:0	chr17	40906107	40906267	232731_x_at	RAMP2-AS1	25bp
chr17	40906163	40906188	232731_x_at:1	chr17	40906107	40906267			25bp
chr17	40906160	40906185	232731_x_at:6	chr17	40906107	40906267			25bp
chr17	40906162	40906187	232731_x_at:8	chr17	40906107	40906267			25bp
chr17	40906161	40906186	232731_x_at:9	chr17	40906107	40906267			25bp
chr17	40906156	40906181	232731_x_at:10	chr17	40906107	40906267			25bp
chr3	171760715	171760740	232840_at:4	chr3	171760690	171760794	232840_at	cDNA clone	25bp
chr17	39394706	39394731	233631_x_at:7	chr17	39394558	39394772	233631_x_at	KRTAP9-8	25bp
chr17	39394702	39394742	233640_x_at:7	chr17	39394558	39394772			25bp
chr16	71509545	71509570	234953_x_at:0	chr16	71509190	71509991	234953_x_at	ZNF19	25bp
chr16	71509567	71509592	234953_x_at:1	chr16	71509190	71509991			25bp
chr16	71509561	71509586	234953_x_at:2	chr16	71509190	71509991			25bp
chr16	71509530	71509555	234953_x_at:3	chr16	71509190	71509991			25bp
chr16	71509629	71509655	234953_x_at:4	chr16	71509190	71509991			25bp
chr16	71509475	71509500	234953_x_at:5	chr16	71509190	71509991			25bp
chr16	71509589	71509614	234953_x_at:6	chr16	71509190	71509991			25bp
chr16	71509531	71509556	234953_x_at:7	chr16	71509190	71509991			25bp
chr16	71509603	71509628	234953_x_at:8	chr16	71509190	71509991			25bp
chr16	71509495	71509520	234953_x_at:9	chr16	71509190	71509991			25bp
chr16	71509486	71509511	234953_x_at:10	chr16	71509190	71509991			25bp
chr19	56889123	56889148	235121_at:2	chr19	56889039	56889160	235121_at	ZNF542P	25bp
chr8	82352931	82352956	235127_at:1	chr8	82352875	82352961	235127_at	PMP2	25bp
chr12	117297728	117297753	237187_at:4	chr12	117297706	117297818	237187_at	HRK	25bp
chr12	117297789	117297814	237187_at:10	chr12	117297706	117297818			25bp
chr8	19703071	19703096	237504_at:3	chr8	19703069	19703166	237504_at	Rassf9	25bp
chr8	19703089	19703114	237504_at:4	chr8	19703069	19703166			25bp
chr8	19703111	19703136	237504_at:6	chr8	19703069	19703166			25bp
chr21	46011500	46011525	237853_x_at:10	chr21	46011469	46011966	237853_x_at	KRTAP10-12	25bp
chr21	46011596	46011621	237853_x_at:10	chr21	46011469	46011966			25bp
chr21	46011941	46011966	237853_x_at:10	chr21	46011469	46011966			25bp
chr7	143077493	143077518	238016_s_at:3	chr7	143077464	143077619	238016_s_at	LOC100507507	25bp
chr7	143077530	143077555	238016_s_at:7	chr7	143077464	143077619			25bp
chr2	206982718	206982743	239268_at:3	chr2	206982711	206982794	239268_at	NDUFS1	25bp
chr2	206982690	206982715	239268_at:8	chr2	206982711	206982794			4bp
chr19	58879335	58879360	241277_x_at:0	chr19	58879332	58879608	241277_x_at	ZNF837	25bp
chr19	58879323	58879348	241277_x_at:1	chr19	58879332	58879608			16bp
chr19	58879338	58879363	241277_x_at:3	chr19	58879332	58879608			25bp
chr19	58879413	58879438	241277_x_at:5	chr19	58879332	58879608			25bp
chr19	58879324	58879349	241277_x_at:6	chr19	58879332	58879608			17bp
chr19	58879415	58879440	241277_x_at:7	chr19	58879332	58879608			25bp
chr19	58879333	58879358	241277_x_at:8	chr19	58879332	58879608			25bp
chr19	58879330	58879355	241277_x_at:9	chr19	58879332	58879608			23bp
chr17	80338925	80338950	241468_at:3	chr17	80338909	80338993	241468_at	No annotation	25bp
chr22	28296890	28296915	242924_at:2	chr22	28296803	28296912	242924_at	cDNA clone	25bp
chr22	28296780	28296805	242924_at:3	chr22	28296803	28296912			2bp
chr22	28296865	28296890	242924_at:4	chr22	28296803	28296912			25bp
chr22	28296794	28296819	242924_at:5	chr22	28296803	28296912			16bp
chr22	28296831	28296856	242924_at:6	chr22	28296803	28296912			25bp
chr14	57860425	57860450	243246_at:0	chr14	57860381	57860523	243246_at	No annotation	25bp
chr14	57860511	57860536	243246_at:9	chr14	57860381	57860523			12bp
chr4	174307670	174307695	243984_at:7	chr4	174307674	174307761	243984_at	SCRG1	21bp
chr2	40481617	40481642	244620_at:5	chr2	40481625	40481704	244620_at	SLC8A1-AS1	17bp
chr11	6452438	6452463	39763_at:7	chr11	6452320	6452448	39763_at	HPX	10bp
chr11	6452432	6452457	39763_at:9	chr11	6452320	6452448			16bp
chr11	6452444	6452469	39763_at:10	chr11	6452320	6452448			25bp
chr11	6452347	6452372	39763_at:15	chr11	6452320	6452448			25bp
chr16	3536676	3536701	45526_g_at:0	chr16	3536609	3536687	45526_g_at	NAA60	11bp
chr16	3536665	3536690	45526_g_at:1	chr16	3536609	3536687			22bp
chr16	3536670	3536695	45526_g_at:5	chr16	3536609	3536687			17bp
chr16	3536671	3536696	45526_g_at:7	chr16	3536609	3536687			16bp
chr16	3536664	3536689	45526_g_at:8	chr16	3536609	3536687			23bp
chr16	3536684	3536709	45526_g_at:13	chr16	3536609	3536687			3bp
chr16	3536639	3536664	45526_g_at:14	chr16	3536609	3536687			25bp

## Sheet: Overlap U133 probes - Diseases
Supplementary Data 11 - Affymetrix U133 Plus 2 microarray probes that differentiate healthy persons from patients and overlap or exactly match a hCRISPR
hCRISPR position
Chromosome	Start	End	Probe/Probe region	Differentially expressed	Disease type	Geodataset	Sample origin	p-value	Statistical test
chr4	142129922	142130061	1556521_a_at:2	Yes	Heart failure	GDS651	Heart tissue	p < 0.0001	Tukey's Multiple Comparison Test
chr4	142129922	142130061	1556521_a_at:4
chr4	142129922	142130061	1556521_a_at:5
chr4	142129922	142130061	1556521_a_at:8
chr4	142129922	142130061	1556521_a_at:10
chr2	108439614	108439702	1558623_at:7	Yes	Teratozoospermia	GDS2697	Sperm cells	p = 0.0078	Wilcoxon signed rank test
chr2	108439614	108439702	1558623_at:8
chr10	29884050	29884175	1560230_at:0	Yes	Endometriosis	GDS2835	Endometrial tissue	p = 0.0020	Wilcoxon signed rank test
chr10	29884050	29884175	1560230_at:5
chr10	29884050	29884175	1560230_at:9
chr20	61089231	61089326	1562586_at	Yes	Tendinopathy	GDS4901	Tendons	p = 0.0012	Wilcoxon signed rank test
chr1	228160651	228161912	225899_x_at:0	Yes	Septic shock	GDS4274	Whole blood	p < 0.0001	Wilcoxon signed rank test
chr1	228160651	228161912	225899_x_at:4
chr5	86678240	86678345	232344_at	Yes	Heart failure	GDS651	Heart tissue	p < 0.0001	Tukey's Multiple Comparison Test
chr10	64957301	64957398	1569041_at	Yes	Williams-Beuren Syndrome	GDS3830	Skin tissue	p = 0.0078	Wilcoxon signed rank test
chr10	64182989	64183074
chr10	64758405	64758499
chr10	65094900	65094990
chr11	11994386	11994526	232947_at	Yes	Prostate cancer	GDS1439	Prostate tissue	p < 0.01; p < 0.001; p < 0.05	Tukey's Multiple Comparison Test
chr12	122174568	122174740	1555014_x_at	Yes	Psoriasis lesional	GDS4602	Skin tissue	p < 0.0001	Tukey's Multiple Comparison Test
chr12	122174321	122174450
chr12	122333268	122333375
chr12	122174568	122174740	210679_x_at	Yes	Down syndrome	GDS2941	Brain tissue	p = 0.0156	Wilcoxon signed rank test
chr12	10531650	10531735	232626_at	Yes	Hodgkin lymphoma	GDS3516	Peripheral blood	p = 0.0007	Wilcoxon signed rank test
chr12	10705772	10705877
chr12	11038147	11038244
chr12	11098788	11098912
chr14	59824004	59824163	221137_at	Yes	Teratozoospermia	GDS2697	Sperm cells	p = 0.0078	Wilcoxon signed rank test
chr14	59732861	59732980
chr14	59743054	59743135
chr14	59833616	59833705
chr14	59916167	59916241
chr15	34670007	34670131	1559151_at	Yes	COPD	GDS4265	Sputum	p < 0.0001	Tukey's Multiple Comparison Test
chr15	34646568	34646667
chr15	34878970	34879051
chr15	34934736	34934839
chr16	87739575	87739930	1561092_at	Yes	Brain tumors	GDS1962	Brain tissue	p < 0.01; p < 0.01	Tukey's Multiple Comparison Test
chr16	87545537	87545614
chr16	87618761	87618849
chr16	87753564	87753653
chr16	78937147	78937338	1563460_at	Yes	Ovarian cancer	GDS3592	Ovarian tissue	p = 0.0093	Wilcoxon signed rank test
chr16	372220	372295	1564498_at	Yes	Systemic lupus erythematosus	GDS4719	CD3+ T cells	p = 0.0078	Wilcoxon signed rank test
chr16	375060	375159
chr16	391761	391917
chr16	423673	423876
chr16	69825675	69825753	1565845_at	Yes	Pancreatic ductal adenocarcinoma	GDS4103	Pancreatic tissue	p < 0.0001	Wilcoxon signed rank test
chr16	70189769	70189893
chr16	69825675	69825753
chr16	5652722	5652820	1570215_at	Yes	Pancreatic ductal adenocarcinoma	GDS4103	Pancreatic tissue	p < 0.0001	Wilcoxon signed rank test
chr16	21661461	21661546	217490_at	Yes	Symptomatic malaria	GDS2362	Peripheral blood	p < 0.0001; p < 0.01	Tukey's Multiple Comparison Test
chr16	21584700	21584808
chr16	21552521	21552689
chr16	21648684	21648792
chr16	89450035	89450132	227661_at	Yes	Psoriasis lesional	GDS4602	Skin tissue	p < 0.0001; p < 0.0001	Tukey's Multiple Comparison Test
chr16	89445283	89445366
chr16	89377847	89377944
chr16	89438071	89438171
chr16	89513853	89513939
chr16	21046208	21046339	234643_x_at	Yes	Pancreatic Tumor	GDS4102	Pancreatic tissue	p = 0.0066	Wilcoxon signed rank test
chr16	20872575	20872761
chr16	21584700	21584808
chr16	21179629	21179765
chr16	21180379	21180481
chr16	21323740	21323925
chr16	21524320	21524415
chr16	21552521	21552689
chr16	21661461	21661546	243147_x_at	Yes	Psoriasis lesional	GDS4602	Skin tissue	p < 0.0001; p < 0.0001	Tukey's Multiple Comparison Test
chr16	21046208	21046339
chr16	21584700	21584808
chr16	21179629	21179765
chr16	21180379	21180481
chr16	21323740	21323925
chr16	21524320	21524415
chr16	21552521	21552689
chr16	21648684	21648792
chr17	9156556	9156643	1566803_at	Yes	Pancreatic ductal adenocarcinoma	GDS4103	Pancreatic tissue	p < 0.0001	Wilcoxon signed rank test
chr17	9045196	9045306
chr17	9561213	9561347
chr17	16048049	16048223	217152_at	Yes	Multiple sclerosis	GDS3920	Peripheral blood	p = 0.0044	Wilcoxon signed rank test
chr17	16174468	16174559
chr17	16526168	16527131
chr17	80338909	80338993	241468_at	Yes	Papillary thyroid cancer	GDS1732	Thyroid tissue	p = 0.0313	Wilcoxon signed rank test
chr18	9786083	9786207	1563690_at	Yes	Sickle cell disease	GDS3318	Platelets	p = 0.0210	Wilcoxon signed rank test
chr18	9912497	9912588
chr18	55382257	55382350	234095_at	Yes	Pompe disease	GDS4410	Biceps biopsies	p = 0.0117	Wilcoxon signed rank test
chr19	8166509	8166637	234574_at	Yes	Multiple sclerosis	GDS3920	Peripheral blood	p = 0.0001	Wilcoxon signed rank test
chr19	8451335	8451489
chr19	8441283	8441390
chr19	8444097	8444291
chr19	8445717	8445832
chr19	8594711	8594915
chr19	53094839	53094931	243973_at	Yes	Psoriasis lesional	GDS4602	Skin tissue	p < 0.0001; p < 0.0001	Tukey's Multiple Comparison Test
chr19	53407160	53407326
chr22	28296803	28296912	242924_at	Yes	Teratozoospermia	GDS2697	Sperm cells	p = 0.0078	Wilcoxon signed rank test
chr20	61089231	61089326	1562586_at	Yes	Alzheimer's disease	GDS2795	Brain tissue	p = 0.0098	Wilcoxon signed rank test
chr3	106147511	106147661	1557645_at	Yes	Pancreatic ductal adenocarcinoma	GDS4103	Pancreatic tissue	p < 0.0001	Wilcoxon signed rank test
chr3	155563617	155563716	1559232_a_at	Yes	Papillary thyroid carcinoma	GDS1665	Thyroid tissue	p = 0.0195	Wilcoxon signed rank test
chr3	13415593	13415693	1562723_at	Yes	Pituitary adenoma	GDS2432	Whole blood	p = 0.0313	Wilcoxon signed rank test
chr3	171760690	171760794	232840_at	yes	Septic shock	GDS4273	Whole blood	p = 0.0181	Wilcoxon signed rank test
chr3	97173244	97173346	233789_at	Yes	PDCCE tumor	GDS4381	Colorectal tissue	p < 0.0001	Wilcoxon signed rank test
chr4	142129922	142130061	1556520_at	Yes	Small cell lung cancers	GDS4794	Lung tissue	p = 0.0030	Wilcoxon signed rank test
chr4	142129922	142130061	1556521_a_at	Yes	Liver metastasis	GDS3501	Liver tissue	p = 0.0078	Wilcoxon signed rank test
chr5	86678240	86678345	232344_at	Yes	Chronic lymphocytic leukemia	GDS4168	Peripheral blood	p = 0.0078	Wilcoxon signed rank test
chr6	31804365	31804470	222968_at	Yes	Heart failure	GDS651	Heart tissue	p < 0.0001; p < 0.01	Tukey's Multiple Comparison Test
chr6	34321953	34322078	226061_s_at	Yes	Pompe disease	GDS4410	Biceps biopsies	p = 0.0078	Wilcoxon signed rank test
chr6	34316780	34316854
chr6	108948653	108948760	233674_at	Yes	Teratozoospermia	GDS2697	Sperm cells	p = 0.0078	Wilcoxon signed rank test
chr7	1852792	1852871	1557555_at	Yes	Multiple sclerosis	GDS3920	Peripheral blood	p = 0.0009	Wilcoxon signed rank test
chr7	1861658	1861736
chr7	65452039	65452140	1559563_at	Yes	Ovarian cancer	GDS3592	Ovarian tissue	p = 0.0024	Wilcoxon signed rank test
chr7	65358544	65358703
chr7	65634491	65634593
chr7	65667233	65667305
chr7	65452039	65452140	1559565_x_at	Yes	PDCCE tumor	GDS4381	Colorectal tissue	p < 0.0001	Wilcoxon signed rank test
chr7	158525274	158525373	1564424_at	Yes	Psoriasis lesional	GDS4602	Skin tissue	p < 0.0001; p < 0.0001	Tukey's Multiple Comparison Test
chr7	158538994	158539106
chr7	158562319	158562419
chr7	158550234	158550344
chr7	92415915	92415995	214160_at	Yes	Pseudopalisading necrosis	GDS1380	Glioblastoma tissue	p = 0.0234	Wilcoxon signed rank test
chr7	128504820	128504898	233717_x_at	Yes	Ovarian cancer	GDS3592	Ovarian tissue	p = 0.0034	Wilcoxon signed rank test
chr7	128859001	128859101
chr7	128907038	128907135
chr7	129219046	129219136
chr7	1852792	1852871	233921_s_at	Yes	Alcoholic hepatitis	GDS4389	Liver tissue	p = 0.0156	Wilcoxon signed rank test
chr9	114456269	114456364	1554007_at	Yes	Colorectal cancer	GDS2609	Colorectal tissue	p = 0.0039	Wilcoxon signed rank test
chr9	114511136	114511246
chr9	114655624	114655711
chr9	140478444	140478563	1559166_at	Yes	Teratozoospermia	GDS2697	Sperm cells	p = 0.0078	Wilcoxon signed rank test
chr9	36606129	36606253	1566428_at	Yes	Multiple sclerosis	GDS3920	Peripheral blood	p = 0.0001	Wilcoxon signed rank test
chr9	36861230	36861330
chr9	115902868	115902992	233395_at	Yes	Ovarian endometriosis	GDS2835	Endometrial tissues	p = 0.0020	Wilcoxon signed rank test
chrX	2159579	2159659	1566548_at	Yes	Ovarian cancer	GDS3592	Ovarian tissue	p = 0.0005	Wilcoxon signed rank test
chrX	129965144	129965220	216681_at	Yes	Symptomatic malaria	GDS2362	Peripheral blood	p < 0.01; p < 0.05	Tukey's Multiple Comparison Test
