# Supplementary material for: CRISPRs in the human genome are differentially expressed between malignant and normal adjacent to tumor tissue
Source: Commun Biol. 2022 Apr 8;5:338. doi: 10.1038/s42003-022-03249-4 (PMC8993844; doi:10.1038/s42003-022-03249-4)
Supplement: Supplementary file 15 — Supplementary Data 12 [file 42003_2022_3249_MOESM15_ESM.xlsx]

## Sheet: RNA-Seq
Supplementary Data 12 RT-qPCR related datasets
SampleID	Type	Target	Counts
Patient 1	NAP	hCRISPR: chr9-209	15
Patient 2	NAP	hCRISPR: chr9-209	140
Patient 3	NAP	hCRISPR: chr9-209	29
Patient 4	NAP	hCRISPR: chr9-209	19
Patient 1	Tumor	hCRISPR: chr9-209	616
Patient 2	Tumor	hCRISPR: chr9-209	632
Patient 3	Tumor	hCRISPR: chr9-209	18
Patient 4	Tumor	hCRISPR: chr9-209	623
Patient 1	NAP	hCRISPR: chr19-106	531
Patient 2	NAP	hCRISPR: chr19-106	779
Patient 3	NAP	hCRISPR: chr19-106	603
Patient 4	NAP	hCRISPR: chr19-106	187
Patient 1	Tumor	hCRISPR: chr19-106	3
Patient 2	Tumor	hCRISPR: chr19-106	630
Patient 3	Tumor	hCRISPR: chr19-106	0
Patient 4	Tumor	hCRISPR: chr19-106	8

## Sheet: qPCR (Clean)
Supplementary Data 12 RT-qPCR related datasets
sampleID	patientID	Type	Target	Cт Mean	Cт SD	Norm. Ct	Quantity	Quantity SD	Norm. quantity
Sample 1	Patient 1	NAP	Spike-in	20.7008	0.0742612		8.46392e+06	403787
Sample 3	Patient 2	NAP	Spike-in	21.4281	0.428903		5.41965e+06	1.55299e+06
Sample 5	Patient 3	NAP	Spike-in	21.1863	0.239873		6.22481e+06	979596
Sample 7	Patient 4	NAP	Spike-in	21.0371	0.253988		6.86117e+06	1.0786e+06
Sample 2	Patient 1	Tumor	Spike-in	21.2431	0.0697926		5.21579e+06	230661
Sample 4	Patient 2	Tumor	Spike-in	21.4128	0.081931		4.68104e+06	245840
Sample 6	Patient 3	Tumor	Spike-in	22.7208	0.422974		2.0761e+06	519854
Sample 8	Patient 4	Tumor	Spike-in	20.9807	0.293277		6.23471e+06	1.14291e+06
Sample 1	Patient 1	NAP	hCRISPR: chr9-209	42.3	1.3	21.6	10	8	1e-06
Sample 3	Patient 2	NAP	hCRISPR: chr9-209	36.1	1	14.6	514	340	9e-05
Sample 5	Patient 3	NAP	hCRISPR: chr9-209	40.2	2.2	19	48	37	8e-06
Sample 7	Patient 4	NAP	hCRISPR: chr9-209	40.2	4.7	19.1	139	192	2e-05
Sample 2	Patient 1	Tumor	hCRISPR: chr9-209	31.9	0.3	10.6	7015	1492	0.001
Sample 4	Patient 2	Tumor	hCRISPR: chr9-209	32.1	0.7	10.7	6154	2381	0.001
Sample 6	Patient 3	Tumor	hCRISPR: chr9-209	38.1	0.3	15.3	122	22	6e-05
Sample 8	Patient 4	Tumor	hCRISPR: chr9-209	33.9	0.9	13	1983	977	0.0003
Sample 1	Patient 1	NAP	hCRISPR: chr19-106	34.5669	1.31143	34.5669	1839.54	1343.77	0.000217339
Sample 3	Patient 2	NAP	hCRISPR: chr19-106	39.068	3.40814	39.068	293.418	442.879	5.41396e-05
Sample 5	Patient 3	NAP	hCRISPR: chr19-106	36.7792	1.41638	36.7792	474.445	442.992	7.62184e-05
Sample 7	Patient 4	NAP	hCRISPR: chr19-106	35.237	1.90705	35.237	1405.68	1119.44	0.000204875
Sample 2	Patient 1	Tumor	hCRISPR: chr19-106	36.1478	0.534254	36.1478	557.206	205.868	0.000106831
Sample 4	Patient 2	Tumor	hCRISPR: chr19-106	34.7061	1.47021	34.7061	1757.46	1352.86	0.000375442
Sample 6	Patient 3	Tumor	hCRISPR: chr19-106	43.0517		43.0517	6.7536		3.25303e-06
Sample 8	Patient 4	Tumor	hCRISPR: chr19-106	39.0398	2.8036	39.0398	224.582	327.895	3.60213e-05

## Sheet: Raw qPCR
Supplementary Data 12 RT-qPCR related datasets
patientID	SampleID	Target	Type	Cт	Cт Mean	Cт SD	Quantity	Quantity Mean	Quantity SD
Patient 1	Sample 1	Spike-in	NAP	20.6372	20.7008	0.0742612	8.81277e+06	8.46392e+06	403787
Patient 1	Sample 1	Spike-in	NAP	20.6826	20.7008	0.0742612	8.55741e+06
Patient 1	Sample 1	Spike-in	NAP	20.7824	20.7008	0.0742612	8.02159e+06
Patient 1	Sample 2	Spike-in	Tumor	21.1831	21.2431	0.0697926	6.18726e+06	5.95546e+06	267209
Patient 1	Sample 2	Spike-in	Tumor	21.2264	21.2431	0.0697926	6.01592e+06
Patient 1	Sample 2	Spike-in	Tumor	21.3197	21.2431	0.0697926	5.6632e+06
Patient 2	Sample 3	Spike-in	NAP	21.8031	21.4281	0.428903	4.14003e+06	5.41965e+06	1.55299e+06
Patient 2	Sample 3	Spike-in	NAP	20.9605	21.4281	0.428903	7.14744e+06
Patient 2	Sample 3	Spike-in	NAP	21.5207	21.4281	0.428903	4.97148e+06
Patient 2	Sample 4	Spike-in	Tumor	21.4901	21.4128	0.081931	5.07106e+06	5.33641e+06	284390
Patient 2	Sample 4	Spike-in	Tumor	21.4215	21.4128	0.081931	5.30155e+06
Patient 2	Sample 4	Spike-in	Tumor	21.3269	21.4128	0.081931	5.63663e+06
Patient 3	Sample 5	Spike-in	NAP	21.2193	21.1863	0.239873	6.0438e+06	6.22481e+06	979596
Patient 3	Sample 5	Spike-in	NAP	21.4079	21.1863	0.239873	5.34834e+06
Patient 3	Sample 5	Spike-in	NAP	20.9316	21.1863	0.239873	7.28229e+06
Patient 3	Sample 6	Spike-in	Tumor	23.1991	22.7208	0.422974	1.67549e+06	2.33939e+06	593635
Patient 3	Sample 6	Spike-in	Tumor	22.5671	22.7208	0.422974	2.5236e+06
Patient 3	Sample 6	Spike-in	Tumor	22.3962	22.7208	0.422974	2.81909e+06
Patient 4	Sample 7	Spike-in	NAP	20.937	21.0371	0.253988	7.25707e+06	6.86117e+06	1.0786e+06
Patient 4	Sample 7	Spike-in	NAP	21.3259	21.0371	0.253988	5.64056e+06
Patient 4	Sample 7	Spike-in	NAP	20.8484	21.0371	0.253988	7.68588e+06
Patient 4	Sample 8	Spike-in	Tumor	20.7071	20.9807	0.293277	8.42292e+06	7.1387e+06	1.32735e+06
Patient 4	Sample 8	Spike-in	Tumor	21.2903	20.9807	0.293277	5.77206e+06
Patient 4	Sample 8	Spike-in	Tumor	20.9446	20.9807	0.293277	7.22112e+06
Patient 1	Sample 1	hCRISPR: chr19-106	NAP	34.4119	34.5669	1.31143	1638.46	1839.54	1343.77
Patient 1	Sample 1	hCRISPR: chr19-106	NAP	35.949	34.5669	1.31143	607.632
Patient 1	Sample 1	hCRISPR: chr19-106	NAP	33.3399	34.5669	1.31143	3272.52
Patient 1	Sample 2	hCRISPR: chr19-106	Tumor	36.5068	36.1478	0.534254	423.932	557.206	205.868
Patient 1	Sample 2	hCRISPR: chr19-106	Tumor	36.4028	36.1478	0.534254	453.373
Patient 1	Sample 2	hCRISPR: chr19-106	Tumor	35.5338	36.1478	0.534254	794.314
Patient 2	Sample 3	hCRISPR: chr19-106	NAP	39.3779	39.068	3.40814	66.467	293.418	442.879
Patient 2	Sample 3	hCRISPR: chr19-106	NAP	42.3106	39.068	3.40814	10.0155
Patient 2	Sample 3	hCRISPR: chr19-106	NAP	35.5155	39.068	3.40814	803.771
Patient 2	Sample 4	hCRISPR: chr19-106	Tumor	36.2895	34.7061	1.47021	487.759	1757.46	1352.86
Patient 2	Sample 4	hCRISPR: chr19-106	Tumor	33.3841	34.7061	1.47021	3180.43
Patient 2	Sample 4	hCRISPR: chr19-106	Tumor	34.4446	34.7061	1.47021	1604.19
Patient 3	Sample 5	hCRISPR: chr19-106	NAP	37.1827	36.7792	1.41638	274.074	474.445	442.992
Patient 3	Sample 5	hCRISPR: chr19-106	NAP	35.2048	36.7792	1.41638	982.222
Patient 3	Sample 5	hCRISPR: chr19-106	NAP	37.95	36.7792	1.41638	167.039
Patient 3	Sample 6	hCRISPR: chr19-106	Tumor	43.0517	43.0517		6.20836	6.7536
Patient 3	Sample 6	hCRISPR: chr19-106	Tumor	Undetermined	43.0517
Patient 3	Sample 6	hCRISPR: chr19-106	Tumor	Undetermined	43.0517
Patient 4	Sample 7	hCRISPR: chr19-106	NAP	37.3941	35.237	1.90705	239.114	1405.68	1119.44
Patient 4	Sample 7	hCRISPR: chr19-106	NAP	34.5417	35.237	1.90705	1506.8
Patient 4	Sample 7	hCRISPR: chr19-106	NAP	33.7751	35.237	1.90705	2471.13
Patient 4	Sample 8	hCRISPR: chr19-106	Tumor	39.7102	39.0398	2.8036	53.6378	224.582	327.895
Patient 4	Sample 8	hCRISPR: chr19-106	Tumor	35.9618	39.0398	2.8036	602.626
Patient 4	Sample 8	hCRISPR: chr19-106	Tumor	41.4474	39.0398	2.8036	17.4821
Patient 1	Sample 1	hCRISPR: chr9-209	NAP	43.3823	42.2715	1.25401	3.74965	9.72436	8.02028
Patient 1	Sample 1	hCRISPR: chr9-209	NAP	42.5207	42.2715	1.25401	6.58374
Patient 1	Sample 1	hCRISPR: chr9-209	NAP	40.9116	42.2715	1.25401	18.8397
Patient 1	Sample 2	hCRISPR: chr9-209	Tumor	31.8914	31.8747	0.32482	6835.01	7014.79	1492.35
Patient 1	Sample 2	hCRISPR: chr9-209	Tumor	31.5418	31.8747	0.32482	8588.89
Patient 1	Sample 2	hCRISPR: chr9-209	Tumor	32.1908	31.8747	0.32482	5620.48
Patient 2	Sample 3	hCRISPR: chr9-209	NAP	34.999	36.0688	0.992288	897.184	514.357	339.624
Patient 2	Sample 3	hCRISPR: chr9-209	NAP	36.2484	36.0688	0.992288	396.614
Patient 2	Sample 3	hCRISPR: chr9-209	NAP	36.9591	36.0688	0.992288	249.273
Patient 2	Sample 4	hCRISPR: chr9-209	Tumor	32.8837	32.1413	0.665037	3573.91	6154.4	2381.36
Patient 2	Sample 4	hCRISPR: chr9-209	Tumor	31.6002	32.1413	0.665037	8267.25
Patient 2	Sample 4	hCRISPR: chr9-209	Tumor	31.9398	32.1413	0.665037	6622.05
Patient 3	Sample 5	hCRISPR: chr9-209	NAP	42.7797	40.2139	2.228	5.55878	47.9289	37.42
Patient 3	Sample 5	hCRISPR: chr9-209	NAP	39.0941	40.2139	2.228	61.7766
Patient 3	Sample 5	hCRISPR: chr9-209	NAP	38.768	40.2139	2.228	76.4513
Patient 3	Sample 6	hCRISPR: chr9-209	Tumor	38.1146	38.0625	0.266088	117.16	122.462	21.7208
Patient 3	Sample 6	hCRISPR: chr9-209	Tumor	38.2987	38.0625	0.266088	103.883
Patient 3	Sample 6	hCRISPR: chr9-209	Tumor	37.7742	38.0625	0.266088	146.343
Patient 4	Sample 7	hCRISPR: chr9-209	NAP	36.8109	40.1604	4.73698	274.626	139.038	191.751
Patient 4	Sample 7	hCRISPR: chr9-209	NAP	43.51	40.1604	4.73698	3.44945
Patient 4	Sample 7	hCRISPR: chr9-209	NAP	Undetermined	40.1604	4.73698
Patient 4	Sample 8	hCRISPR: chr9-209	Tumor	34.9295	33.9397	0.886951	938.919	1982.69	976.76
Patient 4	Sample 8	hCRISPR: chr9-209	Tumor	33.6726	33.9397	0.886951	2134.49
Patient 4	Sample 8	hCRISPR: chr9-209	Tumor	33.2169	33.9397	0.886951	2874.67

## Sheet: Assay Linearity
Supplementary Data 12 RT-qPCR related datasets
Target	Cт SD	Quantity	Quantity_Expected	Cт Mean	Ct Threshold	Norm. Ct	Quantity_Calculated
hCRISPR: chr19-106	37.9	2.5	120	2	0.05	2.491
hCRISPR: chr19-106	37	0.3	1200	3	0.05	2.491	309
hCRISPR: chr19-106	32.3	0.1	12000	4	0.05	3.808	6422
hCRISPR: chr19-106	28.4	0.1	120000	5	0.05	4.889	77413
hCRISPR: chr19-106	25.2	0	1200000	6	0.05	5.797	627238
hCRISPR: chr19-106	22.1	0	12000000	7	0.05	6.66	4567327
hCRISPR: chr9-209	35.2	1.4	1200	3	0.05	2.886	770
hCRISPR: chr9-209	31.6	0.8	12000	4	0.05	3.929	8498
hCRISPR: chr9-209	28	0	120000	5	0.05	4.938	86754
hCRISPR: chr9-209	23.9	0.3	1200000	6	0.05	6.092	1235608
hCRISPR: chr9-209	20.8	0.3	12000000	7	0.05	6.995	9880016
Spike-in	35.1	0	1000	3	0.05	2.879	757
Spike-in	30.6	0.5	10000	4	0.05	4.13	13485
Spike-in	27.5	0.3	100000	5	0.05	5.025	105890
Spike-in	23.9	0.1	1000000	6	0.05	6.026	1062129
Spike-in	20.6	0.2	10000000	7	0.05	6.96	9115004
Spike-in	17	0	100000000	8	0.05	7.981	95670333
